# Supplementary material for: Inferring Infection Patterns Based on a Connectivity Map of Host Transcriptional Responses
Source: Sci Rep. 2015 Oct 28;5:15820. doi: 10.1038/srep15820 (PMC4623713; doi:10.1038/srep15820)
Supplement: Supplementary Signature S1 [file srep15820-s14.xls]

## Sheet: up
1007_s_at
200920_s_at
200921_s_at
200989_at
201041_s_at
201044_x_at
201058_s_at
201146_at
201328_at
201329_s_at
201430_s_at
201431_s_at
201464_x_at
201465_s_at
201466_s_at
201502_s_at
201631_s_at
201642_at
201656_at
201668_x_at
201669_s_at
201670_s_at
201710_at
201963_at
202019_s_at
202020_s_at
202035_s_at
202036_s_at
202037_s_at
202085_at
202193_at
202351_at
202371_at
202464_s_at
202509_s_at
202510_s_at
202672_s_at
202760_s_at
202859_x_at
202912_at
202935_s_at
202936_s_at
203137_at
203242_s_at
203243_s_at
203269_at
203470_s_at
203471_s_at
203495_at
203774_at
204224_s_at
204269_at
204285_s_at
204286_s_at
204304_s_at
204378_at
204418_x_at
204472_at
204489_s_at
204490_s_at
204533_at
204563_at
204623_at
204653_at
204654_s_at
204752_x_at
204782_at
204783_at
204784_s_at
204926_at
204944_at
205064_at
205148_s_at
205149_s_at
205266_at
205279_s_at
205280_at
205322_s_at
205323_s_at
205345_at
205372_at
205393_s_at
205394_at
205409_at
205555_s_at
205556_at
205568_at
205599_at
205628_at
205790_at
205861_at
206025_s_at
206026_s_at
206172_at
206313_at
206359_at
206360_s_at
206853_s_at
206854_s_at
207148_x_at
207169_x_at
207256_at
207275_s_at
207992_s_at
208112_x_at
208779_x_at
208886_at
208960_s_at
208961_s_at
209037_s_at
209038_s_at
209039_x_at
209239_at
209340_at
209457_at
209491_s_at
209593_s_at
209835_x_at
209840_s_at
209841_s_at
209934_s_at
209935_at
210004_at
210005_at
210285_x_at
210319_x_at
210511_s_at
210582_s_at
210605_s_at
210669_at
210749_x_at
210910_s_at
210916_s_at
211137_s_at
211142_x_at
211476_at
211506_s_at
211536_x_at
211537_x_at
211610_at
211680_at
211681_s_at
212014_x_at
212063_at
212255_s_at
212378_at
212379_at
212412_at
212784_at
212983_at
213002_at
213110_s_at
213281_at
213528_at
213633_at
213684_s_at
213782_s_at
214018_at
214086_s_at
214105_at
214134_at
214668_at
214759_at
214769_at
215078_at
215177_s_at
215223_s_at
215708_s_at
215773_x_at
216056_at
216803_at
216804_s_at
216841_s_at
216946_at
216990_at
217001_x_at
217445_s_at
217475_s_at
217502_at
217523_at
217556_at
218285_s_at
218502_s_at
218541_s_at
218584_at
218827_s_at
218880_at
218881_s_at
218995_s_at
219076_s_at
219104_at
219250_s_at
219293_s_at
219573_at
219582_at
219699_at
219941_at
220054_at
220250_at
220327_at
220617_s_at
220941_s_at
221210_s_at
221309_at
221477_s_at
221994_at
222221_x_at
32062_at

## Sheet: down
200019_s_at
200039_s_at
200949_x_at
201141_at
201196_s_at
201197_at
201259_s_at
201260_s_at
201404_x_at
201481_s_at
201565_s_at
201566_x_at
201602_s_at
201603_at
201604_s_at
202139_at
202174_s_at
202535_at
202678_at
202773_s_at
202774_s_at
202775_s_at
202848_s_at
202849_x_at
203127_s_at
203128_at
203133_at
203207_s_at
203208_s_at
203270_at
203345_s_at
203346_s_at
203347_s_at
203359_s_at
203360_s_at
203361_s_at
203403_s_at
203485_at
203496_s_at
203497_at
203622_s_at
203705_s_at
203706_s_at
203782_s_at
203783_x_at
203895_at
203896_s_at
203974_at
204051_s_at
204052_s_at
204216_s_at
204327_s_at
204329_s_at
205004_at
205048_s_at
205055_at
205194_at
205227_at
205352_at
205411_at
205959_at
205960_at
206048_at
206377_at
206378_at
206607_at
206716_at
207001_x_at
207034_s_at
207152_at
207298_at
207330_at
207379_at
207501_s_at
207515_s_at
207520_at
208057_s_at
208127_s_at
208452_x_at
208763_s_at
208765_s_at
208766_s_at
208812_x_at
208859_s_at
208860_s_at
208861_s_at
209257_s_at
209258_s_at
209259_s_at
209317_at
209386_at
209387_s_at
209404_s_at
209623_at
209624_s_at
209647_s_at
209648_x_at
209704_at
209705_at
209732_at
209790_s_at
209810_at
209875_s_at
209996_x_at
209997_x_at
210024_s_at
210147_at
210222_s_at
210233_at
210307_s_at
210438_x_at
210911_at
210931_at
210932_s_at
210981_s_at
211022_s_at
211085_s_at
211146_at
211390_at
211464_x_at
211543_s_at
211623_s_at
211697_x_at
211726_s_at
211778_s_at
211799_x_at
211980_at
211981_at
212709_at
212839_s_at
212852_s_at
212919_at
213027_at
213063_at
213064_at
213188_s_at
213189_at
213244_at
213375_s_at
213387_at
213936_x_at
214003_x_at
214118_x_at
214135_at
214139_at
214259_s_at
214345_at
214354_x_at
214459_x_at
214589_at
214658_at
214669_x_at
214680_at
214780_s_at
214836_x_at
214886_s_at
214887_at
214906_x_at
214937_x_at
214962_s_at
214963_at
215033_at
215034_s_at
215229_at
215564_at
216202_s_at
216203_at
216247_at
216526_x_at
216994_s_at
217197_x_at
217297_s_at
217757_at
217875_s_at
217926_at
217968_at
217993_s_at
218007_s_at
218117_at
218142_s_at
218289_s_at
218332_at
218448_at
218671_s_at
219017_at
219029_at
219048_at
219318_x_at
219456_s_at
219457_s_at
219486_at
219610_at
219636_s_at
219637_at
219737_s_at
219738_s_at
219850_s_at
219865_at
219916_s_at
219935_at
219974_x_at
220439_at
220754_at
220796_x_at
220977_x_at
221132_at
221133_s_at
221209_s_at
221230_s_at
221282_x_at
221283_at
221542_s_at
221543_s_at
221746_at
221795_at
221796_at
221929_at
222127_s_at
222262_s_at
222263_at
37004_at
47105_at
51226_at
51228_at
60471_at
79005_at
