# Supplementary material for: Inferring Infection Patterns Based on a Connectivity Map of Host Transcriptional Responses
Source: Sci Rep. 2015 Oct 28;5:15820. doi: 10.1038/srep15820 (PMC4623713; doi:10.1038/srep15820)
Supplement: Supplementary Signature S2 [file srep15820-s15.xls]

## Sheet: up
200920_s_at
200921_s_at
201041_s_at
201044_x_at
201328_at
201329_s_at
201464_x_at
201465_s_at
201466_s_at
201631_s_at
201676_x_at
201810_s_at
201811_x_at
202019_s_at
202020_s_at
202202_s_at
202555_s_at
203045_at
203403_s_at
203470_s_at
203471_s_at
203495_at
203697_at
203698_s_at
203843_at
203988_s_at
204285_s_at
204286_s_at
204385_at
204472_at
204574_s_at
204575_s_at
204982_at
205159_at
205193_at
205269_at
205270_s_at
205471_s_at
205472_s_at
205523_at
205524_s_at
205568_at
205599_at
205648_at
205861_at
206032_at
206033_s_at
206359_at
206360_s_at
206411_s_at
206501_x_at
206757_at
206805_at
207111_at
207277_at
207278_s_at
207429_at
207553_at
208485_x_at
208535_x_at
208891_at
208892_s_at
208893_s_at
209281_s_at
209457_at
209508_x_at
209840_s_at
209841_s_at
209876_at
209939_x_at
210089_s_at
210190_at
210538_s_at
210563_x_at
210564_x_at
210662_at
210663_s_at
210759_s_at
210931_at
210932_s_at
210989_at
210990_s_at
211316_x_at
211317_s_at
211343_s_at
211746_x_at
211809_x_at
211811_s_at
211862_x_at
212447_at
212930_at
213281_at
214105_at
214486_x_at
214618_at
214844_s_at
215078_at
215223_s_at
215716_s_at
216081_at
216841_s_at
217053_x_at
217061_s_at
217388_s_at
218899_s_at
219033_at
219087_at
219293_s_at
219340_s_at
219341_at
219440_at
219677_at
219962_at
219980_at
219993_at
220054_at
221085_at
221160_s_at
221210_s_at
221477_s_at
221703_at
221910_at
221911_at
222116_s_at
222257_s_at
32062_at
36711_at

## Sheet: down
210052_s_at
213231_at
219404_at
33768_at
