# Supplementary material for: Inferring Infection Patterns Based on a Connectivity Map of Host Transcriptional Responses
Source: Sci Rep. 2015 Oct 28;5:15820. doi: 10.1038/srep15820 (PMC4623713; doi:10.1038/srep15820)
Supplement: Supplementary Signature S3 [file srep15820-s16.xls]

## Sheet: up
200920_s_at
200921_s_at
201041_s_at
201044_x_at
201328_at
201329_s_at
201502_s_at
201631_s_at
201668_x_at
201669_s_at
201670_s_at
201820_at
201963_at
202019_s_at
202020_s_at
202035_s_at
202036_s_at
202037_s_at
202554_s_at
202601_s_at
202602_s_at
202658_at
202672_s_at
202859_x_at
202912_at
202945_at
203269_at
203495_at
203622_s_at
203697_at
203698_s_at
203831_at
204269_at
204285_s_at
204286_s_at
204385_at
204472_at
204653_at
204654_s_at
204926_at
205153_s_at
205266_at
205302_at
205568_at
205599_at
205687_at
205861_at
206313_at
206359_at
206360_s_at
206913_at
206955_at
207012_at
207013_s_at
207256_at
207275_s_at
207894_s_at
207992_s_at
208166_at
208167_s_at
208200_at
208393_s_at
208960_s_at
208961_s_at
209034_at
209281_s_at
209349_at
209491_s_at
209820_s_at
209840_s_at
209841_s_at
209924_at
210005_at
210118_s_at
210511_s_at
210662_at
210663_s_at
210669_at
210910_s_at
211142_x_at
211506_s_at
211610_at
211697_x_at
212378_at
212379_at
212784_at
212930_at
213002_at
213015_at
213016_at
213285_at
214105_at
214844_s_at
215078_at
215223_s_at
215346_at
215716_s_at
216711_s_at
216841_s_at
216946_at
216955_at
216990_at
217001_x_at
217388_s_at
217445_s_at
217502_at
217742_s_at
218995_s_at
219087_at
219679_s_at
219839_x_at
219840_s_at
220054_at
220119_at
220120_s_at
221054_s_at
221210_s_at
221298_s_at
221477_s_at
221624_at
221942_s_at
222292_at
32062_at
32128_at
35150_at

## Sheet: down
200722_s_at
200723_s_at
200780_x_at
200887_s_at
200981_x_at
201202_at
201385_at
201386_s_at
201512_s_at
201519_at
201565_s_at
201566_x_at
201914_s_at
201915_at
201916_s_at
202440_s_at
202478_at
202479_s_at
202535_at
202609_at
203064_s_at
203127_s_at
203128_at
203164_at
203165_s_at
203460_s_at
203519_s_at
203760_s_at
203761_at
204003_s_at
204197_s_at
204198_s_at
204223_at
204852_s_at
204863_s_at
204864_s_at
205035_at
205494_at
205497_at
205677_s_at
205703_at
205704_s_at
205930_at
206344_at
206345_s_at
206764_x_at
207001_x_at
207095_at
207268_x_at
207323_s_at
207386_at
207628_s_at
207714_s_at
207724_s_at
207782_s_at
207824_s_at
207996_s_at
208763_s_at
209072_at
209186_at
209480_at
209573_s_at
209574_s_at
209579_s_at
209580_s_at
209748_at
209823_x_at
209856_x_at
209858_x_at
209969_s_at
210136_at
210264_at
210275_s_at
210448_s_at
210747_at
210794_s_at
210847_x_at
211000_s_at
211282_x_at
211654_x_at
211656_x_at
211742_s_at
211793_s_at
211828_s_at
211841_s_at
211852_s_at
211858_x_at
212056_at
212057_at
212064_x_at
212131_at
212132_at
212160_at
212195_at
212196_at
212273_x_at
212340_at
212341_at
212342_at
212343_at
212361_s_at
212362_at
212460_at
212517_at
212732_at
212752_at
212998_x_at
212999_x_at
213107_at
213109_at
213432_at
213508_at
213727_x_at
213780_at
213924_at
214047_s_at
214048_at
214071_at
214157_at
214194_at
214548_x_at
214741_at
215536_at
216042_at
216113_at
216202_s_at
216203_at
216567_at
217057_s_at
217058_at
217141_at
217400_at
217603_at
217649_at
217673_x_at
217741_s_at
218077_s_at
218078_s_at
218314_s_at
218362_s_at
218911_at
219010_at
219057_at
219244_s_at
219330_at
219422_at
219423_x_at
219595_at
219641_at
219661_at
219917_at
219975_x_at
219997_s_at
220124_at
220129_at
220297_at
220355_s_at
220432_s_at
220472_at
220473_s_at
221212_x_at
221756_at
221757_at
221842_s_at
222099_s_at
222328_x_at
222336_at
37022_at
41397_at
74694_s_at
77508_r_at
