# Supplementary material for: Inferring Infection Patterns Based on a Connectivity Map of Host Transcriptional Responses
Source: Sci Rep. 2015 Oct 28;5:15820. doi: 10.1038/srep15820 (PMC4623713; doi:10.1038/srep15820)
Supplement: Supplementary Signature S4 [file srep15820-s17.xls]

## Sheet: up
200958_s_at
201328_at
201329_s_at
201430_s_at
201431_s_at
201464_x_at
201465_s_at
201466_s_at
202193_at
202458_at
202668_at
202669_s_at
203269_at
203447_at
203470_s_at
203471_s_at
203495_at
203500_at
204221_x_at
204222_s_at
204224_s_at
204288_s_at
204298_s_at
204368_at
204720_s_at
204721_s_at
205073_at
205120_s_at
205121_at
205193_at
205269_at
205270_s_at
205599_at
205876_at
205959_at
206005_s_at
206006_s_at
206359_at
206360_s_at
206385_s_at
206734_at
207073_at
207530_s_at
207950_s_at
207980_s_at
208305_at
208369_s_at
209357_at
209442_x_at
209847_at
209948_at
210582_s_at
210841_s_at
210842_at
211844_s_at
212458_at
212466_at
212740_at
213281_at
213623_at
213640_s_at
213793_s_at
213909_at
214026_s_at
214085_x_at
214105_at
214632_at
215145_s_at
215314_at
215446_s_at
215546_at
216436_at
216752_at
217475_s_at
218502_s_at
218809_at
219087_at
219216_at
219300_s_at
219301_s_at
219302_s_at
219367_s_at
219511_s_at
219683_at
220054_at
220266_s_at
220330_s_at
220621_at
220858_at
221490_at
221582_at
221841_s_at
32062_at
36711_at
46270_at

## Sheet: down
201050_at
202027_at
202305_s_at
202535_at
203218_at
203845_at
204226_at
204619_s_at
204620_s_at
206194_at
206470_at
206471_s_at
206739_at
206933_s_at
208335_s_at
210570_x_at
210704_at
211571_s_at
212213_x_at
212214_at
212262_at
212263_at
212265_at
212300_at
212636_at
212845_at
213241_at
213469_at
214306_at
214467_at
214541_s_at
214543_x_at
215000_s_at
215120_s_at
215170_s_at
215495_s_at
215496_at
215646_s_at
215882_at
217765_at
218137_s_at
218184_at
218883_s_at
218971_s_at
219436_s_at
219566_at
220282_at
220576_at
220601_at
221731_x_at
221892_at
222000_at
222208_s_at
60815_at
