# Supplementary material for: Inferring Infection Patterns Based on a Connectivity Map of Host Transcriptional Responses
Source: Sci Rep. 2015 Oct 28;5:15820. doi: 10.1038/srep15820 (PMC4623713; doi:10.1038/srep15820)
Supplement: Supplementary Signature S5 [file srep15820-s2.xls]

## Sheet: up
200635_s_at
200636_s_at
200637_s_at
200920_s_at
200921_s_at
201328_at
201329_s_at
201464_x_at
201465_s_at
201466_s_at
201631_s_at
201927_s_at
201928_at
201929_s_at
201983_s_at
201984_s_at
202434_s_at
202435_s_at
202436_s_at
202437_s_at
202525_at
202668_at
202669_s_at
202708_s_at
202946_s_at
203045_at
203120_at
203269_at
203287_at
203470_s_at
203471_s_at
203495_at
203500_at
203636_at
203637_s_at
203966_s_at
203988_s_at
204224_s_at
204269_at
204285_s_at
204286_s_at
204288_s_at
204294_at
204368_at
204472_at
204489_s_at
204490_s_at
204740_at
204744_s_at
204806_x_at
205120_s_at
205121_at
205225_at
205409_at
205572_at
205599_at
205632_s_at
205861_at
205876_at
205959_at
206359_at
206360_s_at
206501_x_at
206642_at
207112_s_at
207196_s_at
207456_at
207530_s_at
207709_at
207980_s_at
208305_at
208369_s_at
209182_s_at
209183_s_at
209357_at
209457_at
209835_x_at
209847_at
210407_at
210538_s_at
210694_s_at
210841_s_at
210842_at
210916_s_at
210984_x_at
211148_s_at
211233_x_at
211234_x_at
211235_s_at
211550_at
211551_at
211607_x_at
211627_x_at
211844_s_at
212014_x_at
212063_at
212533_at
212611_at
212740_at
213268_at
213281_at
213300_at
213909_at
214105_at
214632_at
214874_at
214987_at
215066_at
215078_at
215223_s_at
215551_at
215552_s_at
215711_s_at
216056_at
216436_at
216641_s_at
216752_at
216841_s_at
217053_x_at
217061_s_at
217163_at
217190_x_at
217477_at
217502_at
217523_at
217904_s_at
218687_s_at
218775_s_at
218880_at
218881_s_at
219014_at
219087_at
219127_at
219214_s_at
219293_s_at
219367_s_at
219582_at
220054_at
220145_at
220266_s_at
220603_s_at
220613_s_at
220621_at
220662_s_at
220858_at
220994_s_at
220995_at
221050_s_at
221085_at
221477_s_at
221490_at
221841_s_at
221858_at
221875_x_at
221910_at
221911_at
221959_at
221978_at
32062_at
46270_at

## Sheet: down
200037_s_at
201091_s_at
202535_at
202687_s_at
202688_at
202833_s_at
203879_at
204152_s_at
204153_s_at
205192_at
206205_at
206430_at
207001_x_at
207268_x_at
207393_at
208763_s_at
209856_x_at
211230_s_at
211428_at
211429_s_at
211793_s_at
213125_at
213783_at
214329_x_at
214467_at
215731_s_at
216113_at
217966_s_at
217967_s_at
218502_s_at
218883_s_at
219179_at
219383_at
219566_at
221965_at
