# Supplementary material for: Inferring Infection Patterns Based on a Connectivity Map of Host Transcriptional Responses
Source: Sci Rep. 2015 Oct 28;5:15820. doi: 10.1038/srep15820 (PMC4623713; doi:10.1038/srep15820)
Supplement: Supplementary Signature S6 [file srep15820-s3.xls]

## Sheet: up
1405_i_at
200670_at
200880_at
200881_s_at
200920_s_at
200921_s_at
201041_s_at
201044_x_at
201146_at
201195_s_at
201235_s_at
201236_s_at
201328_at
201329_s_at
201430_s_at
201431_s_at
201502_s_at
201531_at
201631_s_at
201642_at
201668_x_at
201669_s_at
201670_s_at
201865_x_at
201866_s_at
201884_at
201907_x_at
201908_at
202067_s_at
202068_s_at
202071_at
202085_at
202165_at
202166_s_at
202269_x_at
202270_at
202509_s_at
202510_s_at
202522_at
202531_at
202627_s_at
202628_s_at
202643_s_at
202644_s_at
202668_at
202669_s_at
202716_at
202734_at
202748_at
202912_at
202924_s_at
202925_s_at
202948_at
202988_s_at
202989_at
203010_at
203045_at
203101_s_at
203102_s_at
203120_at
203123_s_at
203124_s_at
203125_x_at
203137_at
203140_at
203151_at
203175_at
203234_at
203358_s_at
203432_at
203455_s_at
203470_s_at
203471_s_at
203490_at
203708_at
203725_at
203927_at
204025_s_at
204036_at
204037_at
204038_s_at
204041_at
204057_at
204200_s_at
204224_s_at
204267_x_at
204269_at
204363_at
204440_at
204450_x_at
204456_s_at
204457_s_at
204469_at
204470_at
204472_at
204614_at
204639_at
204655_at
204726_at
204794_at
204919_at
204926_at
204951_at
204958_at
204973_at
205013_s_at
205057_s_at
205059_s_at
205067_at
205088_at
205266_at
205269_at
205270_s_at
205306_x_at
205307_s_at
205309_at
205322_s_at
205323_s_at
205346_at
205419_at
205445_at
205450_at
205476_at
205528_s_at
205529_s_at
205548_s_at
205599_at
205604_at
205605_at
205681_at
205729_at
205798_at
205816_at
205879_x_at
205899_at
205945_at
206025_s_at
206026_s_at
206034_at
206035_at
206036_s_at
206068_s_at
206069_s_at
206113_s_at
206118_at
206138_s_at
206139_at
206142_at
206144_at
206152_at
206295_at
206337_at
206480_at
206533_at
206696_at
206761_at
206813_at
206841_at
206863_x_at
206864_s_at
206865_at
206868_at
206870_at
206875_s_at
206907_at
206976_s_at
206985_at
207000_s_at
207040_s_at
207074_s_at
207082_at
207102_at
207113_s_at
207121_s_at
207136_at
207176_s_at
207196_s_at
207220_at
207237_at
207424_at
207442_at
207454_at
207466_at
207536_s_at
207545_s_at
207557_s_at
207656_s_at
207666_x_at
207667_s_at
207723_s_at
207850_at
207920_x_at
207977_s_at
207978_s_at
207992_s_at
208019_at
208053_at
208152_s_at
208184_s_at
208200_at
208359_s_at
208370_s_at
208410_x_at
208429_x_at
208485_x_at
208528_x_at
208666_s_at
208667_s_at
208723_at
208744_x_at
208922_s_at
208960_s_at
208961_s_at
209034_at
209073_s_at
209089_at
209156_s_at
209239_at
209260_at
209281_s_at
209369_at
209374_s_at
209382_at
209412_at
209457_at
209491_s_at
209508_x_at
209530_at
209600_s_at
209601_at
209660_at
209684_at
209697_at
209716_at
209753_s_at
209754_s_at
209774_x_at
209813_x_at
209939_x_at
209959_at
209962_at
209963_s_at
210004_at
210047_at
210118_s_at
210145_at
210155_at
210183_x_at
210228_at
210229_s_at
210245_at
210246_s_at
210285_x_at
210295_at
210402_at
210403_s_at
210417_s_at
210511_s_at
210548_at
210549_s_at
210557_x_at
210563_x_at
210564_x_at
210573_s_at
210592_s_at
210597_x_at
210771_at
210845_s_at
211061_s_at
211138_s_at
211203_s_at
211302_s_at
211316_x_at
211317_s_at
211390_at
211421_s_at
211434_s_at
211451_s_at
211488_s_at
211610_at
211633_x_at
211670_x_at
211671_s_at
211693_at
211731_x_at
211786_at
211839_s_at
211862_x_at
211878_at
211908_x_at
211924_s_at
211980_at
211981_at
212036_s_at
212037_at
212099_at
212641_at
212642_s_at
212691_at
212724_at
212787_at
212827_at
212930_at
213002_at
213005_s_at
213068_at
213071_at
213134_x_at
213290_at
213375_s_at
213449_at
213501_at
213524_s_at
213581_at
213585_s_at
213723_s_at
213774_s_at
213900_at
213950_s_at
213988_s_at
214044_at
214236_at
214240_at
214445_at
214446_at
214486_x_at
214504_at
214596_at
214610_at
214618_at
214637_at
214659_x_at
214675_at
214678_x_at
214713_at
214759_at
214787_at
214832_at
214851_at
214866_at
214886_s_at
214887_at
214906_x_at
215054_at
215080_s_at
215111_s_at
215118_s_at
215253_s_at
215254_at
215269_at
215384_s_at
215391_at
215425_at
215462_at
215498_s_at
215499_at
215561_s_at
215671_at
215716_s_at
215771_x_at
215885_at
215990_s_at
216055_at
216061_x_at
216318_at
216321_s_at
216491_x_at
216705_s_at
216716_at
216762_at
216763_at
216831_s_at
216832_at
216834_at
216889_s_at
216892_at
216929_x_at
216979_at
216999_at
217005_at
217039_x_at
217073_x_at
217083_at
217103_at
217112_at
217173_s_at
217176_s_at
217183_at
217197_x_at
217260_x_at
217291_at
217469_at
217489_s_at
217601_at
217650_x_at
217686_at
217689_at
217738_at
217739_s_at
217791_s_at
217878_s_at
217879_at
217880_at
217881_s_at
218892_at
218995_s_at
219424_at
219540_at
219612_s_at
222101_s_at
31845_at
32540_at
32541_at
33322_i_at
33323_r_at
34726_at
37986_at
39402_at
396_f_at

## Sheet: down
200055_at
200066_at
200075_s_at
200618_at
200726_at
200808_s_at
200853_at
200887_s_at
200903_s_at
200946_x_at
200947_s_at
200950_at
200991_s_at
201008_s_at
201009_s_at
201010_s_at
201035_s_at
201036_s_at
201126_s_at
201202_at
201285_at
201343_at
201344_at
201345_s_at
201416_at
201417_at
201418_s_at
201422_at
201483_s_at
201484_at
201493_s_at
201501_s_at
201504_s_at
201513_at
201515_s_at
201520_s_at
201526_at
201528_at
201529_s_at
201562_s_at
201563_at
201697_s_at
201700_at
201706_s_at
201707_at
201732_s_at
201733_at
201734_at
201735_s_at
201739_at
201756_at
201770_at
201801_s_at
201802_at
201808_s_at
201809_s_at
201853_s_at
201871_s_at
201924_at
202104_s_at
202120_x_at
202123_s_at
202144_s_at
202152_x_at
202155_s_at
202217_at
202227_s_at
202239_at
202249_s_at
202250_s_at
202261_at
202265_at
202305_s_at
202329_at
202364_at
202382_s_at
202400_s_at
202401_s_at
202496_at
202513_s_at
202529_at
202530_at
202692_s_at
202717_s_at
202727_s_at
202741_at
202742_s_at
202749_at
202772_at
202787_s_at
202788_at
202801_at
202813_at
202839_s_at
202844_s_at
202845_s_at
202850_at
202968_s_at
202969_at
202970_at
202971_s_at
202974_at
203012_x_at
203056_s_at
203057_s_at
203063_at
203078_at
203079_s_at
203110_at
203111_s_at
203113_s_at
203147_s_at
203148_s_at
203204_s_at
203205_at
203241_at
203275_at
203277_at
203374_s_at
203375_s_at
203379_at
203409_at
203445_s_at
203515_s_at
203749_s_at
203750_s_at
203838_s_at
203839_s_at
203941_at
204020_at
204021_s_at
204114_at
204149_s_at
204249_s_at
204336_s_at
204356_at
204357_s_at
204366_s_at
204418_x_at
204546_at
204550_x_at
204567_s_at
204656_at
204657_s_at
204689_at
204796_at
204797_s_at
204810_s_at
204867_at
204882_at
204980_at
205057_s_at
205059_s_at
205098_at
205099_s_at
205101_at
205206_at
205277_at
205479_s_at
205547_s_at
205640_at
205727_at
205867_at
205868_s_at
205930_at
205961_s_at
206200_s_at
206298_at
206452_x_at
206687_s_at
206700_s_at
206895_at
207088_s_at
207092_at
207318_s_at
207319_s_at
207323_s_at
207334_s_at
207396_s_at
207400_at
207416_s_at
207439_s_at
207440_at
207556_s_at
207643_s_at
207824_s_at
207980_s_at
208073_x_at
208074_s_at
208082_x_at
208121_s_at
208184_s_at
208190_s_at
208202_s_at
208351_s_at
208372_s_at
208510_s_at
208615_s_at
208616_s_at
208617_s_at
208629_s_at
208630_at
208631_s_at
208661_s_at
208662_s_at
208663_s_at
208664_s_at
208699_x_at
208700_s_at
208735_s_at
208758_at
208775_at
208796_s_at
208874_x_at
208939_at
208940_at
208941_s_at
208944_at
208979_at
208996_s_at
209003_at
209072_at
209100_at
209148_at
209154_at
209201_x_at
209326_at
209337_at
209357_at
209411_s_at
209412_at
209420_s_at
209538_at
209565_at
209658_at
209659_s_at
209707_at
209732_at
209798_at
209845_at
209895_at
209896_s_at
209969_s_at
210027_s_at
210044_s_at
210136_at
210197_at
210250_x_at
210352_at
210449_x_at
210555_s_at
210556_at
210620_s_at
210623_at
210629_x_at
210645_s_at
210667_s_at
210678_s_at
210704_at
210740_s_at
210758_at
210846_x_at
210874_s_at
210912_x_at
210925_at
210965_x_at
211004_s_at
211044_at
211047_x_at
211087_x_at
211113_s_at
211121_s_at
211159_s_at
211169_s_at
211261_at
211407_at
211474_s_at
211561_x_at
211569_s_at
211581_x_at
211582_x_at
211584_s_at
211585_at
211600_at
211605_s_at
211668_s_at
211676_s_at
211815_s_at
211826_s_at
211884_s_at
211919_s_at
212041_at
212064_x_at
212271_at
212301_at
212302_at
212429_s_at
212591_at
212610_at
212627_s_at
212658_at
212660_at
212895_s_at
212907_at
212954_at
212983_at
213087_s_at
213621_s_at
213648_at
213665_at
213668_s_at
213723_s_at
213806_at
213897_s_at
213911_s_at
213987_s_at
214181_x_at
214263_x_at
214287_s_at
214394_x_at
214395_x_at
214440_at
214494_s_at
214574_x_at
214671_s_at
214783_s_at
214879_x_at
214881_s_at
214942_at
214943_s_at
215000_s_at
215030_at
215098_at
215099_s_at
215269_at
215333_x_at
215451_s_at
215464_s_at
215633_x_at
215706_x_at
215737_x_at
215933_s_at
216105_x_at
216221_s_at
216230_x_at
216234_s_at
216282_x_at
216300_x_at
216433_s_at
216439_at
216445_at
216567_at
216571_at
216835_s_at
216885_s_at
216960_s_at
216988_s_at
217028_at
217156_at
217171_at
217400_at
217563_at
217710_x_at
217729_s_at
217846_at
217874_at
219061_s_at
221060_s_at
221634_at
221746_at
221917_s_at
221982_x_at
222225_at
32837_at
37254_at
37384_at
38149_at
