# Supplementary material for: Inferring Infection Patterns Based on a Connectivity Map of Host Transcriptional Responses
Source: Sci Rep. 2015 Oct 28;5:15820. doi: 10.1038/srep15820 (PMC4623713; doi:10.1038/srep15820)
Supplement: Supplementary Signature S7 [file srep15820-s4.xls]

## Sheet: up
201743_at
202220_at
202509_s_at
202510_s_at
202743_at
202846_s_at
203052_at
203179_at
203350_at
203689_s_at
203823_at
204099_at
204107_at
204108_at
204109_s_at
204232_at
204321_at
204352_at
204455_at
204456_s_at
204457_s_at
204603_at
204804_at
204821_at
204862_s_at
204901_at
205012_s_at
205206_at
205219_s_at
205329_s_at
205847_at
206090_s_at
206160_at
206215_at
206300_s_at
206384_at
206719_at
206832_s_at
206847_s_at
206980_s_at
207037_at
207104_x_at
207182_at
207199_at
207300_s_at
207350_s_at
207364_at
207442_at
207500_at
207535_s_at
207550_at
207700_s_at
207759_s_at
207841_at
208052_x_at
208209_s_at
208559_at
208694_at
208759_at
208768_x_at
209030_s_at
209031_at
209032_s_at
209060_x_at
209061_at
209062_x_at
209119_x_at
209120_at
209121_x_at
209373_at
209377_s_at
209490_s_at
209636_at
209696_at
209730_at
209741_x_at
209791_at
209826_at
209949_at
210051_at
210121_at
210167_s_at
210355_at
210419_at
210543_s_at
210607_at
210789_x_at
210937_s_at
210938_at
210956_at
211336_x_at
211352_s_at
211422_at
211524_at
211580_s_at
211652_s_at
211756_at
211760_s_at
211903_s_at
212253_x_at
212254_s_at
212521_s_at
212522_at
212652_s_at
213141_at
213228_at
213322_at
213415_at
213480_at
213497_at
214042_s_at
214095_at
214096_s_at
214111_at
214437_s_at
214461_at
214498_at
214655_at
215016_x_at
215027_at
215073_s_at
215136_s_at
215242_at
215245_x_at
215675_at
215720_s_at
215757_at
215810_x_at
215814_at
215848_at
216091_s_at
216393_at
216399_s_at
216411_s_at
216452_at
216489_at
216593_s_at
216825_s_at
216872_at
216879_at
216918_s_at
217062_at
217066_s_at
217209_at
217330_at
217452_s_at
217540_at
217943_s_at
218164_at
218348_s_at
219111_s_at
219165_at
219268_at
219319_at
219440_at
219535_at
219601_s_at
219666_at
219808_at
220108_at
220116_at
220133_at
220154_at
220184_at
220300_at
220311_at
220463_at
220585_at
220786_s_at
220819_at
220960_x_at
221016_s_at
221046_s_at
221166_at
221377_s_at
221575_at
221726_at
221775_x_at
222123_s_at
222124_at
222374_at
35666_at
37996_s_at
59705_at

## Sheet: down
1320_at
1598_g_at
200052_s_at
200065_s_at
200075_s_at
200671_s_at
200672_x_at
200714_x_at
200727_s_at
200728_at
200729_s_at
200786_at
200819_s_at
200884_at
200889_s_at
200890_s_at
200891_s_at
200911_s_at
201005_at
201038_s_at
201043_s_at
201051_at
201105_at
201126_s_at
201315_x_at
201346_at
201356_at
201357_s_at
201459_at
201602_s_at
201603_at
201604_s_at
201615_x_at
201616_s_at
201617_x_at
201779_s_at
201780_s_at
201858_s_at
201859_at
201894_s_at
201930_at
201979_s_at
202098_s_at
202115_s_at
202168_at
202177_at
202188_at
202276_at
202326_at
202425_x_at
202429_s_at
202457_s_at
202462_s_at
202487_s_at
202549_at
202550_s_at
202570_s_at
202571_s_at
202572_s_at
202596_at
202636_at
202667_s_at
202763_at
202813_at
202924_s_at
202925_s_at
202952_s_at
203147_s_at
203148_s_at
203217_s_at
203354_s_at
203355_s_at
203372_s_at
203373_at
203388_at
203479_s_at
203480_s_at
203670_at
203737_s_at
203777_s_at
203826_s_at
203843_at
203893_at
203920_at
203989_x_at
204056_s_at
204171_at
204328_at
204431_at
204632_at
204857_at
204943_at
205102_at
205146_x_at
205232_s_at
205233_s_at
205325_at
205375_at
205438_at
205461_at
205525_at
205587_at
205588_s_at
205716_at
205742_at
205965_at
206018_at
206079_at
206100_at
206298_at
206373_at
206416_at
206650_at
206738_at
206780_at
206801_at
206811_at
207201_s_at
207212_at
207290_at
207296_at
207355_at
207403_at
207484_s_at
207518_at
207530_s_at
207553_at
207592_s_at
207598_x_at
207654_x_at
207658_s_at
207676_at
207681_at
207907_at
208083_s_at
208084_at
208299_at
208455_at
208458_at
208584_at
208750_s_at
208819_at
208879_x_at
208880_s_at
208984_x_at
209097_s_at
209098_s_at
209099_x_at
209146_at
209155_s_at
209175_at
209176_at
209187_at
209188_x_at
209355_s_at
209388_at
209409_at
209410_s_at
209411_s_at
209537_at
209799_at
209877_at
210129_s_at
210165_at
210248_at
210363_s_at
210364_at
210384_at
210389_x_at
210846_x_at
210923_at
210999_s_at
211044_at
211264_at
211578_s_at
211603_s_at
211689_s_at
211815_s_at
211830_s_at
211845_at
211846_s_at
212044_s_at
212071_s_at
212077_at
212205_at
212206_s_at
212226_s_at
212230_at
212340_at
212341_at
212342_at
212343_at
212410_at
212718_at
212720_at
212796_s_at
212824_at
212857_x_at
212935_at
212944_at
212977_at
213022_s_at
213023_at
213030_s_at
213164_at
213167_s_at
213279_at
213464_at
213511_s_at
213559_s_at
213621_s_at
213790_at
213914_s_at
214435_x_at
214450_at
214506_at
214510_at
214512_s_at
214636_at
214729_at
214746_s_at
214763_at
214856_at
214880_x_at
214893_x_at
214917_at
214958_s_at
214975_s_at
215089_s_at
215148_s_at
215198_s_at
215199_at
215248_at
215374_at
215399_s_at
215613_at
215624_at
215640_at
215649_s_at
215705_at
215735_s_at
215785_s_at
215860_at
215865_at
215918_s_at
215932_at
215943_at
215951_at
216075_at
216095_x_at
216103_at
216268_s_at
216303_s_at
216392_s_at
216417_x_at
216457_s_at
216564_at
216651_s_at
216652_s_at
216653_at
216755_at
217017_at
217119_s_at
217221_x_at
217226_s_at
217433_at
217437_s_at
217557_s_at
217780_at
217900_at
217903_at
217904_s_at
217945_at
217956_s_at
218176_at
218185_s_at
218206_x_at
218254_s_at
218310_at
218327_s_at
218397_at
218612_s_at
218613_at
218851_s_at
218869_at
218876_at
218991_at
219073_s_at
219120_at
219274_at
219401_at
219409_at
219560_at
219583_s_at
219590_x_at
219697_at
219838_at
219847_at
219868_s_at
219945_at
219992_at
220031_at
220056_at
220062_s_at
220125_at
220322_at
220464_at
220639_at
220669_at
220682_s_at
220685_at
220758_s_at
220775_s_at
220974_x_at
220975_s_at
220999_s_at
221004_s_at
221037_s_at
221088_s_at
221161_at
221241_s_at
221326_s_at
221486_at
221487_s_at
221562_s_at
221564_at
221610_s_at
221631_at
221727_at
221807_s_at
221819_at
221913_at
222035_s_at
222092_at
222360_at
33579_i_at
35147_at
36907_at
40524_at
40837_at
49327_at
65493_at
