# Supplementary material for: Inferring Infection Patterns Based on a Connectivity Map of Host Transcriptional Responses
Source: Sci Rep. 2015 Oct 28;5:15820. doi: 10.1038/srep15820 (PMC4623713; doi:10.1038/srep15820)
Supplement: Supplementary Signature S8 [file srep15820-s5.xls]

## Sheet: up
200002_at
200003_s_at
200008_s_at
200009_at
200010_at
200018_at
200019_s_at
200021_at
200022_at
200024_at
200025_s_at
200026_at
200027_at
200029_at
200032_s_at
200034_s_at
200036_s_at
200044_at
200048_s_at
200057_s_at
200061_s_at
200062_s_at
200071_at
200089_s_at
200090_at
200091_s_at
200092_s_at
200097_s_at
200593_s_at
200594_x_at
200614_at
200624_s_at
200626_s_at
200651_at
200674_s_at
200704_at
200705_s_at
200706_s_at
200724_at
200725_x_at
200726_at
200741_s_at
200749_at
200750_s_at
200763_s_at
200768_s_at
200769_s_at
200775_s_at
200781_s_at
200792_at
200796_s_at
200797_s_at
200798_x_at
200806_s_at
200807_s_at
200819_s_at
200834_s_at
200858_s_at
200888_s_at
200926_at
200935_at
200951_s_at
200952_s_at
200953_s_at
200962_at
200963_x_at
200989_at
200996_at
201030_x_at
201031_s_at
201042_at
201049_s_at
201070_x_at
201071_x_at
201085_s_at
201086_x_at
201092_at
201094_at
201096_s_at
201097_s_at
201134_x_at
201137_s_at
201142_at
201143_s_at
201144_s_at
201151_s_at
201152_s_at
201153_s_at
201154_x_at
201169_s_at
201170_s_at
201179_s_at
201180_s_at
201181_at
201194_at
201210_at
201211_s_at
201222_s_at
201223_s_at
201258_at
201266_at
201288_at
201294_s_at
201295_s_at
201296_s_at
201316_at
201317_s_at
201385_at
201386_s_at
201406_at
201478_s_at
201479_at
201492_s_at
201503_at
201514_s_at
201592_at
201601_x_at
201648_at
201698_s_at
201720_s_at
201721_s_at
201741_x_at
201742_x_at
201807_at
201810_s_at
201811_x_at
201935_s_at
201936_s_at
201959_s_at
201960_s_at
201998_at
202156_s_at
202157_s_at
202158_s_at
202231_at
202232_s_at
202391_at
202484_s_at
202485_s_at
202596_at
202637_s_at
202638_s_at
202810_at
202899_s_at
202955_s_at
202956_at
202957_at
202963_at
202964_s_at
203133_at
203316_s_at
203416_at
203470_s_at
203471_s_at
203567_s_at
203568_s_at
203610_s_at
204116_at
204169_at
204220_at
204265_s_at
204279_at
204349_at
204350_s_at
204371_s_at
204372_s_at
204437_s_at
204661_at
204744_s_at
204769_s_at
204770_at
204935_at
204951_at
205225_at
205412_at
205573_s_at
205658_s_at
205960_at
206378_at
206398_s_at
206562_s_at
206800_at
207127_s_at
207138_at
207419_s_at
207556_s_at
207563_s_at
207564_x_at
207585_s_at
207617_at
207719_x_at
207968_s_at
207988_s_at
208248_x_at
208313_s_at
208403_x_at
208428_at
208555_x_at
208615_s_at
208616_s_at
208617_s_at
208627_s_at
208628_s_at
208668_x_at
208672_s_at
208673_s_at
208679_s_at
208687_x_at
208692_at
208697_s_at
208698_s_at
208701_at
208702_x_at
208703_s_at
208704_x_at
208729_x_at
208765_s_at
208766_s_at
208808_s_at
208844_at
208845_at
208846_s_at
208863_s_at
208865_at
208866_at
208867_s_at
208902_s_at
208903_at
208904_s_at
208955_at
208956_x_at
208990_s_at
209040_s_at
209199_s_at
209200_at
209201_x_at
209240_at
209241_x_at
209251_x_at
209331_s_at
209332_s_at
209430_at
209471_s_at
209480_at
209495_at
209514_s_at
209515_s_at
209619_at
209628_at
209629_s_at
209721_s_at
209813_x_at
209823_x_at
209932_s_at
210029_at
210110_x_at
210172_at
210183_x_at
210338_s_at
210434_x_at
210470_x_at
210498_at
210501_x_at
210561_s_at
210588_x_at
210734_x_at
210747_at
210894_s_at
210927_x_at
210951_x_at
211003_x_at
211074_at
211075_s_at
211185_s_at
211200_s_at
211233_x_at
211234_x_at
211235_s_at
211404_s_at
211573_x_at
211627_x_at
211654_x_at
211656_x_at
211662_s_at
211710_x_at
211750_x_at
211755_s_at
211784_s_at
211911_x_at
211919_s_at
212036_s_at
212037_at
212044_s_at
212124_at
212303_x_at
212307_s_at
212366_at
212368_at
212514_x_at
212515_s_at
212716_s_at
212726_at
212746_s_at
212844_at
212846_at
212952_at
212953_x_at
212974_at
212975_at
212998_x_at
212999_x_at
213055_at
213086_s_at
213096_at
213101_s_at
213102_at
213136_at
213137_s_at
213146_at
213223_at
213377_x_at
213406_at
213470_s_at
213472_at
213513_x_at
213538_at
213564_x_at
213603_s_at
213619_at
213642_at
213687_s_at
213705_at
213738_s_at
213846_at
213856_at
213857_s_at
213860_x_at
213890_x_at
213941_x_at
214022_s_at
214056_at
214057_at
214097_at
214108_at
214246_x_at
214305_s_at
214315_x_at
214316_x_at
214335_at
214363_s_at
214396_s_at
214397_at
214625_s_at
214744_s_at
214847_s_at
214875_x_at
214970_s_at
214971_s_at
214988_s_at
215190_at
215208_x_at
215249_at
215308_at
215450_at
215485_s_at
215551_at
215552_s_at
215663_at
215909_x_at
215926_x_at
216183_at
216212_s_at
216266_s_at
216855_s_at
216988_s_at
217028_at
217070_at
217071_s_at
217163_at
217190_x_at
217379_at
217478_s_at
217491_x_at
217723_x_at
217733_s_at
217740_x_at
217756_x_at
217768_at
217807_s_at
217809_at
217816_s_at
217839_at
217873_at
217883_at
217895_at
217938_s_at
218113_at
218258_at
219117_s_at
219118_at
219492_at
219762_s_at
219974_x_at
220594_at
220948_s_at
221475_s_at
221476_s_at
221486_at
221487_s_at
221494_x_at
221518_s_at
221525_at
221530_s_at
221573_at
221593_s_at
221700_s_at
221871_s_at
221891_x_at
221924_at
221989_at
222034_at
222187_x_at
222294_s_at
34210_at
36030_at
41386_i_at
41387_r_at
53202_at
54970_at

## Sheet: down
200884_at
201107_s_at
201108_s_at
201109_s_at
201110_s_at
201350_at
201772_at
201861_s_at
201862_s_at
201980_s_at
202215_s_at
202216_x_at
202219_at
202503_s_at
202519_at
202758_s_at
202927_at
203006_at
203098_at
203099_s_at
203100_s_at
203308_x_at
203309_s_at
203627_at
203628_at
203716_s_at
203717_at
203849_s_at
203850_s_at
204335_at
204524_at
204545_at
204704_s_at
204705_x_at
205217_at
205234_at
205737_at
205879_x_at
205989_s_at
206152_at
206164_at
206165_s_at
206166_s_at
206187_at
206201_s_at
206202_at
206205_at
206448_at
206551_x_at
206791_s_at
206792_x_at
207100_s_at
207101_at
207436_x_at
207592_s_at
207683_at
207745_at
208137_x_at
208148_at
208317_at
208318_s_at
208382_s_at
208386_x_at
208441_at
208557_at
209242_at
209741_x_at
209885_at
209916_at
210103_s_at
210112_at
210113_s_at
210368_at
210508_s_at
210670_at
210800_at
210847_x_at
210854_x_at
210919_at
211251_x_at
211282_x_at
211299_s_at
211357_s_at
211421_s_at
211452_x_at
211478_s_at
211486_s_at
211518_s_at
211713_x_at
211789_s_at
211797_s_at
211818_s_at
211822_s_at
211824_x_at
211836_s_at
211841_s_at
211875_x_at
212401_s_at
212461_at
212695_at
212719_at
213082_s_at
213083_at
213326_at
213843_x_at
214312_at
214423_x_at
214424_s_at
214594_x_at
214650_x_at
214715_x_at
214776_x_at
214893_x_at
214939_x_at
215080_s_at
215375_x_at
215618_at
215674_at
215731_s_at
215750_at
215771_x_at
215775_at
215848_at
215904_at
216042_at
216299_s_at
216310_at
216346_at
216399_s_at
216600_x_at
217238_s_at
217354_s_at
217528_at
217810_x_at
217963_s_at
218374_s_at
218380_at
218720_x_at
218840_s_at
219085_s_at
219290_x_at
219392_x_at
219422_at
219423_x_at
219444_at
219519_s_at
219991_at
219996_at
220041_at
220066_at
220071_x_at
220139_at
220973_s_at
220978_at
221244_s_at
221388_at
221438_s_at
221664_s_at
221965_at
221985_at
221986_s_at
222354_at
31846_at
32029_at
320_at
40284_at
44673_at
