# Supplementary material for: Inferring Infection Patterns Based on a Connectivity Map of Host Transcriptional Responses
Source: Sci Rep. 2015 Oct 28;5:15820. doi: 10.1038/srep15820 (PMC4623713; doi:10.1038/srep15820)
Supplement: Supplementary Signature S9 [file srep15820-s6.xls]

## Sheet: up
1294_at
200013_at
200025_s_at
200057_s_at
200783_s_at
200920_s_at
200921_s_at
200934_at
201215_at
201397_at
201416_at
201417_at
201418_s_at
201710_at
201745_at
201774_s_at
201785_at
201890_at
201896_s_at
201922_at
202094_at
202095_s_at
202105_at
202179_at
202183_s_at
202240_at
202245_at
202310_s_at
202311_s_at
202312_s_at
202338_at
202392_s_at
202424_at
202521_at
202580_x_at
202705_at
202721_s_at
202722_s_at
202730_s_at
202731_at
202748_at
202857_at
203038_at
203145_at
203153_at
203281_s_at
203327_at
203328_x_at
203344_s_at
203362_s_at
203393_at
203394_s_at
203395_s_at
203409_at
203423_at
203430_at
203659_s_at
203797_at
203798_s_at
203894_at
204004_at
204005_s_at
204023_at
204119_s_at
204120_s_at
204240_s_at
204244_s_at
204393_s_at
204455_at
204541_at
204698_at
204702_s_at
204709_s_at
204743_at
204747_at
204748_at
204753_s_at
204754_at
204755_x_at
204822_at
204825_at
204962_s_at
204972_at
205023_at
205024_s_at
205034_at
205043_at
205048_s_at
205053_at
205194_at
205296_at
205327_s_at
205337_at
205338_s_at
205353_s_at
205393_s_at
205394_at
205428_s_at
205479_s_at
205502_at
205747_at
205777_at
205799_s_at
205800_at
205848_at
206072_at
206147_x_at
206346_at
206465_at
206466_at
206553_at
206605_at
206630_at
206727_at
206733_at
206802_at
206910_x_at
207003_at
207025_at
207255_at
207331_at
207344_at
207367_at
207783_x_at
207790_at
207828_s_at
207908_at
208004_at
208410_x_at
208466_at
208535_x_at
208598_s_at
208599_at
208698_s_at
208761_s_at
208762_at
209172_s_at
209374_s_at
209507_at
209530_at
209610_s_at
209611_s_at
209756_s_at
209757_s_at
209773_s_at
209796_s_at
209797_at
209830_s_at
209891_at
209894_at
209960_at
209961_s_at
210052_s_at
210130_s_at
210163_at
210176_at
210334_x_at
210397_at
210431_at
210445_at
210470_x_at
210473_s_at
210476_s_at
210536_s_at
210720_s_at
210755_at
210821_x_at
210825_s_at
210892_s_at
210997_at
210998_s_at
211018_at
211019_s_at
211069_s_at
211122_s_at
211343_s_at
211354_s_at
211355_x_at
211356_x_at
211377_x_at
211434_s_at
211668_s_at
211809_x_at
211814_s_at
211917_s_at
211941_s_at
212020_s_at
212021_s_at
212022_s_at
212023_s_at
212253_x_at
212254_s_at
212593_s_at
212594_at
212810_s_at
212811_x_at
212827_at
212850_s_at
212949_at
213253_at
213272_s_at
213456_at
213487_at
213490_s_at
213642_at
213665_at
213668_s_at
213780_at
214007_s_at
214008_at
214237_x_at
214302_x_at
214673_s_at
214683_s_at
215016_x_at
215702_s_at
215703_at
215704_at
215810_x_at
215814_at
215925_s_at
216262_s_at
216377_x_at
216491_x_at
216512_s_at
216513_at
216638_s_at
216708_x_at
216918_s_at
216969_s_at
216972_at
216989_at
217026_at
217093_at
217430_x_at
217496_s_at
217502_at
217714_x_at
217735_s_at
217736_s_at
217809_at
217846_at
217970_s_at
218039_at
218067_s_at
218115_at
218184_at
218252_at
218274_s_at
218308_at
218342_s_at
218432_at
218474_s_at
218512_at
218542_at
218644_at
218662_s_at
218663_at
218716_x_at
218724_s_at
218755_at
218795_at
218816_at
218818_at
218986_s_at
219087_at
219211_at
219434_at
219493_at
219519_s_at
219588_s_at
219769_at
219787_s_at
219814_at
219918_s_at
219978_s_at
219990_at
220154_at
220550_at
220635_at
220723_s_at
220724_at
220962_s_at
220983_s_at
221018_s_at
221029_s_at
221081_s_at
221215_s_at
221250_s_at
221404_at
221436_s_at
221489_s_at
221654_s_at
221698_s_at
222014_x_at
222077_s_at
222264_at
33304_at
34726_at
44673_at
66053_at

## Sheet: down
1431_at
200595_s_at
200596_s_at
200597_at
200671_s_at
200672_x_at
200730_s_at
200731_s_at
200732_s_at
200733_s_at
200760_s_at
200761_s_at
201024_x_at
201025_at
201026_at
201027_s_at
201060_x_at
201061_s_at
201062_at
201182_s_at
201183_s_at
201184_s_at
201350_at
201598_s_at
201823_s_at
201824_at
201991_s_at
201992_s_at
202082_s_at
202083_s_at
202084_s_at
202407_s_at
202408_s_at
202607_at
202608_s_at
202685_s_at
202686_s_at
202741_at
202742_s_at
202834_at
202842_s_at
202843_at
202847_at
203224_at
203225_s_at
203411_s_at
203615_x_at
203810_at
203811_s_at
204000_at
204002_s_at
204027_s_at
204312_x_at
204313_s_at
204314_s_at
204414_at
204458_at
204634_at
204956_at
204969_s_at
205218_at
205369_x_at
205370_x_at
205371_s_at
205498_at
205646_s_at
205652_s_at
205991_s_at
206015_s_at
206184_at
206231_at
206287_s_at
206488_s_at
206699_x_at
206976_s_at
207124_s_at
207131_x_at
207136_at
207282_s_at
207329_at
207949_s_at
208130_s_at
208248_x_at
208284_x_at
208359_s_at
208447_s_at
208701_at
208702_x_at
208703_s_at
208704_x_at
208744_x_at
208787_at
209242_at
209409_at
209410_s_at
209438_at
209439_s_at
209440_at
209497_s_at
209554_at
209555_s_at
209669_s_at
209919_x_at
209937_at
209975_at
209976_s_at
210005_at
210076_x_at
210183_x_at
210198_s_at
210466_s_at
210547_x_at
210803_at
210999_s_at
211177_s_at
211196_at
211299_s_at
211363_s_at
211364_at
211404_s_at
211417_x_at
211451_s_at
211705_s_at
211740_at
211819_s_at
211871_x_at
212027_at
212028_at
212030_at
212031_at
212033_at
212036_s_at
212037_at
212071_s_at
212086_x_at
212089_at
212180_at
212378_at
212379_at
212397_at
212398_at
212529_at
212532_s_at
213623_at
213914_s_at
214191_at
214213_x_at
214313_s_at
214314_s_at
214380_at
214513_s_at
214608_s_at
214856_at
214875_x_at
215248_at
215299_x_at
215538_at
215543_s_at
215918_s_at
216009_at
216011_at
216360_x_at
216685_s_at
216909_at
216913_s_at
216975_x_at
216990_at
217134_at
217310_s_at
217445_s_at
217724_at
217725_x_at
217859_s_at
218087_s_at
218238_at
218239_s_at
218715_at
218730_s_at
218801_at
219030_at
219343_at
219508_at
219625_s_at
219938_s_at
220118_at
220179_at
220956_s_at
221539_at
221737_at
222100_at
37201_at
