# Supplementary material for: Inferring Infection Patterns Based on a Connectivity Map of Host Transcriptional Responses
Source: Sci Rep. 2015 Oct 28;5:15820. doi: 10.1038/srep15820 (PMC4623713; doi:10.1038/srep15820)
Supplement: Supplementary Signature S10 [file srep15820-s7.xls]

## Sheet: up
160020_at
200660_at
200755_s_at
200756_x_at
200757_s_at
200853_at
200859_x_at
200889_s_at
200890_s_at
200891_s_at
200916_at
200998_s_at
200999_s_at
201005_at
201063_at
201244_s_at
201291_s_at
201292_at
201380_at
201398_s_at
201399_s_at
201416_at
201417_at
201418_s_at
201430_s_at
201431_s_at
201438_at
201445_at
201476_s_at
201477_s_at
201487_at
201506_at
201605_x_at
201645_at
201663_s_at
201664_at
201666_at
201697_s_at
201701_s_at
201744_s_at
201789_at
201894_s_at
201923_at
201930_at
202017_at
202052_s_at
202094_at
202095_s_at
202201_at
202246_s_at
202295_s_at
202310_s_at
202311_s_at
202312_s_at
202338_at
202375_at
202388_at
202422_s_at
202443_x_at
202445_s_at
202450_s_at
202462_s_at
202555_s_at
202605_at
202633_at
202685_s_at
202686_s_at
202705_at
202827_s_at
202828_s_at
202875_s_at
202876_s_at
202888_s_at
202911_at
202954_at
203039_s_at
203040_s_at
203072_at
203083_at
203133_at
203167_at
203186_s_at
203213_at
203214_x_at
203279_at
203327_at
203328_x_at
203335_at
203353_s_at
203369_x_at
203370_s_at
203372_s_at
203373_at
203418_at
203423_at
203523_at
203554_x_at
203666_at
203729_at
203741_s_at
203803_at
203815_at
203824_at
203856_at
203886_s_at
203936_s_at
204004_at
204005_s_at
204017_at
204051_s_at
204052_s_at
204163_at
204201_s_at
204240_s_at
204253_s_at
204254_s_at
204255_s_at
204298_s_at
204322_at
204324_s_at
204517_at
204518_s_at
204638_at
204674_at
204682_at
204709_s_at
204776_at
204782_at
204783_at
204784_s_at
204846_at
204886_at
204887_s_at
204956_at
204962_s_at
205052_at
205080_at
205081_at
205097_at
205098_at
205099_s_at
205132_at
205240_at
205309_at
205395_s_at
205407_at
205499_at
205559_s_at
205560_at
205592_at
205666_at
205698_s_at
205699_at
205745_x_at
205746_s_at
205750_at
205911_at
205959_at
206007_at
206070_s_at
206071_s_at
206204_at
206324_s_at
206449_s_at
206561_s_at
206827_s_at
206869_at
206956_at
207030_s_at
207069_s_at
207071_s_at
207172_s_at
207173_x_at
207198_s_at
207233_s_at
207264_at
207265_s_at
207448_at
207449_s_at
207537_at
207583_at
207852_at
207977_s_at
208131_s_at
208412_s_at
208503_s_at
208530_s_at
208535_x_at
208595_s_at
208678_at
208769_at
208770_s_at
208795_s_at
208837_at
208905_at
208911_s_at
209095_at
209101_at
209129_at
209194_at
209280_at
209344_at
209374_s_at
209507_at
209540_at
209541_at
209542_x_at
209561_at
209578_s_at
209606_at
209619_at
209687_at
209745_at
209746_s_at
209832_s_at
209875_s_at
209886_s_at
209887_at
209891_at
210155_at
210334_x_at
210559_s_at
210680_s_at
210702_s_at
210733_at
210756_s_at
210788_s_at
210809_s_at
210820_x_at
210821_x_at
210841_s_at
210842_at
210942_s_at
210978_s_at
210983_s_at
211023_at
211088_s_at
211096_at
211097_s_at
211126_s_at
211164_at
211334_at
211343_s_at
211363_s_at
211364_at
211449_at
211450_s_at
211577_s_at
211754_s_at
211809_x_at
211844_s_at
211892_s_at
212020_s_at
212021_s_at
212022_s_at
212023_s_at
212091_s_at
212338_at
212377_s_at
212481_s_at
212592_at
212637_s_at
212638_s_at
212640_at
212687_at
212713_at
212724_at
212827_at
212937_s_at
212938_at
212939_at
212940_at
213001_at
213004_at
213018_at
213059_at
213068_at
213071_at
213125_at
213139_at
213170_at
213226_at
213227_at
213253_at
213260_at
213285_at
213335_s_at
213355_at
213428_s_at
213455_at
213498_at
213532_at
213565_s_at
213592_at
213640_s_at
213652_at
213665_at
213668_s_at
213692_s_at
213746_s_at
213749_at
213820_s_at
213868_s_at
213911_s_at
214121_x_at
214122_at
214200_s_at
214210_at
214237_x_at
214262_at
214266_s_at
214282_at
214342_at
214343_s_at
214632_at
214710_s_at
214718_at
214752_x_at
214765_s_at
214845_s_at
214974_x_at
214981_at
215101_s_at
215178_x_at
215184_at
215209_at
215383_x_at
215446_s_at
215501_s_at
215623_x_at
215641_at
216005_at
216153_x_at
216156_at
216458_at
216491_x_at
216639_at
216685_s_at
216694_at
216904_at
216994_s_at
217020_at
217134_at
217192_s_at
217279_x_at
217430_x_at
217496_s_at
217511_at
217758_s_at
217807_s_at
217827_s_at
217892_s_at
217949_s_at
217973_at
218003_s_at
218051_s_at
218162_at
218189_s_at
218217_at
218308_at
218348_s_at
218349_s_at
218542_at
218662_s_at
218663_at
218698_at
218718_at
218726_at
218851_s_at
219033_at
219064_at
219243_at
219258_at
219367_s_at
219410_at
219416_at
219441_s_at
219480_at
219493_at
219512_at
219514_at
219672_at
219779_at
219787_s_at
219872_at
219929_s_at
219965_s_at
220092_s_at
220093_at
220556_at
220580_at
220975_s_at
221000_s_at
221253_s_at
221282_x_at
221283_at
221563_at
221922_at
221931_s_at
222364_at
37408_at

## Sheet: down
201871_s_at
202289_s_at
202425_x_at
202429_s_at
202457_s_at
202509_s_at
202510_s_at
203289_s_at
203808_at
203809_s_at
203986_at
204402_at
204902_s_at
204903_x_at
204970_s_at
205000_at
205001_s_at
205187_at
205188_s_at
205737_at
206281_at
206388_at
206389_s_at
206628_at
206651_s_at
206687_s_at
207092_at
207192_at
208004_at
208370_s_at
208780_x_at
209041_s_at
209042_s_at
209234_at
209928_s_at
210031_at
210381_s_at
210508_s_at
210587_at
210623_at
210672_s_at
211382_s_at
211453_s_at
211486_s_at
212280_x_at
212437_at
214273_x_at
215253_s_at
215254_at
217622_at
217675_at
218251_at
218412_s_at
218810_at
218852_at
219041_s_at
219137_s_at
220000_at
220012_at
220302_at
220991_s_at
221018_s_at
221539_at
221755_at
91703_at
