# Supplementary material for: Inferring Infection Patterns Based on a Connectivity Map of Host Transcriptional Responses
Source: Sci Rep. 2015 Oct 28;5:15820. doi: 10.1038/srep15820 (PMC4623713; doi:10.1038/srep15820)
Supplement: Supplementary Signature S11 [file srep15820-s8.xls]

## Sheet: up
200043_at
200628_s_at
200629_at
200736_s_at
200872_at
200887_s_at
201008_s_at
201009_s_at
201010_s_at
201012_at
201105_at
201328_at
201329_s_at
201360_at
201921_at
202438_x_at
202439_s_at
202531_at
202579_x_at
202593_s_at
202598_at
202946_s_at
203065_s_at
203147_s_at
203148_s_at
203153_at
203186_s_at
203436_at
203478_at
203484_at
203595_s_at
203596_s_at
203729_at
203830_at
203882_at
203915_at
204268_at
204285_s_at
204286_s_at
204316_at
204319_s_at
204502_at
204698_at
204747_at
204849_at
204890_s_at
204891_s_at
204948_s_at
204952_at
204972_at
205098_at
205099_s_at
205116_at
205184_at
205207_at
205379_at
205660_at
205671_s_at
205778_at
205981_s_at
206125_s_at
206170_at
206342_x_at
206553_at
206560_s_at
206576_s_at
206793_at
206898_at
206932_at
207345_at
207571_x_at
207713_s_at
207932_at
208087_s_at
208173_at
209124_at
209498_at
209679_s_at
209786_at
209787_s_at
209792_s_at
209800_at
209934_s_at
209935_at
209969_s_at
209999_x_at
210000_s_at
210001_s_at
210015_s_at
210080_x_at
210081_at
210147_at
210610_at
210666_at
210785_s_at
210797_s_at
210846_x_at
211044_at
211137_s_at
211738_x_at
211782_at
211883_x_at
211889_x_at
212097_at
212221_x_at
212223_at
212255_s_at
212509_s_at
213337_s_at
213481_at
213519_s_at
213524_s_at
213544_at
213821_s_at
213865_at
213873_at
214000_s_at
214059_at
214453_s_at
214597_at
214723_x_at
214989_x_at
215389_s_at
215808_at
216020_at
216759_at
216760_at
216839_at
216840_s_at
217046_s_at
217432_s_at
217455_s_at
217728_at
217733_s_at
217927_at
218477_at
218486_at
218543_s_at
218599_at
218631_at
218837_s_at
218867_s_at
218943_s_at
219209_at
219211_at
219288_at
219352_at
219537_x_at
219585_at
219678_x_at
219691_at
219716_at
219736_at
220094_s_at
220199_s_at
220230_s_at
220952_s_at
221122_at
221291_at
221432_s_at
221816_s_at
221827_at
221912_s_at
222233_s_at
33304_at
65521_at

## Sheet: down
200064_at
200701_at
200976_s_at
200977_s_at
200986_at
201425_at
201462_at
201667_at
201847_at
201951_at
201952_at
202388_at
202422_s_at
202427_s_at
202443_x_at
202445_s_at
202721_s_at
202722_s_at
202748_at
202834_at
202901_x_at
202902_s_at
202975_s_at
202976_s_at
203050_at
203106_s_at
203157_s_at
203158_s_at
203159_at
203215_s_at
203216_s_at
203453_at
203463_s_at
203464_s_at
203551_s_at
203854_at
203904_x_at
203913_s_at
203914_x_at
204001_at
204009_s_at
204010_s_at
204044_at
204073_s_at
204213_at
204287_at
204385_at
204486_at
204487_s_at
204814_at
204965_at
205095_s_at
205305_at
205342_s_at
205343_at
205380_at
205434_s_at
205435_s_at
205440_s_at
205477_s_at
205500_at
205597_at
205607_s_at
205894_at
205922_at
206153_at
206208_at
206209_s_at
206239_s_at
206325_at
206336_at
206374_at
206440_at
206527_at
206552_s_at
207040_s_at
207051_at
207103_at
207105_s_at
207323_s_at
207372_s_at
207387_s_at
207563_s_at
207564_x_at
207603_at
207604_s_at
207624_s_at
207676_at
208116_s_at
208151_x_at
208194_s_at
208250_s_at
208306_x_at
208450_at
208475_at
208476_s_at
208666_s_at
208667_s_at
208718_at
208719_s_at
208894_at
208926_at
208947_s_at
209072_at
209240_at
209459_s_at
209460_at
209616_s_at
209649_at
209884_s_at
210136_at
210143_at
210211_s_at
210286_s_at
210314_x_at
210465_s_at
210480_s_at
210515_at
210577_at
210613_s_at
210662_at
210663_s_at
210756_s_at
210849_s_at
210852_s_at
210982_s_at
211168_s_at
211186_s_at
211217_s_at
211384_s_at
211414_at
211470_s_at
211548_s_at
211549_s_at
211727_s_at
211920_at
211925_s_at
211968_s_at
211969_at
211990_at
211991_s_at
212305_s_at
212307_s_at
212310_at
212377_s_at
212383_at
212531_at
212686_at
212794_s_at
212795_at
212796_s_at
213058_at
213143_at
213148_at
213213_at
213222_at
213285_at
213309_at
213537_at
213712_at
213786_at
213854_at
213998_s_at
214277_at
214328_s_at
214352_s_at
214359_s_at
214425_at
214433_s_at
214657_s_at
214681_at
214829_at
214956_at
214998_at
215022_x_at
215026_x_at
215044_s_at
215146_s_at
215396_at
215465_at
215640_at
215687_x_at
215936_s_at
215951_at
215966_x_at
215975_x_at
215977_x_at
216048_s_at
216049_at
216217_at
216218_s_at
216567_at
216930_at
217167_x_at
217264_s_at
217388_s_at
217462_at
217463_s_at
217478_s_at
218325_s_at
218345_at
218396_at
218440_at
218673_s_at
218687_s_at
218717_s_at
219115_s_at
219416_at
219615_s_at
219625_s_at
219630_at
219667_s_at
220003_at
220029_at
220287_at
220293_at
220349_s_at
220517_at
220518_at
220572_at
220580_at
220594_at
220812_s_at
221124_s_at
221510_s_at
221654_s_at
221736_at
221738_at
221760_at
222071_s_at
222286_at
41329_at
65635_at
