# Supplementary material for: Inferring Infection Patterns Based on a Connectivity Map of Host Transcriptional Responses
Source: Sci Rep. 2015 Oct 28;5:15820. doi: 10.1038/srep15820 (PMC4623713; doi:10.1038/srep15820)
Supplement: Supplementary Signature S12 [file srep15820-s9.xls]

## Sheet: up
200043_at
200073_s_at
200628_s_at
200629_at
200885_at
200887_s_at
200965_s_at
200967_at
200968_s_at
201008_s_at
201009_s_at
201010_s_at
201076_at
201077_s_at
201105_at
201194_at
201387_s_at
201850_at
201863_at
201870_at
201925_s_at
201926_s_at
202014_at
202086_at
202307_s_at
202458_at
202505_at
202531_at
202593_s_at
202598_at
202702_at
203007_x_at
203147_s_at
203148_s_at
203153_at
203369_x_at
203370_s_at
203423_at
203436_at
203454_s_at
203595_s_at
203596_s_at
203708_at
203729_at
203786_s_at
203882_at
203989_x_at
204268_at
204475_at
204675_at
204698_at
204747_at
204804_at
204972_at
204994_at
205064_at
205098_at
205099_s_at
205183_at
205184_at
205185_at
205202_at
205207_at
205420_at
205428_s_at
205660_at
205801_s_at
206039_at
206074_s_at
206125_s_at
206278_at
206359_at
206360_s_at
206553_at
206560_s_at
206755_at
206766_at
206805_at
206914_at
206932_at
207323_s_at
207463_x_at
207466_at
207571_x_at
207713_s_at
207932_at
208087_s_at
208173_at
208182_x_at
208259_x_at
208602_x_at
208725_at
208726_s_at
208857_s_at
209072_at
209124_at
209126_x_at
209208_at
209330_s_at
209351_at
209361_s_at
209413_at
209679_s_at
209721_s_at
209955_s_at
209969_s_at
209999_x_at
210000_s_at
210001_s_at
210081_at
210136_at
210156_s_at
210372_s_at
210457_x_at
210461_s_at
210690_at
210785_s_at
210797_s_at
210846_x_at
210959_s_at
211033_s_at
211044_at
211056_s_at
211302_s_at
211661_x_at
211768_at
211828_s_at
211893_x_at
211900_x_at
212038_s_at
212185_x_at
212245_at
212246_at
212449_s_at
212657_s_at
212659_s_at
212909_at
212954_at
213051_at
213107_at
213109_at
213337_s_at
213359_at
213421_x_at
213481_at
213680_at
213865_at
213873_at
213958_at
214059_at
214105_at
214121_x_at
214122_at
214240_at
214266_s_at
214453_s_at
214989_x_at
215671_at
216020_at
216243_s_at
216244_at
216245_at
216567_at
217046_s_at
217133_x_at
217140_s_at
217733_s_at
218051_s_at
218332_at
218543_s_at
218586_at
218599_at
218943_s_at
218981_at
218990_s_at
218992_at
218999_at
219203_at
219209_at
219211_at
219364_at
219398_at
219537_x_at
219557_s_at
219675_s_at
219678_x_at
219691_at
219716_at
219819_s_at
219926_at
220104_at
220952_s_at
221091_at
221269_s_at
221291_at
221480_at
221481_x_at
221539_at
221581_s_at
221680_s_at
221816_s_at
221827_at
222233_s_at
33304_at
36030_at
37028_at

## Sheet: down
200602_at
200878_at
200879_s_at
200976_s_at
200977_s_at
201320_at
201321_s_at
201394_s_at
201395_at
201425_at
201547_at
201548_s_at
201549_x_at
201927_s_at
201928_at
201929_s_at
202085_at
202339_at
202388_at
202422_s_at
202834_at
202975_s_at
202976_s_at
203106_s_at
203215_s_at
203216_s_at
203242_s_at
203243_s_at
203483_at
203491_s_at
203492_x_at
203493_s_at
203494_s_at
203498_at
203845_at
203913_s_at
203914_x_at
203997_at
204073_s_at
204213_at
204258_at
204617_s_at
204667_at
204814_at
204860_s_at
204861_s_at
204956_at
204965_at
205080_at
205095_s_at
205365_at
205366_s_at
205440_s_at
205453_at
205500_at
205597_at
205770_at
205844_at
205922_at
205928_at
206081_at
206259_at
206527_at
206870_at
206923_at
207105_s_at
207236_at
207372_s_at
207656_s_at
207732_s_at
207761_s_at
207870_at
208116_s_at
208161_s_at
208412_s_at
208530_s_at
209459_s_at
209460_at
209600_s_at
209601_at
209641_s_at
209696_at
209703_x_at
209859_at
209862_s_at
209936_at
209993_at
210420_at
210421_s_at
210480_s_at
210577_at
210771_at
210823_s_at
210849_s_at
210962_s_at
211031_s_at
211202_s_at
211277_x_at
211363_s_at
211364_at
211384_s_at
211424_x_at
211548_s_at
211549_s_at
211680_at
211681_s_at
211753_s_at
211779_x_at
211842_s_at
211920_at
211925_s_at
212153_at
212159_x_at
212161_at
212383_at
212412_at
212692_s_at
212700_x_at
212717_at
212727_at
212728_at
212729_at
213093_at
213222_at
213285_at
213501_at
213684_s_at
213786_at
214109_at
214133_at
214419_s_at
214420_s_at
214421_x_at
214433_s_at
214594_x_at
214657_s_at
214874_at
214953_s_at
214979_at
215160_x_at
215194_at
215195_at
215281_x_at
215483_at
215659_at
215687_x_at
215764_x_at
216025_x_at
216048_s_at
216049_at
216058_s_at
216200_at
216661_x_at
216685_s_at
216803_at
216804_s_at
217020_at
217134_at
217462_at
217463_s_at
217558_at
217661_x_at
217767_at
217771_at
218205_s_at
218396_at
218418_s_at
218440_at
218454_at
218966_at
219115_s_at
219194_at
219233_s_at
219327_s_at
219416_at
219562_at
219667_s_at
219957_at
219962_at
219981_x_at
220003_at
220017_x_at
220259_at
220287_at
220293_at
220315_at
220341_s_at
220517_at
220518_at
220572_at
220910_at
220940_at
221068_at
221278_at
221760_at
221994_at
222071_s_at
222257_s_at
32402_s_at
50965_at
