# Supplementary material for: Inferring Infection Patterns Based on a Connectivity Map of Host Transcriptional Responses
Source: Sci Rep. 2015 Oct 28;5:15820. doi: 10.1038/srep15820 (PMC4623713; doi:10.1038/srep15820)
Supplement: Supplementary Signature S13 [file srep15820-s10.xls]

## Sheet: up
200043_at
200711_s_at
200718_s_at
200719_at
200755_s_at
200756_x_at
200757_s_at
200887_s_at
201008_s_at
201009_s_at
201010_s_at
201105_at
201114_x_at
201267_s_at
201342_at
201445_at
201980_s_at
202043_s_at
202087_s_at
202458_at
202505_at
202579_x_at
202587_s_at
202588_at
202598_at
202749_at
202862_at
203020_at
203133_at
203152_at
203153_at
203186_s_at
203409_at
203423_at
203454_s_at
203478_at
203484_at
203675_at
203729_at
203814_s_at
203830_at
203882_at
204017_at
204116_at
204259_at
204268_at
204274_at
204278_s_at
204351_at
204364_s_at
204365_s_at
204698_at
204724_s_at
204733_at
204747_at
204750_s_at
204751_x_at
204766_s_at
204785_x_at
204786_s_at
204972_at
205009_at
205014_at
205047_s_at
205098_at
205099_s_at
205184_at
205185_at
205202_at
205207_at
205339_at
205428_s_at
205660_at
205675_at
205690_s_at
205698_s_at
205699_at
205750_at
205778_at
205937_at
206032_at
206033_s_at
206066_s_at
206125_s_at
206151_x_at
206553_at
206560_s_at
206595_at
206755_at
206793_at
207017_at
207018_s_at
207152_at
207264_at
207265_s_at
207469_s_at
207571_x_at
207713_s_at
207974_s_at
208087_s_at
208130_s_at
208173_at
208857_s_at
209058_at
209059_s_at
209126_x_at
209167_at
209168_at
209169_at
209170_s_at
209351_at
209361_s_at
209369_at
209679_s_at
209786_at
209787_s_at
209792_s_at
209849_s_at
209969_s_at
210074_at
210080_x_at
210147_at
210156_s_at
210244_at
210785_s_at
210797_s_at
211071_s_at
211738_x_at
211828_s_at
212038_s_at
212509_s_at
212768_s_at
212954_at
213010_at
213107_at
213109_at
213201_s_at
213481_at
213680_at
213865_at
213873_at
213982_s_at
214059_at
214453_s_at
214680_at
214845_s_at
214989_x_at
215136_s_at
215342_s_at
215618_at
215808_at
215815_at
216088_s_at
216759_at
216760_at
217133_x_at
217140_s_at
217502_at
217728_at
217733_s_at
217927_at
217947_at
217949_s_at
218049_s_at
218051_s_at
218267_at
218270_at
218332_at
218341_at
218369_s_at
218491_s_at
218586_at
218599_at
218677_at
218823_s_at
218894_s_at
218981_at
218992_at
219135_s_at
219136_s_at
219161_s_at
219211_at
219275_at
219288_at
219318_x_at
219415_at
219537_x_at
219585_at
219678_x_at
219691_at
219708_at
219819_s_at
219944_at
220050_at
220094_s_at
220103_s_at
220110_s_at
220197_at
220886_at
220952_s_at
221058_s_at
221122_at
221269_s_at
221291_at
221539_at
221634_at
221675_s_at
221795_at
221796_at
221827_at
221912_s_at
222233_s_at
33304_at
46142_at

## Sheet: down
200064_at
200602_at
200661_at
200821_at
200838_at
200839_s_at
200878_at
200879_s_at
200986_at
201141_at
201425_at
201551_s_at
201552_at
201553_s_at
201667_at
201841_s_at
201944_at
201951_at
201952_at
202295_s_at
202388_at
202422_s_at
202426_s_at
202449_s_at
202500_at
202507_s_at
202508_s_at
202834_at
203041_s_at
203042_at
203106_s_at
203149_at
203157_s_at
203158_s_at
203159_at
203215_s_at
203216_s_at
203483_at
203676_at
203913_s_at
203914_x_at
204044_at
204107_at
204108_at
204109_s_at
204165_at
204213_at
204258_at
204287_at
204289_at
204290_s_at
204486_at
204487_s_at
204617_s_at
204814_at
204916_at
204965_at
205095_s_at
205208_at
205310_at
205411_at
205477_s_at
205500_at
205597_at
205770_at
205894_at
205922_at
206072_at
206153_at
206198_s_at
206199_at
206325_at
206336_at
206527_at
206923_at
207105_s_at
207372_s_at
207847_s_at
208029_s_at
208116_s_at
208151_x_at
208161_s_at
208250_s_at
208609_s_at
208718_at
208719_s_at
208767_s_at
208769_at
208770_s_at
208806_at
208807_s_at
208829_at
208894_at
208926_at
209209_s_at
209210_s_at
209459_s_at
209460_at
209641_s_at
209676_at
209696_at
209708_at
209993_at
210143_at
210294_at
210480_s_at
210577_at
210613_s_at
210664_s_at
210665_at
210823_s_at
210849_s_at
210852_s_at
210979_at
210980_s_at
210982_s_at
211085_s_at
211217_s_at
211277_x_at
211384_s_at
211414_at
211548_s_at
211549_s_at
211695_x_at
211779_x_at
211848_s_at
211920_at
211990_at
211991_s_at
212053_at
212149_at
212150_at
212159_x_at
212161_at
212334_at
212335_at
212383_at
212531_at
213093_at
213258_at
213274_s_at
213275_x_at
213285_at
213537_at
213693_s_at
213702_x_at
213728_at
213800_at
213854_at
213902_at
213998_s_at
214039_s_at
214133_at
214212_x_at
214359_s_at
214378_at
214425_at
214433_s_at
214657_s_at
214829_at
214953_s_at
214979_at
215194_at
215195_at
215396_at
215447_at
215465_at
215720_s_at
215764_x_at
215798_at
216028_at
216654_at
217413_s_at
217914_at
218205_s_at
218345_at
218454_at
218717_s_at
219194_at
219327_s_at
219630_at
219962_at
219981_x_at
220259_at
220319_s_at
220468_at
220518_at
220608_s_at
221218_s_at
221510_s_at
221588_x_at
221589_s_at
221760_at
222257_s_at
