# Supplementary material for: Inferring Infection Patterns Based on a Connectivity Map of Host Transcriptional Responses
Source: Sci Rep. 2015 Oct 28;5:15820. doi: 10.1038/srep15820 (PMC4623713; doi:10.1038/srep15820)
Supplement: Supplementary Signature S14 [file srep15820-s11.xls]

## Sheet: up
1053_at
200039_s_at
200043_at
200073_s_at
200887_s_at
201008_s_at
201009_s_at
201010_s_at
201328_at
201329_s_at
201360_at
201404_x_at
201656_at
201889_at
201897_s_at
202043_s_at
202086_at
202488_s_at
202489_s_at
202531_at
202598_at
203020_at
203153_at
203369_x_at
203370_s_at
203595_s_at
203596_s_at
203696_s_at
203726_s_at
203729_at
203882_at
203915_at
204259_at
204268_at
204649_at
204698_at
204724_s_at
204747_at
204766_s_at
204972_at
205009_at
205027_s_at
205047_s_at
205098_at
205099_s_at
205183_at
205184_at
205379_at
205428_s_at
205660_at
205778_at
206125_s_at
206390_x_at
206435_at
206553_at
206560_s_at
206755_at
206932_at
206949_s_at
207323_s_at
207374_at
207538_at
207539_s_at
207571_x_at
207713_s_at
208173_at
208483_x_at
208912_s_at
208972_s_at
209072_at
209124_at
209126_x_at
209280_at
209330_s_at
209351_at
209369_at
209800_at
209934_s_at
209935_at
209969_s_at
209999_x_at
210000_s_at
210001_s_at
210136_at
210533_at
210785_s_at
210797_s_at
211137_s_at
212255_s_at
213051_at
213337_s_at
213359_at
213481_at
213680_at
213847_at
213982_s_at
214059_at
214121_x_at
214122_at
214266_s_at
214453_s_at
215136_s_at
215177_s_at
215342_s_at
216567_at
217133_x_at
217728_at
217733_s_at
218199_s_at
218400_at
218543_s_at
218599_at
218608_at
218830_at
218837_s_at
218894_s_at
218992_at
219211_at
219275_at
219352_at
219555_s_at
219557_s_at
219678_x_at
220104_at
220197_at
221015_s_at
221291_at
221432_s_at
221480_at
221481_x_at
221539_at
221791_s_at
221827_at
222118_at
222233_s_at
33304_at
37408_at
65521_at

## Sheet: down
200064_at
200602_at
200976_s_at
200977_s_at
201141_at
201394_s_at
201395_at
201425_at
201462_at
201547_at
201548_s_at
201549_x_at
201667_at
202197_at
202198_s_at
202388_at
202422_s_at
202683_s_at
202684_s_at
202778_s_at
202820_at
202950_at
203080_s_at
203106_s_at
203157_s_at
203158_s_at
203159_at
203215_s_at
203216_s_at
203374_s_at
203375_s_at
203463_s_at
203464_s_at
203498_at
203791_at
203854_at
204044_at
204213_at
204258_at
204289_at
204290_s_at
204486_at
204487_s_at
204653_at
204654_s_at
204814_at
204920_at
204965_at
205095_s_at
205105_at
205246_at
205310_at
205380_at
205500_at
205597_at
205607_s_at
205765_at
205835_s_at
205836_s_at
205922_at
205928_at
206028_s_at
206072_at
206153_at
206175_x_at
206325_at
206405_x_at
206615_s_at
206616_s_at
207112_s_at
207233_s_at
207236_at
207255_at
207347_at
207372_s_at
207563_s_at
207564_x_at
207603_at
207604_s_at
207624_s_at
207676_at
207808_s_at
208081_s_at
208116_s_at
208194_s_at
208226_x_at
208227_x_at
208237_x_at
208250_s_at
208450_at
208460_at
208609_s_at
208806_at
208807_s_at
208859_s_at
208860_s_at
208861_s_at
208926_at
209034_at
209240_at
209390_at
209393_s_at
209447_at
209649_at
209681_at
209708_at
209824_s_at
209884_s_at
209894_at
209936_at
209993_at
210143_at
210211_s_at
210281_s_at
210282_at
210286_s_at
210480_s_at
210669_at
210849_s_at
210852_s_at
210971_s_at
211022_s_at
211064_at
211202_s_at
211217_s_at
211277_x_at
211354_s_at
211355_x_at
211356_x_at
211414_at
211507_s_at
211912_at
211913_s_at
211968_s_at
211969_at
212215_at
212216_at
212217_at
212305_s_at
212307_s_at
212310_at
212383_at
212441_at
212692_s_at
212796_s_at
212896_at
213044_at
213058_at
213077_at
213117_at
213233_s_at
213267_at
213271_s_at
213285_at
213309_at
213391_at
213570_at
213571_s_at
213786_at
214109_at
214234_s_at
214235_at
214328_s_at
214359_s_at
214419_s_at
214420_s_at
214421_x_at
214433_s_at
214578_s_at
214829_at
214953_s_at
214987_at
215044_s_at
215146_s_at
215150_at
215350_at
215396_at
215465_at
215640_at
215951_at
216013_at
216025_x_at
216028_at
216058_s_at
216217_at
216218_s_at
216654_at
216661_x_at
217413_s_at
217558_at
217564_s_at
217627_at
217661_x_at
217663_at
217771_at
217844_at
218411_s_at
218440_at
218454_at
218733_at
218926_at
219115_s_at
219274_at
219327_s_at
219378_at
219615_s_at
219619_at
219630_at
219786_at
219810_at
219844_at
219962_at
219981_x_at
220017_x_at
220293_at
220319_s_at
220506_at
220518_at
220594_at
220656_at
220812_s_at
221171_at
221510_s_at
221588_x_at
221589_s_at
221654_s_at
221736_at
221738_at
221760_at
222021_x_at
222135_at
222237_s_at
222257_s_at
40612_at
41329_at
60794_f_at
