# Supplementary material for: Inferring Infection Patterns Based on a Connectivity Map of Host Transcriptional Responses
Source: Sci Rep. 2015 Oct 28;5:15820. doi: 10.1038/srep15820 (PMC4623713; doi:10.1038/srep15820)
Supplement: Supplementary Signature S15 [file srep15820-s12.xls]

## Sheet: up
1729_at
200628_s_at
200629_at
200727_s_at
200728_at
200729_s_at
200813_s_at
200815_s_at
200816_s_at
200878_at
200879_s_at
201324_at
201325_s_at
201615_x_at
201616_s_at
201617_x_at
201693_s_at
201694_s_at
201925_s_at
201926_s_at
202073_at
202074_s_at
202153_s_at
202627_s_at
202628_s_at
202643_s_at
202644_s_at
202650_s_at
202721_s_at
202722_s_at
202859_x_at
202869_at
203153_at
203164_at
203165_s_at
203475_at
203513_at
203567_s_at
203568_s_at
203610_s_at
203716_s_at
203717_at
203821_at
203827_at
203882_at
204041_at
204187_at
204194_at
204211_x_at
204224_s_at
204415_at
204439_at
204501_at
204512_at
204601_at
204702_s_at
204747_at
204821_at
204858_s_at
205193_at
205207_at
205285_s_at
205289_at
205290_s_at
205525_at
205552_s_at
205569_at
205641_s_at
205660_at
205680_at
205739_x_at
205767_at
205817_at
205932_s_at
205982_x_at
206133_at
206181_at
206244_at
206250_x_at
206251_s_at
206252_s_at
206376_at
206503_x_at
206814_at
206877_at
206911_at
207053_at
207323_s_at
207326_at
207366_at
207373_at
207375_s_at
207485_x_at
207713_s_at
207740_s_at
208456_s_at
208485_x_at
208488_s_at
208809_s_at
208900_s_at
208901_s_at
208957_at
208958_at
208959_s_at
209072_at
209266_s_at
209267_s_at
209310_s_at
209457_at
209508_x_at
209536_s_at
209619_at
209640_at
209770_at
209846_s_at
209939_x_at
210015_s_at
210105_s_at
210136_at
210362_x_at
210426_x_at
210479_s_at
210563_x_at
210564_x_at
210705_s_at
210797_s_at
210804_x_at
210818_s_at
210845_s_at
210853_at
211013_x_at
211316_x_at
211317_s_at
211457_at
211478_s_at
211506_s_at
211547_s_at
211589_at
211735_x_at
211794_at
211795_s_at
211805_s_at
211862_x_at
211924_s_at
212077_at
212418_at
212420_at
212486_s_at
212589_at
212590_at
212613_at
212657_s_at
212659_s_at
212733_at
212735_at
212736_at
213038_at
213168_at
213294_at
213338_at
213361_at
213443_at
213555_at
213596_at
213709_at
213836_s_at
213872_at
213875_x_at
213895_at
214059_at
214321_at
214387_x_at
214453_s_at
214486_x_at
214605_x_at
214618_at
214820_at
214866_at
214880_x_at
215078_at
215198_s_at
215199_at
215223_s_at
215454_x_at
215647_at
215751_at
216033_s_at
216243_s_at
216244_at
216245_at
216504_s_at
216567_at
216759_at
216760_at
216775_at
216841_s_at
217168_s_at
217484_at
217497_at
217552_x_at
217738_at
217739_s_at
217792_at
217892_s_at
217966_s_at
217967_s_at
217985_s_at
217986_s_at
218400_at
218422_s_at
218599_at
218943_s_at
219062_s_at
219280_at
219332_at
219390_at
219584_at
219634_at
219691_at
219710_at
219759_at
219863_at
219869_s_at
219975_x_at
220012_at
220195_at
220509_at
220717_at
220791_x_at
220803_at
220928_s_at
221122_at
221291_at
221477_s_at
221816_s_at
221827_at
221867_at
222076_at
222210_at
222309_at
32069_at
36564_at
36711_at
38037_at
38691_s_at
48612_at

## Sheet: down
200709_at
200853_at
201088_at
201787_at
201896_s_at
201977_s_at
201978_s_at
202154_x_at
202240_at
202262_x_at
202338_at
202580_x_at
202705_at
202870_s_at
202954_at
202974_at
202994_s_at
202995_s_at
203145_at
203186_s_at
203362_s_at
203554_x_at
203684_s_at
203685_at
203744_at
203755_at
203764_at
204081_at
204107_at
204108_at
204109_s_at
204110_at
204111_at
204112_s_at
204170_s_at
204244_s_at
204288_s_at
204295_at
204444_at
204709_s_at
204735_at
205054_at
205344_at
205436_s_at
206023_at
206521_s_at
206623_at
207004_at
207005_s_at
207183_at
207414_s_at
207552_at
207590_s_at
207834_at
207835_at
208107_s_at
208725_at
208726_s_at
208764_s_at
208808_s_at
209052_s_at
209053_s_at
209054_s_at
209610_s_at
209611_s_at
209642_at
209891_at
209980_s_at
210052_s_at
210186_s_at
210187_at
210553_x_at
211262_at
211263_s_at
211447_s_at
211591_s_at
211732_x_at
211762_s_at
211901_s_at
212323_s_at
212324_s_at
212326_at
212524_x_at
212525_s_at
212801_at
212810_s_at
212811_x_at
212949_at
213160_at
213240_s_at
213344_s_at
213441_x_at
213442_x_at
213476_x_at
213520_at
213911_s_at
214119_s_at
214253_s_at
214399_s_at
214403_x_at
214404_x_at
214785_at
214804_at
214852_x_at
214909_s_at
215156_at
215215_s_at
215295_at
215368_at
215508_at
215509_s_at
215537_x_at
215565_at
215720_s_at
215803_at
216275_at
216277_at
216708_x_at
217304_at
217368_at
217640_x_at
217646_at
217946_s_at
218009_s_at
218039_at
218252_at
218308_at
218355_at
218458_at
218542_at
218662_s_at
218663_at
218726_at
218731_s_at
218755_at
218904_s_at
218971_s_at
219148_at
219306_at
219355_at
219392_x_at
219404_at
219472_at
219493_at
219502_at
219588_s_at
219612_s_at
219650_at
219978_s_at
220192_x_at
220221_at
220247_at
220685_at
220858_at
221250_s_at
221315_s_at
221520_s_at
221531_at
221532_s_at
221591_s_at
222039_at
222077_s_at
39966_at
