# Supplementary material for: Inferring Infection Patterns Based on a Connectivity Map of Host Transcriptional Responses
Source: Sci Rep. 2015 Oct 28;5:15820. doi: 10.1038/srep15820 (PMC4623713; doi:10.1038/srep15820)
Supplement: Supplementary Signature S16 [file srep15820-s13.xls]

## Sheet: up
1405_i_at
201087_at
201422_at
201464_x_at
201465_s_at
201466_s_at
201641_at
201891_s_at
202086_at
202509_s_at
202510_s_at
202705_at
203153_at
203687_at
203872_at
203882_at
204134_at
204253_s_at
204254_s_at
204255_s_at
204613_at
204655_at
205003_at
205266_at
205483_s_at
205569_at
205660_at
205666_at
205671_s_at
205767_at
205860_x_at
205870_at
206133_at
206330_s_at
206374_at
206454_s_at
206455_s_at
206932_at
207291_at
207326_at
207342_at
207389_at
207553_at
207693_at
207889_at
208105_at
209201_x_at
209291_at
209292_at
209293_x_at
209546_s_at
209558_s_at
209559_at
209774_x_at
209995_s_at
210002_at
210063_at
210512_s_at
210513_s_at
210769_at
210797_s_at
210862_s_at
211099_s_at
211322_s_at
211522_s_at
211523_at
211527_x_at
211823_s_at
211919_s_at
212171_x_at
212531_at
212612_at
213281_at
213692_s_at
214377_s_at
214409_at
214476_at
214480_at
214666_x_at
215078_at
215223_s_at
215363_x_at
216020_at
216231_s_at
216341_s_at
216841_s_at
217028_at
217483_at
217487_x_at
217875_s_at
218435_at
218599_at
218810_at
218943_s_at
219011_at
219199_at
219209_at
219364_at
219716_at
219992_at
220780_at
220810_at
221013_s_at
221154_at
221477_s_at
221653_x_at
221766_s_at
221874_at
38340_at
39318_at
823_at

## Sheet: down
1007_s_at
200073_s_at
200613_at
200650_s_at
200661_at
200737_at
200738_s_at
200783_s_at
200846_s_at
200853_at
200859_x_at
200896_x_at
200916_at
200991_s_at
201054_at
201055_s_at
201107_s_at
201108_s_at
201109_s_at
201110_s_at
201115_at
201140_s_at
201156_s_at
201162_at
201163_s_at
201253_s_at
201316_at
201317_s_at
201361_at
201379_s_at
201550_x_at
201551_s_at
201552_at
201553_s_at
201614_s_at
201620_at
201667_at
201700_at
201708_s_at
201709_s_at
201890_at
201904_s_at
201905_s_at
201906_s_at
202004_x_at
202025_x_at
202082_s_at
202083_s_at
202084_s_at
202292_x_at
202338_at
202366_at
202382_s_at
202447_at
202468_s_at
202486_at
202769_at
202770_s_at
202894_at
202895_s_at
202896_s_at
202897_at
202991_at
203008_x_at
203043_at
203270_at
203362_s_at
203453_at
203583_at
203617_x_at
203762_s_at
203763_at
203854_at
203932_at
204167_at
204392_at
204403_x_at
204641_at
204756_at
204778_x_at
204779_s_at
205011_at
205090_s_at
205183_at
205195_at
205196_s_at
205302_at
205423_at
205482_x_at
205540_s_at
205623_at
205695_at
205799_s_at
205800_at
206106_at
206123_at
206124_s_at
206138_s_at
206139_at
206359_at
206360_s_at
206532_at
206884_s_at
207169_x_at
207296_at
207414_s_at
208029_s_at
208204_s_at
208209_s_at
208447_s_at
208668_x_at
208748_s_at
208749_x_at
208767_s_at
208779_x_at
208912_s_at
209016_s_at
209101_at
209330_s_at
209386_at
209387_s_at
209405_s_at
209440_at
209464_at
209507_at
209635_at
209773_s_at
209916_at
209937_at
210045_at
210046_s_at
210102_at
210131_x_at
210142_x_at
210376_x_at
210417_s_at
210482_x_at
210553_x_at
210605_s_at
210749_x_at
210803_at
210850_s_at
210876_at
210978_s_at
211080_s_at
211121_s_at
211167_s_at
211177_s_at
211262_at
211263_s_at
211320_s_at
211370_s_at
211371_at
211559_s_at
211758_x_at
211934_x_at
211970_x_at
211983_x_at
211995_x_at
212144_at
212167_s_at
212363_x_at
212694_s_at
212892_at
212904_at
212909_at
212979_s_at
212981_s_at
212988_x_at
213079_at
213202_at
213214_x_at
213359_at
213587_s_at
213597_s_at
213679_at
213728_at
213746_s_at
213819_s_at
213887_s_at
213910_at
213911_s_at
214031_s_at
214039_s_at
214105_at
214116_at
214117_s_at
214187_x_at
214274_s_at
214438_at
214606_at
214626_s_at
214652_at
214752_x_at
214957_at
215026_x_at
215033_at
215034_s_at
215088_s_at
215566_x_at
215749_s_at
215775_at
216435_at
216484_x_at
216680_s_at
216765_at
216835_s_at
216973_s_at
217024_x_at
217264_s_at
217356_s_at
217383_at
217529_at
217543_s_at
217714_x_at
217752_s_at
217786_at
217800_s_at
217854_s_at
217874_at
217906_at
217990_at
218171_at
218277_s_at
218394_at
218414_s_at
218688_at
218811_at
218812_s_at
218832_x_at
218869_at
219080_s_at
219316_s_at
219417_s_at
219489_s_at
219553_at
219798_s_at
219816_s_at
219836_at
219852_s_at
219889_at
220101_x_at
220191_at
220550_at
220633_s_at
220964_s_at
221029_s_at
221232_s_at
221480_at
221481_x_at
221504_s_at
221591_s_at
221607_x_at
221619_s_at
221732_at
221746_at
221893_s_at
221894_at
222117_s_at
222143_s_at
38043_at
44120_at
46323_at
