# Supplementary material for: Inferring Infection Patterns Based on a Connectivity Map of Host Transcriptional Responses
Source: Sci Rep. 2015 Oct 28;5:15820. doi: 10.1038/srep15820 (PMC4623713; doi:10.1038/srep15820)
Supplement: Supplementary Data S1 [file srep15820-s18.xls]

## Sheet: Data S1
Supplementary Data S1. Spearman correlation coefficients between individual PRLs.
	Pseudomonas aeruginosa_GSE923_Calu-3 human lung epithelial cells_FRD1_1	Pseudomonas aeruginosa_GSE923_Calu-3 human lung epithelial cells_FRD1_2	Pseudomonas aeruginosa_GSE923_Calu-3 human lung epithelial cells_FRD1_3	Pseudomonas aeruginosa_GSE923_Calu-3 human lung epithelial cells_FRD1_4	Pseudomonas aeruginosa_GSE923_Calu-3 human lung epithelial cells_FRD1234_5	Pseudomonas aeruginosa_GSE923_Calu-3 human lung epithelial cells_FRD1234_6	Pseudomonas aeruginosa_GSE923_Calu-3 human lung epithelial cells_FRD1234_7	Pseudomonas aeruginosa_GSE923_Calu-3 human lung epithelial cells_FRD440_8	Pseudomonas aeruginosa_GSE923_Calu-3 human lung epithelial cells_FRD440_9	Pseudomonas aeruginosa_GSE923_Calu-3 human lung epithelial cells_FRD440_10	Pseudomonas aeruginosa_GSE923_Calu-3 human lung epithelial cells_FRD440_11	Pseudomonas aeruginosa_GSE923_Calu-3 human lung epithelial cells_FRD875_12	Pseudomonas aeruginosa_GSE923_Calu-3 human lung epithelial cells_FRD875_13	Pseudomonas aeruginosa_GSE923_Calu-3 human lung epithelial cells_FRD875_14	Pseudomonas aeruginosa_GSE923_Calu-3 human lung epithelial cells_FRD875_15	Anaplasma phagocytophilum_GSE2600_NB4 promyelocytic cells_16	Anaplasma phagocytophilum_GSE2600_NB4 promyelocytic cells_17	Anaplasma phagocytophilum_GSE2600_NB4 promyelocytic cells_18	Neisseria meningitidis_GSE4646_HUVEC_WT_19	Neisseria meningitidis_GSE4646_HUVEC_WT_20	Neisseria meningitidis_GSE4646_HUVEC_WT_21	Neisseria meningitidis_GSE4646_HUVEC_WT_22	Neisseria meningitidis_GSE4646_HUVEC_WT_23	Neisseria meningitidis_GSE4646_HUVEC_WT_24	Neisseria meningitidis_GSE4646_HUVEC_WT_25	Neisseria meningitidis_GSE4646_HUVEC_pilD_26	Neisseria meningitidis_GSE4646_HUVEC_pilD_27	Neisseria meningitidis_GSE4646_HUVEC_pilD_28	Neisseria meningitidis_GSE4646_HUVEC_pilD_29	Neisseria meningitidis_GSE4646_HUVEC_pilD_30	Neisseria meningitidis_GSE4646_HUVEC_pilD_31	Neisseria meningitidis_GSE4646_HUVEC_pilD_32	Neisseria meningitidis_GSE4646_HUVEC_frpC/frpA_33	Neisseria meningitidis_GSE4646_HUVEC_frpC/frpA_34	Neisseria meningitidis_GSE4646_HUVEC_frpC/frpA_35	Aspergillus fumigatus_GSE6965_Human dendritic cells_36	Aspergillus fumigatus_GSE6965_Human dendritic cells_37	Porphyromonas gingivalis_GSE9723_HIGK cells_38	Porphyromonas gingivalis_GSE9723_HIGK cells_39	Porphyromonas gingivalis_GSE9723_HIGK cells_40	Porphyromonas gingivalis_GSE9723_HIGK cells_41	Aggregatibacter actinomycetemcomitans_GSE9723_HIGK cells_42	Aggregatibacter actinomycetemcomitans_GSE9723_HIGK cells_43	Aggregatibacter actinomycetemcomitans_GSE9723_HIGK cells_44	Aggregatibacter actinomycetemcomitans_GSE9723_HIGK cells_45	Shigella flexneri_GSE8636_Intestinal tissue_non-invasive_46	Shigella flexneri_GSE8636_Intestinal tissue_non-invasive_47	Shigella flexneri_GSE8636_Intestinal tissue_invasive_48	Shigella flexneri_GSE8636_Intestinal tissue_invasive_49
Pseudomonas aeruginosa_GSE923_Calu-3 human lung epithelial cells_FRD1_1	1	-0.0398257	-0.0253386	0.0262201	0.199766	0.00246423	-0.0489785	0.413028	0.0795189	0.0592846	0.0876931	0.373198	-0.0594705	-0.000890893	0.0333937	-0.00185509	-0.0280065	-0.00444018	0.0176383	0.0591751	-0.00815128	0.0436747	0.064938	-0.028836	0.089957	0.0742097	0.0865844	-0.0183747	-0.0425665	-0.0161496	0.0376162	0.0655564	0.0808024	0.0226142	0.0599829	0.0221261	0.0673126	-0.0518617	-0.0198259	-0.0888341	-0.0146762	-0.0506939	0.00759443	-0.097588	-0.00675103	-0.0326346	0.0162603	0.0264199	0.0342967
Pseudomonas aeruginosa_GSE923_Calu-3 human lung epithelial cells_FRD1_2	-0.0398257	1	0.394304	0.314387	0.068753	0.532735	0.250639	0.123444	0.433947	0.174757	0.130952	0.137691	0.367034	0.0724974	0.0623818	0.0156655	0.00358673	0.00115318	0.0344184	-0.0272962	0.0226872	0.0488915	-0.0491449	0.098801	0.0317092	-0.0304763	-0.0445065	0.0742966	0.105337	0.0677888	0.0418739	0.0188435	0.0403444	0.041088	-0.0470814	-0.0463766	-0.0911607	0.0827492	0.0861805	0.12545	0.0679395	0.0595414	-0.0986749	0.00452848	-0.00294558	0.0247798	0.0144637	-0.0193179	0.007434
Pseudomonas aeruginosa_GSE923_Calu-3 human lung epithelial cells_FRD1_3	-0.0253386	0.394304	1	0.290286	0.0825208	0.26471	0.484338	0.137646	0.167346	0.434892	0.111063	0.152088	0.130574	0.307425	0.054872	0.00761807	0.0164768	0.000558878	0.0312705	-0.0207456	-0.00207105	0.0574435	-0.0567101	0.0914089	0.0238541	-0.0512356	-0.0410271	0.0560906	0.110418	0.0749214	0.0383806	0.0037802	0.0169489	0.0241398	-0.0452514	-0.0456401	-0.0900118	0.0806336	0.0985521	0.128068	0.0635001	0.0572981	-0.100469	0.00834049	-0.00764438	0.0318351	0.0124493	-0.0386031	0.00958119
Pseudomonas aeruginosa_GSE923_Calu-3 human lung epithelial cells_FRD1_4	0.0262201	0.314387	0.290286	1	-0.0226921	0.233708	0.173755	0.0890793	0.145898	0.125295	0.54581	0.0799652	0.0745473	0.02742	0.429172	0.032765	-0.00368472	-0.0399489	0.0872902	-0.0301557	-0.0253815	0.0738182	-0.00118165	0.0502228	0.0987386	0.0580222	0.04154	0.0879469	0.0517056	0.0460461	0.0783178	0.101142	0.128007	0.00631722	0.0116841	-0.0365084	-0.0464064	0.0199039	0.0156402	0.0104649	0.0816099	0.0235386	-0.0512548	-0.0939188	0.0114056	-0.0479894	-0.0217239	-0.0390975	-0.0111681
Pseudomonas aeruginosa_GSE923_Calu-3 human lung epithelial cells_FRD1234_5	0.199766	0.068753	0.0825208	-0.0226921	1	0.0991058	0.0936897	0.288755	0.0515862	0.0676882	-0.0263781	0.387211	0.102578	0.0398132	-0.00127168	-0.0355622	0.0180119	0.046313	-0.0383643	0.00638251	-0.00521034	0.00909104	0.00557454	0.046456	-0.0990603	-0.0803467	-0.0636578	-0.0302666	0.0575097	0.0396628	-0.0598542	-0.126256	-0.1239	0.0155351	-0.00519267	-0.0190699	-0.0433216	0.116318	0.020338	0.1939	0.0217991	0.0349027	-0.0467516	0.161589	0.0397125	0.0412868	0.0406738	-0.0132973	0.0189895
Pseudomonas aeruginosa_GSE923_Calu-3 human lung epithelial cells_FRD1234_6	0.00246423	0.532735	0.26471	0.233708	0.0991058	1	0.249933	0.128583	0.53795	0.171756	0.15821	0.115078	0.455935	0.119206	0.131456	0.0111728	0.00440995	-0.0167041	0.0557983	-0.0017351	0.0527178	-0.00135669	-0.0485698	0.0632181	0.00598649	0.0217862	-0.00401225	0.0646952	0.0350064	0.028707	0.0204221	0.0126602	0.0689393	0.0205014	-0.0479942	-0.0339796	-0.0353495	0.0562593	0.0438628	0.0589854	0.0572639	0.0648985	-0.0688409	-0.0496358	0.0177885	0.00658565	-0.00797147	-0.0200449	0.00281384
Pseudomonas aeruginosa_GSE923_Calu-3 human lung epithelial cells_FRD1234_7	-0.0489785	0.250639	0.484338	0.173755	0.0936897	0.249933	1	0.117303	0.141473	0.449534	0.105832	0.111608	0.154617	0.389876	0.0922752	0.00203653	-0.00920441	-0.000558268	0.00354781	0.0279884	0.0841312	-0.0402865	-0.0698041	0.0795296	-0.0381773	-0.0718171	-0.0358883	0.0103471	0.0541177	0.0365924	-0.0439539	-0.0341163	0.00145323	0.0442981	-0.0645764	-0.0640366	-0.0574434	0.0315204	0.0522806	0.0613779	-0.0109416	0.0335838	-0.0854152	-0.0162492	-0.0144905	0.0522856	0.03345	0.0167812	0.028319
Pseudomonas aeruginosa_GSE923_Calu-3 human lung epithelial cells_FRD440_8	0.413028	0.123444	0.137646	0.0890793	0.288755	0.128583	0.117303	1	0.193159	0.195904	0.148338	0.451246	0.0589533	0.0524776	0.0414804	0.0136728	0.0146604	-0.00143552	-0.000524691	0.0452967	0.112002	0.0152219	-0.0182587	0.0841667	0.0504517	-0.0344532	-0.00690771	0.0556277	0.109875	0.0952753	0.0305939	0.0493005	0.044333	0.125548	-0.0400345	-0.0672426	-0.0722475	0.0468879	0.0644127	0.0456328	0.0189387	0.00252497	-0.0630145	-0.0390215	-0.0178927	0.0997049	0.071897	0.0994462	0.095824
Pseudomonas aeruginosa_GSE923_Calu-3 human lung epithelial cells_FRD440_9	0.0795189	0.433947	0.167346	0.145898	0.0515862	0.53795	0.141473	0.193159	1	0.309922	0.248902	0.0960305	0.432362	0.0981531	0.118581	0.0203388	0.000939991	-0.0102627	-0.000435306	0.050401	0.156277	-0.0221063	-0.00585539	0.0550846	0.0197888	0.00571088	0.00441038	0.0518465	0.0264911	0.04623	0.00916035	0.0227659	0.0903583	0.10721	-0.0231673	-0.0383764	-0.00189001	0.0517328	-0.000555525	0.0155506	0.0323087	0.0350968	-0.047114	-0.0454452	0.0068844	0.0979193	0.0651067	0.103953	0.105982
Pseudomonas aeruginosa_GSE923_Calu-3 human lung epithelial cells_FRD440_10	0.0592846	0.174757	0.434892	0.125295	0.0676882	0.171756	0.449534	0.195904	0.309922	1	0.247117	0.123116	0.129367	0.4039	0.0907709	0.00933604	-0.0160722	0.00262163	-0.0213207	0.0705486	0.162397	-0.0419908	-0.0241576	0.0634701	0.0108424	-0.043615	-0.00544675	0.00273737	0.026178	0.0526813	-0.0241608	0.00283032	0.0638053	0.0994356	-0.040364	-0.0485231	-0.00602968	0.0301907	0.0209506	0.0191978	-0.00231451	0.0214609	-0.0426225	-0.0392141	0.00806337	0.115228	0.102782	0.113891	0.125376
Pseudomonas aeruginosa_GSE923_Calu-3 human lung epithelial cells_FRD440_11	0.0876931	0.130952	0.111063	0.54581	-0.0263781	0.15821	0.105832	0.148338	0.248902	0.247117	1	0.0795277	0.0919771	0.0697952	0.499857	0.0386559	-0.0227779	-0.0358507	0.0320091	0.0477372	0.0901403	0.0079255	0.0312526	0.0144902	0.0902298	0.0612342	0.0629439	0.0480632	-0.00129278	0.0366141	0.0241219	0.0825916	0.163	0.0525912	0.0307886	-0.0242523	0.0237919	0.000212885	-0.0570193	-0.0553879	0.0241803	-0.00637354	-0.0181308	-0.114428	0.019262	0.0212345	0.0462606	0.076845	0.0856373
Pseudomonas aeruginosa_GSE923_Calu-3 human lung epithelial cells_FRD875_12	0.373198	0.137691	0.152088	0.0799652	0.387211	0.115078	0.111608	0.451246	0.0960305	0.123116	0.0795277	1	0.0469846	0.0291844	0.0192267	-0.0138298	-0.0168027	0.0331972	-0.0163389	0.0246448	0.0192176	0.0395346	-0.000612466	0.0434072	-0.00713849	-0.0455087	-0.0462511	-0.0012188	0.0644564	0.063407	-0.0136642	-0.0424085	-0.0223366	0.0203244	-0.00475245	0.00276391	-0.0218505	0.0887221	0.0395579	0.118737	0.0300104	-0.00149165	-0.102554	0.0338327	-0.00986009	0.0124242	0.0297842	-0.0101592	0.0116016
Pseudomonas aeruginosa_GSE923_Calu-3 human lung epithelial cells_FRD875_13	-0.0594705	0.367034	0.130574	0.0745473	0.102578	0.455935	0.154617	0.0589533	0.432362	0.129367	0.0919771	0.0469846	1	0.344532	0.318871	0.0513686	0.117626	0.0114101	-0.000287516	-0.000301092	0.0954536	-0.0354097	-0.0351808	0.0479173	-0.119722	-0.0544363	-0.0352324	0.0235215	0.0362377	0.0285031	-0.0813452	-0.0798289	-0.0255282	0.0289881	-0.0597604	-0.0782053	-0.0797684	0.103026	-0.00870908	0.0551507	0.0501466	0.107199	0.0656059	0.136912	0.0746235	0.0511013	0.010854	-0.00587548	-0.0197567
Pseudomonas aeruginosa_GSE923_Calu-3 human lung epithelial cells_FRD875_14	-0.000890893	0.0724974	0.307425	0.02742	0.0398132	0.119206	0.389876	0.0524776	0.0981531	0.4039	0.0697952	0.0291844	0.344532	1	0.298624	0.0470133	0.0677081	0.0249315	-0.00851214	0.0337197	0.107407	-0.0632437	-0.0315355	0.0190878	-0.116147	-0.0626035	-0.0111784	-0.0220522	-0.00141599	0.0033356	-0.118997	-0.0760356	-0.0217026	0.0171047	-0.0483177	-0.0818104	-0.0273876	0.0302383	-0.0201442	-0.0134399	-0.0276312	0.0714682	0.0854608	0.0917157	0.0659088	0.0460555	0.0242776	0.0274473	-0.00707297
Pseudomonas aeruginosa_GSE923_Calu-3 human lung epithelial cells_FRD875_15	0.0333937	0.0623818	0.054872	0.429172	-0.00127168	0.131456	0.0922752	0.0414804	0.118581	0.0907709	0.499857	0.0192267	0.318871	0.298624	1	0.0565736	0.0738113	-0.0191156	0.0337731	0.0230699	0.0574764	-0.0166919	0.0111283	-0.00212852	-0.048143	0.0191497	0.0434904	0.0184879	-0.0114881	0.0156422	-0.0534964	-0.0151419	0.0561255	0.0148403	-0.002839	-0.05738	-0.0144617	0.0286726	-0.0497509	-0.048842	0.0284514	0.0654931	0.0975241	0.0324509	0.0759302	-0.00980249	-0.019863	-0.0101757	-0.0353212
Anaplasma phagocytophilum_GSE2600_NB4 promyelocytic cells_16	-0.00185509	0.0156655	0.00761807	0.032765	-0.0355622	0.0111728	0.00203653	0.0136728	0.0203388	0.00933604	0.0386559	-0.0138298	0.0513686	0.0470133	0.0565736	1	0.110746	0.017241	0.0430819	-0.0288816	-0.00621836	0.0299763	0.00551982	0.0210968	0.0287522	0.0154328	0.0231443	0.0312283	0.0209409	0.00520807	0.0296117	0.0318801	0.0509835	0.00851688	0.0154549	-0.0473631	-0.0208786	0.00135745	0.00124704	-0.0269106	0.0153659	0.0211958	0.0256549	-0.0136275	0.0120494	-0.00317007	-0.0126166	0.0120318	0.00781892
Anaplasma phagocytophilum_GSE2600_NB4 promyelocytic cells_17	-0.0280065	0.00358673	0.0164768	-0.00368472	0.0180119	0.00440995	-0.00920441	0.0146604	0.000939991	-0.0160722	-0.0227779	-0.0168027	0.117626	0.0677081	0.0738113	0.110746	1	0.0263765	0.0132857	-0.0490132	-0.0219673	0.0548329	0.00833318	0.0314538	-0.0314113	-0.0236573	0.0181383	0.0538572	0.0726561	0.0588125	0.0235466	-0.0101251	-0.0212119	0.00723682	0.00229838	-0.0837831	-0.131598	0.0505559	0.0197392	0.0365157	0.0629496	0.0579164	0.094612	0.107045	0.0384807	0.00106348	-0.0328124	-0.0402952	-0.0562899
Anaplasma phagocytophilum_GSE2600_NB4 promyelocytic cells_18	-0.00444018	0.00115318	0.000558878	-0.0399489	0.046313	-0.0167041	-0.000558268	-0.00143552	-0.0102627	0.00262163	-0.0358507	0.0331972	0.0114101	0.0249315	-0.0191156	0.017241	0.0263765	1	-0.016365	-0.00933662	0.010812	0.0038465	0.0043424	0.026011	-0.0297744	-0.0513646	-0.0429487	-0.011152	0.0412812	0.0257775	-0.0119274	-0.0515793	-0.0673284	0.0182658	0.00253164	-0.00305283	0.00850702	0.0336529	0.0127891	0.0439124	-0.032039	-0.0136978	-0.0335037	0.0664083	-0.0266999	0.0354178	0.0239413	0.0195054	0.025816
Neisseria meningitidis_GSE4646_HUVEC_WT_19	0.0176383	0.0344184	0.0312705	0.0872902	-0.0383643	0.0557983	0.00354781	-0.000524691	-0.000435306	-0.0213207	0.0320091	-0.0163389	-0.000287516	-0.00851214	0.0337731	0.0430819	0.0132857	-0.016365	1	-0.267942	0.0403653	-0.0395092	-0.0177298	0.216893	0.0486464	0.484038	0.175001	0.0948634	-0.0510012	-0.244397	0.196734	0.232387	0.20778	-0.0968048	0.014654	0.0112271	0.0360975	-0.0551967	-0.00605595	-0.0533986	0.0443549	-0.0192998	-0.0104423	-0.125053	-0.0152739	-0.113801	-0.0581973	-0.0444185	0.00095189
Neisseria meningitidis_GSE4646_HUVEC_WT_20	0.0591751	-0.0272962	-0.0207456	-0.0301557	0.00638251	-0.0017351	0.0279884	0.0452967	0.050401	0.0705486	0.0477372	0.0246448	-0.000301092	0.0337197	0.0230699	-0.0288816	-0.0490132	-0.00933662	-0.267942	1	0.0567527	0.072512	0.0698832	-0.177046	0.14435	-0.000162185	0.302413	-0.0622158	-0.0631357	0.19088	-0.107502	-0.0204984	0.0952807	0.153	0.0374942	-0.00380561	0.0602065	-0.0167439	-0.0275326	-0.0422143	-0.0423134	-0.0231461	-0.00980324	-0.0486226	0.000271874	0.0832977	0.106477	0.101327	0.0963233
Neisseria meningitidis_GSE4646_HUVEC_WT_21	-0.00815128	0.0226872	-0.00207105	-0.0253815	-0.00521034	0.0527178	0.0841312	0.112002	0.156277	0.162397	0.0901403	0.0192176	0.0954536	0.107407	0.0574764	-0.00621836	-0.0219673	0.010812	0.0403653	0.0567527	1	-0.390774	-0.2096	0.228382	-0.184807	-0.145754	-0.0301582	0.145426	0.11804	-0.0408144	-0.249861	-0.0899115	0.121613	0.352176	-0.390961	-0.114172	-0.0461445	0.0413264	0.0105789	-0.0230182	-0.0639191	0.0522007	-0.0348476	-0.0182367	-0.00637137	0.299259	0.210076	0.295756	0.208782
Neisseria meningitidis_GSE4646_HUVEC_WT_22	0.0436747	0.0488915	0.0574435	0.0738182	0.00909104	-0.00135669	-0.0402865	0.0152219	-0.0221063	-0.0419908	0.0079255	0.0395346	-0.0354097	-0.0632437	-0.0166919	0.0299763	0.0548329	0.0038465	-0.0395092	0.072512	-0.390774	1	0.561873	0.10044	0.359465	0.124686	-0.00196451	0.148848	0.283143	0.450238	0.246988	0.140599	0.275534	0.191222	0.570905	-0.0321287	-0.0611013	0.0445291	0.0317721	0.0723304	0.0922025	-0.021802	0.0106639	0.0385449	0.0076263	-0.11393	-0.0606639	-0.124129	-0.0568364
Neisseria meningitidis_GSE4646_HUVEC_WT_23	0.064938	-0.0491449	-0.0567101	-0.00118165	0.00557454	-0.0485698	-0.0698041	-0.0182587	-0.00585539	-0.0241576	0.0312526	-0.000612466	-0.0351808	-0.0315355	0.0111283	0.00551982	0.00833318	0.0043424	-0.0177298	0.0698832	-0.2096	0.561873	1	-0.0142899	0.258641	0.182266	0.117983	0.0884785	0.08835	0.285303	0.134368	0.145976	0.284287	0.231104	0.771303	-0.000562955	0.0421082	0.0136954	-0.0655779	-0.0102015	0.0521632	-0.0215735	0.0756599	0.0406634	0.0451371	-0.0720221	0.0140806	0.0766829	0.060858
Neisseria meningitidis_GSE4646_HUVEC_WT_24	-0.028836	0.098801	0.0914089	0.0502228	0.046456	0.0632181	0.0795296	0.0841667	0.0550846	0.0634701	0.0144902	0.0434072	0.0479173	0.0190878	-0.00212852	0.0210968	0.0314538	0.026011	0.216893	-0.177046	0.228382	0.10044	-0.0142899	1	-0.00218918	-0.118612	-0.176045	0.123281	0.274639	0.0359006	0.20247	0.0140267	0.08371	0.149935	-0.0466555	-0.136878	-0.159838	0.0835737	0.0952772	0.0794425	0.0395643	0.00971587	-0.0577181	0.0294415	-0.0273038	0.141442	0.0845575	0.0492917	0.0863824
Neisseria meningitidis_GSE4646_HUVEC_WT_25	0.089957	0.0317092	0.0238541	0.0987386	-0.0990603	0.00598649	-0.0381773	0.0504517	0.0197888	0.0108424	0.0902298	-0.00713849	-0.119722	-0.116147	-0.048143	0.0287522	-0.0314113	-0.0297744	0.0486464	0.14435	-0.184807	0.359465	0.258641	-0.00218918	1	0.297254	0.193597	0.124449	-0.0248929	0.13436	0.419845	0.629338	0.449704	0.0888769	0.296944	0.0312681	0.0833675	-0.075866	0.00883863	-0.0633836	0.0399189	-0.0838105	-0.0317309	-0.187391	-0.0407566	-0.103578	0.0102569	0.0448365	0.108859
Neisseria meningitidis_GSE4646_HUVEC_pilD_26	0.0742097	-0.0304763	-0.0512356	0.0580222	-0.0803467	0.0217862	-0.0718171	-0.0344532	0.00571088	-0.043615	0.0612342	-0.0455087	-0.0544363	-0.0626035	0.0191497	0.0154328	-0.0236573	-0.0513646	0.484038	-0.000162185	-0.145754	0.124686	0.182266	-0.118612	0.297254	1	0.334106	0.10432	-0.1813	-0.107716	0.27747	0.316954	0.349512	-0.0698294	0.212304	0.101828	0.152683	-0.0901479	-0.0584092	-0.0987437	0.0475284	-0.0804334	-0.00224905	-0.177893	-0.0256183	-0.177263	-0.0871643	-0.0229884	0.0298829
Neisseria meningitidis_GSE4646_HUVEC_pilD_27	0.0865844	-0.0445065	-0.0410271	0.04154	-0.0636578	-0.00401225	-0.0358883	-0.00690771	0.00441038	-0.00544675	0.0629439	-0.0462511	-0.0352324	-0.0111784	0.0434904	0.0231443	0.0181383	-0.0429487	0.175001	0.302413	-0.0301582	-0.00196451	0.117983	-0.176045	0.193597	0.334106	1	0.0250071	-0.148736	-0.071887	0.129828	0.252965	0.240362	0.0359301	0.127524	0.031973	0.0688484	-0.0860009	-0.0656777	-0.0860852	0.0370596	-0.067925	0.0294293	-0.14222	-0.0118649	-0.109407	-0.033044	0.0373589	0.0444869
Neisseria meningitidis_GSE4646_HUVEC_pilD_28	-0.0183747	0.0742966	0.0560906	0.0879469	-0.0302666	0.0646952	0.0103471	0.0556277	0.0518465	0.00273737	0.0480632	-0.0012188	0.0235215	-0.0220522	0.0184879	0.0312283	0.0538572	-0.011152	0.0948634	-0.0622158	0.145426	0.148848	0.0884785	0.123281	0.124449	0.10432	0.0250071	1	0.2849	0.212173	0.221208	0.166691	0.387453	0.0848137	0.062139	-0.0695787	-0.109978	0.0681819	0.038377	0.0375132	0.0896248	0.103437	0.0512914	0.0322851	0.0458686	0.0208037	-0.0448033	0.0269199	-0.00910476
Neisseria meningitidis_GSE4646_HUVEC_pilD_29	-0.0425665	0.105337	0.110418	0.0517056	0.0575097	0.0350064	0.0541177	0.109875	0.0264911	0.026178	-0.00129278	0.0644564	0.0362377	-0.00141599	-0.0114881	0.0209409	0.0726561	0.0412812	-0.0510012	-0.0631357	0.11804	0.283143	0.08835	0.274639	-0.0248929	-0.1813	-0.148736	0.2849	1	0.563634	0.0709056	-0.016275	-0.0681501	0.371217	0.000408892	-0.159379	-0.256725	0.167637	0.100536	0.180518	0.0806499	0.0657237	-0.0320221	0.110715	0.00102496	0.14751	0.0375099	0.0205606	-0.0062846
Neisseria meningitidis_GSE4646_HUVEC_pilD_30	-0.0161496	0.0677888	0.0749214	0.0460461	0.0396628	0.028707	0.0365924	0.0952753	0.04623	0.0526813	0.0366141	0.063407	0.0285031	0.0033356	0.0156422	0.00520807	0.0588125	0.0257775	-0.244397	0.19088	-0.0408144	0.450238	0.285303	0.0359006	0.13436	-0.107716	-0.071887	0.212173	0.563634	1	0.0729183	0.000999894	0.0270406	0.371531	0.225009	-0.133101	-0.173301	0.130872	0.0593966	0.123442	0.0685922	0.0452853	-0.00294693	0.10145	0.0180736	0.109729	0.0570808	0.0315903	0.019561
Neisseria meningitidis_GSE4646_HUVEC_pilD_31	0.0376162	0.0418739	0.0383806	0.0783178	-0.0598542	0.0204221	-0.0439539	0.0305939	0.00916035	-0.0241608	0.0241219	-0.0136642	-0.0813452	-0.118997	-0.0534964	0.0296117	0.0235466	-0.0119274	0.196734	-0.107502	-0.249861	0.246988	0.134368	0.20247	0.419845	0.27747	0.129828	0.221208	0.0709056	0.0729183	1	0.478569	0.241892	-0.067714	0.203889	0.0396036	0.0185717	-0.0317635	0.0414673	-0.0109536	0.100336	-0.0152876	0.0140027	-0.0899916	-0.00953836	-0.104875	-0.0615365	-0.0494028	0.0470487
Neisseria meningitidis_GSE4646_HUVEC_pilD_32	0.0655564	0.0188435	0.0037802	0.101142	-0.126256	0.0126602	-0.0341163	0.0493005	0.0227659	0.00283032	0.0825916	-0.0424085	-0.0798289	-0.0760356	-0.0151419	0.0318801	-0.0101251	-0.0515793	0.232387	-0.0204984	-0.0899115	0.140599	0.145976	0.0140267	0.629338	0.316954	0.252965	0.166691	-0.016275	0.000999894	0.478569	1	0.364794	0.00147879	0.179681	-0.0200998	0.0201719	-0.0843271	-0.0185454	-0.101244	0.0712016	-0.0372656	0.0302392	-0.176641	0.00950368	-0.0985741	-0.00206942	0.063798	0.0973727
Neisseria meningitidis_GSE4646_HUVEC_frpC/frpA_33	0.0808024	0.0403444	0.0169489	0.128007	-0.1239	0.0689393	0.00145323	0.044333	0.0903583	0.0638053	0.163	-0.0223366	-0.0255282	-0.0217026	0.0561255	0.0509835	-0.0212119	-0.0673284	0.20778	0.0952807	0.121613	0.275534	0.284287	0.08371	0.449704	0.349512	0.240362	0.387453	-0.0681501	0.0270406	0.241892	0.364794	1	0.138702	0.302859	-0.00331321	0.106622	-0.0527127	-0.0460164	-0.0978647	0.050783	-0.0300968	0.0240423	-0.182865	0.00802747	-0.118366	-0.0167137	0.0676168	0.0726461
Neisseria meningitidis_GSE4646_HUVEC_frpC/frpA_34	0.0226142	0.041088	0.0241398	0.00631722	0.0155351	0.0205014	0.0442981	0.125548	0.10721	0.0994356	0.0525912	0.0203244	0.0289881	0.0171047	0.0148403	0.00851688	0.00723682	0.0182658	-0.0968048	0.153	0.352176	0.191222	0.231104	0.149935	0.0888769	-0.0698294	0.0359301	0.0848137	0.371217	0.371531	-0.067714	0.00147879	0.138702	1	0.131688	-0.113951	-0.0839349	0.0733439	0.0420348	0.0600835	0.00441541	-0.00721811	-0.0425841	-0.00453969	-0.0237419	0.22049	0.135801	0.204249	0.131687
Neisseria meningitidis_GSE4646_HUVEC_frpC/frpA_35	0.0599829	-0.0470814	-0.0452514	0.0116841	-0.00519267	-0.0479942	-0.0645764	-0.0400345	-0.0231673	-0.040364	0.0307886	-0.00475245	-0.0597604	-0.0483177	-0.002839	0.0154549	0.00229838	0.00253164	0.014654	0.0374942	-0.390961	0.570905	0.771303	-0.0466555	0.296944	0.212304	0.127524	0.062139	0.000408892	0.225009	0.203889	0.179681	0.302859	0.131688	1	0.0491913	0.0974839	-0.00727265	-0.0633779	-0.0140322	0.04444	-0.0389633	0.0638112	0.00738796	0.0341008	-0.12817	-0.0378911	0.00821021	0.0275972
Aspergillus fumigatus_GSE6965_Human dendritic cells_36	0.0221261	-0.0463766	-0.0456401	-0.0365084	-0.0190699	-0.0339796	-0.0640366	-0.0672426	-0.0383764	-0.0485231	-0.0242523	0.00276391	-0.0782053	-0.0818104	-0.05738	-0.0473631	-0.0837831	-0.00305283	0.0112271	-0.00380561	-0.114172	-0.0321287	-0.000562955	-0.136878	0.0312681	0.101828	0.031973	-0.0695787	-0.159379	-0.133101	0.0396036	-0.0200998	-0.00331321	-0.113951	0.0491913	1	0.556992	-0.0790204	-0.0625241	-0.0525995	-0.0556377	-0.0331836	-0.0564467	-0.0557072	-0.0221858	-0.130081	-0.097942	-0.100852	-0.0715757
Aspergillus fumigatus_GSE6965_Human dendritic cells_37	0.0673126	-0.0911607	-0.0900118	-0.0464064	-0.0433216	-0.0353495	-0.0574434	-0.0722475	-0.00189001	-0.00602968	0.0237919	-0.0218505	-0.0797684	-0.0273876	-0.0144617	-0.0208786	-0.131598	0.00850702	0.0360975	0.0602065	-0.0461445	-0.0611013	0.0421082	-0.159838	0.0833675	0.152683	0.0688484	-0.109978	-0.256725	-0.173301	0.0185717	0.0201719	0.106622	-0.0839349	0.0974839	0.556992	1	-0.117189	-0.101084	-0.121031	-0.117887	-0.0744696	-0.0755736	-0.139923	-0.0565325	-0.108874	-0.0485573	-0.00115841	0.0224016
Porphyromonas gingivalis_GSE9723_HIGK cells_38	-0.0518617	0.0827492	0.0806336	0.0199039	0.116318	0.0562593	0.0315204	0.0468879	0.0517328	0.0301907	0.000212885	0.0887221	0.103026	0.0302383	0.0286726	0.00135745	0.0505559	0.0336529	-0.0551967	-0.0167439	0.0413264	0.0445291	0.0136954	0.0835737	-0.075866	-0.0901479	-0.0860009	0.0681819	0.167637	0.130872	-0.0317635	-0.0843271	-0.0527127	0.0733439	-0.00727265	-0.0790204	-0.117189	1	0.112814	0.285719	0.25775	0.341946	0.0697928	0.249882	0.128449	0.0744831	0.0249009	-0.00304373	-0.0113906
Porphyromonas gingivalis_GSE9723_HIGK cells_39	-0.0198259	0.0861805	0.0985521	0.0156402	0.020338	0.0438628	0.0522806	0.0644127	-0.000555525	0.0209506	-0.0570193	0.0395579	-0.00870908	-0.0201442	-0.0497509	0.00124704	0.0197392	0.0127891	-0.00605595	-0.0275326	0.0105789	0.0317721	-0.0655779	0.0952772	0.00883863	-0.0584092	-0.0656777	0.038377	0.100536	0.0593966	0.0414673	-0.0185454	-0.0460164	0.0420348	-0.0633779	-0.0625241	-0.101084	0.112814	1	0.177775	0.0686204	0.0795381	0.213889	0.0783314	0.00453569	0.0609889	0.0264899	-0.00196732	0.0127328
Porphyromonas gingivalis_GSE9723_HIGK cells_40	-0.0888341	0.12545	0.128068	0.0104649	0.1939	0.0589854	0.0613779	0.0456328	0.0155506	0.0191978	-0.0553879	0.118737	0.0551507	-0.0134399	-0.048842	-0.0269106	0.0365157	0.0439124	-0.0533986	-0.0422143	-0.0230182	0.0723304	-0.0102015	0.0794425	-0.0633836	-0.0987437	-0.0860852	0.0375132	0.180518	0.123442	-0.0109536	-0.101244	-0.0978647	0.0600835	-0.0140322	-0.0525995	-0.121031	0.285719	0.177775	1	0.175361	0.0577935	-0.0496226	0.348712	0.0375531	0.0346264	0.00229344	-0.0372989	-0.0288005
Porphyromonas gingivalis_GSE9723_HIGK cells_41	-0.0146762	0.0679395	0.0635001	0.0816099	0.0217991	0.0572639	-0.0109416	0.0189387	0.0323087	-0.00231451	0.0241803	0.0300104	0.0501466	-0.0276312	0.0284514	0.0153659	0.0629496	-0.032039	0.0443549	-0.0423134	-0.0639191	0.0922025	0.0521632	0.0395643	0.0399189	0.0475284	0.0370596	0.0896248	0.0806499	0.0685922	0.100336	0.0712016	0.050783	0.00441541	0.04444	-0.0556377	-0.117887	0.25775	0.0686204	0.175361	1	0.0916033	0.078191	0.091408	0.380233	-0.0273984	-0.0161933	-0.0613987	-0.026063
Aggregatibacter actinomycetemcomitans_GSE9723_HIGK cells_42	-0.0506939	0.0595414	0.0572981	0.0235386	0.0349027	0.0648985	0.0335838	0.00252497	0.0350968	0.0214609	-0.00637354	-0.00149165	0.107199	0.0714682	0.0654931	0.0211958	0.0579164	-0.0136978	-0.0192998	-0.0231461	0.0522007	-0.021802	-0.0215735	0.00971587	-0.0838105	-0.0804334	-0.067925	0.103437	0.0657237	0.0452853	-0.0152876	-0.0372656	-0.0300968	-0.00721811	-0.0389633	-0.0331836	-0.0744696	0.341946	0.0795381	0.0577935	0.0916033	1	0.374729	0.334994	0.44444	0.0521248	-0.00310274	0.0010408	-0.0378698
Aggregatibacter actinomycetemcomitans_GSE9723_HIGK cells_43	0.00759443	-0.0986749	-0.100469	-0.0512548	-0.0467516	-0.0688409	-0.0854152	-0.0630145	-0.047114	-0.0426225	-0.0181308	-0.102554	0.0656059	0.0854608	0.0975241	0.0256549	0.094612	-0.0335037	-0.0104423	-0.00980324	-0.0348476	0.0106639	0.0756599	-0.0577181	-0.0317309	-0.00224905	0.0294293	0.0512914	-0.0320221	-0.00294693	0.0140027	0.0302392	0.0240423	-0.0425841	0.0638112	-0.0564467	-0.0755736	0.0697928	0.213889	-0.0496226	0.078191	0.374729	1	0.341911	0.418766	-0.0339319	-0.0286058	-0.0037429	-0.058288
Aggregatibacter actinomycetemcomitans_GSE9723_HIGK cells_44	-0.097588	0.00452848	0.00834049	-0.0939188	0.161589	-0.0496358	-0.0162492	-0.0390215	-0.0454452	-0.0392141	-0.114428	0.0338327	0.136912	0.0917157	0.0324509	-0.0136275	0.107045	0.0664083	-0.125053	-0.0486226	-0.0182367	0.0385449	0.0406634	0.0294415	-0.187391	-0.177893	-0.14222	0.0322851	0.110715	0.10145	-0.0899916	-0.176641	-0.182865	-0.00453969	0.00738796	-0.0557072	-0.139923	0.249882	0.0783314	0.348712	0.091408	0.334994	0.341911	1	0.329539	0.0572733	-0.00508079	-0.0331526	-0.0870707
Aggregatibacter actinomycetemcomitans_GSE9723_HIGK cells_45	-0.00675103	-0.00294558	-0.00764438	0.0114056	0.0397125	0.0177885	-0.0144905	-0.0178927	0.0068844	0.00806337	0.019262	-0.00986009	0.0746235	0.0659088	0.0759302	0.0120494	0.0384807	-0.0266999	-0.0152739	0.000271874	-0.00637137	0.0076263	0.0451371	-0.0273038	-0.0407566	-0.0256183	-0.0118649	0.0458686	0.00102496	0.0180736	-0.00953836	0.00950368	0.00802747	-0.0237419	0.0341008	-0.0221858	-0.0565325	0.128449	0.00453569	0.0375531	0.380233	0.44444	0.418766	0.329539	1	-0.0101806	-0.00014871	-0.00584268	-0.0306595
Shigella flexneri_GSE8636_Intestinal tissue_non-invasive_46	-0.0326346	0.0247798	0.0318351	-0.0479894	0.0412868	0.00658565	0.0522856	0.0997049	0.0979193	0.115228	0.0212345	0.0124242	0.0511013	0.0460555	-0.00980249	-0.00317007	0.00106348	0.0354178	-0.113801	0.0832977	0.299259	-0.11393	-0.0720221	0.141442	-0.103578	-0.177263	-0.109407	0.0208037	0.14751	0.109729	-0.104875	-0.0985741	-0.118366	0.22049	-0.12817	-0.130081	-0.108874	0.0744831	0.0609889	0.0346264	-0.0273984	0.0521248	-0.0339319	0.0572733	-0.0101806	1	0.588627	0.554581	0.481139
Shigella flexneri_GSE8636_Intestinal tissue_non-invasive_47	0.0162603	0.0144637	0.0124493	-0.0217239	0.0406738	-0.00797147	0.03345	0.071897	0.0651067	0.102782	0.0462606	0.0297842	0.010854	0.0242776	-0.019863	-0.0126166	-0.0328124	0.0239413	-0.0581973	0.106477	0.210076	-0.0606639	0.0140806	0.0845575	0.0102569	-0.0871643	-0.033044	-0.0448033	0.0375099	0.0570808	-0.0615365	-0.00206942	-0.0167137	0.135801	-0.0378911	-0.097942	-0.0485573	0.0249009	0.0264899	0.00229344	-0.0161933	-0.00310274	-0.0286058	-0.00508079	-0.00014871	0.588627	1	0.389373	0.563099
Shigella flexneri_GSE8636_Intestinal tissue_invasive_48	0.0264199	-0.0193179	-0.0386031	-0.0390975	-0.0132973	-0.0200449	0.0167812	0.0994462	0.103953	0.113891	0.076845	-0.0101592	-0.00587548	0.0274473	-0.0101757	0.0120318	-0.0402952	0.0195054	-0.0444185	0.101327	0.295756	-0.124129	0.0766829	0.0492917	0.0448365	-0.0229884	0.0373589	0.0269199	0.0205606	0.0315903	-0.0494028	0.063798	0.0676168	0.204249	0.00821021	-0.100852	-0.00115841	-0.00304373	-0.00196732	-0.0372989	-0.0613987	0.0010408	-0.0037429	-0.0331526	-0.00584268	0.554581	0.389373	1	0.667872
Shigella flexneri_GSE8636_Intestinal tissue_invasive_49	0.0342967	0.007434	0.00958119	-0.0111681	0.0189895	0.00281384	0.028319	0.095824	0.105982	0.125376	0.0856373	0.0116016	-0.0197567	-0.00707297	-0.0353212	0.00781892	-0.0562899	0.025816	0.00095189	0.0963233	0.208782	-0.0568364	0.060858	0.0863824	0.108859	0.0298829	0.0444869	-0.00910476	-0.0062846	0.019561	0.0470487	0.0973727	0.0726461	0.131687	0.0275972	-0.0715757	0.0224016	-0.0113906	0.0127328	-0.0288005	-0.026063	-0.0378698	-0.058288	-0.0870707	-0.0306595	0.481139	0.563099	0.667872	1
Shigella flexneri_GSE8636_Intestinal tissue_MxiE mutant_50	0.0233106	-0.0314837	-0.0538005	-0.0536873	-0.0256228	-0.0158924	0.011333	0.0769468	0.0721152	0.0838869	0.0359114	-0.0193305	0.00366563	0.0443662	0.00722291	-0.00172392	-0.0345744	-0.00283594	-0.0570566	0.0924694	0.226987	-0.116958	0.049467	0.0290394	0.00947636	-0.03901	-0.00144171	0.00105739	0.0185545	0.0167183	-0.0682159	0.0170596	0.0303031	0.164652	-0.00693344	-0.0819924	0.00440371	-0.0128997	0.00332741	-0.040085	-0.0637819	0.0192039	0.0300733	-0.0160572	0.0136339	0.569573	0.431973	0.570876	0.37503
Shigella flexneri_GSE8636_Intestinal tissue_MxiE mutant_51	0.0158745	-0.0178027	-0.0101721	-0.055224	0.0481552	-0.0211865	0.0319787	0.0947009	0.104127	0.148579	0.0697332	0.0192138	0.0207776	0.0504635	-0.00640797	-0.0199422	-0.0521514	0.0255782	-0.133621	0.154218	0.315137	-0.150012	-0.0224594	0.0714537	-0.0463763	-0.158639	-0.0647738	-0.0772327	0.00371373	0.0362286	-0.140589	-0.0689519	-0.0716125	0.171511	-0.0767323	-0.0573876	0.00694718	0.0336126	0.00272842	-0.0146725	-0.0566122	0.0348207	-0.0216128	0.0188445	0.0207057	0.60212	0.69073	0.419633	0.547225
Francisella tularensis_GSE12108_PBMC_novicida_52	-0.0542973	0.0594508	0.0530931	0.00753203	0.0421462	-0.00235516	0.0300723	0.0854234	0.0196364	0.0351164	-0.00914511	0.0128489	0.0610719	0.0295114	0.00405854	0.030881	0.111206	0.036596	-0.0419184	-0.0305326	0.143278	0.0328659	-0.0158824	0.195455	-0.0364247	-0.151694	-0.0822083	0.0681563	0.235075	0.167532	0.0117343	0.00732584	-0.0752289	0.158775	-0.084214	-0.250665	-0.345	0.112659	0.0903663	0.101832	0.077512	0.0470144	0.0578047	0.137695	0.0350886	0.185777	0.13881	0.127653	0.122539
Francisella tularensis_GSE12108_PBMC_novicida_53	-0.042089	0.109701	0.0969233	0.0490174	0.0409638	0.0363124	0.0611456	0.0968163	0.0575668	0.0708131	0.0236096	0.0353042	0.019981	-0.0155409	-0.0301612	-0.00036586	0.0231738	0.0303847	-0.039282	0.00109053	0.163761	0.0280138	-0.0223235	0.206545	-0.0124282	-0.148323	-0.0941688	0.0431316	0.22136	0.154399	0.00325623	0.00453016	-0.0589098	0.159271	-0.0897932	-0.201811	-0.292852	0.0920241	0.0892232	0.0953263	0.0505819	0.0264041	-0.0146283	0.0695363	0.0126587	0.193851	0.163674	0.137844	0.162792
Francisella tularensis_GSE12108_PBMC_novicida_54	-0.00801634	0.0912078	0.0801747	0.0782258	-0.00258487	0.0306722	0.0144567	0.0985927	0.0632857	0.0575615	0.0543464	0.0212508	-0.00355542	-0.034827	-0.0203151	0.0426359	0.0537968	0.00892289	0.0557972	-0.0387202	0.0337628	0.120732	0.0436098	0.171192	0.161698	0.00180581	-0.00548959	0.104798	0.163291	0.125888	0.16535	0.149101	0.0911306	0.101989	0.0333638	-0.175876	-0.217698	0.04526	0.0685951	0.0531281	0.0708851	0.00804834	-0.00477068	-0.00318547	-0.00736304	0.120121	0.107204	0.124673	0.149495
Francisella tularensis_GSE12108_PBMC_novicida_55	-0.00205184	0.055495	0.0532339	0.0265805	0.0290485	0.00224411	0.00731505	0.0715731	0.0191671	0.028934	0.000342669	0.0266235	-0.00114244	-0.0208556	-0.0251406	0.0123853	0.0491666	0.0357472	0.0136991	-0.0454299	0.0221008	0.0868812	0.0350376	0.160166	0.0610702	-0.0571336	-0.0322684	0.0523458	0.163604	0.113442	0.122066	0.084881	-0.00938226	0.088678	-0.00104343	-0.132147	-0.208253	0.0692651	0.0651976	0.0511686	0.0611176	0.0235112	0.0228382	0.0575264	0.0272435	0.0775872	0.0825241	0.071615	0.10427
Francisella tularensis_GSE12108_PBMC_Schu S4 isolate_56	-0.0476334	0.0589862	0.0588286	0.0160116	0.0480681	0.00266256	0.0279983	0.0545686	0.00914873	0.0249553	-0.0101113	0.0168854	0.058922	0.0405105	0.015204	0.0337603	0.0812492	0.0493192	0.0127619	-0.0455341	0.0603625	0.0958213	0.029761	0.204718	-0.00141519	-0.111326	-0.0847206	0.0312313	0.175588	0.116755	0.0113687	-0.00959087	-0.0379249	0.100295	-0.00667258	-0.191713	-0.246598	0.101773	0.0694763	0.0828321	0.0648469	0.0172343	0.0217951	0.113691	0.0166506	0.119257	0.109458	0.0516433	0.0836541
Francisella tularensis_GSE12108_PBMC_Schu S4 isolate_57	-0.0769001	0.0843026	0.0824642	0.0173775	0.052706	0.00507158	0.0506274	0.0441997	0.0160861	0.0390566	-0.0200693	0.0157764	0.0453938	0.028391	-0.0171103	0.00611329	0.0315788	0.0631979	-0.0474759	-0.0108893	0.142558	0.012735	-0.027926	0.200429	-0.0820186	-0.191826	-0.129956	-0.00506153	0.196112	0.120521	-0.0792845	-0.0874881	-0.122106	0.132518	-0.0970492	-0.156138	-0.247419	0.109682	0.0774791	0.0994797	0.0390989	0.0300726	-0.0176405	0.115589	0.0134386	0.167645	0.147343	0.0741988	0.0982137
Francisella tularensis_GSE12108_PBMC_Schu S4 isolate_58	-0.0287641	0.0615921	0.0560168	0.0332928	0.00664734	0.00516583	0.0155806	0.0787674	0.0369221	0.045945	0.0209931	0.00722097	0.0270077	0.00745955	0.00661768	0.0448148	0.0662875	0.0347105	0.0369191	-0.0363053	0.0692069	0.0939364	0.0276724	0.187405	0.0787381	-0.0593251	-0.0458068	0.0543886	0.156003	0.109309	0.0843016	0.0656703	0.0290179	0.122457	0.00947639	-0.157129	-0.194826	0.073073	0.0619491	0.0500868	0.0487058	0.0157456	0.0107511	0.0567908	0.00707542	0.117517	0.11225	0.0958789	0.119845
Francisella tularensis_GSE12108_PBMC_Schu S4 isolate_59	-0.0244569	0.0274974	0.0112099	0.00345316	0.00976884	-0.00912144	0.00290886	0.0653545	0.0409565	0.0349927	0.0115038	-0.0110263	0.0778373	0.0675222	0.057362	0.0652952	0.100435	0.032791	0.0281907	-0.0311758	0.0852361	0.0707638	0.0299864	0.166295	0.0301942	-0.0753437	-0.0491418	0.0364333	0.127947	0.0916732	0.0361775	0.0345329	0.0147492	0.124005	0.00300592	-0.189228	-0.196987	0.0738276	0.0425129	0.0246535	0.0350446	0.0322558	0.0617365	0.0942912	0.0270527	0.11084	0.0836443	0.0755697	0.0693627
Cryptosporidium hominis_GSE7268_Ileal tissue_60	0.0865149	0.0653773	0.0513907	0.0939631	-0.0737543	0.0450804	0.0174287	0.0963363	0.118834	0.109304	0.1476	0.0131919	-0.109003	-0.098266	-0.0504913	0.0260607	-0.100483	-0.028317	0.0959842	0.0548238	0.0209326	0.027664	0.0324275	-0.015905	0.247338	0.166449	0.127429	0.0422655	-0.0435175	-0.033116	0.156645	0.212709	0.205393	0.0451922	0.0703932	0.025374	0.119253	-0.0837824	-0.00419896	-0.074315	-0.0283347	-0.0767891	-0.106299	-0.253325	-0.0788768	0.0304495	0.0702883	0.207905	0.255264
Cryptosporidium hominis_GSE7268_Ileal tissue_61	0.0295678	0.0719204	0.0614227	0.0954687	-0.0512207	0.0421662	0.00771702	0.107572	0.113902	0.099357	0.133861	-0.000559786	-0.0575623	-0.0825978	-0.0306972	0.0252448	-0.0226023	-0.0365935	0.0786129	-0.0133968	-0.0171189	0.0729056	0.0453044	0.0405236	0.234358	0.126371	0.0900504	0.0813745	0.0256845	0.0227418	0.211634	0.237233	0.160393	0.0506365	0.0637253	-0.0436528	-0.0160243	-0.0372389	0.02276	-0.0280371	0.0321297	-0.0445184	-0.0477226	-0.142036	-0.0435821	0.0400521	0.031428	0.232311	0.254464
Cryptosporidium hominis_GSE7268_Ileal tissue_62	0.0509285	-0.0144817	-0.0171096	-0.0163622	0.0129664	-0.00594092	-0.000602915	-0.00726343	0.0233788	0.0250585	0.0286217	0.0286167	-0.00709071	0.0185534	0.00582575	-0.0010012	-0.0596124	0.0262404	-0.000505402	0.0522529	0.020033	-0.00600593	0.0423411	-0.021017	0.0108522	0.0271706	0.0133062	-0.0216857	-0.0512071	-0.0273836	-0.0617038	-0.0319382	0.0367286	-0.0223604	0.0468748	0.0407381	0.0937868	-0.0122648	-0.027489	-0.0296589	-0.0614948	-0.0173708	-0.0351443	-0.0329068	-0.0223475	0.0154073	0.0498376	0.020581	0.0313517
Cryptosporidium hominis_GSE7268_Ileal tissue_63	-0.0411708	0.131212	0.135891	0.126522	-0.0550526	0.089763	0.0620038	0.0520858	0.0408908	0.021669	0.0261061	0.003681	-0.0547892	-0.110285	-0.0804906	0.0132477	0.00339562	-0.0663007	0.0429863	-0.0535573	-0.0052013	0.0281134	-0.0719026	0.0501542	0.0802426	-0.0110135	0.0178744	0.095133	0.0995993	0.0667565	0.120158	0.104285	0.0613397	0.0619555	-0.05283	-0.0459682	-0.121658	0.0103267	0.0873396	0.0384562	0.0773	0.0193261	-0.0333828	-0.0938262	-0.0229096	-0.00559225	-0.0334094	-0.024802	-0.0271434
Cryptosporidium parvum_GSE7268_Ileal tissue_64	0.0667898	0.0777165	0.0699596	0.113816	-0.0659658	0.0492543	0.0198786	0.0977389	0.0926392	0.0903908	0.131938	0.0180854	-0.108352	-0.114588	-0.0589806	0.010844	-0.0719621	-0.049827	0.0980887	0.0239386	-0.0104216	0.0503748	0.0371407	0.0104849	0.243856	0.157438	0.120463	0.0434127	-0.0172297	-0.00743737	0.193309	0.229911	0.185577	0.034268	0.0669309	0.00282325	0.0572987	-0.0571701	0.0155438	-0.0423705	0.0285001	-0.0604213	-0.0810944	-0.222173	-0.0556885	0.00777613	0.0694971	0.168849	0.238333
Cryptosporidium parvum_GSE7268_Ileal tissue_65	0.0705242	0.0546976	0.0388981	0.0704599	-0.0886679	0.0365601	0.015312	0.133748	0.129402	0.120711	0.142487	-0.000906782	-0.0311554	-0.0330903	-0.0069978	0.0520966	-0.0214986	-0.0249235	0.0412087	0.0385522	0.0826831	0.0440383	0.0471666	0.0429889	0.20227	0.0971677	0.0883343	0.0814526	0.0533053	0.0684826	0.159621	0.227961	0.181662	0.120325	0.0432224	-0.123815	-0.0347463	-0.0104102	0.0415349	-0.0544468	0.0370093	-0.0249137	-0.00425294	-0.130905	-0.0213037	0.110951	0.0965176	0.28065	0.278235
Cryptosporidium parvum_GSE7268_Ileal tissue_66	0.106789	-0.0181737	-0.0325382	0.0362301	-0.0378898	-0.0146602	-0.0377711	0.0811926	0.0985913	0.0928036	0.138987	-0.0063205	-0.0542256	-0.0334237	0.00993321	0.0283762	-0.0444979	0.000116365	0.0638856	0.0483423	-0.0190726	0.0566936	0.106835	-0.0274952	0.23176	0.18362	0.136734	0.0284951	-0.0786538	-0.0377487	0.145179	0.211641	0.190012	0.00811999	0.126059	-6.24211e-05	0.0976523	-0.0728481	-0.0339461	-0.091247	-0.0209773	-0.0669416	-0.0193759	-0.145687	-0.0344775	0.00720641	0.0443265	0.245202	0.269223
Cryptosporidium parvum_GSE7268_Ileal tissue_67	-0.00484973	0.00657823	0.012258	0.0119323	0.0373455	0.00377184	0.00442824	-0.0158253	-0.0465254	-0.0337055	-0.0216879	0.0332137	0.0249936	0.00420727	0.00307233	-0.0324482	0.0202761	-0.0247057	-0.00821069	-0.0260829	-0.0622214	0.0441283	0.0452153	0.046775	-0.0344376	-0.0228575	-0.0247908	-0.00488923	0.0220057	0.0373254	0.0124757	-0.0175744	-0.0358734	-0.0538488	0.0325409	-0.0219689	-0.0738873	0.0554042	0.0129829	0.0527806	0.0807154	0.0323563	0.0478876	0.075818	0.0528429	-0.0419265	0.0192148	-0.0956298	-0.0474495
Cryptosporidium parvum_GSE7268_Ileal tissue_68	0.0536353	0.0139017	0.00494469	0.0848049	-0.125078	0.0281171	-0.0218623	0.0517269	0.0588064	0.0407397	0.125579	-0.0215269	-0.021354	-0.0128921	0.0315699	0.0610576	0.00987649	-0.0504309	0.0939487	-0.0258349	-0.0274868	0.0619133	0.0493431	0.0183471	0.159589	0.133436	0.0850972	0.0876698	-0.00221789	0.0106836	0.140592	0.182837	0.177378	-0.00933512	0.0734984	-0.0280974	0.0108036	-0.0322794	-0.0110464	-0.0828601	0.0511846	-0.0220846	0.0228852	-0.144103	-0.0098046	-0.0392502	-0.0355522	0.106954	0.107765
Cryptosporidium parvum_GSE7268_Ileal tissue_69	0.0981258	-0.0183659	-0.0145491	0.0359787	-0.0529676	-0.0204674	-0.0177359	0.0244858	0.00515807	0.0153518	0.048845	0.000904008	-0.0800738	-0.0488771	-0.0254984	0.0107429	-0.0482658	-0.00607682	0.047332	0.0504903	-0.00218218	0.00640804	0.033456	-0.0674057	0.108213	0.114511	0.112698	-0.000631879	-0.0771117	-0.0391599	0.0253367	0.0904528	0.130277	-0.00053663	0.052983	0.0418827	0.0982305	-0.0654128	-0.00106173	-0.0698932	-0.0239887	-0.0435892	-0.0231621	-0.13006	-0.0355416	-0.0546483	0.0019393	0.00251653	0.00917159
Chlamydia pneumoniae_GSE12806_Dendritic cells derived from human monocytes_70	0.0307047	0.0258011	0.0316671	0.0448201	-0.0424517	0.0194299	0.000993989	0.0521401	0.0383384	0.0413831	0.0558304	0.0144282	-0.0338203	-0.0232058	-0.00528882	-4.72219e-06	-0.0147144	-0.00991421	0.0303704	-0.0193311	-0.0420377	0.0571284	0.0459354	0.0485909	0.103544	0.0537153	0.0162857	0.0440375	0.0322364	0.0363867	0.138415	0.115119	0.0674347	0.0143851	0.0610606	-0.0240042	-0.00897563	0.00845586	0.0224249	-0.00573083	0.0441156	0.00298069	0.00995444	-0.0340598	0.0110303	0.00386725	0.00737757	0.0263088	0.0338075
Chlamydia pneumoniae_GSE12806_Dendritic cells derived from human monocytes_71	-0.00102478	0.0584071	0.0441466	0.0438438	-0.0137262	0.0152202	0.0139123	0.0615974	0.0508997	0.0511375	0.0397641	0.0241279	-0.0164209	-0.0261072	-0.0165822	0.000764073	0.00167636	0.00509013	-0.000202238	-0.00225731	0.00580355	0.0550713	0.0485134	0.0677127	0.076364	-0.00996916	-0.0177537	0.0492797	0.0751423	0.0633463	0.0888344	0.0726392	0.0291698	0.0486602	0.0382564	-0.0508019	-0.0592837	0.0281738	0.0199919	0.0285891	0.040976	0.00506692	0.00352402	0.0199819	0.0141177	0.0503944	0.0461983	0.0432754	0.0432389
Staphylococcus aureus_GSE2405_Polymorphonuclear leukocytes_72	-0.0640372	0.0675651	0.0715314	0.00224667	0.111403	0.0412293	0.066467	0.0187859	0.0174602	0.0328429	-0.0272036	0.0485399	0.059125	0.0235569	-0.0218781	-0.0103212	0.0203682	0.0411473	-0.0659247	-0.000653645	0.0676735	0.0149917	-0.0195112	0.142616	-0.0870332	-0.140329	-0.129291	0.015073	0.137602	0.108623	-0.06083	-0.104318	-0.108457	0.0491491	-0.0474257	-0.123415	-0.193628	0.102169	0.0584535	0.113485	0.0224569	0.0351223	-0.0259606	0.106382	0.0205889	0.119783	0.0946131	0.0303515	0.0545546
Staphylococcus aureus_GSE2405_Polymorphonuclear leukocytes_73	-0.0557602	0.0758516	0.086315	0.00955153	0.100727	0.0547666	0.0627754	0.0315019	0.0329708	0.0404389	-0.0146418	0.05682	0.0499327	0.0195741	-0.0257852	-0.00656714	0.0155498	0.029256	-0.0523749	-0.0080707	0.049799	0.010944	-0.0346907	0.104736	-0.0862477	-0.119206	-0.100743	0.0281745	0.129083	0.106164	-0.0531052	-0.0897977	-0.10132	0.043743	-0.0485861	-0.095192	-0.158583	0.0958066	0.0531649	0.110695	0.0363706	0.0477883	-0.0361978	0.0965858	0.0201851	0.103247	0.0720053	0.00548537	0.0390301
Staphylococcus aureus_GSE2405_Polymorphonuclear leukocytes_74	-0.0596254	0.065124	0.0778428	-0.00285514	0.0794062	0.0329813	0.045842	0.0197769	0.0178805	0.0210737	-0.0262354	0.0618062	0.0430085	0.0187197	-0.0289779	0.00064118	0.027921	0.0465432	-0.0693117	-0.0210449	0.0574052	0.0127583	-0.0441258	0.111172	-0.0795935	-0.13488	-0.11924	0.0291828	0.116794	0.0859779	-0.0514909	-0.0897315	-0.123534	0.0182501	-0.0641465	-0.0685956	-0.144075	0.0941959	0.0558201	0.0889328	0.0193019	0.0390829	-0.0503271	0.0957534	-0.00770869	0.117954	0.0909774	0.0324825	0.0469884
Anaplasma phagocytophilum_GSE2405_Polymorphonuclear leukocytes_75	-0.0380659	0.0174252	0.00350884	-0.0140885	0.0500794	0.00648781	0.00370025	-0.03174	-0.0132322	-0.0102637	-0.0226854	-0.000497785	0.0247541	0.00667313	-0.00275626	-0.00275538	0.0185559	0.00758873	-0.00174699	-0.0248898	-0.046697	0.0233752	0.00106227	0.0291279	-0.033651	-0.0283428	-0.0308115	-0.00800593	0.0154259	0.00556444	-0.0175503	-0.0509898	-0.0365099	-0.037392	0.0132091	-0.000738288	-0.0229023	0.0302975	0.00655624	0.0440077	0.00528387	0.00866863	0.0111834	0.0546391	0.0142799	-0.0310712	-0.0292633	-0.0360022	-0.0304053
Anaplasma phagocytophilum_GSE2405_Polymorphonuclear leukocytes_76	-0.0514581	0.0744972	0.0727439	0.0360877	0.0456633	0.0415207	0.0482003	0.0465623	0.0526482	0.0679855	0.0435042	0.0480469	0.019628	-0.0144632	-0.02179	0.00620107	0.00585176	0.005483	-0.02059	-0.0233937	0.0137053	0.0247613	-0.0416613	0.0652787	-0.0138826	-0.0466904	-0.0653584	0.0242663	0.0957762	0.084045	0.0319764	-0.0387569	-0.0360417	0.0354743	-0.0286021	-0.0554878	-0.104345	0.060586	0.0234379	0.0735763	0.0352619	-0.00776389	-0.0609612	0.0252725	-0.018298	0.0645498	0.029541	0.000605565	0.0311247
Anaplasma phagocytophilum_GSE2405_Polymorphonuclear leukocytes_77	-0.00478349	0.0341315	0.0453226	0.0238255	-0.00171724	0.0258633	0.0239552	0.0400603	0.0225376	0.0475965	0.0347795	0.0288578	-0.0192768	-0.00645832	-0.0160444	0.017189	-0.00271726	0.00259042	-0.0164954	-0.0102529	0.0293626	0.0263347	-0.0168645	0.058133	0.03025	-0.0231604	-0.0370847	0.0314412	0.0697506	0.0775879	0.0386162	0.00216751	0.0101101	0.0166176	-0.0158184	-0.0558568	-0.0685168	0.0243249	0.0497541	0.0100407	0.00823579	0.00424442	-0.033194	-0.0278942	-0.022992	0.051544	0.043099	0.0165266	0.0401819
Anaplasma phagocytophilum_GSE2405_Polymorphonuclear leukocytes_78	-0.025525	0.0690945	0.0702743	0.0384847	0.0607838	0.0526344	0.0560565	0.0542447	0.0484967	0.0461819	0.0176084	0.0527379	0.0427018	0.00817745	-1.70397e-05	0.00407293	0.00982428	0.0156484	-0.0364479	0.00137052	0.0563881	0.0404817	-0.00990452	0.128305	-0.0238803	-0.0800066	-0.0875836	0.0528386	0.120191	0.104183	0.0075893	-0.043587	-0.0320517	0.0625682	-0.0274074	-0.115135	-0.145531	0.105301	0.0539438	0.0808454	0.0437429	0.0607074	-0.0161541	0.0736676	0.0134753	0.092302	0.0511423	0.0205661	0.0248633
Anaplasma phagocytophilum_GSE2405_Polymorphonuclear leukocytes_79	0.0457152	-0.00365027	-0.00904535	0.0176964	-0.0187452	-0.00671629	-0.0102054	0.0678781	0.0419078	0.0458191	0.05539	0.0108098	-0.0146812	-0.00494596	0.00746059	0.00458674	-0.0288375	-0.00635018	0.00125805	0.0260618	0.0166669	0.0293841	0.0537403	0.00949402	0.0761722	0.0291597	0.0378712	0.021526	0.035897	0.0450975	0.051865	0.0766673	0.0633444	0.0618307	0.0425333	-0.0542198	-0.0186337	0.00250901	-0.0139848	-0.00901727	0.0223653	-0.00865605	0.0246196	-0.00693538	0.0318062	0.0325229	0.035189	0.073784	0.0622692
Anaplasma phagocytophilum_GSE2405_Polymorphonuclear leukocytes_80	0.030923	0.0145689	0.0197862	0.0233484	-0.0512851	0.00675019	0.00158444	0.0456812	0.0516683	0.0530268	0.0557332	0.00926155	-0.0188613	-0.00397539	-0.00230867	0.0238535	-0.00743338	-0.00986141	0.0119754	0.0118366	0.0271775	0.0234427	0.00909544	0.0404401	0.0655652	0.0194797	0.0057655	0.0197819	0.00974974	0.00715098	0.0401044	0.0604995	0.0572038	0.0150608	0.0153051	-0.0319747	-0.00703633	-0.0204849	0.0168516	-0.046558	-0.00463465	0.0144352	-0.00603827	-0.0423947	-0.0163481	0.0546999	0.0434897	0.064494	0.0510974
Helicobacter pylori_GSE5081_Gastric mucosa_81	-0.0604351	0.0504635	0.0488854	0.0183477	-0.0327998	0.00235348	0.00211764	0.0256691	-0.0236514	-0.0242968	-0.0351557	0.0170325	-0.0136523	-0.0423464	-0.0566525	0.00466128	0.012331	0.0209142	-0.00998367	-0.037142	-0.0668029	0.0754778	-0.0330585	0.049641	0.0292231	-0.0344409	-0.0575657	0.0516204	0.109984	0.0843054	0.0713502	0.0242454	-0.0177937	0.0156337	-0.02494	-0.0262179	-0.0686518	0.0448314	0.0489284	0.0366661	0.0350006	0.00315724	-0.0260238	0.0219199	-0.00515104	0.0154639	-0.0355674	0.0182907	0.00106906
Helicobacter pylori_GSE5081_Gastric mucosa_82	-0.0282164	0.00369811	0.00384578	-0.00469076	-0.0501037	-0.0159293	-0.0103569	0.0411109	-0.00291112	-0.00457078	-0.0105522	-0.0126183	0.00580184	0.00846323	-0.0110781	0.0260607	0.0244454	0.0115408	-0.000748882	-0.0310501	-0.0131314	0.0307577	-0.00306112	0.0231201	-0.000143338	0.000327531	-0.0166907	0.0635006	0.0878696	0.0616942	0.0327411	0.0280376	0.00169423	0.0216371	-0.00397366	-0.0937721	-0.093701	0.051719	0.0461262	0.0109101	0.0490376	0.0223651	0.0441232	0.0447684	0.0201414	0.0298131	-0.0366155	0.0877074	0.0442598
Helicobacter pylori_GSE5081_Gastric mucosa_83	-0.0893566	0.0796778	0.0715026	0.000223082	0.0708011	0.0366177	0.0679284	-0.0351577	-0.0319563	-0.0205591	-0.0803894	0.0288816	0.0352221	0.012571	-0.0345651	-0.0327979	0.0216983	0.0289305	-0.0421167	-0.0488726	-0.030634	0.0291024	-0.0597268	0.0652233	-0.0981828	-0.122139	-0.126739	-0.0254975	0.0675297	0.0539121	-0.0371343	-0.116848	-0.115291	-0.0162928	-0.0488941	0.0126867	-0.0565181	0.0573568	0.0516844	0.101621	-0.0068744	0.0528271	-0.0188856	0.115981	0.00633759	-0.0290494	-0.0567395	-0.131199	-0.10876
Helicobacter pylori_GSE5081_Gastric mucosa_84	0.0494561	-0.00167452	-0.0125544	0.0349361	-0.03961	0.00147965	-0.0274964	0.0117657	0.0520548	0.0324506	0.0721277	-0.00895612	-0.0467365	-0.0331735	-0.00458315	0.0255368	-0.0500352	-0.00979391	0.0813646	0.00300229	0.00960978	-0.0265607	0.0228252	-0.00414666	0.0950206	0.111067	0.0789889	0.0104802	-0.0668159	-0.078299	0.0562686	0.101479	0.0800023	-0.0346322	0.0368953	0.0402683	0.10799	-0.0779753	-0.0440884	-0.0766388	-0.0287096	-0.0554166	-0.0453809	-0.141181	-0.0313568	0.0185608	0.0537893	0.125425	0.153672
Helicobacter pylori_GSE5081_Gastric mucosa_85	-0.0503279	0.124852	0.122052	0.0757266	0.0392076	0.0849416	0.068211	0.0329684	0.0360098	0.037461	0.0203372	0.0749366	0.00984641	-0.0329868	-0.0366253	-0.0361912	-0.0454131	-0.0156772	-0.0230434	-0.00416619	-0.0178621	0.0620938	-0.0273243	0.0541534	-0.0073973	-0.0647436	-0.0853675	0.000547262	0.061837	0.0759504	0.00899335	-0.0432423	-0.0168182	0.00136561	-0.0191807	0.000840565	-0.0330729	0.0744911	0.0422207	0.0886522	0.0388552	0.043694	-0.0798334	0.028124	-0.0020381	0.00983303	0.0239247	-0.0478639	0.00399442
Helicobacter pylori_GSE5081_Gastric mucosa_86	0.116054	0.00140535	0.0033292	0.0565241	-0.0270984	0.00109536	-0.0366662	0.00502935	0.04504	0.0328682	0.0943304	0.0331918	-0.0884118	-0.0841601	-0.0181822	-0.0056752	-0.0573124	0.0074699	0.0742017	0.0292595	-0.0461697	0.0240645	0.0711325	-0.0260004	0.16287	0.133223	0.102191	-0.0434692	-0.123612	-0.105884	0.0947409	0.116834	0.113032	-0.0544053	0.0894864	0.11633	0.152998	-0.076138	-0.064216	-0.0662995	0.00603996	-0.113914	-0.0945841	-0.175297	-0.0635532	-0.0702023	0.0302685	-0.0349883	0.048471
Helicobacter pylori_GSE5081_Gastric mucosa_87	0.0614681	0.041453	0.0489128	0.064804	0.00489423	0.036693	0.00455894	0.0584581	0.0936712	0.0801536	0.10369	0.0390176	-0.0522739	-0.0570102	-0.0159716	0.0119909	-0.0645791	-0.0087265	0.0596997	0.0452607	0.0222587	0.0300279	0.0366816	0.0157725	0.134533	0.0972263	0.0596549	-0.0114048	-0.0405503	-0.0349863	0.0604933	0.0877808	0.101632	0.00877937	0.0479238	0.0100587	0.0774118	-0.0241293	-0.00366079	-0.0191309	0.0044949	-0.0658871	-0.113047	-0.129768	-0.067502	0.0411701	0.0738789	0.124061	0.167645
Helicobacter pylori_GSE5081_Gastric mucosa_88	-0.0705403	0.00793042	0.0145968	-0.0367588	0.0417032	-0.0247269	-0.00240937	-0.0167091	-0.0518827	-0.0441438	-0.0755571	0.0129785	0.0839365	0.0526726	0.035059	0.0298029	0.117621	0.0399713	-0.0148503	-0.0900019	-0.0834306	0.0504973	-0.0248267	0.0448054	-0.0951636	-0.0820876	-0.0830648	0.0163447	0.082639	0.0394468	-0.00957873	-0.0852885	-0.118538	-0.0554434	-0.0218161	-0.00184145	-0.0706424	0.0707588	0.0176723	0.0670393	0.0291946	0.0645727	0.0500481	0.167706	0.0385957	-0.0313207	-0.0542639	-0.0379696	-0.0265521
Helicobacter pylori_GSE5081_Gastric mucosa_89	-0.036241	0.00394675	-0.000638392	-0.0240705	-0.00229818	-0.00110249	0.0143728	0.0362667	-0.00575306	-0.00746008	-0.0407602	0.00724378	0.0346126	0.0356553	0.00885446	0.016439	0.0356925	0.0408384	-0.0381635	-0.0137477	0.0427364	-0.00555833	-0.0476371	0.0285219	-0.0593498	-0.0727403	-0.0683548	0.0250122	0.072543	0.0753345	-0.0213729	-0.0441188	-0.0530124	0.054449	-0.0454407	-0.0344973	-0.0363179	0.045638	0.0475829	0.0323644	0.00317173	0.0433754	0.00431087	0.0705005	0.0132489	0.0552642	-0.026403	-0.0131851	-0.0584566
Helicobacter pylori_GSE5081_Gastric mucosa_90	-0.0532138	0.0324426	0.042701	0.00362538	0.0438015	0.00203635	0.0336037	0.00844454	-0.0530547	-0.0403722	-0.0693329	0.0281998	-0.0113372	-0.0197428	-0.0515993	-0.0170552	0.00933818	0.00410778	-0.0237176	-0.053744	-0.0788421	0.0773985	-0.00791305	0.0503543	-0.0235094	-0.0494388	-0.0735651	0.0398452	0.0924898	0.0745108	0.0233325	-0.0237447	-0.0419011	-0.0113829	0.0032834	-0.0503233	-0.104523	0.0499819	0.0521467	0.0734862	0.0284801	0.0476471	0.0243778	0.10349	0.0225875	-0.0544683	-0.087135	-0.0170975	-0.0245569
Helicobacter pylori_GSE5081_Gastric mucosa_91	-0.0540176	0.0652638	0.0681845	0.0344416	0.0583364	0.0511762	0.042599	-0.0345645	-0.011749	-0.0183196	-0.0271387	0.048516	-0.0302628	-0.0438503	-0.0496852	-0.0339469	-0.030301	0.0140287	0.0124217	-0.0315537	-0.0459498	0.0170809	-0.0426147	0.0338334	-0.0301789	-0.0307554	-0.0504026	-0.00327686	0.0323547	0.011542	0.0354313	-0.0444286	-0.0640127	-0.0417703	-0.0208041	0.0554755	0.0123011	0.0120914	0.01737	0.0619144	-0.00357392	0.0080213	-0.0818098	0.00127171	-0.0232573	-0.0374834	-0.0242194	-0.0701853	-0.0208133
Helicobacter pylori_GSE5081_Gastric mucosa_92	0.0596183	-0.0554642	-0.0461903	-0.00126084	-0.0538479	-0.0453219	-0.0493062	0.0209268	0.0108412	0.00839065	0.0485745	-0.022218	-0.0521876	-0.0211695	0.00449647	0.0177648	-0.00481144	-0.0216876	0.0275369	0.0107979	0.00785016	-0.0407538	0.0237292	-0.0455657	0.0635558	0.067095	0.0795983	0.00196697	-0.0435131	-0.0557663	0.0335321	0.0879146	0.036202	-0.00300119	0.0161546	0.0285731	0.0644718	-0.0732878	-0.0481638	-0.0872569	-0.0266351	-0.062697	-0.00382418	-0.113907	-0.0219134	0.00401204	0.0377132	0.0774969	0.0785832
Helicobacter pylori_GSE5081_Gastric mucosa_93	-0.00272279	-0.0263488	-0.0230293	-0.0255975	-0.0167554	-0.0193899	-0.0151852	0.0177452	0.0243917	0.0160166	0.0141911	-0.0203929	0.0461659	0.044093	0.0391607	0.0271022	0.0265717	0.00331683	-0.0189858	0.0082164	0.0356514	-0.00146334	0.000549841	-0.00692782	-0.0141873	-0.0286512	-0.00292459	0.0135864	0.0248527	0.0187411	-0.0141104	0.00386565	-0.0167546	0.0309232	-0.0181495	-0.030939	-0.0222811	0.0181867	-0.0235366	-0.0143534	0.00151946	0.0457334	0.0571902	0.0577984	0.0518801	0.0543032	0.0374306	0.0679964	0.0438839
Helicobacter pylori_GSE5081_Gastric mucosa_94	0.0110708	0.0469859	0.0613689	0.0462948	0.0218769	0.0220358	0.0279196	0.0656257	0.0621102	0.063759	0.0563056	0.0343047	0.0409533	0.0208671	0.030653	0.0222229	0.0149428	0.00224297	0.0048175	0.00778073	0.0739276	0.00330198	0.0179753	0.0552976	0.0118458	-0.02366	0.01323	0.0200174	0.0586624	0.0283834	0.0135579	0.0210782	0.0127666	0.0533315	-0.0162908	-0.0533152	-0.0476551	0.0230762	0.0126561	0.0106628	0.0254399	-0.00180776	-0.0141782	-0.0156148	-0.0101024	0.0638487	0.0993841	0.0552123	0.091812
Helicobacter pylori_GSE5081_Gastric mucosa_95	-0.100151	0.109188	0.113585	0.0135832	0.0757723	0.03668	0.0933675	0.0503004	0.0324944	0.0599738	-0.0390121	0.0363552	0.102218	0.0681314	0.00546448	0.0128623	0.0479921	0.0281592	-0.0663824	-0.0180263	0.136229	-0.0034829	-0.05026	0.134166	-0.117886	-0.167407	-0.135298	0.0271606	0.170599	0.125224	-0.0770257	-0.109907	-0.0957768	0.118718	-0.0889111	-0.136936	-0.169994	0.119052	0.0939589	0.143603	0.0200376	0.087808	0.00602265	0.1556	0.0132562	0.155848	0.0992346	0.0644032	0.0647149
Helicobacter pylori_GSE5081_Gastric mucosa_96	0.0718389	-0.0333531	-0.02689	0.0138427	-0.0655466	-0.0290527	-0.0594597	0.0260667	0.0286861	0.0226177	0.0701626	-9.08098e-06	-0.0137834	-0.0265354	0.0241841	0.0179095	0.0180205	0.000410723	0.0199701	0.0159907	-0.0439908	0.0460258	0.0655486	-0.0471399	0.101962	0.0799742	0.0672362	-0.00544365	-0.0318709	-0.0133961	0.0600775	0.078594	0.061119	-0.0193907	0.0616683	0.0416923	0.0565287	-0.0274719	-0.0422567	-0.0542982	0.0234817	-0.0581328	-0.00676873	-0.0673055	-0.0255853	0.0114988	0.0622943	0.0234347	0.0526545
Haemophilus ducreyi_GSE5547_Skin biopsy_97	0.0539148	0.0183752	0.018126	0.0422718	0.015947	2.41163e-05	-0.0117456	0.0616579	0.069572	0.0666271	0.0844192	0.0102085	-0.0146951	0.00150362	0.0149965	0.00844239	-0.0363761	-0.00255944	0.0488848	0.0207958	-0.0254994	0.0500822	0.0673337	0.0147502	0.0996115	0.0583396	0.0423474	0.0136587	-0.00658749	-0.00901491	0.0703868	0.0815824	0.0748302	-0.00656403	0.0758996	0.0140846	0.0686633	-0.0116199	-0.0328075	-0.0189839	0.00274449	-0.00655122	0.00121661	-0.0189924	0.0334974	0.0186743	0.0765944	0.0787706	0.128099
Haemophilus ducreyi_GSE5547_Skin biopsy_98	0.0582825	0.0389195	0.0410453	0.0604369	-0.0461416	0.0334629	0.0284258	0.0879609	0.108098	0.111796	0.114529	0.0295934	-0.100648	-0.0679083	-0.0497571	0.00217251	-0.114975	-0.0190081	0.0301855	0.0698554	0.0791072	-0.0399771	0.00644233	-0.0175855	0.1146	0.0684852	0.0402093	0.0133817	-0.0409254	-0.0174541	0.0495267	0.101591	0.101952	0.0433683	0.0397861	0.0687323	0.148393	-0.046599	-0.00879323	-0.0518947	-0.0305021	-0.0298125	-0.117292	-0.188932	-0.0388639	0.108903	0.117425	0.160433	0.179794
Haemophilus ducreyi_GSE5547_Skin biopsy_99	0.0565917	0.0837218	0.0815461	0.0966173	-0.014348	0.0597129	0.0221778	0.0674458	0.0986146	0.0870882	0.104348	0.0411863	-0.0522814	-0.0598284	-0.0335819	0.00222798	-0.0654518	-0.0105418	0.0455388	0.00507066	-0.0717456	0.0861999	0.046969	0.0251495	0.14574	0.0800566	0.0315914	0.0292798	0.00188466	0.00542604	0.13077	0.126439	0.107462	-0.0379979	0.0834549	0.0180368	0.0769069	0.00486511	0.002796	-0.00149522	0.0314151	-0.0161989	-0.056194	-0.0820339	0.00278561	0.0115136	0.0716269	0.0588631	0.139214
Haemophilus ducreyi_GSE5547_Skin biopsy_100	0.0581808	0.0385122	0.0370771	0.101325	-0.0824533	0.0311211	-0.00445129	0.0606659	0.0526423	0.0305463	0.0959837	-0.0211576	-0.0366466	-0.0473025	0.00318019	0.0343374	-0.00110503	-0.0443623	0.109674	-0.0233604	-0.10885	0.108157	0.035644	0.021769	0.191887	0.130335	0.0854032	0.0719003	0.0223868	0.0143829	0.187236	0.198578	0.152996	-0.0407974	0.0697254	-0.025461	0.00961894	-0.037261	0.00140475	-0.0480766	0.0661289	-0.0152198	0.0103961	-0.111112	0.0134586	-0.0697015	0.00748937	-0.0108798	0.0507014
Haemophilus ducreyi_GSE5547_Skin biopsy_101	0.0565254	-0.0521201	-0.050916	0.00797947	-0.0583445	-0.0381354	-0.0442758	0.0547841	0.0342213	0.0333511	0.0733114	-0.0472641	-0.0296803	-0.000870985	0.022613	0.0181973	-0.0168877	-0.0178065	0.0619411	0.0290665	0.0395374	-0.0448594	0.0493164	-0.0148475	0.0929183	0.0780324	0.094225	-0.00924721	-0.0561729	-0.0473602	0.0532576	0.132766	0.0649551	0.0223664	0.0399515	-0.00691812	0.0633759	-0.0527017	-0.0413501	-0.0912956	-0.00101818	-0.0313556	0.0397683	-0.0899094	0.016351	0.0260231	0.0892409	0.110179	0.128459
Haemophilus ducreyi_GSE5547_Skin biopsy_102	0.0505527	0.102401	0.104269	0.111314	-0.0116331	0.076119	0.0472282	0.0971598	0.112382	0.109018	0.122912	0.0404643	-0.0510838	-0.0412107	-0.0210217	0.0265242	-0.066664	0.00108103	0.0775702	0.00495828	-0.0159368	0.0726734	0.0257014	0.0574177	0.141623	0.0664639	0.0199448	0.0632867	0.0302337	0.0109619	0.112999	0.119518	0.124764	0.00341692	0.0718475	0.0126729	0.0615153	-0.00756575	0.014991	-0.0122423	0.0126955	-0.000710181	-0.0742427	-0.115257	-0.00897337	0.0290707	0.0732223	0.0828983	0.14867
Haemophilus ducreyi_GSE5547_Dendritic Cells_103	0.0282929	0.0333663	0.033553	0.0328974	-0.02645	0.0175434	0.0207782	0.103657	0.047913	0.0607416	0.0551102	0.0330374	-0.0318502	-0.0255172	-0.0227384	0.0116725	-0.0228544	0.0121835	0.00583125	0.0292095	0.0566963	0.0312366	0.0315597	0.0679948	0.0998833	0.00526013	0.0156052	0.0574747	0.0853988	0.0892638	0.116013	0.12968	0.0662177	0.0976995	0.0142019	-0.0915064	-0.0964937	0.0233913	0.037667	0.0194337	0.0422738	-0.0133697	-0.0266852	-0.0487338	-0.00342064	0.0683281	0.0682274	0.0768908	0.0864174
Haemophilus ducreyi_GSE5547_Dendritic Cells_104	0.0370881	0.0126439	0.0118958	0.0141095	-0.0336079	-0.0031033	0.00726984	0.103211	0.0446157	0.0513344	0.041085	-0.00228686	0.00715121	0.00741405	0.0088962	0.0224492	0.03205	-0.0135236	0.0145373	0.0257802	0.0854829	0.0167924	0.0357529	0.0504218	0.0832292	0.0137314	0.0464294	0.0784964	0.0750347	0.0693994	0.0834149	0.129173	0.078017	0.101827	0.00473242	-0.104915	-0.107286	0.0148663	0.0245291	0.000412196	0.0398403	0.000579287	0.0354001	-0.0243409	0.023723	0.0669943	0.0538361	0.0952311	0.0690095
Haemophilus ducreyi_GSE5547_Dendritic Cells_105	-0.0141619	0.079247	0.0803142	0.0323984	0.020883	0.0231976	0.0396702	0.101987	0.0614433	0.0716332	0.032272	0.0523133	0.0197185	-0.0044382	-0.0175003	-0.00407254	0.0207291	0.0298007	-0.0259984	-0.0286152	0.0742817	0.0309645	0.00306195	0.131287	0.0139767	-0.0697352	-0.0685304	0.0651527	0.156032	0.114874	0.0725294	0.0423546	-0.0303509	0.0813373	-0.0276875	-0.115814	-0.167339	0.0778639	0.079935	0.0780678	0.0370249	0.00631117	-0.0305981	0.0617383	-0.0181639	0.120844	0.077248	0.0969221	0.0966394
Haemophilus ducreyi_GSE5547_Dendritic Cells_106	0.0212756	0.0590229	0.0513322	0.0575053	-0.0506687	0.0353081	0.0194372	0.103324	0.0603028	0.0663813	0.0625598	0.0142705	0.00652777	-0.0277958	-0.000769791	0.0243161	0.0286007	-0.0167582	0.034728	-0.0149555	0.0297853	0.0679225	0.037142	0.102103	0.139072	0.0347551	0.0306438	0.0979403	0.10655	0.10143	0.17745	0.175876	0.100845	0.102577	0.0309205	-0.132772	-0.148879	0.0307712	0.0528806	0.0189173	0.0744275	0.00514136	0.0224884	-0.0256567	0.0121084	0.0625434	0.044334	0.073817	0.0786192
Haemophilus ducreyi_GSE5547_Dendritic Cells_107	0.0138679	0.101175	0.114557	0.0771845	0.000863137	0.067718	0.0596206	0.106492	0.0731329	0.079949	0.0586874	0.0644165	-0.0365958	-0.0657405	-0.0500444	-0.00286781	-0.0541791	0.0133079	0.0115895	-0.00640384	0.0223449	0.0709905	-0.00114452	0.139547	0.0786648	-0.0215223	-0.0507127	0.0597939	0.126297	0.110433	0.12358	0.086577	0.0362602	0.0556129	0.00109512	-0.0948169	-0.114729	0.0386035	0.0727351	0.0497698	0.0471331	-0.00088068	-0.0738575	-0.0355382	-0.0174824	0.0889119	0.0758305	0.0507396	0.0940854
Haemophilus ducreyi_GSE5547_Dendritic Cells_108	0.0439914	-0.0230172	-0.0304536	-0.00160916	-0.0303908	0.00320801	0.0142934	0.0728638	0.069397	0.0817443	0.0885379	0.00855935	0.01834	0.0275775	0.0374743	-0.00948737	-0.0417327	-0.0146795	0.00900848	0.0593114	0.111581	-0.0178251	0.0546531	0.0464631	0.0613856	0.0209475	0.0455378	0.00892564	0.00545643	0.0243885	0.041888	0.0887277	0.0889091	0.0738564	0.0294522	-0.0567907	-0.00810414	0.0104583	-0.0173383	-0.0374197	0.00773202	-0.00237615	0.0356857	-0.0223392	0.0350118	0.0617939	0.0851041	0.119662	0.118542
Shigella flexneri_GSE6082_Caco-2 intestinal epithelial cell line_M90T_109	-0.0525921	0.0690773	0.0832026	-0.025938	0.0840428	0.041604	0.0818428	0.0595965	0.0595493	0.0770674	-0.0371752	0.0272529	0.050442	0.028977	-0.0419784	-0.0241696	-0.0156623	0.0445073	-0.0967101	0.0389892	0.187566	-0.0770455	-0.130518	0.178158	-0.141949	-0.231526	-0.174516	-0.0484392	0.103249	0.0507283	-0.092962	-0.162123	-0.207944	0.119189	-0.176443	-0.085161	-0.113493	0.0653458	0.100129	0.0721916	-0.0312813	0.0601637	-0.0497216	0.093467	-0.00785311	0.250165	0.176823	0.0606305	0.151355
Shigella flexneri_GSE6082_Caco-2 intestinal epithelial cell line_M90T_110	0.0123169	-0.0329363	-0.0442601	-0.0523693	0.0488808	-0.00419358	0.0126007	0.032282	0.0703189	0.0756969	0.0552695	0.00845916	0.0783309	0.0654958	0.0452493	-0.0017715	-0.00286604	0.00290198	-0.0372884	0.101939	0.224658	-0.0732671	0.0150175	0.0344013	-0.0754302	-0.0504742	-0.004125	-0.0482795	-0.00504145	0.00765481	-0.141037	-0.0625639	-0.00760569	0.136303	-0.0638522	-0.0122016	0.0198332	0.0136694	-0.066746	-0.028673	-0.0374421	-0.00542872	-0.00300441	0.0107537	0.00794749	0.113347	0.133885	0.106859	0.124125
Borrelia burgdorferi_GSE6092_HUVEC_111	0.119712	-0.0203932	-0.00344461	0.0471154	-0.0504154	0.00830167	-0.0737671	-0.00355376	0.0148151	-0.0123148	0.0592384	0.0330749	-0.106585	-0.0805653	-0.0266215	0.0311731	-0.0511535	0.00176155	0.181444	-0.0630422	-0.253501	0.13362	0.109815	-0.108945	0.223077	0.318343	0.1418	0.0465837	-0.159409	-0.0991591	0.248376	0.19149	0.184336	-0.165598	0.226516	0.215538	0.260792	-0.067129	-0.0331132	-0.0794515	0.0174904	-0.0533432	-0.0655483	-0.136943	-0.0276491	-0.161163	-0.137125	-0.0397232	0.00718156
Borrelia burgdorferi_GSE6092_HUVEC_112	-0.0183359	-0.102518	-0.103797	-0.102014	0.0290686	-0.100932	-0.0849335	-0.0491046	-0.0591329	-0.0586019	-0.0689407	-0.0797126	0.117358	0.127263	0.101006	0.0316597	0.129811	0.0147989	-0.0751956	-0.0341218	-0.0713446	0.0459039	0.123235	-0.0178917	-0.0454015	-0.0501663	-0.00211503	0.0166244	0.0172994	0.0251069	0.00680391	-0.0112543	-0.0627435	-0.0116119	0.0791236	-0.0252822	-0.055237	0.02804	-0.0408871	-0.0123615	0.00396245	0.0758902	0.221102	0.229449	0.110393	-0.0224514	-0.0182547	-0.0112811	-0.0771543
Streptococcus gordonii_GSE6927_HIGK cells_113	-0.019827	-0.0747845	-0.0691331	-0.12218	0.139583	-0.0574677	-0.0410649	-0.0538716	-0.0466486	-0.0531072	-0.0914253	0.0172707	0.0458192	0.0474063	0.00629937	-0.0366299	0.00241529	0.072254	-0.0921605	0.0225493	0.042543	-0.053426	0.00523736	-0.0128419	-0.157173	-0.101215	-0.0813933	-0.0391133	0.00822883	0.00517583	-0.127056	-0.15507	-0.15779	-0.00308382	-0.0280233	0.0214932	0.0197034	0.0720763	-0.04859	0.0743265	-0.0412298	0.0687765	0.0521475	0.233329	0.0600697	0.0560386	0.0516597	0.02353	0.00968368
Streptococcus gordonii_GSE6927_HIGK cells_114	0.0437732	-0.116664	-0.107779	-0.0975624	-0.0333078	-0.0777849	-0.0555709	-0.0477465	-0.0474395	-0.0242214	-0.0198666	-0.0245916	0.00586046	0.0392305	0.0240323	-0.02514	-0.0138228	0.0372984	-0.0412836	0.053371	0.0472482	-0.0515881	0.049934	-0.0315501	-0.0861829	-0.0318033	-0.00591061	-0.0628754	-0.0871435	-0.0433248	-0.0980267	-0.0631892	-0.0515202	-0.0440509	0.0151216	0.0277668	0.0402787	-0.0388209	-0.0185049	-0.0955841	-0.0783169	0.0682824	0.101256	0.0844263	0.0508213	0.0114553	0.0467584	0.0236531	0.0262863
Streptococcus gordonii_GSE6927_HIGK cells_115	0.00983021	-0.0178727	-0.00995119	-0.121597	0.132615	-0.0190107	0.0668716	0.0615613	0.0573163	0.0996547	-0.0318948	0.0857307	0.075407	0.105401	0.00852399	-0.0464436	-0.0273582	0.0577248	-0.146719	0.119963	0.322243	-0.210931	-0.118322	0.00603109	-0.22445	-0.20444	-0.0787436	-0.119742	0.0278904	0.0171914	-0.267845	-0.209363	-0.167695	0.174396	-0.195906	-0.028649	-0.000665594	0.0821639	0.0208202	0.0835451	-0.106092	0.0545226	-0.00700094	0.151902	0.0359471	0.191876	0.15165	0.135469	0.0894933
Streptococcus gordonii_GSE6927_HIGK cells_116	0.0395973	-0.051102	-0.0459232	-0.105834	0.0611535	-0.0359705	0.0208015	0.0371023	0.0342457	0.0725598	-0.00419902	0.0435293	-0.00393378	0.0493598	-0.00306318	-0.0550122	-0.0561785	0.0179087	-0.10905	0.0880049	0.192329	-0.172748	-0.0903068	-0.0504918	-0.122393	-0.101775	-0.0239449	-0.10849	-0.032356	-0.017032	-0.151758	-0.106618	-0.106557	0.101243	-0.129366	0.0184811	0.0380384	-0.00282482	-0.00252804	-0.0042062	-0.0638723	0.0322007	0.0372741	0.0434307	0.0495664	0.118252	0.0910257	0.099152	0.075567
Fusobacterium nucleatum_GSE6927_HIGK cells_117	-0.0750143	-0.0458038	-0.0471029	-0.0971012	0.134766	-0.0569423	-0.0193591	-0.0662456	-0.109757	-0.088156	-0.124346	0.0216943	0.0389765	0.0259157	-0.015471	-0.0194727	0.0328973	0.0798729	-0.0808854	-0.0285096	-0.0592609	0.0390009	0.0435195	0.044481	-0.13054	-0.127154	-0.118171	-0.0262174	0.0626777	0.0514874	-0.072462	-0.137249	-0.169864	-0.0355992	0.0211745	-0.0284309	-0.0696121	0.0823066	0.0148795	0.111676	-0.0201368	0.0645477	0.0504092	0.275319	0.050735	0.0400968	0.0424681	-0.0220006	-0.0331584
Fusobacterium nucleatum_GSE6927_HIGK cells_118	0.0524102	-0.127344	-0.122635	-0.0598295	-0.0512739	-0.088578	-0.0870814	-0.0892781	-0.101596	-0.0865872	-0.00719019	-0.0390755	-0.00928881	0.0220923	0.0496737	-0.0112227	0.00472621	0.0113918	0.0180401	0.00333669	-0.11577	0.0511897	0.125155	-0.0427734	0.000269113	0.0491263	0.0358151	-0.0290664	-0.100776	-0.0406031	0.00908055	0.0168921	0.0103509	-0.124751	0.119449	0.0276787	0.0406223	-0.0562454	-0.0772008	-0.111063	-0.00923703	0.0416862	0.139982	0.0670924	0.0803185	-0.0851467	-0.00595028	-0.0496013	-0.0217086
Fusobacterium nucleatum_GSE6927_HIGK cells_119	0.0383993	-0.0575498	-0.0587423	-0.0968211	0.0359233	-0.00685986	0.0391664	0.0355069	0.062292	0.0771477	0.00833531	0.0415334	0.0668104	0.0957352	0.0351195	-0.0328592	-0.0287288	0.035484	-0.0904328	0.135509	0.303537	-0.220149	-0.0994732	-0.00916208	-0.169446	-0.120236	-0.0219218	-0.10273	-0.0598702	-0.0527817	-0.22768	-0.134466	-0.0842057	0.117827	-0.169576	-0.014256	0.0217625	0.00281113	-0.01562	-0.0348274	-0.0948344	0.0681448	0.0389186	0.0627671	0.0508916	0.152515	0.139229	0.131932	0.101445
Fusobacterium nucleatum_GSE6927_HIGK cells_120	0.0485232	-0.0505277	-0.0536062	-0.0945656	0.0785712	-0.0432967	0.0318884	0.0341422	0.00791773	0.0495059	-0.00805697	0.0578438	0.0336592	0.0727909	0.0171877	-0.0436456	-0.0354698	0.0234937	-0.0958192	0.089377	0.180575	-0.143792	-0.054771	-0.0111378	-0.130715	-0.107674	-0.0208255	-0.101097	-0.0174882	-0.00437312	-0.167766	-0.116716	-0.100955	0.0800836	-0.100619	-0.0101691	-0.00330363	0.000250534	-0.0182607	0.00978497	-0.0827068	0.0234357	0.0426778	0.0973538	0.045786	0.103919	0.108083	0.0879895	0.0579593
Trypanosoma cruzi_GSE7047_HeLa cell line_121	-0.0211124	0.110285	0.106286	0.062593	0.0662117	0.0522097	0.07207	0.0425327	0.022003	0.0328042	0.00235633	0.073688	0.0535171	-0.00666255	-0.0233675	0.0051412	0.0290228	0.0511203	-0.030167	-0.00859156	-0.0105728	0.112083	-0.0182295	0.165234	0.00504911	-0.120897	-0.102246	0.0262524	0.183634	0.128852	0.0140852	-0.0460514	-0.0536311	0.0280417	-0.0591019	-0.115715	-0.180526	0.0876142	0.0768667	0.118446	0.0540947	-0.0227656	-0.0679041	0.0553354	-0.0290529	0.0411571	0.0913353	-0.0683115	0.0272176
Trypanosoma cruzi_GSE7047_HeLa cell line_122	-0.019872	0.110325	0.11442	0.0832456	0.0529203	0.0528427	0.0450307	0.040627	-0.0126452	-0.0147106	-0.00208103	0.0761498	0.00833862	-0.0595652	-0.0441572	0.00662866	0.0293224	0.0113249	0.0153314	-0.0508459	-0.111874	0.164125	-0.00913524	0.146728	0.0734221	-0.0510209	-0.0677253	0.0592803	0.178052	0.114998	0.0900214	0.0191895	-0.0099918	-0.02072	-0.0219511	-0.0900751	-0.168145	0.0592657	0.0818583	0.107532	0.0869022	-0.0448092	-0.0744374	0.0112094	-0.0444176	-0.038076	0.0281661	-0.127752	-0.0286111
Trypanosoma cruzi_GSE7047_HeLa cell line_123	-0.0104817	0.0554063	0.0507957	0.0128059	0.0701217	0.016051	0.054578	0.0391216	0.0174603	0.0261337	-0.00774187	0.0637503	0.0691863	0.0160765	0.000443595	-0.00408665	0.0244305	0.057865	-0.0533721	0.00800889	0.0280764	0.0842858	0.0131962	0.147768	-0.0203507	-0.123197	-0.109234	0.0297605	0.167251	0.129415	-0.00809201	-0.0644367	-0.0612875	0.0495422	-0.0264944	-0.115704	-0.149807	0.091379	0.0639431	0.106204	0.047032	-0.00941586	-0.032636	0.0859825	-0.00806416	0.0945924	0.118623	-0.00353151	0.0620067
Burkholderia pseudomallei_GSE7577_THP-1_124	-0.058417	0.0728995	0.0871236	0.0240401	0.0339565	0.0252539	0.0519363	0.0603142	0.0138574	0.0360982	-0.0227677	0.0277648	0.0665452	0.0320834	0.00834721	0.00965419	0.0718787	0.0306553	-0.0461025	-0.0143902	0.0448551	0.0512206	-0.0194519	0.115133	-0.0256161	-0.13519	-0.0954518	0.0301136	0.147074	0.122722	-0.00585098	-0.0357397	-0.0543698	0.0909685	-0.0435107	-0.123284	-0.167107	0.0877686	0.0635084	0.0892495	0.0457211	0.0415789	-0.00550553	0.114599	0.00633313	0.099158	0.0643257	0.00577064	-0.000207507
Burkholderia pseudomallei_GSE7577_THP-1_125	-0.0240017	0.0490211	0.0494272	0.0195426	-0.00236917	0.0109948	0.0306496	0.0470952	0.0140558	0.0230362	-0.00932638	0.00802519	0.034412	0.0197267	0.00861599	0.0274234	0.0574842	0.0139571	-0.020429	-0.00346005	-0.000426648	0.0779857	0.0218927	0.0851073	0.0313415	-0.062103	-0.0448117	0.0348025	0.0944945	0.0974291	0.0362428	0.0228655	0.00631705	0.0761594	0.00927567	-0.0992902	-0.115026	0.0354731	0.0436693	0.044305	0.0326273	0.010361	0.0164366	0.057739	0.00389788	0.0441993	0.0508178	0.0114354	-0.00132321
Burkholderia pseudomallei_GSE7577_THP-1_126	-0.0131423	0.0471126	0.0566594	0.0199105	0.00396792	0.0119475	0.0288679	0.0515144	0.0187336	0.0275257	-0.00638952	0.018565	0.0364695	0.0221412	0.0106969	0.0291996	0.0631688	0.0170922	-0.00738913	-0.00433683	-0.00845972	0.0862094	0.0249796	0.0738296	0.0300813	-0.0506624	-0.0293532	0.0373552	0.0910885	0.0907254	0.0462862	0.0254791	0.00445504	0.0707803	0.0149171	-0.0955923	-0.105678	0.0405022	0.0328856	0.0467848	0.0351056	0.0281773	0.0241572	0.0687609	0.0118361	0.0612771	0.0407748	0.0238001	0.00461451
Streptococcus pneumoniae_GSE8527_Human pharyngeal epithelial cells_D39_127	-0.0289441	0.0409892	0.0348092	-0.0270136	0.0555429	0.0236388	0.0686046	0.0596395	0.0617415	0.0821158	0.0186814	0.0493482	0.0685109	0.0634163	0.0178228	-0.0186209	-0.00796793	0.0231096	-0.0778696	0.0614584	0.245492	-0.121517	-0.101805	0.0728164	-0.137683	-0.166164	-0.0916059	-0.0287343	0.0875384	0.0592239	-0.153639	-0.124569	-0.104098	0.136327	-0.165269	-0.0914598	-0.0954042	0.0307594	0.0253461	0.0427717	-0.06764	0.00473943	-0.0692306	0.0643083	-0.0420802	0.170123	0.108566	0.0993331	0.0769847
Streptococcus pneumoniae_GSE8527_Human pharyngeal epithelial cells_D39_128	-0.01899	0.0417432	0.0399725	-0.00024446	0.0818118	0.0102723	0.0567256	0.0550152	0.0144021	0.037455	-0.014148	0.0580208	0.0465621	0.00329365	-0.0312185	-0.010236	0.0284746	0.0465466	-0.0827057	-6.70847e-05	0.0636243	0.0633169	0.0231468	0.159403	-0.0379627	-0.138251	-0.108426	0.00646924	0.16357	0.130595	-0.0314792	-0.0772737	-0.0898838	0.0778112	-0.0281913	-0.130881	-0.173711	0.118212	0.0650305	0.118239	0.0425133	0.000336268	-0.023818	0.119924	-0.000165431	0.120356	0.125788	0.0429363	0.093615
Streptococcus pneumoniae_GSE8527_Human pharyngeal epithelial cells_D39_129	0.012343	-0.0104331	0.00134244	-0.0492736	0.0636527	-0.00686086	0.0220702	0.0500147	0.0317869	0.04658	-0.0112877	0.0288908	0.0620696	0.0353729	-0.0002752	-0.00134466	0.0157426	0.0466231	-0.0762787	0.0272989	0.128992	0.0152715	0.0236762	0.142999	-0.0436178	-0.132296	-0.0801458	-0.0191035	0.121483	0.109246	-0.0456591	-0.0637816	-0.0792971	0.119009	-0.0414234	-0.125301	-0.13719	0.0886731	0.0560478	0.0688857	0.0256907	0.012923	0.0154817	0.0989393	0.0143944	0.152399	0.147138	0.0829215	0.109399
Streptococcus pneumoniae_GSE8527_Human pharyngeal epithelial cells_G54_130	0.0664129	-0.0646766	-0.0430362	0.0031233	-0.0294247	-0.0071833	-0.0504016	-0.0391123	-0.0277154	-0.0444425	0.0242899	0.0173281	0.033411	0.0441369	0.0769049	0.0360129	0.0361886	-0.0129199	0.0668702	-0.0493089	-0.228319	0.149215	0.15324	-0.0487988	0.0561166	0.142614	0.0474462	0.0345134	-0.0727111	0.00128018	0.118416	0.0639861	0.101421	-0.15383	0.216816	0.0251752	0.0641559	-0.00205103	-0.0494398	-0.0616645	0.0368735	0.0398751	0.116995	0.0339059	0.07016	-0.159793	-0.107584	-0.133799	-0.115
Streptococcus pneumoniae_GSE8527_Human pharyngeal epithelial cells_G54_131	0.0213456	-0.102199	-0.0918353	-0.100698	-0.0158594	-0.079892	-0.0220101	0.0052996	-0.0149548	0.0151982	-0.0112685	-0.012295	0.0485931	0.0862495	0.0332266	0.023365	0.0162688	0.0609974	-0.0679814	-0.00861353	0.0437795	0.0335777	0.056849	0.071082	-0.0839479	-0.0674295	-0.100293	-0.000759493	0.0729474	0.0750981	-0.0678102	-0.0772226	-0.0598486	0.0123443	0.0329946	-0.111661	-0.0657195	0.0626522	-0.0200859	-0.00969558	-0.0161124	0.000505518	0.0639521	0.113708	0.0366656	0.0931556	0.071566	0.0659103	0.0647443
Streptococcus pneumoniae_GSE8527_Human pharyngeal epithelial cells_G54_132	0.0400902	-0.0307595	-0.00986175	0.0344407	0.0101094	-0.0142408	-0.0574329	-0.0653742	-0.0715827	-0.0826912	-0.000937044	0.0168413	0.0266286	0.00911838	0.0569065	0.0364164	0.0585337	0.0103517	0.0768843	-0.0954755	-0.335263	0.281691	0.215048	0.0403191	0.121265	0.137328	0.00718935	0.0614606	0.00985946	0.0472969	0.183651	0.0809339	0.100244	-0.175483	0.275769	0.00312108	-0.00105711	0.0336588	-0.016562	0.00328762	0.0979162	0.0110784	0.0981668	0.0591643	0.053196	-0.164164	-0.0959616	-0.148549	-0.0840143
Streptococcus pneumoniae_GSE8527_Human pharyngeal epithelial cells_TIGR4_133	0.0246687	0.0183355	0.0207946	0.0396217	0.0160219	0.0647679	0.0225531	-0.0173383	0.00393099	-0.0181674	0.0161712	0.0371719	-0.0144717	-0.0505548	-0.00890091	-0.021974	-0.00516467	-0.0234207	0.0213567	-0.00418846	-0.012684	-0.0253905	-0.0165971	-0.00126665	0.0108654	0.0242782	0.0473489	0.0015723	-0.0323519	-0.00693639	0.0424304	0.00963393	0.0134583	-0.0326535	-0.0101276	-0.0173329	-0.046233	0.00284763	0.0167691	0.0283467	0.0575875	-0.0010379	-0.0156312	-0.0335143	0.00208235	-0.0231258	0.0139053	-0.06678	-0.0216188
Streptococcus pneumoniae_GSE8527_Human pharyngeal epithelial cells_TIGR4_134	0.0152931	0.0783678	0.0771983	0.0652014	0.07996	0.0689569	0.0407858	0.0495765	0.0689501	0.06693	0.054563	0.05319	0.0460172	-0.0176008	0.00282867	-0.0006633	0.0439516	0.0120426	-0.00147725	-0.0027658	0.00502655	0.0890729	0.0731963	0.117896	0.0509072	-0.0175751	-0.00139033	0.0164446	0.0834389	0.0836243	0.0672316	0.0178541	0.00689034	0.0328534	0.0383982	-0.0856247	-0.135816	0.0863606	0.0378335	0.101352	0.101746	0.0170027	-0.00197557	0.0600849	0.0363022	0.0616966	0.115688	0.0196333	0.103236
Streptococcus pneumoniae_GSE8527_Human pharyngeal epithelial cells_TIGR4_135	0.0614849	0.0133811	0.0245432	0.0222032	0.0631149	0.0172455	-0.00850108	0.0187329	0.0182141	0.0203814	0.0200811	0.0535109	-0.0253477	-0.0663345	-0.0377379	-0.00454899	0.00598356	0.026918	-0.000715096	0.0116376	-0.031492	0.0995947	0.0882884	0.0890837	0.0983427	0.016539	0.0124577	0.00921263	0.04767	0.0699955	0.105368	0.0462025	0.0308316	0.0331082	0.0663257	-0.0499757	-0.0780679	0.0445486	0.0460459	0.0590645	0.0845045	-0.0240038	0.00010561	0.0138001	0.0100564	0.0256346	0.0926231	0.00979626	0.0853839
Listeria monocytogenes_GSE9946_Dendritic cells_136	0.0445603	0.0433321	0.0387998	0.0793701	-0.0781032	0.00596036	0.00691546	0.0651426	0.0316271	0.0259887	0.0547479	-0.0271158	-0.0654538	-0.051755	-0.0323649	0.017847	-0.0123193	-0.0359954	0.0485569	0.00594113	-0.0568293	0.116558	0.122426	0.0722726	0.24327	0.0812115	0.0656109	0.0577748	0.00700219	0.0182854	0.114348	0.224016	0.184527	0.0424398	0.121979	-0.191607	-0.116777	-0.0176764	0.00845258	-0.0287052	0.0418045	-0.0473084	0.0016473	-0.0987738	-0.0141022	-0.00631684	0.0593807	0.0930401	0.0953931
Listeria monocytogenes_GSE9946_Dendritic cells_137	0.0141934	0.0548662	0.0528762	0.0560554	-0.0177589	-0.00257737	0.0177658	0.0694865	0.0212652	0.0216373	0.0168257	0.00498361	-0.0409931	-0.0421491	-0.0457795	0.00305133	0.00492601	-0.0115802	-0.0185669	-0.0078884	-0.0338072	0.103	0.0789412	0.114909	0.128079	-0.0395862	-0.0143978	0.0366085	0.101214	0.0848403	0.049957	0.114063	0.0441021	0.0912146	0.0650269	-0.235249	-0.202436	0.0329607	0.0329311	0.0301124	0.045907	-0.0168997	0.00525524	-0.01062	-1.1335e-05	0.0597706	0.0861022	0.0802862	0.071865
Listeria monocytogenes_GSE9946_Dendritic cells_138	0.0290222	0.0478689	0.0382823	0.0691301	-0.0489629	-0.00332367	-0.00398784	0.0545713	0.0192792	0.00471003	0.026766	-0.0157678	-0.0603128	-0.0659749	-0.0469145	0.00185339	-0.00127802	-0.0251679	0.0171872	-0.0210124	-0.0701163	0.108849	0.0915129	0.0884109	0.175582	0.0222961	0.0249295	0.056726	0.0583424	0.0418202	0.106314	0.178913	0.0983283	0.05926	0.0859283	-0.180727	-0.1446	0.00379611	0.0205224	-0.00100235	0.0389293	-0.032071	0.0119717	-0.0517007	-0.00936707	0.00555609	0.0427872	0.0648063	0.0574362
Streptococcus gordonii_GSE12121_HIGK cells_139	0.0151319	-0.0459857	-0.051758	-0.0603976	0.054715	-0.00904649	-0.0131635	-0.0215878	-0.019927	-0.0170051	-0.0312277	0.0374667	0.0210559	0.0229376	0.018335	-0.0459626	-0.0254095	0.0235961	-0.045238	0.0406282	0.0153975	-0.03928	0.0236747	-0.0110236	-0.0915234	-0.0421917	-0.0153233	-0.0377426	-0.0241528	0.00655139	-0.0388125	-0.0530444	-0.0728816	-0.0310297	-1.27196e-05	0.00605988	-0.0184556	0.0612892	-0.00357827	0.0368029	0.03441	0.102183	0.108598	0.147996	0.115775	0.0231519	0.0491268	-0.000521295	0.0142593
Streptococcus gordonii_GSE12121_HIGK cells_140	-0.0162726	0.0441817	0.030783	0.0490262	0.00337899	0.0922347	0.0230182	0.00518285	0.0634807	0.038846	0.0581663	0.0168256	0.04486	0.00436394	0.0422666	-0.0285957	-0.0212588	-0.0445191	0.0296612	-0.00708944	-0.0252667	-0.016078	0.00861456	0.000231251	0.0106544	0.0467058	0.0256341	0.030983	-0.0230424	0.00402201	0.0826759	0.0409591	0.0433206	-0.0523403	0.0243118	0.0123922	-0.0162795	0.000381992	-0.0200847	-0.00644017	0.0651858	0.0325242	0.0438221	-0.0622914	0.0457656	-0.0135251	-0.00121047	-0.0189136	0.0271669
Streptococcus gordonii_GSE12121_HIGK cells_141	0.0636811	-0.0799712	-0.0949451	-0.0117244	-0.0497548	-0.0201606	-0.0386307	-0.0171863	0.00752238	0.00127171	0.0578253	-0.0424525	-0.0334866	-0.0127741	0.0211448	-0.0187562	-0.0559827	-0.0340522	0.0114064	0.0645924	-0.00770595	-0.018148	0.0846734	-0.0687007	0.0693694	0.0999225	0.121672	0.0046203	-0.096345	-0.0196739	0.0488885	0.0880645	0.11778	-0.0162112	0.0928165	0.00589134	0.0585192	-0.0327523	-0.0527052	-0.0817959	0.0207375	0.0138552	0.130952	-0.0764485	0.059915	-0.0414549	0.0203278	0.0452841	0.0581499
Streptococcus gordonii_GSE12121_HIGK cells_142	-0.0396073	0.0207257	0.0172479	-0.0651822	0.0648592	-0.0170608	0.0587906	0.0476482	0.00609068	0.0454137	-0.0567235	0.052065	0.0498166	0.0552289	-0.0186247	-0.0507272	-0.0183797	0.0493199	-0.127397	0.086022	0.253193	-0.13164	-0.0713389	0.042463	-0.190169	-0.197519	-0.0829642	-0.0806141	0.0810293	0.0597153	-0.21105	-0.14876	-0.154302	0.147121	-0.155417	-0.0875581	-0.102261	0.107391	0.0632914	0.0931386	-0.0102351	0.103216	0.0445445	0.207647	0.0895473	0.163916	0.150591	0.0983894	0.0820059
Porphyromonas gingivalis_GSE12121_HIGK cells_143	-0.00936806	0.0306329	0.0268459	0.00641389	0.0354156	0.0332018	0.0612521	0.054056	0.0206511	0.0228779	-0.00291303	0.0135723	0.028289	0.0273949	0.000865217	-0.00717888	-0.0130406	0.000202753	-0.0107475	0.0369414	0.0714946	-0.011106	-0.0100253	0.0780442	-0.0051404	-0.0460076	-0.00950382	0.0290241	0.0639598	0.0500179	0.00177214	0.0112702	0.0060955	0.0806373	-0.030344	-0.0798923	-0.0759106	0.058876	0.0753254	0.0709812	0.0292772	-0.0111501	-0.0141983	-0.0172152	-0.0293684	0.0795974	0.0609927	0.0530346	0.0440254
Porphyromonas gingivalis_GSE12121_HIGK cells_144	-0.0166418	0.0376506	0.0435744	0.0130307	0.0744818	3.87978e-05	0.0239002	0.00265852	-0.0362047	-0.010723	-0.0300279	0.03773	0.049251	0.0397848	0.0175682	-0.00232442	0.0373796	0.0206139	-0.0261993	-0.043132	-0.0666051	0.118544	0.0640981	0.114506	-0.0214344	-0.0705377	-0.0924032	0.0415121	0.101876	0.0850522	0.0109315	-0.0460629	-0.0328126	-0.0214723	0.0685563	-0.0799053	-0.109659	0.108975	0.0675042	0.124897	0.0629411	0.0445414	0.0364997	0.162566	0.0367751	0.0193587	0.014885	-0.0289153	-0.0208466
Porphyromonas gingivalis_GSE12121_HIGK cells_145	0.0333095	-0.031229	-0.020836	-0.0389011	-0.0168746	-0.0356015	0.0212768	0.0497622	0.018621	0.0455704	0.00479021	-0.0109139	-0.0472488	-0.0101207	-0.0549893	-0.0113877	-0.0485262	0.0196111	-0.0472481	0.0754863	0.148389	-0.0480749	0.00753948	0.0152516	0.0238399	-0.0391287	0.0381302	-0.0096269	0.0300322	0.0435754	-0.0500675	0.0168027	0.0419904	0.135284	-0.0242461	-0.0605533	-0.018087	0.0407929	0.0602496	0.0168667	0.000582031	-0.0239019	-0.00561118	-0.0364532	-0.0234386	0.0857874	0.0925481	0.11925	0.100126
Porphyromonas gingivalis_GSE12121_HIGK cells_146	-0.0378505	0.0280677	0.0277909	-0.0322747	0.0506651	-0.0267248	0.0503319	0.0492541	0.00126813	0.04178	-0.0368965	0.030369	0.0236643	0.0189393	-0.0236781	-0.0193629	0.0115026	0.0470127	-0.081532	0.0609949	0.17915	-0.0484068	-0.016735	0.0657384	-0.0829237	-0.137691	-0.0448632	-0.0282532	0.106193	0.0742959	-0.123779	-0.0727492	-0.0716929	0.155719	-0.0776797	-0.0928679	-0.117572	0.116835	0.0966672	0.119967	0.0296767	0.0267699	-0.0143554	0.120618	0.00799734	0.135934	0.13293	0.0929337	0.0980421
Trypanosoma cruzi_GSE13791_Human foreskin fibroblasts_147	-0.0319709	0.0622089	0.0695195	0.0229448	0.0335639	0.00813172	0.0499535	0.0871784	0.0511744	0.0751172	0.0183531	0.0334102	0.0490714	0.0212022	-0.017707	0.0187366	0.0429152	0.0449693	-0.080686	0.000535109	0.136937	0.027596	-0.0395162	0.161975	-0.0437218	-0.175134	-0.123154	0.0336249	0.209701	0.162866	-0.0161941	-0.0547292	-0.0987735	0.134206	-0.094144	-0.149178	-0.189111	0.102418	0.0705399	0.0924333	0.0361595	0.0346721	-0.011822	0.0948498	0.0227298	0.175466	0.148284	0.0743353	0.10628
Trypanosoma cruzi_GSE13791_Human foreskin fibroblasts_148	-0.0315896	0.0712294	0.0732367	0.027	0.0295784	0.0162895	0.0505529	0.0958259	0.0558591	0.0778319	0.0216241	0.0327231	0.0689287	0.0356773	0.0084714	0.0182968	0.0549555	0.0390461	-0.0595462	0.00228945	0.127846	0.0421943	-0.0340075	0.177578	-0.0371991	-0.159744	-0.113682	0.0410419	0.209455	0.165659	-0.00399875	-0.0446617	-0.0811785	0.121089	-0.0883852	-0.158602	-0.199222	0.111174	0.0718374	0.0874119	0.0417587	0.0497513	0.0120646	0.104867	0.0402387	0.165552	0.154863	0.0583412	0.0894384
Trypanosoma cruzi_GSE13791_Human microvascular endothelial cells_149	-0.0498054	0.0634747	0.0777327	0.00781324	0.0535819	0.0270581	0.0503751	0.0803598	0.0458766	0.0590896	-0.00378644	0.0307931	0.100551	0.0658974	0.0275597	8.22853e-05	0.0613317	0.0249603	-0.0723964	-0.00252331	0.0914039	0.0239671	-0.0478375	0.14211	-0.0801539	-0.172326	-0.138048	0.0100026	0.168596	0.122252	-0.0399248	-0.0770609	-0.108163	0.0896787	-0.0951425	-0.124922	-0.176777	0.107565	0.0534198	0.0835682	0.0383551	0.0504525	0.0242009	0.119276	0.0499755	0.110135	0.0976452	-0.0138968	0.00426181
Trypanosoma cruzi_GSE13791_Human microvascular endothelial cells_150	-0.010993	0.0136283	0.00489796	0.0157348	0.00563633	0.00284039	0.0167312	0.0312838	0.023955	0.027199	0.0275537	0.000719325	0.034885	0.00497342	0.00551837	0.0205461	0.0360735	-0.0115648	-0.0480416	-0.00201844	0.00628362	0.0826797	0.0299373	0.123305	-0.00197363	-0.104455	-0.0908881	0.000400126	0.115699	0.113327	0.0116676	-0.0177163	-0.052197	0.0428523	0.00871911	-0.0910869	-0.122591	0.0428662	0.0101381	0.0157399	0.0275549	0.0151119	0.043187	0.0477835	0.0340996	0.0574302	0.0871236	-0.0224442	0.0129123
Trypanosoma cruzi_GSE13791_Human vascular smooth muscle cells_151	-0.0471136	0.041515	0.0552718	-0.011169	0.0616068	-0.00551048	0.0564315	0.0743643	0.0281645	0.0510703	-0.0127286	0.0419312	0.061745	0.0474741	0.000169908	-0.00434313	0.0245555	0.0570376	-0.0881193	-0.010119	0.107561	0.0157695	-0.0321451	0.147167	-0.0946783	-0.191452	-0.157424	0.0143458	0.185413	0.13278	-0.0582583	-0.101725	-0.139911	0.11044	-0.0850547	-0.113877	-0.148553	0.107459	0.0397689	0.0854479	0.000155218	0.0530929	0.000663256	0.135622	0.0298921	0.140436	0.120881	0.0351076	0.046187
Trypanosoma cruzi_GSE13791_Human vascular smooth muscle cells_152	-0.00398641	0.010278	0.0160035	0.0135912	0.00327063	-0.00247159	0.0119535	0.0399075	0.0270003	0.0319357	0.0223474	0.00532513	0.0102023	0.0104102	-0.00114961	0.00383061	0.00722766	0.0139968	-0.00277943	-0.0163974	0.0430015	-0.0168833	-0.00838922	0.0619773	0.0099863	-0.0359373	-0.0326023	0.0182538	0.0482996	0.00674851	0.0163657	0.0188601	-0.0351191	0.0212329	-0.021593	-0.0387714	-0.0545827	-0.00448199	-0.00344132	0.00839429	0.00142636	-0.00417533	0.00841306	-0.00159097	0.0172401	0.0650072	0.0769496	0.0769775	0.0928425
Trypanosoma cruzi_GSE13791_Human vascular smooth muscle cells_153	-0.0196387	0.0496574	0.0661539	0.029869	0.0535453	0.0323095	0.0379754	0.0302846	0.0395251	0.0423392	0.0176905	0.0236214	0.0613449	0.0253536	0.00469421	0.000753996	0.0406675	0.0294511	-0.0417233	-0.0175347	0.00340129	0.0507713	0.0200312	0.0976445	-0.0229135	-0.0974737	-0.0771654	0.0237939	0.113208	0.0896987	0.00776189	-0.0231098	-0.077063	0.0212494	-0.00854464	-0.0763309	-0.124071	0.0793659	0.0207726	0.0696601	0.0490091	0.0483217	0.0286026	0.0786893	0.0467914	0.0564763	0.0970013	-0.0295933	0.0311514
Trypanosoma cruzi_GSE13791_Human vascular smooth muscle cells_154	-0.0183752	0.0246304	0.0356796	0.0173236	0.0212272	-0.00229227	0.0318727	0.0228796	0.0159608	0.0342081	0.0203479	0.0133842	0.0358219	0.0305571	0.0168672	-0.00341273	0.0308491	0.00566018	-0.0573355	-0.00530652	0.0227172	0.0256115	0.00809598	0.0774112	-0.0508177	-0.110334	-0.0875447	-0.00463686	0.0884751	0.0699815	-0.0287573	-0.0504141	-0.0939511	0.0193685	-0.0262719	-0.0664801	-0.112352	0.0486114	-0.00272552	0.023588	0.0315208	0.0212201	0.0365669	0.0657337	0.0489897	0.066116	0.0954748	-0.0244322	0.0119019
Trypanosoma cruzi_GSE13791_Human vascular smooth muscle cells_155	-0.0290799	0.045826	0.054289	0.0166822	0.04498	0.0217886	0.0482384	0.030744	0.032531	0.0422951	0.00504947	0.0230168	0.0618673	0.034917	0.00621109	-0.0053031	0.0302617	0.00586513	-0.0607211	-0.011742	0.0345052	0.036216	-0.00467737	0.113726	-0.0711308	-0.147982	-0.120851	0.000162599	0.126709	0.102388	-0.0401989	-0.0752151	-0.119274	0.0424613	-0.04153	-0.0988983	-0.150908	0.0832719	0.0112584	0.0569246	0.0365698	0.0428868	0.0260981	0.089322	0.0477071	0.0808553	0.107224	-0.0372432	0.00981183
Streptococcus agalactiae_GSE15495_HCAEC_156	-0.00860896	0.101397	0.101826	0.054869	-0.00924862	0.0474402	0.0595489	0.064383	0.0375768	0.0571271	0.00937076	0.0599772	0.0124833	-0.0246303	-0.0342149	0.00393613	0.0126004	0.00523136	-0.0452866	0.0404144	0.114264	0.0580622	-0.0306668	0.102119	0.0359789	-0.0853431	-0.0408494	0.0132589	0.145626	0.125528	-0.0116437	-0.0366781	-0.00264859	0.162152	-0.0788568	-0.0696146	-0.116192	0.0701326	0.0683435	0.0747202	0.0318095	-0.00894048	-0.0873022	0.00624259	-0.050918	0.0960307	0.0797858	-0.0198041	0.00422854
Staphylococcus aureus_GSE16129_PBMC_157	-0.0252788	0.0102712	0.0317038	-0.0255964	-0.00892676	-0.0297402	0.0304806	0.0631223	-0.0111745	0.0370822	-0.00826571	0.00674129	-0.0308928	-0.00347553	-0.0499863	-0.0118584	-0.00975408	-0.00162969	-0.0606298	0.0247997	0.107751	-0.0529274	-0.0712384	0.0512294	-0.0235854	-0.0986287	-0.0252434	-0.0353943	0.0803414	0.0709356	-0.0283713	-0.0105628	-0.0634484	0.0926639	-0.0910284	-0.091712	-0.102738	0.0340174	0.086259	0.0323206	0.0107658	-0.000144783	-0.0152174	0.0211786	-0.023884	0.115037	0.102827	0.0982067	0.102284
Staphylococcus aureus_GSE16129_PBMC_158	-0.0439896	0.0823679	0.0872927	0.00195881	0.100234	0.0544765	0.0828231	0.0964148	0.0667824	0.0937907	0.000299518	0.0755298	0.078586	0.0567629	0.00372741	0.00880243	0.0212072	0.0513604	-0.0755388	0.0197967	0.196535	-0.0717274	-0.0839236	0.105637	-0.125279	-0.144698	-0.112954	0.0085444	0.152272	0.11873	-0.0946982	-0.117214	-0.107526	0.123404	-0.125118	-0.146551	-0.141237	0.139016	0.123923	0.156689	0.0107605	0.0458985	-0.061574	0.120997	-0.0156475	0.211729	0.117803	0.120837	0.0933138
Staphylococcus aureus_GSE16129_PBMC_159	-0.00276364	0.0872057	0.0750883	0.0368614	0.0406628	0.07114	0.0747274	0.0980442	0.105437	0.125438	0.0783642	0.0553279	0.050304	0.0175952	0.0126196	-0.0109289	-0.0165879	0.0184169	-0.0382253	0.0796207	0.216673	-0.0189863	0.0218114	0.114773	-0.0006341	-0.0422526	-0.0168289	0.0322572	0.0967955	0.099058	-0.0408742	-0.022984	0.0329089	0.153831	-0.0358964	-0.165051	-0.107447	0.0932911	0.077379	0.0765302	0.022251	0.0142399	-0.0687203	0.0405964	-0.0343851	0.213853	0.179378	0.169358	0.172887
Staphylococcus aureus_GSE16129_PBMC_160	0.0084272	-0.0210558	-0.0163738	-0.0356738	0.0286429	-0.0267245	-0.00762537	0.0302856	0.025318	0.0351108	0.00815197	-0.00323025	0.0171639	0.0235655	0.00578892	0.00499357	-0.00142441	0.0228836	-0.0616501	0.0413732	0.135716	-0.0493767	0.0134638	0.0746798	-0.0477457	-0.0634614	-0.0417177	-0.010266	0.0473517	0.0261015	-0.0449239	-0.0420716	-0.0464666	0.0857478	-0.0233913	-0.108524	-0.0793994	0.0311904	0.0286638	0.0128858	0.000183895	0.0127011	-0.000879039	0.0312576	-0.00171846	0.153486	0.131639	0.112029	0.114739
Staphylococcus aureus_GSE16129_PBMC_161	0.053564	-0.0891313	-0.0972704	-0.113862	0.0661564	-0.0534398	-0.0430283	0.0172253	0.0262052	0.0296994	-0.00884743	0.017928	-0.0165582	0.0114072	-0.0152121	-0.0351256	-0.0776908	0.0494663	-0.117818	0.0968902	0.16729	-0.0938139	0.0202347	0.000214981	-0.0766777	-0.0626042	-0.0337628	-0.0596175	-0.0155453	-0.0098322	-0.136971	-0.108822	-0.0714365	0.0788917	-0.0263379	-0.0353605	0.0312912	0.0249308	0.00715378	-0.00771696	-0.0679703	-0.00560626	-0.0242182	0.0440835	-0.0170088	0.174815	0.135797	0.166786	0.145522
Staphylococcus aureus_GSE16129_PBMC_162	-0.0182419	-0.0153097	-0.0131836	-0.0509657	0.112104	0.00139003	-0.0132043	0.0314901	0.043862	0.0479875	0.00347271	0.0284956	0.0623336	0.0264958	0.00588933	-0.0439587	-0.0202701	0.0172437	-0.0842696	0.0738255	0.120008	-0.0484445	0.022019	0.0247105	-0.0718149	-0.0553717	-0.0227697	-0.0448767	0.00695411	0.0228256	-0.0861881	-0.0835868	-0.0584253	0.0604807	-0.0177818	-0.0635614	-0.0547722	0.0934214	0.0290941	0.0594037	0.0153247	0.03954	-0.0174857	0.109169	0.012296	0.15784	0.168264	0.0872752	0.125999
Staphylococcus aureus_GSE16129_PBMC_163	0.0715648	-0.161951	-0.161987	-0.101075	-0.0603494	-0.105147	-0.092306	-0.0572436	-0.0254682	0.00409059	0.0325895	-0.075226	-0.0035447	0.0690712	0.0592273	0.00194815	-0.0211613	0.0155678	-0.034151	0.0792468	0.119457	-0.105407	0.0157855	-0.0803389	-0.0263202	0.0384173	0.0561876	-0.0604995	-0.116383	-0.0856088	-0.112668	-0.0230719	0.0210177	0.0198905	-0.0197328	0.0508954	0.106858	-0.05786	-0.0784607	-0.108135	-0.0681327	-0.0529582	0.0606345	-0.0178011	-0.00911202	0.029484	0.0417433	0.116651	0.0606448
Staphylococcus aureus_GSE16129_PBMC_164	0.076114	-0.124595	-0.134672	-0.0643965	-0.0628559	-0.101205	-0.080865	-0.0132811	-0.0214409	-0.016902	0.0201294	-0.0761584	-0.0402788	0.0154442	0.0303563	0.00636206	-0.033478	-0.0117735	-0.0211763	0.0513583	0.0217162	0.010019	0.123233	-0.0387322	0.0398234	0.0573423	0.0472998	-0.014278	-0.0424708	-0.0170986	-0.00891988	0.0429773	0.0719382	0.0357092	0.0865937	-0.0512489	0.0327528	-0.0521024	-0.0655826	-0.0896953	-0.0311896	-0.0360326	0.100347	-0.0249559	0.0323002	0.0118059	0.0627661	0.100222	0.0672712
Staphylococcus aureus_GSE16129_PBMC_165	0.104369	-0.154294	-0.180815	-0.0411193	-0.122537	-0.0952861	-0.102609	-0.0812988	-0.0505064	-0.0632904	0.0400004	-0.122632	-0.0330587	0.0361894	0.0753992	0.0396343	-0.0112863	-0.0494752	0.0436152	0.0396941	-0.0539989	0.0230498	0.141135	-0.0879613	0.102555	0.137676	0.134982	-0.013408	-0.141403	-0.0585535	0.0319443	0.105836	0.161929	-0.0285922	0.140339	0.00561105	0.103013	-0.134003	-0.112445	-0.191124	-0.0462333	-0.0300029	0.172115	-0.101207	0.0509458	-0.100668	-0.00976263	0.0184235	-0.00724384
Staphylococcus aureus_GSE16129_PBMC_166	0.0771165	-0.0321388	-0.0454078	0.0296898	-0.0632999	-0.0568599	-0.0339381	-0.00347882	-0.06281	-0.0413539	0.0125197	-0.0114497	-0.146096	-0.0837831	-0.06021	-0.0144928	-0.0627111	-0.0202876	0.0338276	0.0186915	-0.0935759	0.123771	0.152467	0.0108397	0.164467	0.0949696	0.0553354	0.0186353	0.00561644	0.0296621	0.0884596	0.123035	0.14236	-0.000610663	0.156713	-0.0404713	0.0118267	-0.0737678	-0.0228816	-0.0552421	-0.0205463	-0.0834218	0.0178089	-0.104725	-0.0289765	-0.0548259	0.0384822	0.0314677	0.0547408
Staphylococcus aureus_GSE16129_PBMC_167	0.0337917	0.0467383	0.0520399	0.0634708	0.00270367	0.0557893	0.0534503	0.0517287	0.0696181	0.0620898	0.0762364	0.0325107	-0.0100118	-0.0164224	-0.00583096	-0.00381376	-0.0444674	-0.0191729	0.0150832	0.0818223	0.063271	0.0458076	0.0900303	0.0462786	0.0790521	0.0466637	0.0446645	0.0243422	0.0293613	0.0671195	0.0352826	0.0563895	0.107178	0.070525	0.0725153	-0.0775985	-0.0214472	0.0270437	0.0147331	0.0379414	0.0502087	-0.0136654	-0.0416377	-0.0543755	-0.0213699	0.0924647	0.133303	0.0982928	0.130514
Staphylococcus aureus_GSE16129_PBMC_168	0.137184	-0.0644757	-0.0726072	0.0222023	-0.10507	-0.0483184	-0.0379086	0.0110943	-0.00236068	0.0183143	0.0790993	-0.0295554	-0.139548	-0.0575514	-0.0290969	-0.0100034	-0.104939	-0.0386503	0.0341056	0.077787	0.0301892	0.0407633	0.106309	-0.0109966	0.163143	0.11325	0.0748614	-0.0169717	-0.0599453	-0.0127865	0.0534012	0.128722	0.183016	0.0434734	0.0983497	-0.0271365	0.0815084	-0.108768	-0.0254666	-0.122693	-0.0554414	-0.0814535	0.0169414	-0.178957	-0.027132	0.00497228	0.0802931	0.0988446	0.110363
Staphylococcus aureus_GSE16129_PBMC_169	0.114017	-0.0780733	-0.0924487	0.00161596	-0.101908	-0.0626103	-0.0722672	0.00260869	-0.006457	0.00807153	0.0673991	-0.0552851	-0.108439	-0.051671	-0.0199259	0.000432558	-0.0491554	-0.0361329	0.03595	0.0635031	0.0146194	0.0785313	0.136913	0.0125423	0.167773	0.112339	0.0844631	0.000266739	-0.0460119	-0.00825271	0.0788538	0.144769	0.185251	0.049641	0.120341	-0.0511348	0.0373705	-0.0949874	-0.0376599	-0.13491	-0.034016	-0.0589527	0.0560555	-0.134061	-0.00568544	0.00727323	0.0895635	0.0975797	0.111954
Staphylococcus aureus_GSE16129_PBMC_170	-0.00483361	-0.00743041	0.00484056	0.010761	-0.0393775	-0.00440224	0.0357032	0.00752902	0.00592617	0.0467777	0.0428696	-0.0219153	-0.044805	-0.00197607	-0.0152056	-0.0233844	-0.0759425	-0.00649443	-0.0242784	0.0541349	0.103581	-0.0652528	-0.0135593	0.00240873	0.0078473	0.00164249	-0.00245513	-0.011029	-0.0262372	0.000685441	-0.0408269	0.00136194	0.0318699	0.0390003	-0.0223026	-0.044979	0.0120763	-0.0251475	0.0158846	-0.0357662	-0.03046	-0.039475	-0.0612276	-0.074822	-0.0374038	0.062647	0.0522479	0.0915043	0.0774289
Staphylococcus aureus_GSE16129_PBMC_171	0.0516124	-0.0133033	-0.0207577	-0.0366246	0.012141	-0.00639007	0.038345	0.0692138	0.0610026	0.100224	0.0576038	0.0434558	-0.0215442	0.00763133	-0.0187611	-0.0566176	-0.103884	0.00864462	-0.0880155	0.133666	0.287356	-0.135885	-0.0353035	0.0116732	-0.0424301	-0.0535037	0.0122797	-0.0571741	0.000851258	0.0177815	-0.151324	-0.0544984	0.00317494	0.16279	-0.0876189	-0.0639685	0.00854411	0.0234527	0.0283207	0.0104238	-0.0477276	-0.0497696	-0.0824593	-0.0332372	-0.0557239	0.199303	0.178011	0.210637	0.201988
Staphylococcus aureus_GSE16129_PBMC_172	0.0481906	-0.0056651	-0.0140435	-0.00244848	-0.00112502	0.00136161	0.0172723	0.0399382	0.0503567	0.0577881	0.046701	0.0126281	-0.0506936	-0.0367455	-0.0384664	-0.0455054	-0.101789	-0.0057788	-0.0362225	0.0799713	0.174581	-0.089574	-0.00967272	0.0141422	-0.00663845	0.00524827	0.0295863	-0.0379507	-0.0212917	-0.0169526	-0.0779484	-0.00790397	0.0238837	0.0696737	-0.0377711	-0.0825918	-0.0133863	0.0219017	0.0239641	-0.0109536	-0.0139058	-0.0412803	-0.0738998	-0.0619058	-0.049677	0.140801	0.148276	0.151503	0.163331
Staphylococcus aureus_GSE16129_PBMC_173	0.110112	-0.0491477	-0.0575797	0.0159843	-0.0714485	-0.0171226	-0.0278019	-0.0293724	0.0189059	0.0279893	0.0894365	0.00216671	-0.131183	-0.0749031	-0.0435068	-0.0310772	-0.146286	-0.0124704	0.0453473	0.060683	0.0366666	-0.0169459	0.0533873	-0.0452183	0.10355	0.135523	0.081665	-0.00921231	-0.0972603	-0.0760512	0.0079682	0.0721114	0.131291	-0.0174864	0.0557027	0.0896365	0.154004	-0.0841689	-0.0617331	-0.0712292	-0.0339074	-0.106841	-0.0838164	-0.174065	-0.0646093	-0.0286875	0.0284446	0.0859224	0.0790906
Staphylococcus aureus_GSE16129_PBMC_174	0.0639088	0.00366816	-0.0128156	0.0541383	-0.0692169	0.0268956	0.00852659	0.0472537	0.0770641	0.0648806	0.101424	2.56028e-05	-0.027432	-0.0289416	0.0173281	0.0116286	-0.020287	-0.0211511	0.0584704	0.0350744	0.0535972	0.0738002	0.122715	0.0749111	0.121696	0.105825	0.0572023	0.0637504	0.00671607	0.0347374	0.0916628	0.111138	0.159222	0.0581528	0.115201	-0.0926132	-0.0126545	-0.0167785	-0.00925591	-0.0318337	0.0447161	-0.0471957	-0.0316809	-0.096093	-0.0306952	0.0720389	0.10066	0.113843	0.131951
Staphylococcus aureus_GSE16129_PBMC_175	-0.0501317	0.0320198	0.0292041	0.0321884	0.026487	0.0261343	0.00215054	-0.0132757	-0.0396728	-0.0509824	-0.0422036	-0.0355162	0.0371202	0.00174391	0.00662193	0.0178677	0.0516935	-0.0441067	0.0395108	-0.0479936	-0.13801	0.0833449	0.0528111	0.0300489	0.0222522	0.0283995	0.00211494	0.037244	0.020467	0.0360483	0.0752052	0.038773	0.0311002	-0.0528022	0.075931	-0.0810858	-0.111237	0.00981585	0.0277292	0.00629501	0.0495694	0.0542478	0.09654	0.0373948	0.0481529	-0.050441	-0.00891407	-0.08704	-0.0467295
Staphylococcus aureus_GSE16129_PBMC_176	0.0289691	-0.0411989	-0.0576298	0.0105408	-0.0673847	-0.0588799	-0.0382159	-0.000156865	-0.0480529	-0.0405454	0.0128892	-0.0474455	-0.0435739	0.000120911	0.0131637	0.03772	0.00556975	-0.00970225	0.0457667	-0.00571343	-0.0237341	0.0596269	0.0922031	0.0378701	0.0697359	0.0527794	0.0224067	0.0377495	0.025012	0.0272614	0.0470278	0.0854658	0.0828083	-0.00232128	0.0807636	-0.0973287	-0.0457247	-0.0481634	-0.0273047	-0.0617337	-0.0188944	-0.0274263	0.0548389	-0.0536676	-0.0153123	-0.0029476	0.0497109	0.0595575	0.0512116
Staphylococcus aureus_GSE16129_PBMC_177	-0.0267573	-0.0075621	-0.0138264	-0.00735767	0.0490793	-0.053624	-0.0133525	-0.0144701	-0.087516	-0.070387	-0.0512132	0.00256513	0.00132066	0.00359781	0.00172354	0.00463361	0.0369031	0.00845468	0.0122153	-0.0274804	-0.061061	0.0349154	0.0569091	0.00483393	0.00432385	-0.00336527	0.0221076	-0.0112807	0.0365965	0.0178998	0.000818136	0.0123363	-0.0166775	-0.0221272	0.024196	-0.0612698	-0.0866846	0.0161768	-0.0151311	0.0465947	0.0123943	-0.0449749	0.0232596	0.0383972	-0.0262491	-0.0542169	0.0272084	-0.0171302	0.00154917
Staphylococcus aureus_GSE16129_PBMC_178	0.0704164	-0.0982657	-0.109697	-0.00380575	-0.109515	-0.0686924	-0.0561317	-0.0385676	-0.0558663	-0.055651	0.0263628	-0.0810781	-0.0485599	0.00525892	0.0330269	0.0205763	0.0193962	-0.0546909	0.0398446	0.0235128	-0.0546552	0.0290821	0.0968728	-0.0902434	0.093053	0.108406	0.108892	0.0107595	-0.0666041	-0.0220828	0.0434012	0.109534	0.124364	-0.0292042	0.0862057	-0.0516015	0.00256887	-0.0716689	-0.0405478	-0.0987337	-0.00305788	-0.0343497	0.13289	-0.0825417	0.0181685	-0.0838789	-0.0151117	0.0177822	-0.00863076
Staphylococcus aureus_GSE16129_PBMC_179	-0.0087897	-0.00997381	-0.0213901	-0.0118702	0.0249184	-0.026784	0.0192058	0.0108394	-0.0411	-0.00966103	-0.0188383	-0.00278607	0.0227452	0.0433216	0.0290195	-0.00956219	0.0319436	-0.00309382	-0.0270851	0.0345894	0.0541852	0.00789996	0.0408287	0.0314606	-0.0243932	-0.0380374	0.000545824	-0.0021247	0.0751869	0.0588414	-0.046302	-0.0128511	0.00353535	0.0612062	-0.0055197	-0.122746	-0.105644	0.0252085	0.013965	0.0251797	-0.00784254	-0.00469056	0.0544469	0.0364848	-0.0093775	0.0498142	0.0779447	0.0696256	0.0518122
Staphylococcus aureus_GSE16129_PBMC_180	-0.0114778	-0.0187421	-0.00694	-0.0325179	0.00965397	-0.0642976	-0.0117858	0.0160453	-0.0365742	-0.0083391	-0.0382155	-0.00289114	-0.116329	-0.0796785	-0.107535	-0.0291235	-0.0516792	0.0193104	-0.0786839	0.0153641	0.0545534	-0.0433349	-0.0130083	0.00906904	0.00698757	-0.0731466	-0.0448145	-0.024723	0.0464608	0.0142208	-0.0142227	-0.0154821	-0.0634574	0.0692449	-0.0293018	-0.0313858	-0.0272834	-0.00602078	0.0319192	0.0186121	-0.0418617	-0.0528377	-0.0445073	-0.0250281	-0.0489117	0.0755666	0.0701611	0.0720929	0.0681132
Staphylococcus aureus_GSE16129_PBMC_181	0.0117269	0.00509322	0.0124831	-0.0255602	0.0319806	-0.0252253	-0.0158389	0.0395439	-0.00515338	0.0199203	-0.0264811	0.0285156	-0.0903169	-0.0938366	-0.105326	-0.0607868	-0.0403905	0.01542	-0.0782268	0.0458101	0.0724027	0.0182599	0.0242682	0.0450308	0.0620973	-0.0306974	0.00231082	-0.00536807	0.0748242	0.0647283	0.0303311	0.00864293	-0.0111754	0.132973	-0.00779851	-0.0388225	-0.0579882	0.0288042	0.0629316	0.0612098	0.00314409	-0.0774434	-0.0884333	-0.00917919	-0.092661	0.111008	0.106896	0.0897455	0.114666
Staphylococcus aureus_GSE16129_PBMC_182	-0.0276644	0.0583844	0.058427	0.00814762	0.0328535	0.00799303	0.0265772	0.0490915	0.00689756	0.0151845	-0.0161995	0.0424188	-0.0292168	-0.0660367	-0.0732894	-0.0429537	0.000622821	0.0217535	-0.0528511	0.0103278	0.0628428	0.00784508	0.00584732	0.0646262	0.0012934	-0.0506331	-0.0247733	0.0146119	0.0889756	0.0718692	0.00313507	-0.00760152	-0.047395	0.0702048	-0.0295458	-0.104227	-0.131112	0.0847826	0.0853943	0.0968631	0.0474838	-0.0239799	-0.0840465	0.0473217	-0.0577138	0.126858	0.114576	0.0602987	0.0803161
Staphylococcus aureus_GSE16129_PBMC_183	0.0791704	-0.0761526	-0.0787601	-0.0196208	-0.0646344	-0.0589838	-0.05314	-0.0252582	-0.0296264	-0.0165672	0.0229302	-0.0265607	-0.113807	-0.0698098	-0.0489364	-0.0223824	-0.0572955	0.00127756	0.0125208	0.0340154	-0.00330296	-0.00747838	0.0476139	-0.0612308	0.104652	0.103602	0.0796766	-0.0042669	-0.0665091	-0.0553182	0.034273	0.0868947	0.076117	-0.00544488	0.0348754	0.0365101	0.0631822	-0.0663952	-0.0414466	-0.0486786	-0.020026	-0.109904	-0.0453463	-0.111528	-0.0773724	-0.0302596	0.019207	0.0586808	0.0452915
Staphylococcus aureus_GSE16129_PBMC_184	0.0627653	-0.0278512	-0.0361728	0.0470835	-0.108063	-0.0128068	-0.0270748	-0.0196021	0.0125847	-0.00881703	0.0704191	-0.0350274	-0.0440315	-0.0362367	0.0152241	0.000984499	-0.0248174	-0.0443462	0.0476114	0.029396	-0.108398	0.121541	0.152117	-0.0436864	0.142806	0.143311	0.0824041	0.0549077	-0.0558639	0.00909303	0.106235	0.123384	0.167581	-0.0540039	0.171951	-0.0240669	0.0393739	-0.0514923	-0.0469009	-0.0714731	0.0461992	-0.0368868	0.0401667	-0.0835819	0.00179589	-0.0429275	0.0176386	0.00203145	0.0199878
Staphylococcus aureus_GSE16129_PBMC_185	0.0214278	-0.0518098	-0.069774	-0.0514853	0.0141356	-0.0873563	-0.0544825	0.00135693	-0.0741877	-0.0638381	-0.046194	-0.0107155	-0.0846352	-0.0744701	-0.0692457	-0.0368076	-0.0105806	0.0234989	-0.0526215	0.00772225	-0.0269524	0.0406659	0.0795254	0.0149786	0.0668952	-0.018501	0.0146729	-0.00399527	0.0423389	0.0502172	0.0270601	0.0402467	0.00939836	0.0568543	0.0438917	-0.0522534	-0.0700538	-0.00431534	0.0064976	-0.00320043	-0.00333247	-0.074392	0.0277825	0.00901274	-0.0239625	0.0125559	0.0833894	0.0406994	0.0509864
Staphylococcus aureus_GSE16129_PBMC_186	0.0449303	-0.157877	-0.166767	-0.0750293	-0.0644649	-0.160119	-0.129485	-0.0797199	-0.1673	-0.155835	-0.084128	-0.091731	-0.14039	-0.0718645	-0.0559094	-0.0114563	-0.00421361	-0.012164	0.0111492	-0.026621	-0.203318	0.0842846	0.122601	-0.0789201	0.102653	0.0780024	0.0630874	-0.0036431	-0.048015	-0.0349862	0.0765902	0.0876608	0.0373577	-0.0759652	0.130258	0.0189211	0.0304722	-0.107584	-0.0766416	-0.0886967	-0.0303684	-0.0792037	0.103301	-0.0259183	0.000701835	-0.149486	-0.0733155	-0.0360098	-0.0545414
Staphylococcus aureus_GSE16129_PBMC_187	0.0498579	-0.0794821	-0.0819339	-0.0501224	-0.0123294	-0.101809	-0.0710451	-0.00562745	-0.0710371	-0.0569475	-0.0314499	-0.0227547	-0.0869438	-0.0608441	-0.050073	-0.0201582	-0.0177227	0.00425178	-0.0373598	0.0368675	-0.0300553	0.0560118	0.124747	-0.011263	0.0796468	0.023827	0.0498644	-0.0170397	0.0180717	0.0380301	0.024587	0.052772	0.0337084	0.0507129	0.0871145	-0.08566	-0.0574886	-0.00715924	-0.00914923	-0.0127613	0.00633398	-0.0590061	0.0440624	0.0175838	-0.0219886	0.0294543	0.0970016	0.0635354	0.0686132
Staphylococcus aureus_GSE16129_PBMC_188	0.0377061	0.0188115	0.00955589	0.0399838	-0.0698463	0.038056	0.0318716	0.0570633	0.0969115	0.0904801	0.0872642	-0.0122743	0.00733397	0.0146044	0.03079	0.0173208	-0.0339816	-0.0200322	-0.00341957	0.0641496	0.180409	-0.0483463	-0.000587047	0.0557487	0.00122328	-0.00267699	-0.00842917	0.0222602	0.0327172	0.0363197	-0.0314978	0.0108926	0.0543489	0.100414	-0.0239308	-0.0915664	-0.0137978	0.00843422	0.0577741	-0.0178602	-0.000658384	0.0235559	-0.0178163	-0.0575227	-0.0205441	0.163344	0.104111	0.137195	0.112474
Staphylococcus aureus_GSE16129_PBMC_189	0.0278274	-0.0638553	-0.0821353	-0.0404823	-0.0302188	-0.0802277	-0.0507497	-0.00110784	-0.0657176	-0.0380451	-0.0160321	-0.0319055	-0.0398364	-0.0102655	-0.00644299	-0.0114765	0.0334017	0.00505416	-0.0211494	0.0409163	0.0140238	0.0680082	0.120964	0.0189399	0.0867211	0.0237236	0.0483243	-0.00906086	0.0261457	0.0563702	0.030593	0.0680817	0.0778481	0.0892045	0.0747315	-0.0789665	-0.0524222	-0.0152533	-0.00121746	-0.033626	0.00223418	-0.0488521	0.0798285	0.00701853	-0.00604354	0.0108261	0.0752311	0.0614134	0.0578802
Staphylococcus aureus_GSE16129_PBMC_190	-0.0519071	0.0578342	0.063267	0.00586813	0.0502909	-0.00257254	0.0384205	0.035506	-0.0239283	0.00339169	-0.050448	0.0425655	0.00606137	-0.00527148	-0.0393568	-0.0167062	0.0221548	0.0372061	-0.041384	-0.00269219	0.058562	0.0447319	0.038306	0.110143	0.00487502	-0.0722595	-0.0551516	0.0155507	0.124029	0.0883313	0.00636117	-0.0240734	-0.0290265	0.106756	-0.00671704	-0.0828917	-0.115092	0.0690307	0.0801689	0.102388	0.0171155	-0.0227814	-0.0388258	0.0662731	-0.0298839	0.0586379	0.0618468	0.0440633	0.0261976
Staphylococcus aureus_GSE16129_PBMC_191	0.0218297	0.00905216	0.0166046	-0.0295521	0.0705695	-0.0160717	0.00660566	0.0496525	0.0116458	0.0351249	-0.00679607	0.0641437	-0.0774127	-0.0860386	-0.093018	-0.0624381	-0.0957166	0.0533184	-0.0810273	0.0540533	0.115525	-0.0453297	-0.0152855	0.0324499	-0.00196809	-0.0498273	-0.0329935	-0.0294363	0.053703	0.0221259	-0.0494255	-0.0424036	-0.0634771	0.0854954	-0.0439042	-0.0332561	-0.0286151	0.0522654	0.052608	0.0774665	-0.0139111	-0.0653965	-0.133092	0.0013579	-0.0897958	0.159287	0.137307	0.129666	0.152799
Staphylococcus aureus_GSE16129_PBMC_192	0.0257344	0.0353469	0.0370262	0.0158164	0.0492363	-0.00731166	-0.00330284	0.0338284	-0.00749827	0.0133781	-0.00712305	0.053206	-0.0916281	-0.105318	-0.0991725	-0.0545906	-0.0559309	0.0248798	-0.00352679	0.00129644	-0.00872372	0.027234	0.0479373	0.0178521	0.0718742	0.0304849	0.0228884	-0.0324644	0.0160902	0.00332289	0.0407831	0.0367516	0.000845141	0.0191338	0.0356299	-0.0258434	-0.0319753	0.0305253	0.0550536	0.065863	0.0136519	-0.0774182	-0.117351	-0.0487871	-0.0722407	0.0329687	0.0951695	0.0527234	0.0933371
Staphylococcus aureus_GSE16129_PBMC_193	0.0692265	-0.0708849	-0.069353	-0.032963	-0.0104161	-0.0629845	-0.0370348	-0.024564	-0.0363096	-0.00326094	0.0195592	0.00544951	-0.142577	-0.0830316	-0.0844798	-0.0408109	-0.122233	0.03769	0.000771614	0.045139	0.0434011	-0.0596116	0.0148995	-0.0219353	0.0513537	0.0555984	0.0291806	-0.0352627	-0.0658689	-0.0811172	-0.0284645	0.0184667	0.0112563	-0.0182694	0.00452221	0.07841	0.0991424	-0.0505236	-0.0285272	-0.042264	-0.0577401	-0.10437	-0.104458	-0.110476	-0.0764775	0.0368629	0.0796415	0.125004	0.133458
Staphylococcus aureus_GSE16129_PBMC_194	0.0249938	-0.0401184	-0.0426796	0.00922399	-0.0415514	-0.0759588	-0.0507378	-0.0321606	-0.104772	-0.0929382	-0.0374505	-0.0154081	-0.129934	-0.096843	-0.0723753	-0.0175594	-0.0130185	-0.00136955	0.030169	-0.0352929	-0.157267	0.118645	0.118995	-0.0128098	0.123174	0.0785867	0.0439742	0.0427023	0.0282711	0.029193	0.0991743	0.0883015	0.0691252	-0.0459423	0.118226	-0.0214505	-0.0356474	-0.0258076	-0.0147062	-0.0108618	0.0183438	-0.0802204	0.0155446	-0.0410009	-0.0403311	-0.100068	-0.0235335	-0.0268567	-0.0200241
Staphylococcus aureus_GSE16129_PBMC_195	0.033686	-0.0378342	-0.0482577	0.00744669	-0.01669	-0.055564	-0.0534849	-0.0598929	-0.0979858	-0.10548	-0.0501767	-0.0314576	-0.12633	-0.113246	-0.0752169	-0.0129261	-0.0310492	-0.0299177	0.0521486	-0.0489472	-0.215753	0.111997	0.102604	-0.0499511	0.125315	0.11312	0.0606334	0.0284025	-0.0171855	-0.00560182	0.117124	0.0982371	0.070124	-0.0894835	0.130898	-0.00853669	-0.00998516	-0.0576118	-0.017304	-0.0242408	0.019251	-0.0761879	0.0387844	-0.0761377	-0.0262328	-0.140112	-0.0664909	-0.066675	-0.057151
Staphylococcus aureus_GSE16129_PBMC_196	-0.012605	-0.0303888	-0.0443843	0.00921566	-0.0259218	-0.0635826	-0.0525547	-0.0365731	-0.0970607	-0.0844605	-0.0261431	-0.0367681	-0.0993542	-0.0842545	-0.0600037	-0.00621657	-0.0188383	-0.0114517	0.0128789	-0.0152728	-0.0869427	0.0355922	0.0314091	-0.0179315	0.0620523	0.0199521	0.0176686	0.0313411	0.00515976	-0.00764647	0.0282165	0.0651403	0.0410274	-0.0562281	0.0363279	-0.0404238	-0.0468356	-0.0164865	-0.0285987	-0.0292985	0.0131139	-0.0440792	0.0312642	-0.0306562	-0.0208729	-0.0684692	-0.0075479	-0.02286	-0.0171024
Staphylococcus aureus_GSE16129_PBMC_197	0.0325971	0.0716531	0.0793363	0.0788244	0.0246189	0.0627503	0.0606951	0.053021	0.0489883	0.047649	0.0615899	0.075179	0.0151716	0.00110466	0.0120111	0.0250357	-0.0137133	-0.00507233	0.0722965	0.0359805	0.036347	0.0866542	0.0605526	0.106165	0.0907653	0.0433784	0.0285133	0.0321832	0.0420834	0.069177	0.0799729	0.0664674	0.11583	0.0516605	0.067837	-0.0379211	-0.0138852	0.0104076	0.0319816	0.0108068	0.0346589	-0.00029709	-0.0602905	-0.0485557	-0.0287448	0.0429237	0.0884891	0.0243268	0.0846315
Staphylococcus aureus_GSE16129_PBMC_198	0.059907	-0.0586457	-0.0537351	0.0248605	-0.0959993	-0.0316623	-0.0373474	0.0278481	-0.00491774	-0.000623838	0.054161	-0.0599288	-0.00955134	0.031862	0.0562451	0.0550089	0.0699031	-0.0572164	0.0498739	-0.032113	-0.0194492	0.0314335	0.0531442	0.0247122	0.05689	0.0468591	0.0376842	0.0491657	0.00426773	0.00362808	0.0791437	0.103699	0.0667604	-0.0041322	0.0475333	-0.0877036	-0.0716723	-0.0434106	-0.00231849	-0.0935744	0.0515868	0.034263	0.142982	-0.021151	0.0602754	-0.00595185	0.00479562	0.0410057	-4.01006e-06
Staphylococcus aureus_GSE16129_PBMC_199	0.0926132	-0.0910796	-0.0963885	-0.0307923	-0.058442	-0.0466457	-0.0531527	0.00137507	0.0190011	0.0336435	0.0757858	-0.0321918	-0.0246131	0.016682	0.0431792	-0.00217462	-0.0265401	-0.0169729	-0.00936847	0.0933952	0.0828361	-0.00127271	0.107023	-0.028827	0.0509114	0.0771972	0.0795751	-0.0231311	-0.0747227	-0.0162092	-0.0205835	0.0467643	0.110252	0.0437921	0.0860486	-0.055055	0.0356513	-0.0428471	-0.0503337	-0.107067	-0.013704	-0.0276164	0.0596352	-0.0676683	0.00239135	0.08002	0.105984	0.119374	0.112995
Staphylococcus aureus_GSE16129_PBMC_200	0.0130236	0.0390496	0.0538998	0.0218507	0.0298948	0.0398732	0.0196763	0.0309843	0.073205	0.0738711	0.0456868	0.046857	-0.00360049	-0.0178907	-0.0152784	0.00116667	-0.0601711	0.0232152	-0.021223	0.020178	0.0854924	-0.0631268	-0.0600961	0.0343127	-0.0361795	-0.0256454	-0.0398569	-0.0136961	-0.0146975	-0.0256389	-0.0290035	-0.0511486	-0.0375921	-0.00402603	-0.0359206	-0.0114952	0.0202689	0.0218062	0.0281947	0.0138123	0.00943822	-0.0061158	-0.105504	-0.0520808	-0.0345377	0.0999214	0.0539355	0.0437537	0.0653325
Staphylococcus aureus_GSE16129_PBMC_201	-0.0518756	0.115108	0.123454	-0.000300285	0.118807	0.0769436	0.0909358	0.122148	0.101334	0.1305	0.0052958	0.100661	0.0609784	0.0107814	-0.0399778	-0.0286427	-0.00113931	0.0520252	-0.0795485	0.0410609	0.248874	-0.0829558	-0.105171	0.146727	-0.0944397	-0.141335	-0.0923748	-0.0180923	0.133387	0.0863765	-0.0789015	-0.109022	-0.122455	0.159466	-0.147507	-0.0942588	-0.126365	0.140806	0.140634	0.156414	0.0353627	0.0256243	-0.140065	0.106014	-0.0452614	0.255374	0.159293	0.15001	0.162924
Staphylococcus aureus_GSE16129_PBMC_202	-0.0368764	0.0906477	0.10422	0.00811858	0.0758082	0.0443914	0.0544923	0.0949819	0.0680838	0.0968077	0.00448465	0.0754304	0.0263584	-0.0163226	-0.0509394	-0.0362204	0.00826972	0.0373421	-0.0545555	0.0284294	0.17731	-0.0381377	-0.0718959	0.12239	-0.0281845	-0.0956647	-0.0580836	-0.0105175	0.100121	0.0710665	-0.0204687	-0.0461609	-0.070995	0.132726	-0.105806	-0.0796673	-0.115447	0.103258	0.120757	0.11566	0.0389171	0.00757934	-0.127413	0.0634685	-0.0495415	0.198058	0.148915	0.0990479	0.137562
Escherichia coli_GSE18810_Purified human neutrophils_UT189_203	-0.0169835	-0.0914267	-0.0922927	-0.112236	0.0379651	-0.0825734	-0.0399569	0.0012145	-0.0367643	-0.0244515	-0.0635026	-0.0327075	0.0771806	0.0828503	0.0454764	-0.00017268	0.0562225	0.027481	-0.0816127	0.0358193	0.0839899	-0.0611524	-0.00881904	0.0110138	-0.102833	-0.0923646	-0.0223626	-0.0361546	0.0301673	0.0215184	-0.101791	-0.0705874	-0.0928429	0.0548857	-0.0526487	-0.062148	-0.0739527	0.0231258	-0.0036445	0.016554	-0.00887105	0.024667	0.0856339	0.135755	0.0398859	0.084159	0.0561339	0.0592359	0.0138948
Escherichia coli_GSE18810_Purified human neutrophils_UT189_204	-0.0245545	0.0146871	0.0125206	0.0188953	-0.0121958	-7.42741e-05	0.00284938	-0.0280526	-0.00309047	-0.00952398	-0.00722894	-0.0132202	0.0182087	0.0066988	0.0050618	-0.00265205	0.0233174	-0.0140569	0.000622277	-0.0191425	-0.019499	0.0133762	0.00603664	0.0144775	-0.00121362	-0.0212908	-0.0119359	0.0124889	0.02972	0.01504	0.0270589	0.00971578	-0.011822	0.000581862	0.00518381	-0.0185115	-0.0466771	0.0172248	0.00732129	0.0238426	0.0407184	0.0160761	0.0153161	0.0218767	0.0118455	0.0160964	0.00167914	-0.0234701	-0.028014
Escherichia coli_GSE18810_Purified human neutrophils_MG1655_205	-0.0640279	0.0688915	0.0802298	0.041238	0.0358348	0.0444397	0.0181705	0.0243749	0.014308	-0.00361272	-0.0164329	0.0202769	0.0995054	0.0430532	0.0529008	0.0203176	0.108276	0.0116994	0.00447556	-0.0601483	-0.0304956	0.0454111	-0.0265765	0.076137	-0.0324795	-0.0472976	-0.0484596	0.049014	0.0895825	0.0636614	0.045265	-0.0240754	-0.0413768	-0.00829595	-0.0213145	-0.0476815	-0.126847	0.0882434	0.0568562	0.0871011	0.0943566	0.030853	0.0155966	0.0884204	0.0115377	0.0268331	-0.00312008	-0.054631	-0.0310283
Escherichia coli_GSE18810_Purified human neutrophils_MG1655_206	-0.0259501	0.00776518	0.0121239	0.0107958	-0.0184725	0.000306936	-0.00498653	-0.000977916	0.0259661	0.0314275	0.0136256	-0.0317479	0.0737382	0.0666845	0.0591551	0.0525173	0.0831701	0.0192953	0.00162051	0.0049021	0.0964239	-0.019435	-0.0182397	0.0585051	-0.00555246	-0.0334157	0.0218829	0.028682	0.0478752	0.0321167	0.0061078	0.0218012	0.0139212	0.072684	-0.0382422	-0.078487	-0.0823095	0.0371325	0.0347986	0.0198302	0.044119	0.0245969	0.0506459	0.0321242	0.0158663	0.0902254	0.0558888	0.0601331	0.0522175
Porphyromonas gingivalis_GSE19810_HTR8_207	-0.0367281	-0.0260212	-0.0267139	-0.0108786	0.0312515	0.00319508	-0.02667	-0.0207558	-0.0285503	-0.0564234	-0.0239457	-0.0184905	0.0513459	0.0128455	0.0371498	0.000567166	0.0882996	-0.0278294	-0.00876832	-0.0755636	-0.201449	0.105238	0.0698708	-0.0271256	0.00864499	0.0375	-0.0122042	0.0671686	0.0191134	0.0576555	0.123882	0.029729	-0.0341804	-0.106697	0.0978391	-0.0529982	-0.110717	0.0454059	0.00464244	0.0411636	0.0962188	0.0384723	0.12015	0.0918363	0.0597161	-0.0612181	-0.0677746	-0.0885948	-0.089189
Porphyromonas gingivalis_GSE19810_HTR8_208	0.0527992	-0.0661049	-0.0728868	-0.000122298	-0.0596175	-0.0105999	-0.0623232	-0.0477214	-0.00116942	-0.0198363	0.0436201	-0.0551467	0.00841287	0.00776826	0.0469899	0.00241985	0.030745	-0.0573026	0.0311559	0.00972408	-0.126693	0.0521221	0.104133	-0.106559	0.0848862	0.144555	0.133135	0.0384882	-0.0970899	-0.0278224	0.120355	0.111021	0.0922473	-0.0928785	0.116711	0.00647687	0.0110083	-0.038754	-0.0738942	-0.0704589	0.0572769	-0.0030979	0.11321	-0.0583743	0.0515657	-0.0926398	-0.0302033	-0.0273733	-0.0165421
Porphyromonas gingivalis_GSE19810_HTR8_209	0.0254712	-0.0317757	-0.0255382	0.00143232	-0.0473805	-0.0211051	-0.0261292	-0.0107953	-0.00653929	-0.0130492	0.00785084	-0.0341334	-0.00957655	0.00124039	0.00415871	-0.00288757	0.0225779	-0.0445814	-0.0072585	0.00944762	-0.0682785	0.020641	0.044902	-0.0715379	0.0497021	0.0647135	0.0799866	0.0267137	-0.0169011	0.0192654	0.0807396	0.0901292	0.0281581	-0.0271489	0.0398656	-0.0449311	-0.0614567	-0.0128993	-0.00890366	-0.0302748	0.0544722	0.00735909	0.0790628	-0.0239552	0.030584	-0.0319847	0.00138845	-0.00445802	-0.00705851
Porphyromonas gingivalis_GSE19810_HTR8_210	0.0285828	-0.0103215	-0.01034	-0.0156257	-0.014952	-0.0260624	-0.0139731	0.0309719	0.0105637	0.0349699	0.00378634	0.00674537	-0.020147	0.00933248	-0.0134074	-0.0167277	-0.0298443	0.0217658	-0.0544443	0.0353617	0.137407	-0.0767472	-0.0357341	-0.000146542	-0.0470599	-0.0365279	-0.017112	-0.00338769	0.04429	0.0446415	-0.0446422	-0.00622082	-0.0476296	0.0935702	-0.0700423	-0.0383583	-0.0263308	0.0392082	0.0383114	-0.00330681	-0.0166627	0.0295095	0.00929779	0.0264862	0.014526	0.136954	0.0855545	0.118031	0.0776536
Streptococcus suis_GSE20508_Human monocytic cells_SS2 SC19_211	-0.031512	-0.0503778	-0.0544802	-0.0574866	0.0113486	-0.0671466	-0.0452108	-0.0289441	-0.0673908	-0.0681319	-0.0738697	-0.0555612	0.0533809	0.0330866	0.02044	0.0347969	0.152359	0.0131285	-0.0604829	-0.0367523	-0.0182645	0.04854	0.0141665	0.0553724	-0.0495957	-0.0881081	-0.0367027	0.0197338	0.0999408	0.0727454	-0.00857143	-0.0469026	-0.0953486	0.0345673	-0.034793	-0.094237	-0.161799	0.0451046	0.0253463	0.0484456	0.0411314	0.0230733	0.105126	0.129762	0.0267309	0.00797083	-0.00321582	-0.0417621	-0.0572868
Streptococcus suis_GSE20508_Human monocytic cells_SS2 SC19_212	-0.0270247	-0.0597556	-0.0601995	-0.0340509	-0.020877	-0.0397294	-0.0574448	-0.0461577	-0.0330856	-0.0428236	-0.0243671	-0.0791562	0.0862269	0.0763597	0.0876363	0.0458209	0.145799	-0.0234986	0.00392314	-0.0395577	-0.0473283	0.00690979	0.0255189	-0.0482508	-0.020206	0.0250055	0.0596697	0.0177677	-0.0086752	-0.0016222	0.0257765	0.0219963	-0.0112448	-0.0130552	0.0121611	-0.0191053	-0.0403763	-0.0122627	-0.0267239	-0.0281267	0.0262727	0.0539182	0.171739	0.113226	0.0635366	-0.0606795	-0.0662817	-0.0514404	-0.0910553
Porphyromonas gingivalis_GSE24897_CD34+-derived Hematopoietic stem cells_Strain 3D7_213	-0.0474665	0.00892659	0.00583206	-0.0619094	0.0141612	-0.0243383	0.0390118	0.119054	0.0429826	0.0665526	-0.0251102	-0.0181834	0.124989	0.123005	0.0572255	0.0554763	0.148988	0.0509485	-0.110389	0.0306399	0.326505	-0.0361721	-0.0877938	0.202935	-0.134975	-0.243628	-0.110111	0.0737869	0.281726	0.194847	-0.146617	-0.0858866	-0.103699	0.289415	-0.183717	-0.333557	-0.352793	0.122379	0.109243	0.0874107	0.0151545	0.0806483	0.0661952	0.167341	0.0213423	0.293313	0.150184	0.187576	0.0965036
Porphyromonas gingivalis_GSE24897_CD34+-derived Hematopoietic stem cells_Strain 3D7_214	-0.050463	0.0607856	0.0631221	-0.00421417	0.0179377	-0.00574718	0.0383977	0.123368	0.0335969	0.0563664	-0.0148176	0.0150546	0.0717152	0.043738	0.00453349	0.0520946	0.121056	0.0473105	-0.0832452	0.00716801	0.219763	0.0824734	-0.0323839	0.255078	-0.0355374	-0.203198	-0.130213	0.102059	0.31732	0.240128	-0.0509051	-0.0414395	-0.0539536	0.263132	-0.107094	-0.326667	-0.363425	0.141303	0.135427	0.126555	0.0560827	0.0471165	0.0172729	0.13637	-0.00538978	0.25859	0.141826	0.135523	0.0893556
Porphyromonas gingivalis_GSE24897_CD34+-derived Hematopoietic stem cells_Strain 3D7_215	-0.0123999	0.0500935	0.0510203	0.037352	-0.0193981	0.031958	0.0246188	0.0773523	0.0417875	0.0425888	0.0367559	0.000541324	0.0337203	0.00894126	0.0141295	0.0370078	0.0654694	-0.0173374	0.00501973	-0.0602913	0.0079352	0.0442611	0.0400061	0.128589	0.0628761	-0.0207196	-0.0171123	0.092719	0.105902	0.0863987	0.148308	0.104958	0.0608696	0.0712461	0.0561159	-0.130076	-0.170497	0.0573984	0.0441628	0.028604	0.0878975	0.0172209	0.0401004	0.0290717	0.02891	0.0630734	0.0424819	0.0777079	0.0705543
Herpesvirus 8, Human_GSE1377_Primary human dermal endothelial cells_216	-0.0690394	0.00423398	0.000137473	-0.0538132	0.00421948	-0.0442325	0.00765627	0.000968975	-0.0605868	-0.0403236	-0.0909601	0.00622868	0.0292322	0.00163043	-0.0378484	-0.00123943	0.0500645	0.0375029	-0.0919198	-0.0530515	0.0891328	0.00641727	-0.0539302	0.133408	-0.144967	-0.224427	-0.163458	-0.0119157	0.192357	0.0969251	-0.0880187	-0.140858	-0.160023	0.0838349	-0.120779	-0.142637	-0.219862	0.124203	0.0768285	0.0865006	0.0441827	0.0489397	0.045078	0.171438	0.0298045	0.100213	0.0759018	-0.029531	-0.0282739
Herpesvirus 8, Human_GSE1377_Primary human dermal endothelial cells_217	-0.00108499	-0.0104559	0.00213089	-0.0106164	-0.0756642	-0.0481956	0.0111497	-0.00195976	-0.0683367	-0.0108652	-0.0477611	-0.0184489	-0.0162895	0.0176962	-0.0183766	0.011837	0.0351727	-0.0300951	-0.0195295	-0.0506463	0.0217365	-0.0105783	-0.0382402	0.034063	-0.0676494	-0.106814	-0.0257155	-0.021212	0.0805657	0.0332474	-0.0193718	-0.0255711	-0.0311027	0.0317628	-0.0570265	-0.107928	-0.145511	0.0262122	0.047092	0.006436	0.0414404	0.00148721	0.0785591	0.0498704	0.0328232	0.0219784	0.0249706	-0.0375732	-0.0556233
Human Immunodeficiency Virus_GSE2504_Jurkat cells_HIV-1_218	0.0744096	-0.131685	-0.168044	-0.0601564	-0.113251	-0.0852997	-0.0804865	-0.0555707	-0.0211956	-0.0375863	0.0322831	-0.0774269	-0.113278	-0.0533061	-0.0183049	0.00363996	-0.105917	-0.0211666	0.0342073	0.0393849	0.0119649	-0.0694039	0.0176072	-0.0861179	0.0810838	0.0983828	0.0711441	-0.0294008	-0.126251	-0.11576	0.0196089	0.0910603	0.0884129	0.00960319	0.0372192	0.0896197	0.191624	-0.132543	-0.117903	-0.164445	-0.100296	-0.0977155	0.00129384	-0.176841	-0.0296533	-0.0404869	-0.0326262	0.0804521	0.0230583
Human Immunodeficiency Virus_GSE2504_Jurkat cells_HIV-1_219	0.044556	-0.145264	-0.169095	-0.0633578	-0.157317	-0.0827417	-0.0667108	-0.0417409	-0.00479749	-0.0283972	0.0388163	-0.119839	-0.0717282	0.0051347	0.0218502	0.0107045	-0.0731024	-0.0386855	0.0222357	0.0517032	0.117174	-0.142016	-0.0321005	-0.0765729	0.0203764	0.0528365	0.065042	-0.0327451	-0.117321	-0.103147	-0.0361006	0.0798358	0.0757097	0.0424888	-0.0371047	0.0360835	0.14163	-0.142856	-0.112074	-0.2013	-0.100604	-0.0576889	0.0386638	-0.17092	-0.0230416	0.0130712	-0.0080643	0.124674	0.0419321
Human Immunodeficiency Virus_GSE2504_Jurkat cells_HIV-1_220	0.0892493	-0.0924975	-0.105895	-0.00549061	-0.129293	-0.067207	-0.0693825	-0.0507188	-0.0426367	-0.0456524	0.0422616	-0.0547981	-0.142957	-0.0796074	-0.0300251	2.62354e-05	-0.0839495	-0.0467588	0.0742586	0.0087911	-0.109481	0.0175383	0.046062	-0.0823551	0.156999	0.146554	0.101283	-0.0281704	-0.161318	-0.107955	0.099341	0.147692	0.139881	-0.0829591	0.098431	0.108281	0.180713	-0.158645	-0.106347	-0.177544	-0.0656175	-0.0926934	-0.00464921	-0.206015	-0.0296925	-0.109763	-0.0623097	0.0027697	0.00175448
Human Immunodeficiency Virus_GSE6740_CD4+ T cells_221	0.0174025	-0.0797761	-0.0901941	-0.0307573	-0.0258993	-0.0402055	-0.0597372	-0.0364748	-0.0124419	-0.0502841	0.000147591	-0.057809	0.0276126	0.020271	0.0562331	0.0302384	0.0736156	-0.0211704	0.0293238	-0.0609845	-0.0839453	0.00246517	0.017892	-0.060451	-0.0268085	0.0531927	0.0380062	0.022846	-0.0465758	-0.0423165	0.0247806	0.0140481	-0.00386826	-0.0797541	0.0348489	0.0314915	0.0302809	-0.019392	-0.107131	-0.0582499	0.0219143	0.0121897	0.0782106	0.0394926	0.0495468	-0.0854654	-0.0861733	-0.0524098	-0.0878551
Human Immunodeficiency Virus_GSE6740_CD8+ T cells_222	0.0307659	-0.118746	-0.122223	-0.0647863	-0.0170338	-0.0956629	-0.0667444	-0.0494415	-0.0544789	-0.0503748	-0.0131554	-0.0697794	-0.0468321	0.00211406	0.00873662	0.00130567	0.00352703	-0.0274925	0.0289662	0.00102039	-0.0616232	-0.0727329	-0.0106163	-0.0843851	-0.00544393	0.0435529	0.0630336	-0.0657669	-0.146251	-0.139342	-0.0243954	0.0347267	-0.0180918	-0.116594	0.0189974	0.0666088	0.0928556	-0.113822	-0.0895612	-0.105366	-0.0392568	-0.0525964	0.0687635	-0.069648	0.01625	-0.0711536	-0.0151579	-0.0208302	-0.0141956
Human Immunodeficiency Virus_GSE6740_CD4+ T cells_223	-0.0604392	0.0835775	0.0938631	0.0711662	0.0464144	0.0377305	-0.0169297	0.0062145	-0.043635	-0.066409	-0.0568926	0.0155029	-0.0252377	-0.0945758	-0.065008	0.00298796	0.0315826	-0.00426543	0.063792	-0.091458	-0.150493	0.103756	0.00695188	0.0464286	0.043072	0.0149578	-0.0189157	0.0694163	0.0894471	0.0410356	0.124725	0.0474867	-0.0241968	-0.0529388	0.0131004	-0.00215893	-0.114681	0.025076	0.0755533	0.0875963	0.0913256	0.041004	-0.00908719	0.0231879	0.0113692	-0.082451	-0.0722014	-0.136307	-0.0980451
Human Immunodeficiency Virus_GSE6740_CD8+ T cells_224	0.0251516	0.000555676	-0.00969627	-0.00387828	0.0176825	-0.023719	-0.0348161	-0.00464146	-0.00731556	-0.0154919	-0.0173977	0.0169927	-0.134769	-0.123501	-0.112851	-0.0347491	-0.111309	0.00838085	0.0313364	-0.0123162	-0.0487249	-0.0316132	-0.0217413	-0.0216728	0.0421641	0.037439	0.0227277	-0.0353795	-0.0424254	-0.0849115	0.0379603	0.0247562	-0.0294805	-0.0440154	0.000132905	0.114284	0.10985	-0.076324	-0.0232088	-0.00648842	-0.051046	-0.0949003	-0.139356	-0.142531	-0.0849928	-0.00553022	0.0330745	0.0166086	0.0590065
Human Immunodeficiency Virus_GSE6740_CD4+ T cells_225	0.10284	-0.0996432	-0.11905	-0.00539504	-0.148778	-0.0771286	-0.0683059	-0.0489053	-0.0321975	-0.0430868	0.0551697	-0.0658857	-0.19143	-0.107221	-0.0642892	-0.0197411	-0.125797	-0.0437173	0.0284292	0.0373067	-0.0663602	-0.0379974	0.0109174	-0.131417	0.111518	0.127751	0.0949921	-0.0523475	-0.156687	-0.144592	0.0346277	0.0931876	0.0843477	-0.0703634	0.051732	0.155185	0.221803	-0.185399	-0.124703	-0.197718	-0.0812743	-0.132035	-0.0697551	-0.270371	-0.0608055	-0.0904608	-0.0455595	0.00912472	0.0115911
Human Immunodeficiency Virus_GSE6740_CD8+ T cells_226	0.042579	-0.0647869	-0.0638761	-0.0371125	0.00559799	-0.0631519	-0.0251154	-0.00339938	-0.0399992	-0.0220335	-0.0128637	-0.00840719	-0.127474	-0.0541932	-0.0527259	-0.0434706	-0.0972846	-0.00859185	-0.0155616	0.0417586	-0.019139	-0.0681357	-0.00414431	-0.0876625	0.00841873	0.0196324	0.0351821	-0.0701132	-0.0930704	-0.0936702	-0.0378486	0.00150425	-0.0343184	-0.0151039	-0.00157334	0.0946288	0.123553	-0.101301	-0.0646047	-0.0525659	-0.082781	-0.0620844	-0.0444127	-0.139289	-0.0167862	-0.0405215	0.00241676	0.0177912	0.0139098
Human Immunodeficiency Virus_GSE6740_CD4+ T cells_227	-0.0217223	0.0162157	0.0149223	0.00122217	0.091779	0.00277702	-0.00714017	-0.0103526	-0.00890136	-0.0188615	-0.0231835	0.0258678	0.0556363	0.0183211	0.0182331	0.0156134	0.0645207	0.0227501	-0.0186232	-0.0763498	-0.109373	0.0465157	-0.00250862	0.0220842	-0.089707	-0.0577625	-0.0635052	0.0301951	0.0714514	0.0469239	0.0170474	-0.081036	-0.100547	-0.0791885	0.0195421	-4.16609e-05	-0.0572336	0.0476865	-0.00958259	0.0591158	0.0215819	0.0213255	0.0180915	0.130621	0.0173071	-0.051463	-0.0848358	-0.109115	-0.101356
Human Immunodeficiency Virus_GSE6740_CD8+ T cells_228	-0.0168667	0.030251	0.0247815	0.0154754	0.0782947	0.0150871	0.0115935	-0.017865	-0.00171623	-0.0123578	-0.0135504	0.00993298	0.0427188	0.0283509	0.0289615	0.0231116	0.0367586	0.0293108	0.00888802	-0.0725477	-0.134033	0.0422888	0.00176544	0.0231322	-0.0641188	-0.0310252	-0.0416565	-0.0119984	0.0321828	0.00957939	0.0335608	-0.0664905	-0.0865253	-0.0973794	0.0446846	0.0187582	-0.00810713	0.0119781	-0.0192099	0.0606481	-0.000826168	0.016201	0.00452122	0.0747882	0.0211289	-0.0494776	-0.0659411	-0.0979911	-0.0674709
Human Immunodeficiency Virus_GSE6740_CD4+ T cells_229	-0.00572597	-0.0278445	-0.0213741	-0.0174793	-0.00553292	-0.0227823	0.0043084	0.0025765	0.010992	0.0366947	0.0208578	-0.0268333	0.0136541	0.0360037	0.0240625	0.0431132	0.0271555	-0.00528738	-0.019727	-0.0208244	-0.00460091	-0.0744148	-0.03678	-0.0578109	-0.0548228	-0.0155115	0.00753558	-0.00544597	-0.0507652	-0.0439961	-0.0182249	-0.022608	-0.0515616	-0.0490588	-0.0194932	0.015726	0.0231509	-0.0224323	-0.0246645	-0.0365459	0.00600122	0.0502588	0.0551344	0.0263845	0.059188	0.0276099	-0.000542234	0.0391217	0.00941267
Human Immunodeficiency Virus_GSE6740_CD8+ T cells_230	-0.0330715	0.0353604	0.0397578	0.0268084	0.0227471	0.0561093	0.0363075	0.0130829	0.0664512	0.0620488	0.052609	0.00536895	0.0423521	0.0297808	0.0265458	0.0205244	-0.0197315	-0.0285219	0.0323906	-0.0225996	0.0204945	-0.0687697	-0.0501901	-0.0244244	-0.0601505	0.0252958	0.00777749	0.0262797	-0.0290597	-0.0289398	-0.0210733	-0.030977	-0.0159872	-0.0665698	-0.0304962	0.0177176	0.0254027	0.0274804	-0.0140347	0.0232897	0.0352699	0.0382021	-0.0246503	-0.00797977	0.0338437	0.0143442	0.00750294	0.022911	0.0314627
Human Immunodeficiency Virus_GSE6740_CD4+ T cells_231	-0.00518707	0.0511538	0.0632544	0.0252572	0.0928332	0.030931	-0.0116607	-0.0129515	0.0217697	-0.00479141	-0.0178711	0.0548868	0.0316051	-0.0423158	-0.0111629	0.0220188	0.0548832	0.0488044	0.00979646	-0.0786168	-0.17707	0.102143	0.0286253	0.0152948	0.00605702	0.0208102	-0.0332351	0.0177964	0.0409403	0.0473019	0.108431	-0.0257006	-0.0602382	-0.0962144	0.0694664	0.0240049	-0.0239479	0.0705022	0.000907976	0.102516	0.0742838	-0.0207749	-0.0516087	0.0753023	-0.0248418	-0.0621535	-0.0516312	-0.117234	-0.0459173
Human Immunodeficiency Virus_GSE6740_CD8+ T cells_232	0.0493953	-0.00164447	0.00768544	0.0120277	0.0258469	-0.00870539	-0.0374331	-0.0120747	-0.00435022	0.000810091	0.00508665	0.0243128	-0.0220611	-0.0468284	-0.015074	0.0140811	0.0106588	0.0286917	0.0218339	-0.0297379	-0.159103	0.0601254	0.0300432	-0.000614784	0.041984	0.0455275	0.00199823	-0.0403149	-0.0616654	-0.038401	0.087707	0.00970874	-0.0192892	-0.134901	0.0729221	0.0465278	0.0399932	-0.0229962	-0.00627459	-0.0067412	0.0147569	-0.0734003	-0.0293035	-0.0282933	-0.0454701	-0.0562218	-0.00496138	-0.0869651	-0.00254995
Human Immunodeficiency Virus_GSE6740_CD4+ T cells_233	0.00103051	-0.0173398	-0.0232471	-0.0251979	0.0154962	-0.029519	-0.0435401	0.010335	-0.0325687	-0.0475831	-0.0574611	-0.0310369	-0.011106	-0.0211695	-0.0232832	0.011606	0.0133396	0.022325	-0.002137	-0.02265	0.0245755	-0.0378878	-0.037174	0.022517	-0.0378447	-0.0415823	-0.0232442	-0.0146378	0.0408596	-0.0126725	-0.013069	-0.0218011	-0.0766404	0.032286	-0.0639486	-0.015298	-0.048845	-0.00798186	0.0406568	0.00904015	0.00554476	0.0210945	0.0238638	0.0260134	0.00804176	0.00443342	0.0100268	-0.012892	-0.012273
Human Immunodeficiency Virus_GSE6740_CD8+ T cells_234	-0.00502578	-0.0185025	-0.0178071	-0.0536961	0.0503711	-0.0497081	-0.0307061	0.0213105	-0.0233825	-0.0100282	-0.0609784	0.0118065	-0.0262759	-0.0226237	-0.0531129	-0.0045125	0.00759709	0.0298338	-0.043783	-0.00743776	0.0524241	-0.0673249	-0.0400125	0.00880951	-0.0671478	-0.0679683	-0.019949	-0.0407657	0.0382053	-0.00909178	-0.0496169	-0.0575142	-0.110986	0.0395997	-0.0665562	-0.00090796	-0.0274716	0.0195369	0.0416062	0.0588497	-0.0153279	-0.00842328	-0.0103644	0.059109	0.00641195	0.0473533	0.0553979	0.0367518	0.0273655
Human Immunodeficiency Virus_GSE6740_CD4+ T cells_235	0.0272002	-0.0142077	-0.00794203	-0.0105657	-0.0339307	-0.0166382	-0.00410498	-0.00239366	0.0133535	-0.00204473	-0.00281412	-0.0246617	-0.0213959	-0.00976199	-0.0131281	0.000328693	-0.0366943	0.00993319	-0.00960629	0.00687076	0.000313971	-0.0338994	-0.0294986	-0.0234525	-0.011117	0.0133167	-0.0136003	-0.0443976	-0.0576333	-0.0775601	-0.0203356	-0.0165775	-0.0360237	-0.0311752	-0.0209593	0.044288	0.074902	-0.0562642	-0.0141755	-0.0452049	-0.0409371	-0.0450078	-0.0559628	-0.0671464	-0.0487077	-0.00382846	0.0106217	-0.00363247	0.0246616
Human Immunodeficiency Virus_GSE6740_CD8+ T cells_236	0.0521967	-0.0486773	-0.0395982	-0.0416065	-0.0234411	-0.0525777	-0.017775	0.0115839	-0.0139579	0.00707367	-0.00714096	-0.0110171	-0.0599035	-0.0143256	-0.026167	-0.012976	-0.0542294	0.0111979	-0.0154399	0.0319416	0.0156584	-0.0345938	0.00210143	-0.0209164	0.011047	0.00585289	-0.00689725	-0.0539259	-0.0567205	-0.0606203	-0.0125215	0.000894338	-0.0322244	-0.0106477	-0.00742179	0.0480546	0.0756315	-0.0750127	-0.00835384	-0.047126	-0.0861071	-0.0584053	-0.0397304	-0.0833943	-0.046987	0.0247572	0.0487161	0.0403924	0.0572308
Human Immunodeficiency Virus_GSE6740_CD4+ T cells_237	-0.029008	-0.00547152	-0.0133453	0.00845979	0.0204129	0.00323297	0.027375	0.0261125	0.0193207	0.00772709	0.024325	-0.0304595	0.0352104	0.0393494	0.034594	-0.00793511	0.00163633	-0.0367317	-0.0274057	0.014639	0.0975249	-0.0484871	0.000944637	0.0210877	-0.0741094	-0.0631629	-0.0103602	0.0259209	0.0505378	0.0346422	-0.0779235	-0.0305725	-0.0080958	0.0611784	-0.0374809	-0.0852553	-0.0842236	0.0387816	-0.0323104	-0.00257801	0.0161064	0.0536077	0.0774624	0.0586724	0.0667709	0.0355594	0.0436963	0.0419952	0.00900305
Human Immunodeficiency Virus_GSE6740_CD8+ T cells_238	-0.10562	0.0888883	0.0865891	0.0430691	0.0674809	0.0555391	0.0759793	0.0155491	0.0245305	0.0219521	-0.020738	-0.000469663	0.0951843	0.0594168	0.0337074	0.000113983	0.043289	-0.0346162	-0.0241723	-0.0188309	0.0735409	-0.0142787	-0.0124884	0.0892718	-0.115324	-0.121776	-0.0699426	0.0309297	0.0949519	0.0661573	-0.0690406	-0.0728698	-0.0563135	0.0351121	-0.0557575	-0.114281	-0.175832	0.088558	0.0431141	0.0918845	0.0576511	0.107881	0.0622546	0.123926	0.0803893	0.0496683	0.0564886	-0.0260606	-0.0154223
Human Immunodeficiency Virus_GSE6740_CD4+ T cells_239	0.00680773	0.0282525	0.0342361	0.0076588	0.0497725	-0.00860975	0.0300913	0.0384245	-0.0014002	0.0210261	9.4692e-05	0.0576896	-0.0642846	-0.0594815	-0.06303	-0.000456125	-0.0326777	0.0178656	-0.0266328	-0.0107763	-0.0192223	-0.016306	-0.0163271	-0.0023265	-0.0101351	-0.0196458	-0.0122208	0.00943233	0.0148193	0.00628707	0.0114987	-0.0172497	-0.0448783	-0.0184689	-0.011159	-0.000829981	-0.013779	0.0142831	0.0159104	0.0309312	0.0177343	0.0122527	-0.0413024	0.0190939	0.0058135	0.044346	0.0443509	0.0320698	0.0388109
Human Immunodeficiency Virus_GSE6740_CD8+ T cells_240	-0.00453854	-0.122836	-0.12071	-0.117308	-0.0305975	-0.107381	-0.0709367	-0.016863	-0.0512339	-0.0337964	-0.0550077	-0.0694674	0.0306536	0.0593867	0.0314016	0.0105455	0.0570475	-0.00211765	-0.063667	0.009158	0.0209137	-0.0715771	0.000467995	-0.056936	-0.0836265	-0.0455404	0.0246432	-0.0369145	-0.030998	-0.0236376	-0.0694062	-0.0458013	-0.091843	0.00239475	-0.0269904	-0.00812592	-0.00893688	-0.0212722	-0.0447851	-0.0298825	-0.0258927	-0.0143339	0.0994518	0.100516	0.0353617	0.0365199	0.0360159	0.0459189	-0.0129554
Human Immunodeficiency Virus_GSE6740_CD4+ T cells_241	-0.0325409	0.0552369	0.0483902	0.00361893	0.0685595	0.0646564	0.028157	0.0181234	0.055128	0.0253923	0.00146094	0.0469907	0.10427	0.0436873	0.0456746	0.0293042	0.0749779	0.0385109	0.0265961	-0.0549584	-0.0308945	0.0219535	-0.0516832	0.0176943	-0.0499538	-0.00399608	-0.0471455	0.0364302	0.0541751	0.0486503	0.0210364	-0.0396357	-0.0426985	-0.0324995	-0.0237279	-0.0209958	-0.0453709	0.0986995	-0.000738545	0.101186	0.0559808	0.0222701	-0.0459274	0.0935981	-0.00653822	-0.0146781	-0.0575278	-0.0727453	-0.0647077
Human Immunodeficiency Virus_GSE6740_CD8+ T cells_242	0.036486	-0.0356596	-0.0269983	0.0206977	-0.0459443	0.019498	-0.0273029	-0.00749517	0.039694	0.0133694	0.0682898	-0.0265513	0.0344949	0.0185178	0.0659413	0.0275106	0.0453944	-0.0373737	0.0579237	0.0108763	-0.0544824	0.0218875	0.0202913	-0.0281423	0.0756333	0.096152	0.0788075	-0.00906059	-0.0990317	-0.0515009	0.0606952	0.0829792	0.091621	-0.0667341	0.0575689	0.0245901	0.050035	-0.0484042	-0.0536551	-0.0736604	0.050876	-0.0458822	0.0229584	-0.0975804	-0.00759106	-0.0462496	-0.0175835	-0.0495569	-0.00759287
Human Immunodeficiency Virus_GSE6740_CD4+ T cells_243	-0.00989255	-0.0508687	-0.0519779	-0.074724	0.0225702	-0.0522037	-0.0494434	0.0173623	-0.0450308	-0.050874	-0.0775534	-0.00877172	0.0334533	0.0209071	0.00188427	0.0442088	0.0865929	0.0223866	-0.0325546	-0.0299809	0.00263869	0.0178588	0.00242613	0.0234843	-0.0323355	-0.0536907	-0.0153609	0.0152533	0.0885456	0.0566248	0.00959064	-0.0165888	-0.0606485	0.0754829	-0.0222992	-0.0562218	-0.0910181	0.0327555	0.0432551	0.0553385	0.0241475	0.0108097	0.0619762	0.0987031	0.017039	0.025311	-0.0147982	-0.00170263	-0.0530834
Human Immunodeficiency Virus_GSE6740_CD8+ T cells_244	-0.0249138	0.0425211	0.0478702	0.0331934	-0.0209383	-0.000983821	-0.00864683	0.0190591	-0.00599873	-0.00137517	-0.0056076	0.0255704	-0.0493518	-0.0717423	-0.0617765	-0.00151606	0.0161101	-0.00969148	0.00140114	-0.0265498	-0.0221861	0.0240996	-0.0220201	0.0351977	0.0419278	-0.0124768	0.0102466	0.00571528	0.0609105	0.0292799	0.071277	0.0394175	-0.0176712	0.0246102	-0.0239871	-0.00382956	-0.0510243	-0.00968836	0.0382553	0.0484611	0.0236162	-0.0212624	-0.0588855	-0.0276551	-0.0377019	0.0260167	0.0131257	-0.0134915	0.00127198
Human Immunodeficiency Virus_GSE6740_CD4+ T cells_245	0.0767649	-0.0468564	-0.0482071	0.0219126	-0.118706	-0.0359154	-0.0414179	-0.0347842	-0.00728773	-0.0269064	0.0406168	-0.0623184	-0.12207	-0.0866748	-0.0490645	-0.00651446	-0.0641507	-0.0368942	0.0325473	0.0132941	-0.0377394	-0.0116348	0.0132668	-0.071413	0.1093	0.113653	0.0909863	-0.0101436	-0.10061	-0.0953084	0.0628224	0.100175	0.0852554	-0.0289673	0.0328587	0.0701604	0.114075	-0.115829	-0.0387908	-0.120053	-0.0316085	-0.097603	-0.0465669	-0.210538	-0.0724445	-0.0470927	-0.00896757	0.0206442	0.0442055
Human Immunodeficiency Virus_GSE6740_CD8+ T cells_246	0.051869	-0.0160606	-0.0118223	-0.0221827	-0.0629356	-0.0483323	0.00129717	0.0140032	-0.00632042	0.0129649	0.00198584	-0.0127901	-0.0966746	-0.053068	-0.0670713	-0.0305554	-0.0783789	0.00783046	-0.0372007	0.053669	0.0494851	-0.0278739	0.00703072	-0.00804798	0.0422847	-0.00593716	0.0144556	-0.0461627	-0.0422144	-0.0412667	-0.00679199	0.0149221	0.000690972	0.0323148	-0.00568514	0.0224619	0.0573116	-0.0846571	0.0193612	-0.0417544	-0.0885594	-0.0910789	-0.0720407	-0.122661	-0.0795929	0.0584633	0.0819327	0.0873735	0.100814
Human Immunodeficiency Virus_GSE6740_CD4+ T cells_247	-0.0670027	0.0155116	0.0106716	0.00929273	0.0324456	0.0139443	0.0518197	0.00619357	-0.00437051	0.00168629	-0.0106235	-0.0246768	0.0511595	0.0459283	0.0257577	-0.0172744	-0.00402285	-0.0470916	-0.0364965	0.00960597	0.0837052	-0.0544061	-0.0275874	0.0226603	-0.108679	-0.100381	-0.0552537	-0.00122102	0.0332222	0.01089	-0.109723	-0.067683	-0.0415397	0.0226065	-0.0673472	-0.0776615	-0.104643	0.0209561	-0.00178942	0.00893029	-0.00587675	0.0676751	0.0640739	0.0669091	0.0665565	0.0203831	0.0269381	-0.00575272	-0.0267309
Human Immunodeficiency Virus_GSE6740_CD8+ T cells_248	-0.0671725	0.0411095	0.0397559	0.0600695	0.0286296	0.0529597	0.0499248	-0.0111759	0.00121244	-0.0151888	0.0104106	-0.0254626	0.0796781	0.055998	0.0658446	0.00348264	0.0392812	-0.0655022	0.0157653	-0.024812	-0.0216508	0.013307	0.0217239	0.0111562	-0.059417	-0.0283119	0.00466347	0.0419278	0.0365757	0.0302467	-0.0306309	-0.0118521	0.0166624	-0.0332132	0.0023891	-0.0784794	-0.118735	0.0458537	-0.0159704	0.0293169	0.071394	0.0956674	0.110473	0.0720903	0.0992606	-0.0618639	-0.0290036	-0.0743795	-0.0724553
Human Immunodeficiency Virus_GSE6740_CD4+ T cells_249	-0.0884936	0.108539	0.125095	0.0313178	0.154324	0.0698929	0.0802495	0.0426802	0.02124	0.0225037	-0.0442791	0.0939904	0.0901977	0.0204696	-0.00754589	0.0104465	0.0548415	0.022794	-0.059208	-0.0249793	0.00935816	0.0182051	0.00118787	0.0618723	-0.107055	-0.113425	-0.0780568	0.0521098	0.125901	0.112868	-0.051269	-0.10547	-0.0979247	0.0171738	-0.025231	-0.0801186	-0.147045	0.16102	0.0789725	0.179573	0.0697081	0.125222	0.0155843	0.208801	0.0667274	0.0610465	0.0464308	-0.0164737	-0.00761012
Human Immunodeficiency Virus_GSE6740_CD8+ T cells_250	-0.00205148	0.0469957	0.0542683	0.0374379	-0.00619293	0.0283441	0.0339834	0.0192588	0.0111489	0.0236093	0.0181315	0.0343393	-0.0623852	-0.0537507	-0.064268	0.00399898	-0.0649393	-0.00747796	-0.00172438	0.00248	-0.0275036	0.0372828	0.0253939	0.0071069	0.0216853	0.0136583	-0.00803915	0.0386107	0.0313859	0.0351363	0.0199158	-0.00043997	0.0256945	-0.0231633	0.0441111	0.00751993	0.00949363	0.0149557	0.0317497	0.0102678	0.00572183	-8.12527e-05	-0.0519848	-0.0558049	-0.0207891	0.0253055	0.0401579	0.0209898	0.041232
Measles Virus_GSE5808_PBMC_251	0.00126916	0.0918396	0.0986549	0.115149	-0.0756334	0.0550498	0.0184795	0.0115688	0.0242851	0.0191481	0.0551613	0.0285461	-0.0350246	-0.0650215	-0.023993	0.0203423	-0.0284585	-0.0275385	0.0815088	-0.0731187	-0.130971	0.132529	0.0967904	0.0493084	0.158263	0.102053	0.0133506	0.107509	0.0209456	0.0496569	0.190088	0.15654	0.135656	-0.100674	0.132457	-0.033816	-0.0206698	0.0140702	0.00960558	0.0037656	0.0920299	0.000436295	-0.0452119	-0.063957	-0.0156051	-0.0498687	0.0168361	-0.0417687	0.013349
Measles Virus_GSE5808_PBMC_252	0.0308254	0.082632	0.0745365	0.0972243	-0.0172014	0.0901507	0.0413949	0.0158458	0.0825018	0.0724012	0.102103	0.0438876	0.00818686	-0.0138127	0.0241185	0.0427459	-0.0449061	0.00626207	0.12051	-0.0185456	0.0255392	0.0569129	0.0526308	0.0578136	0.150965	0.150191	0.0613169	0.079886	-0.0236082	0.00490099	0.158298	0.1111	0.182698	-0.00604001	0.0945398	0.016809	0.070943	-0.00375797	-0.000507752	-0.0117952	0.0385043	-0.0254116	-0.0920808	-0.137553	-0.0382923	-0.0109768	0.0513533	0.0128387	0.109551
Measles Virus_GSE5808_PBMC_253	-0.0408311	0.0830885	0.0893865	0.0484109	0.0204128	0.00698922	0.0352773	0.0231077	-0.0139945	-0.00472557	-0.0312233	0.0366584	0.0107038	-0.0210364	-0.0330839	0.0156938	0.0390942	0.0363278	-0.0138762	-0.0530617	0.0585337	0.0394498	-0.0604669	0.144226	-0.09132	-0.144718	-0.107735	0.00282801	0.181817	0.0951627	-0.0475828	-0.0595208	-0.12101	0.100511	-0.0942285	-0.0831013	-0.173251	0.046934	0.0621238	0.0935465	0.0287758	-0.00600153	-0.0769082	0.0418824	-0.0457364	0.0895652	0.0963428	-0.0275322	-0.00984107
Measles Virus_GSE5808_PBMC_254	0.0223119	0.0490467	0.036952	0.0819678	-0.0205816	0.0297887	-0.0172478	-0.0609004	-0.0192392	-0.0456651	0.0293429	0.0322047	-0.0983431	-0.113153	-0.0589526	-0.00733169	-0.0754766	-0.00352632	0.120723	-0.0885002	-0.236282	0.137953	0.11972	0.0142459	0.145411	0.153174	0.0205195	0.0292594	-0.0817336	-0.0619761	0.181269	0.116225	0.0957877	-0.190459	0.197516	0.121301	0.122593	-0.0590735	-0.0449401	-0.0290533	0.0163434	-0.0711056	-0.113741	-0.112676	-0.0753422	-0.133897	-0.046563	-0.0820839	-0.001099
Measles Virus_GSE5808_PBMC_255	0.013614	0.0466132	0.0431596	0.0317679	0.0372163	0.05536	0.0448688	-0.00281955	0.0454848	0.0547203	0.0359417	0.050635	0.0170118	0.0162991	0.0119626	0.000958218	-0.0556654	0.0286601	0.0245733	0.0244158	0.132691	-0.00818763	0.0105354	0.0847922	-0.0194641	-0.00457834	-0.0109893	-0.024237	0.017023	0.0059442	-0.0451884	-0.0491845	0.0216172	0.0708939	-0.00800046	0.0156364	0.0383717	0.0111629	-0.00370917	0.0154027	-0.0140486	-0.0320119	-0.106542	-0.0658776	-0.0402531	0.0403337	0.0981764	0.00792246	0.0628723
Measles Virus_GSE5808_PBMC_256	-0.0136263	0.112433	0.113827	0.126819	-0.0433087	0.0357398	0.00706221	0.00306015	-0.016207	-0.0415254	0.00472491	0.0176901	-0.0518132	-0.0915229	-0.0481938	0.0330321	0.0071663	0.001128	0.083165	-0.110199	-0.18695	0.216408	0.0654733	0.0908788	0.130001	0.0697267	-0.00338155	0.126555	0.143976	0.11531	0.190581	0.109688	0.0830813	-0.0105372	0.127809	-0.0244668	-0.0671951	0.0434693	0.0524829	0.0704771	0.0906549	-0.00272603	-0.0462532	-0.0151329	-0.0228924	-0.0679719	-0.0482762	-0.108757	-0.0726567
Measles Virus_GSE5808_PBMC_257	-0.012713	0.0908571	0.0963995	0.0705796	0.0623216	0.0597589	0.0517452	-0.0126301	0.00580341	-0.000609424	-0.00205506	0.0746104	-0.0280778	-0.0528089	-0.0431055	-0.0198823	-0.0424151	0.0244783	0.0253243	-0.0674384	-0.0711511	0.0921827	0.0230998	0.147788	-0.0427725	-0.0430603	-0.102981	0.0172982	0.0858607	0.0445359	0.0336434	-0.0636444	-0.073807	-0.0698137	0.0509042	0.00576757	-0.0440866	0.016884	0.0225612	0.0670403	0.0091252	-0.0317535	-0.134631	-0.0133572	-0.0660321	-0.00722137	0.00888757	-0.0496981	0.00713404
Measles Virus_GSE5808_PBMC_258	-0.014362	0.147385	0.140308	0.107258	0.0222633	0.103861	0.0751539	0.0404109	0.0785985	0.0636878	0.057586	0.0924828	0.00991099	-0.0516054	-0.0290071	0.0091488	-0.0366165	0.0309535	0.0316137	-0.0307178	0.0103731	0.0926752	0.00171855	0.154018	0.0514805	0.00250219	-0.0751666	0.0634545	0.127054	0.107631	0.110102	0.00111269	0.0255031	0.0355803	0.0234896	-0.0507013	-0.0717914	0.0620806	0.0600021	0.0786551	0.0511507	-0.020252	-0.156184	-0.0810088	-0.0761232	0.0600516	0.0910658	-0.0215412	0.0826187
Measles Virus_GSE5808_PBMC_259	-0.055908	0.119634	0.123907	0.091867	0.0141803	0.0290282	0.0341107	0.00198374	-0.0295117	-0.0352334	-0.0368917	0.0275876	-0.0328811	-0.0752577	-0.0610441	0.00614654	0.0277585	0.0225515	-0.00465765	-0.115524	-0.0925078	0.134767	-0.0135579	0.190428	-0.0421946	-0.113752	-0.125323	0.0596855	0.192795	0.117306	0.0616674	-0.0398622	-0.0983922	0.00857881	0.00805337	-0.0963912	-0.196248	0.0706391	0.0846569	0.111027	0.0608211	0.00213098	-0.0711697	0.0665806	-0.0515408	0.0389744	-0.000896441	-0.06588	-0.0481839
Measles Virus_GSE5808_PBMC_260	0.0116952	0.0572855	0.0602457	0.0724632	-0.0460837	0.0434954	0.00828442	0.00358508	0.0266168	0.011655	0.0528122	0.0392658	-0.0551518	-0.0950916	-0.0464026	-0.00152128	-0.0352243	-0.0314052	0.0220234	-0.0416974	-0.1559	0.121838	0.0832039	0.0378432	0.11803	0.0766223	-0.0167198	0.0444783	-0.0348158	0.00429612	0.143221	0.0804965	0.0896287	-0.112856	0.119423	0.0275421	0.0208049	0.00644385	0.00362652	-0.00811762	0.0590573	-0.0198174	-0.0446049	-0.0338514	-0.0278011	-0.0445408	-0.0288345	-0.0459788	-0.00804169
Measles Virus_GSE5808_PBMC_261	-0.0535802	0.0804612	0.0761847	0.0220952	0.0327949	0.081757	0.107498	0.0588607	0.109611	0.118959	0.0419399	0.0245262	0.0861961	0.0675269	0.0318341	-0.0126263	-0.0151931	0.0055498	-0.111432	0.102304	0.327485	-0.1365	-0.0935141	0.125582	-0.151642	-0.18403	-0.0824841	-0.0221806	0.104484	0.0815675	-0.184701	-0.140886	-0.0721377	0.194094	-0.173077	-0.17569	-0.161627	0.0930416	0.0519448	0.0570688	0.0152219	0.0662296	-0.0214896	0.0269525	0.0265226	0.242698	0.174796	0.132443	0.116409
Measles Virus_GSE5808_PBMC_262	-0.0813212	0.0274604	0.0352452	-0.0291887	0.0486152	0.0207106	0.0788147	0.0470331	0.0431952	0.0702797	-0.0108609	0.00489164	0.0787384	0.0805515	0.0205421	-0.0197866	0.00592917	0.00993858	-0.153542	0.0919892	0.356199	-0.186406	-0.160924	0.128753	-0.262189	-0.287092	-0.140559	-0.0611143	0.135751	0.0646158	-0.296729	-0.222963	-0.181175	0.212257	-0.262337	-0.179349	-0.198453	0.0854398	0.0580508	0.063351	-0.0193124	0.069176	0.0121194	0.0988751	0.0327061	0.266763	0.161813	0.143822	0.0716664
Measles Virus_GSE5808_PBMC_263	-0.0184981	-0.0453364	-0.058674	-0.0584162	-0.0209137	-0.0339569	-0.00615469	-0.0218388	0.00952551	0.00915924	0.0094518	-0.0215245	-0.0144259	-0.00915455	-0.0183769	-0.0498864	-0.0559011	-0.0258604	-0.0591493	0.0251383	0.105925	-0.0805285	0.0249718	0.0568544	-0.0959991	-0.0853861	-0.0728366	-0.0581488	-0.0337146	-0.0616166	-0.117214	-0.0537362	-0.0797993	-0.00913549	-0.0413419	-0.0260674	-0.0175811	-0.021033	-0.0521258	-0.0465033	-0.0400069	-0.0270479	-0.00344085	0.0412452	-0.0162449	0.0947803	0.0987738	0.107558	0.0687354
Measles Virus_GSE5808_PBMC_264	0.0144411	0.0287374	0.0258343	0.0182494	-0.0202266	0.0330991	0.019849	0.00355328	0.0646898	0.0544256	0.0464652	0.0151061	0.00425677	-0.00294532	-0.00507938	0.0164778	-0.0382646	0.00428035	0.0159404	0.0244795	0.0460879	0.0127474	0.0368115	0.0434194	0.0612728	0.0322173	-0.000660194	-0.00298022	-0.0407484	-0.0192268	0.0281977	0.0332788	0.0801423	0.064492	0.0400535	-0.00112467	0.0410403	-0.0160256	0.00326876	-0.0338467	-0.000892746	0.0122558	-0.00951767	-0.0384506	0.0225094	0.0396264	0.0776091	0.0246765	0.0476203
Measles Virus_GSE5808_PBMC_265	-0.0647017	-0.015017	-0.00685618	-0.0541138	0.0254426	-0.0581664	0.00972211	-0.00720413	-0.0511646	-0.0312663	-0.0676473	-0.0166732	-0.0155617	-0.00206456	-0.0480736	-0.0341412	-0.0109686	0.00133048	-0.117492	0.01156	0.151646	-0.0650982	-0.100267	0.100921	-0.209049	-0.245153	-0.146035	-0.0732375	0.140927	0.0473984	-0.235518	-0.157092	-0.202959	0.121827	-0.165712	-0.109631	-0.15371	0.0400436	0.0243235	0.059088	-0.027475	0.0175117	0.00351741	0.138861	0.00585738	0.152743	0.0876536	0.0660574	-0.0131097
Vesicular Stomatitis Virus_GSE2449_Human Astrocytes_266	0.0562206	-0.0641055	-0.0800004	-0.0188789	-0.0341274	-0.0189327	-0.0481252	-0.0135576	0.0209841	-0.00991095	0.0362854	-0.050585	0.00801983	0.0305411	0.0570549	0.00462548	0.012837	-0.0315273	-0.00327743	0.0499384	-0.0773558	0.0673977	0.0816811	-0.0480798	0.0744048	0.0860296	0.0697553	0.0030165	-0.039175	-0.0114049	0.06404	0.0683637	0.09403	-0.0145698	0.0829127	-0.0168315	0.0130371	-0.0334217	-0.0654697	-0.0765133	0.0085967	0.00770523	0.107937	-0.0309318	0.0615969	-0.0708429	-0.0262658	-0.0312578	-0.0340457
Vesicular Stomatitis Virus_GSE2449_Human Astrocytes_267	0.0218233	-0.0323099	-0.0190304	-0.0409461	0.030586	-0.0607315	-0.0150794	0.014336	0.00823399	0.0408769	0.0119128	-0.00252937	0.0440391	0.0480211	0.0203918	0.0103955	0.0552787	0.0243774	-0.0875896	0.0780252	0.0619651	0.0186081	0.0576045	-0.027877	-0.00890158	-0.0537935	-0.003077	-0.0119599	0.0146962	0.0546986	-0.0638226	-0.0399415	-0.0119193	0.073836	0.0290622	-0.0558585	-0.049311	0.0425229	0.00209607	0.000654247	-0.0141608	0.0957528	0.129052	0.166735	0.0922805	0.104848	0.0944855	0.076381	0.0576842
Vesicular Stomatitis Virus_GSE2449_Human Astrocytes_268	-0.0468448	0.0385322	0.0487635	0.0227626	-0.0630299	0.0357373	0.0353999	0.048578	0.0647321	0.0711571	0.0339855	-0.0242538	0.0360584	0.0428092	0.0250401	-0.00270686	-0.0244957	-0.022214	-0.0377528	0.0422531	0.117252	-0.0516384	-0.0879689	0.0283233	-0.0464966	-0.0759547	-0.0829828	0.011249	0.034563	0.032423	-0.0431349	-0.0247607	-0.0133265	0.0638131	-0.0914056	-0.036384	-0.00936455	0.0151292	0.0370972	-0.0274848	-0.0234244	0.091318	0.0214626	-0.0111407	0.0485098	0.0888391	0.0210956	0.0624124	0.0123503
Vesicular Stomatitis Virus_GSE2449_Human Astrocytes_269	0.0358823	0.0430074	0.0282123	0.0707008	-0.0731339	0.0155469	-0.0244062	0.0351683	-0.00632584	-0.0218798	0.00586373	-0.00600757	-0.0534751	-0.0588531	-0.0114327	0.0202079	-0.00552496	-0.013771	0.032819	-0.0186355	-0.120798	0.142763	0.0475567	0.0072599	0.138405	0.0545078	-0.00906718	0.126562	0.078533	0.0831931	0.146385	0.0966824	0.0893328	0.000562924	0.079739	0.00147647	-0.00682383	0.00606922	0.0572587	-0.0190592	0.0215262	0.0957052	0.0791101	-0.00116376	0.0445907	-0.0115108	-0.0525716	-0.0172302	-0.0436163
Herpesvirus 1, Cercopithecine_GSE4521_Human foreskin fibroblast cells_Strain E2490_270	-0.044963	0.154825	0.155886	0.0374504	0.178477	0.108133	0.116262	0.0855073	0.0816578	0.076359	-0.0300324	0.135145	0.0438678	-0.0111369	-0.0583588	-0.0250133	-0.0322248	0.0443848	-0.0507663	0.0217756	0.126372	-0.0488329	-0.106365	0.0894846	-0.101193	-0.137342	-0.107566	0.0045112	0.126467	0.0668363	-0.0716804	-0.123714	-0.104019	0.131989	-0.108492	-0.0232712	-0.0456144	0.143965	0.0817942	0.215296	0.0267943	0.0542343	-0.126859	0.114135	0.00387263	0.110229	0.065896	0.0110642	0.0296515
Herpesvirus 1, Cercopithecine_GSE4521_Human foreskin fibroblast cells_Strain E2490_271	0.0410285	-0.0436349	-0.0240249	0.029089	-0.0705726	-0.0476209	-0.0644926	-0.00406276	-0.099386	-0.07945	-0.018088	-0.00608501	-0.120106	-0.0709989	-0.0377688	-0.00316267	-0.0047178	-0.0296918	0.0908261	-0.0708189	-0.23233	0.115953	0.0533062	-0.0190935	0.136962	0.116086	0.0606967	0.00918524	-0.0464924	-0.0176457	0.14372	0.137334	0.0747386	-0.134672	0.114182	0.030082	0.0086983	-0.104624	0.0150074	-0.0655658	0.0166583	-0.0807089	-0.0016235	-0.145832	-0.0567475	-0.127982	-0.0740416	-0.0846417	-0.0423517
Herpesvirus 1, Cercopithecine_GSE4521_Human foreskin fibroblast cells_Strain E2490_272	-0.110508	0.0909235	0.0856995	-0.010437	0.135297	0.0509169	0.0574259	0.0327887	0.0303016	0.021547	-0.0490009	0.0577228	0.120084	0.0496276	0.0139142	0.00760469	0.0747121	0.0559541	-0.071932	-0.0437892	0.13178	-0.0601178	-0.123288	0.0956709	-0.132344	-0.146337	-0.134234	0.0116692	0.185969	0.106854	-0.0604772	-0.128043	-0.154493	0.0232106	-0.197069	-0.0659336	-0.112803	0.16733	0.0708627	0.181254	0.0527432	0.0909804	-0.0198025	0.239079	0.0388963	0.0967069	0.00939811	-0.0108957	-0.015382
Herpesvirus 1, Cercopithecine_GSE4521_Human foreskin fibroblast cells_Strain E2490_273	0.0100782	-0.020407	-0.0136131	-0.0331433	-0.0556347	-0.00100565	-0.0012256	0.0279577	0.0188471	0.0223379	0.00649383	-0.0339993	0.0138234	0.00243936	-0.000193335	-0.000739626	-0.00302622	-0.000925825	-0.0127115	0.0331566	0.171145	-0.136925	-0.0920152	-0.00253838	-0.0416632	-0.0350747	-0.00459152	-0.0554267	-0.0163499	-0.0372238	-0.0349251	-0.0128544	-0.0401414	0.0526188	-0.138774	0.0050348	0.00973563	-0.0259162	0.0241621	-0.0683139	-0.0247937	0.00351714	-0.0227318	-0.0476985	-0.0538954	0.100212	0.0528932	0.0786379	0.0756342
Herpesvirus 1, Cercopithecine_GSE4521_Human foreskin fibroblast cells_Strain E2490_274	-0.057075	0.124719	0.136598	0.0538463	0.0677961	0.0782152	0.0715277	0.0481475	0.0117923	0.0252615	-0.0238987	0.0918326	0.0695489	0.0137715	-0.00772437	0.00663965	0.0612159	0.0235088	-0.00306454	-0.0518162	0.037745	0.0120502	-0.109092	0.126418	-0.0873345	-0.0994644	-0.106086	0.034357	0.128727	0.0680619	0.0089008	-0.0762614	-0.0977799	-0.000772872	-0.112867	-0.0381511	-0.125221	0.123458	0.084539	0.114002	0.071105	0.0740968	-0.0582731	0.137865	0.00440269	0.0589508	0.00604361	-0.0706401	-0.0350891
Herpesvirus 1, Cercopithecine_GSE4521_Human foreskin fibroblast cells_Strain E2490_275	-0.0677229	0.0856121	0.0890195	-0.0220538	0.159991	0.0225808	0.0508435	0.0219441	-0.0126399	0.00331432	-0.0744798	0.108476	0.047406	0.000511849	-0.0538846	-0.0349201	0.0156088	0.0733705	-0.0862332	-0.0212383	0.0565591	0.00214612	-0.0523639	0.0965021	-0.141081	-0.174184	-0.157659	-0.0116771	0.155549	0.0797386	-0.0781647	-0.163838	-0.188515	0.0640435	-0.0814755	-0.00110873	-0.0806243	0.168218	0.0762172	0.20414	0.0187229	0.0737402	-0.0618891	0.244211	0.0218676	0.0906376	0.037501	-0.0202191	-0.0257584
Herpesvirus 1, Human_GSE4521_Human foreskin fibroblast cells_Strain E2490_276	-0.0215827	0.102623	0.0981044	0.0566105	0.0876868	0.110475	0.0569077	0.00766885	0.081991	0.0204567	0.0120778	0.0948292	0.0397384	-0.0191235	-0.0145686	0.00164685	-0.0383384	0.0402278	0.0483573	-0.0385547	-0.0592182	0.0533394	-0.00844328	0.0596404	-0.000599627	0.00626314	-0.0717476	0.0516392	0.0286239	0.0153055	0.0414337	-0.0313908	0.00152826	-0.0169706	0.0525974	0.0313563	0.0301447	0.0613265	-0.00638727	0.0725233	0.0233759	0.0275506	-0.107246	0.0102577	-0.0188039	-0.021031	-0.0252024	-0.0634723	-0.0156158
Herpesvirus 1, Human_GSE4521_Human foreskin fibroblast cells_Strain E2490_277	-0.0717488	0.102901	0.117846	0.0288766	0.0489104	0.0697778	0.106088	0.0633644	0.0490603	0.0769878	-0.000146299	0.076193	0.031335	0.0245141	-0.0279186	-0.00878006	0.00706418	0.0157713	-0.0162222	0.000163718	0.12622	-0.0831452	-0.141958	0.0623197	-0.0790629	-0.0936962	-0.064625	0.0092148	0.0844478	0.0541287	-0.0685546	-0.0652298	-0.0771866	0.0676537	-0.143264	-0.0502212	-0.067718	0.04618	0.0757952	0.0897296	-0.00467023	0.0274614	-0.108494	0.0120544	-0.0455486	0.109607	0.0472136	0.0435822	0.0483494
Herpesvirus 1, Human_GSE4521_Human foreskin fibroblast cells_Strain E2490_278	-0.0252748	0.0424374	0.0302045	-0.0319215	0.0953577	0.00922007	0.0385745	0.0585809	0.0433179	0.0558413	-0.00231773	0.0428161	0.0593355	0.0302349	-4.74868e-05	0.0076852	0.0321038	0.0485868	-0.0589899	0.0318961	0.183031	-0.0553335	-0.0319701	0.087875	-0.0453266	-0.140954	-0.047844	-0.0251863	0.0876578	0.0735417	-0.0657565	-0.047417	-0.0739805	0.157489	-0.0811401	-0.0322701	-0.0451219	0.0804982	0.0176166	0.0818533	0.0123157	0.054457	-0.00964278	0.12515	0.0389322	0.124145	0.11616	0.0777388	0.0903
Herpesvirus 1, Human_GSE4521_Human foreskin fibroblast cells_Strain E2490_279	0.00552445	-0.0345277	-0.0095968	-0.0263949	-0.00952627	-0.0490827	-0.0307591	0.0192639	-0.0378065	-0.0296266	-0.017406	-0.00137479	0.00302676	-0.00991277	-0.00679264	0.0189533	0.0488178	0.0321139	0.0197071	-0.0448519	-0.0190258	0.0639875	0.0370442	0.0788696	0.0359041	-0.0330248	-0.0296824	-0.00572737	0.0522787	0.0459298	0.0603987	0.0376371	-0.0281058	0.011553	0.0301022	-0.0043285	-0.0268549	0.00151611	0.0115899	-0.0177815	0.0174762	-0.0313912	0.00437332	0.0214943	-0.0274058	0.0189026	0.0309484	0.0173628	0.0441996
Herpesvirus 1, Human_GSE4521_Human foreskin fibroblast cells_Strain E2490_280	-0.0885593	0.124826	0.151006	0.0282432	0.137848	0.0517158	0.0868938	0.0704527	0.0222309	0.0461359	-0.0373281	0.10935	0.0898801	0.0278664	-0.0177911	-0.00610214	0.0614605	0.0627277	-0.0574358	-0.0550098	0.0977938	0.0266576	-0.0789443	0.187186	-0.120972	-0.212098	-0.180047	0.021179	0.1926	0.124439	-0.0409979	-0.131511	-0.165568	0.0779119	-0.115079	-0.0448604	-0.137267	0.169066	0.0910442	0.165577	0.0571384	0.0799457	-0.0727123	0.228518	0.0128999	0.106101	0.0480812	-0.0281841	0.00270873
Herpesvirus 1, Human_GSE4521_Human foreskin fibroblast cells_Strain E2490_281	-0.0561688	0.100964	0.102138	0.00753711	0.132455	0.024493	0.0542174	0.0549287	0.0140982	0.0319656	-0.0401679	0.105316	0.0511347	-0.000647741	-0.0393351	-0.0189173	0.0301886	0.0586401	-0.0558229	-0.0436482	0.0450037	0.0524582	-0.0188219	0.139488	-0.0739825	-0.177995	-0.14244	-0.00742996	0.138748	0.0845177	-0.0231504	-0.101119	-0.140793	0.0816705	-0.0299315	0.0081728	-0.0680196	0.1316	0.0520727	0.151207	0.0280671	0.0587702	-0.0605677	0.191613	0.0153846	0.0758348	0.0461314	-0.0115228	0.00776082
Lymphocytic Choriomeningitis Virus_GSE5790_PBMC_WE_282	-0.0957985	0.0637244	0.0592139	0.00850515	0.037704	0.0273886	0.064568	0.0069049	0.0140296	0.0134155	-0.018172	0.012168	0.0718254	0.0306493	0.00209761	-0.00783097	0.0509611	0.0148705	-0.0793774	-0.0457058	0.054998	-0.017871	-0.0445352	0.0976118	-0.13678	-0.173998	-0.147938	-0.00198985	0.100094	0.0784419	-0.0953908	-0.12998	-0.12177	0.0173974	-0.0666124	-0.0998941	-0.178842	0.0744389	0.0318445	0.0774755	0.0344515	0.0361267	0.00816508	0.120124	0.0226371	0.0779378	0.0262797	-0.0272313	-0.041539
Lymphocytic Choriomeningitis Virus_GSE5790_PBMC_WE_283	-0.0152896	0.0506093	0.0434953	0.0362416	-0.0140873	0.0251874	0.0269093	0.0408196	0.0377903	0.0272591	0.0300863	0.0195255	0.0011731	-0.0274954	-0.0157732	0.00709004	0.0219804	0.000795219	-0.0242708	-0.0125509	0.0373243	0.0177611	0.0138391	0.0491827	0.021686	-0.0263962	-0.0205775	0.0277509	0.0608778	0.0622576	-0.00367918	0.0105197	0.0178385	0.0381899	0.00573462	-0.0831831	-0.119168	0.0353422	0.0288447	0.0468131	0.0535191	-0.016607	-0.0124203	0.00591683	-0.00383324	0.055596	0.0545741	0.0252247	0.03629
Lymphocytic Choriomeningitis Virus_GSE5790_PBMC_WE_284	-0.0615638	0.0595821	0.0601317	0.00665776	0.0252969	0.0138716	0.0446814	0.0299285	0.0260925	0.0288397	-0.00728869	0.0155908	0.0513374	0.0153973	-0.00384142	-0.00844998	0.0495255	0.0221317	-0.0834175	-0.0182345	0.0675562	-0.00962645	-0.0378563	0.0785004	-0.111251	-0.145768	-0.117106	0.00194393	0.108123	0.0851198	-0.0866298	-0.110685	-0.106816	0.0391693	-0.0669867	-0.0965681	-0.173269	0.0761811	0.0377612	0.0794732	0.0456515	0.0323963	0.00641656	0.116095	0.0242425	0.0983338	0.0422659	-0.00460441	-0.0156328
Lymphocytic Choriomeningitis Virus_GSE5790_PBMC_WE_285	-0.0606863	0.0520484	0.0458401	-0.00455766	0.00794376	0.00454213	0.0333402	0.0227076	0.0219321	0.0210108	-0.0139983	0.0114923	0.0407857	0.0105924	-0.0100134	-0.00903666	0.0487163	0.0187114	-0.0844932	-0.0177924	0.0652381	-0.0209528	-0.0382412	0.0582527	-0.113099	-0.131424	-0.0939444	-0.00719992	0.0903692	0.0673697	-0.085508	-0.102464	-0.112545	0.0380115	-0.0679558	-0.085162	-0.16183	0.0729548	0.0292899	0.0645826	0.0414033	0.0222659	0.00531283	0.101802	0.012489	0.0882602	0.0343537	0.0049922	-0.0148512
Lymphocytic Choriomeningitis Virus_GSE5790_PBMC_WE_286	-0.0911574	0.0613154	0.0568616	0.00950668	0.0242626	0.0225993	0.0577255	0.0132756	0.0209866	0.0222813	-0.0107937	0.00928545	0.0756477	0.0362467	0.015093	-0.0029269	0.055898	0.0129249	-0.0855295	-0.0347762	0.0483839	-0.00854958	-0.0289231	0.0851457	-0.127028	-0.154978	-0.135551	-0.000960106	0.0918049	0.08112	-0.08665	-0.117536	-0.107934	0.0173804	-0.0496655	-0.103423	-0.176088	0.0781432	0.023225	0.0692509	0.0419306	0.0374187	0.0172105	0.121331	0.0278564	0.0799039	0.0237364	-0.0171748	-0.0357613
Lymphocytic Choriomeningitis Virus_GSE5790_PBMC_WE_287	-0.072238	0.0603508	0.0566365	0.0158038	0.0151388	0.0268401	0.0537438	0.0230102	0.0363294	0.0329341	0.00302678	0.0149964	0.0564765	0.018934	0.00139705	-0.00872131	0.0318364	0.00812887	-0.0772475	-0.0160068	0.057591	-0.0174581	-0.0166796	0.070949	-0.0985473	-0.123642	-0.104437	-0.000735324	0.081828	0.0808397	-0.0719508	-0.0936084	-0.0780032	0.0220656	-0.0383791	-0.109084	-0.165357	0.0775764	0.0187646	0.0662564	0.0496446	0.0237479	0.0039022	0.0928326	0.0184576	0.0908408	0.0522458	0.00873526	0.00238811
Lymphocytic Choriomeningitis Virus_GSE5790_PBMC_WE_288	-0.0111846	0.0224838	0.0286514	0.0232481	-0.0177173	0.016757	0.0224111	0.0265636	0.0293766	0.0218803	0.0259357	0.00267346	0.000905653	-0.00087018	0.00092015	0.0126815	0.0111011	0.00148376	-0.00237215	-0.0190641	-0.026513	0.020978	0.00987255	0.00802965	0.0208696	0.0088669	-0.015847	0.0175908	0.00807345	0.017984	0.0198064	0.0197325	0.0171527	-0.0191117	0.0204926	-0.047605	-0.0495103	0.00980037	-0.00291896	0.0136366	0.0264122	0.00203762	0.00441156	0.00550978	0.0185208	0.0135377	0.00467643	0.00338798	0.00337326
Lymphocytic Choriomeningitis Virus_GSE5790_PBMC_WE_289	-0.00937293	0.029449	0.0295761	0.0252303	-0.00792626	0.00930025	0.0116467	0.0121544	0.0289787	0.0208431	0.0257474	-0.000547553	0.00586323	-0.00960545	-0.00119575	0.00452152	0.00809461	0.00878136	-0.0140009	-0.0103391	-0.0115805	0.027144	0.0407995	0.0240784	0.0126256	-0.000189428	-0.0192586	0.00805037	0.0173028	0.0313089	0.00627256	0.0086397	0.00836907	-0.0168862	0.0414964	-0.0707173	-0.0769611	0.0294032	-0.0071659	0.0231826	0.0461966	-0.00620624	0.00245952	0.0220034	0.0173677	0.0420466	0.0536148	0.0206639	0.038411
Lymphocytic Choriomeningitis Virus_GSE5790_PBMC_ARM_290	-0.0399162	0.000127015	-0.0080186	-0.0386719	0.0358177	-0.00886873	0.0181042	0.00105109	0.0175533	0.0125216	-0.025015	0.0103972	0.0518843	0.0464155	0.0116327	-0.0104124	0.0139075	0.0237656	-0.0843273	0.0330171	0.112105	-0.0824443	-0.0727846	0.0220603	-0.175001	-0.136346	-0.0880323	-0.0373362	0.0457857	0.0163087	-0.154789	-0.155298	-0.143977	0.0192658	-0.120379	-0.0556854	-0.0790046	0.0590548	0.0180566	0.0334269	0.00176304	0.0467272	0.0167536	0.08952	0.0379381	0.104089	0.0538943	0.0342475	0.0135626
Herpesvirus 8, Human_GSE6489_Pulmonary microvascular entdothelial cells_291	-0.00450718	-0.0461427	-0.049148	-0.082877	0.0243267	-0.0510281	0.015566	0.0193164	-0.00647718	0.0201939	-0.032873	-0.00779651	-0.018637	0.0372421	-0.0340662	-0.0377112	-0.0798665	0.0460906	-0.137888	0.04032	0.0692909	-0.0469017	0.00728424	0.0222007	-0.0774654	-0.161143	-0.130147	-0.0270091	0.0676927	0.0425056	-0.106731	-0.0934983	-0.115054	0.0751838	-0.0162051	-0.0252009	0.0242071	0.00893115	-0.0149204	-0.00949047	-0.11243	0.0498163	0.023045	0.0937101	0.0334629	0.0992409	0.046335	0.100403	0.0258958
Herpesvirus 8, Human_GSE6489_Pulmonary microvascular entdothelial cells_292	0.0102741	0.0707301	0.0854538	0.10086	-0.00703898	0.0541223	-0.00298507	0.000524308	0.00826409	-0.00400223	0.0407115	0.0379479	0.00799877	-0.0544844	0.00284677	-0.00170702	0.0528139	-0.0227644	0.104024	-0.0355219	-0.179897	0.175721	0.118662	0.00603115	0.146791	0.150598	0.089344	0.0503471	-0.00485377	0.0238375	0.184391	0.106595	0.11227	-0.103367	0.123595	0.0669953	-0.0256244	0.049622	0.0256096	0.0458703	0.150125	0.0267264	0.0420802	0.0227564	0.0572888	-0.114089	-0.0296019	-0.149919	-0.0278031
Herpesvirus 8, Human_GSE6489_Pulmonary microvascular entdothelial cells_293	-0.0519519	0.0668286	0.0675585	0.0120157	0.0507685	0.0289831	0.0466143	0.0343132	0.0265886	0.0336086	-0.00424827	0.0299022	0.100105	0.0518875	0.0160767	-0.0113899	0.0666539	0.0355364	-0.0627683	-0.0368961	0.0199928	0.0495242	-0.00955152	0.126906	-0.10864	-0.156984	-0.125898	-0.00637561	0.137738	0.100977	-0.0410011	-0.112621	-0.137265	0.0209913	-0.0500584	-0.0604715	-0.153934	0.130471	0.0497612	0.106058	0.0730686	0.0842058	0.05231	0.193404	0.0717621	0.0695325	0.0429042	-0.0593284	-0.0254228
Human Papillomavirus_GSE6791_Cervical cancer_16_294	0.0899105	-0.107805	-0.120778	0.000564568	-0.107896	-0.0341898	-0.0940262	-0.0514863	-0.0433752	-0.087023	0.0295345	-0.0642837	-0.0544041	-0.00787733	0.0512742	0.0476067	-0.0131457	-0.0327729	0.165304	-0.0460196	-0.257748	0.0732707	0.163151	-0.193547	0.257064	0.335516	0.23395	0.0604411	-0.205528	-0.128505	0.23573	0.280486	0.266613	-0.144869	0.242139	0.102767	0.191177	-0.152661	-0.123123	-0.176788	-0.0172113	-0.0428612	0.102207	-0.179137	0.0372012	-0.248206	-0.150082	-0.0225672	-0.0396943
Human Papillomavirus_GSE6791_Cervical cancer_16_295	0.0897126	-0.0802865	-0.0912975	0.0124973	-0.0867321	-0.0195984	-0.0896113	-0.0183311	-0.0191137	-0.0549328	0.0470136	-0.0448678	-0.0874599	-0.0505208	0.0111511	0.038751	-0.0355386	-0.0363724	0.171712	-0.0546051	-0.213444	0.0356015	0.0961105	-0.16317	0.243481	0.29597	0.201662	0.0491362	-0.186316	-0.13005	0.240771	0.25412	0.235691	-0.139292	0.17693	0.134511	0.210714	-0.144923	-0.0946964	-0.147307	-0.010845	-0.0833203	0.0127997	-0.221193	-0.0200325	-0.211252	-0.137336	-0.0500313	-0.0294442
Human Papillomavirus_GSE6791_Cervical cancer_16_296	0.124377	-0.101835	-0.109512	0.00742359	-0.0939957	-0.0200604	-0.0979891	-0.033359	-0.00149683	-0.0451149	0.0668567	-0.0359283	-0.101048	-0.0569288	0.0136236	0.0289341	-0.0616182	-0.0359793	0.17204	-0.00707028	-0.231304	0.0388346	0.161361	-0.221025	0.304362	0.376398	0.25818	0.0459625	-0.267297	-0.161662	0.252953	0.285398	0.297677	-0.152716	0.252664	0.185985	0.293999	-0.165414	-0.128166	-0.178635	-0.0125969	-0.0870001	0.00987452	-0.26876	-0.0027904	-0.230663	-0.127994	-0.0263365	-0.00319368
Human Papillomavirus_GSE6791_Cervical cancer_16_297	0.131673	-0.0709239	-0.0818892	0.03745	-0.0781274	0.00781589	-0.0625778	-0.0236	0.0151723	-0.0299571	0.0806978	-0.0174513	-0.110873	-0.0598927	0.00651905	0.0166485	-0.106468	-0.0371823	0.173708	0.0168338	-0.228617	0.051473	0.165404	-0.188919	0.298309	0.359964	0.24539	0.0435731	-0.249543	-0.160495	0.219721	0.289795	0.314629	-0.151017	0.260587	0.151251	0.277733	-0.182885	-0.133302	-0.192223	-0.0443864	-0.0736294	0.00677279	-0.288634	0.00621816	-0.227758	-0.095611	0.00730741	0.0378612
Human Papillomavirus_GSE6791_Cervical cancer_16_298	0.0573571	-0.00430588	-0.00384391	0.0602875	-0.019427	0.047625	-0.0155825	-0.0427273	-0.00944704	-0.0382896	0.0432449	0.00192254	-0.0123852	0.00682815	0.0526228	0.052192	-0.0219711	-0.00698065	0.169009	-0.0817514	-0.259697	0.114107	0.122344	-0.0827599	0.200546	0.251666	0.103607	0.0830065	-0.141229	-0.0793465	0.237358	0.175526	0.225643	-0.186443	0.234173	0.123582	0.190655	-0.0914529	-0.0904393	-0.0920069	0.00483607	-0.0153253	0.0129056	-0.141009	0.0124895	-0.219658	-0.152029	-0.11557	-0.0633997
Human Papillomavirus_GSE6791_Cervical cancer_16_299	0.11663	-0.0336732	-0.0480455	0.0638843	-0.0769222	0.0368845	-0.0341133	-0.0248797	0.0276158	-0.0103915	0.0981069	-0.00211784	-0.0683572	-0.0251111	0.0416927	0.0358235	-0.088697	-0.0340291	0.18374	-0.0019759	-0.213801	0.101577	0.197054	-0.129453	0.286142	0.336733	0.196045	0.0617653	-0.215082	-0.117738	0.220943	0.265519	0.339432	-0.146141	0.29936	0.124626	0.269986	-0.138344	-0.120727	-0.172683	-0.0262113	-0.0451876	0.00614304	-0.262571	0.0155391	-0.217591	-0.0960798	-0.00660356	0.0368342
Human Papillomavirus_GSE6791_Cervical cancer_16_300	-0.0193005	0.0398029	0.0290822	0.048438	-0.0360905	0.00743667	-0.0207973	0.0252651	-0.0127318	-0.0307491	-0.000772979	-0.00656728	-0.0440121	-0.0845118	-0.0544523	0.0107311	0.0516272	-0.0215212	0.0362195	-0.118713	-0.162701	0.0514448	-0.0112955	0.0175579	0.0508805	0.0189177	-0.00994374	0.0756304	0.0578226	0.0408458	0.153235	0.0675607	0.000481397	-0.0781287	0.0276593	-0.0287554	-0.0935479	0.000687964	0.0416734	0.0361806	0.0575345	-0.0117951	0.00536055	0.0144718	-0.0268847	-0.0809672	-0.0989318	-0.0872502	-0.0902291
Human Papillomavirus_GSE6791_Cervical cancer_16_301	0.0408341	0.0507105	0.0404717	0.0905095	-0.0559709	0.0432342	-0.0279081	-0.0258236	0.0262216	-0.0121979	0.0604925	0.013258	-0.102844	-0.12827	-0.0575111	0.0129542	-0.0461717	-0.0182712	0.131629	-0.0667251	-0.225935	0.100018	0.0695626	-0.0519874	0.222268	0.245952	0.108269	0.0790976	-0.0791204	-0.0619768	0.246964	0.18217	0.191445	-0.174277	0.159655	0.118474	0.123954	-0.0776936	-0.0256622	-0.0394342	0.0377097	-0.0994492	-0.0914113	-0.192361	-0.075105	-0.139597	-0.0718096	-0.0420204	0.0521694
Human Papillomavirus_GSE6791_Cervical cancer_18_302	0.0974525	-0.102774	-0.11019	0.00602861	-0.093036	-0.0391015	-0.101092	-0.0531764	-0.0504275	-0.0842263	0.0352684	-0.063355	-0.0921067	-0.0552536	0.0194738	0.0374839	-0.0327046	-0.031863	0.197604	-0.0481334	-0.270683	0.0827665	0.164639	-0.196315	0.304404	0.370249	0.261566	0.0589258	-0.222041	-0.143951	0.271069	0.305974	0.294954	-0.153237	0.259374	0.149983	0.230397	-0.16182	-0.100886	-0.159582	-0.0100994	-0.0941428	0.0506648	-0.223037	-0.0163814	-0.263301	-0.1594	-0.0433419	-0.0272707
Human Papillomavirus_GSE6791_Cervical cancer_18_303	0.120779	-0.0657346	-0.0751509	0.0391743	-0.0608578	0.0180085	-0.0522078	-0.025022	0.00774829	-0.0330227	0.0842825	-0.0170081	-0.0916638	-0.0445995	0.0231563	0.0239723	-0.0912184	-0.035831	0.160822	0.00268118	-0.230158	0.0621175	0.146246	-0.168863	0.26668	0.328309	0.217154	0.0410461	-0.235762	-0.144731	0.208903	0.245462	0.293603	-0.160186	0.245653	0.143315	0.255861	-0.154454	-0.127626	-0.159304	-0.0270803	-0.0776811	-0.00492634	-0.247255	0.000246938	-0.22476	-0.119686	-0.00855987	0.0160391
Human Papillomavirus_GSE6791_Cervical cancer_18_304	0.0925495	-0.111396	-0.121388	-0.00862735	-0.08942	-0.0356506	-0.0971748	-0.0522838	-0.0173404	-0.0578611	0.0492067	-0.0747609	-0.0231388	0.0193364	0.0778109	0.0477625	-0.00122936	-0.0349021	0.166015	-0.0308846	-0.21543	0.0325937	0.164165	-0.216088	0.235726	0.324411	0.235028	0.039132	-0.239418	-0.146517	0.21404	0.253491	0.246881	-0.141543	0.230637	0.129612	0.217978	-0.144332	-0.145386	-0.173379	-0.0110946	-0.0279151	0.108154	-0.164656	0.0557149	-0.221545	-0.10838	-0.0481145	-0.0423059
Human Papillomavirus_GSE6791_Cervical cancer_31_305	0.0648823	-0.0481415	-0.0641227	-0.00744886	-0.0503614	-0.0346717	-0.045465	0.030791	-0.0227955	-0.0350731	0.00916955	-0.0373656	-0.070337	-0.0170188	-0.00323189	0.0297391	-0.038204	0.0064649	0.109668	-0.00526713	-0.0274304	-0.0201892	0.041101	-0.0748678	0.154067	0.127611	0.13587	0.0160006	-0.0629054	-0.0742127	0.0932099	0.192512	0.116156	0.024058	0.0461402	0.0424748	0.0996276	-0.105296	-0.0525435	-0.105426	-0.0383882	-0.0643846	-0.0169096	-0.198957	-0.0396876	-0.0707103	-0.0166658	0.0471716	0.0296056
Human Papillomavirus_GSE6791_Cervical cancer_33_306	0.102909	-0.0495051	-0.054719	0.0540916	-0.0902666	0.00182845	-0.0658616	-0.033278	-0.0172667	-0.0519538	0.0645545	-0.0138173	-0.107463	-0.0758219	-0.00588298	0.0324893	-0.0770849	-0.0287865	0.176819	-0.0358549	-0.288698	0.109278	0.153809	-0.169959	0.322349	0.356231	0.228042	0.0578947	-0.204454	-0.127491	0.280661	0.293794	0.306678	-0.168006	0.259047	0.165201	0.258624	-0.152881	-0.113986	-0.143384	-0.00214136	-0.0789514	-0.0128292	-0.262215	-0.00929391	-0.262838	-0.128776	-0.0404295	0.011924
Human Papillomavirus_GSE6791_Cervical cancer_35_307	0.109352	-0.109587	-0.121321	-0.000429033	-0.0988124	-0.0325644	-0.0911355	-0.057441	-0.0314727	-0.0672322	0.0476799	-0.0594855	-0.0490004	0.00808125	0.0602565	0.0468196	-0.0342976	-0.0387533	0.175778	-0.0261875	-0.261707	0.0836051	0.189968	-0.194966	0.278654	0.346378	0.231276	0.0470985	-0.250745	-0.152817	0.229218	0.281124	0.305788	-0.169239	0.280784	0.155057	0.264825	-0.160171	-0.146029	-0.198099	-0.0317253	-0.0426092	0.0943804	-0.197806	0.0450812	-0.283808	-0.155265	-0.0546127	-0.04875
Human Papillomavirus_GSE6791_Cervical cancer_35_308	0.104916	-0.0913275	-0.102613	0.00887421	-0.0899871	-0.035766	-0.0990182	-0.035504	-0.0386574	-0.0702125	0.0364847	-0.0393507	-0.0976752	-0.0525731	0.00754798	0.0287214	-0.0313986	-0.0271221	0.169498	-0.0489675	-0.2598	0.0538775	0.129656	-0.18969	0.265243	0.312501	0.207362	0.0508717	-0.201638	-0.136987	0.255124	0.269819	0.236942	-0.16387	0.218348	0.173579	0.24591	-0.157431	-0.107573	-0.152571	-0.015248	-0.0616797	0.040681	-0.206551	0.00394807	-0.259754	-0.15078	-0.0822656	-0.0549202
Human Papillomavirus_GSE6791_Cervical cancer_58_309	0.126304	-0.119612	-0.125813	0.00523466	-0.0929502	-0.0377861	-0.099754	-0.0392734	-0.0316388	-0.0736532	0.0495211	-0.0470338	-0.104815	-0.051218	0.0189476	0.0249098	-0.0660643	-0.0427055	0.168491	-0.0141081	-0.262392	0.0613523	0.170055	-0.206208	0.281039	0.354012	0.244751	0.0343735	-0.24821	-0.156971	0.212023	0.279393	0.294858	-0.162725	0.255497	0.161683	0.271863	-0.170807	-0.129422	-0.187146	-0.0349462	-0.0686979	0.0511249	-0.241082	0.0130583	-0.284896	-0.158305	-0.0536711	-0.0500636
Human Papillomavirus_GSE6791_Cervical cancer_66_310	0.112951	-0.0412933	-0.0488397	0.0551648	-0.0641138	0.013353	-0.0501935	-0.034743	-0.00936014	-0.0443297	0.068392	-0.00164841	-0.0735836	-0.0339161	0.0296667	0.0402707	-0.068311	-0.0231797	0.186019	-0.0363962	-0.288236	0.142778	0.187703	-0.144101	0.29983	0.34273	0.195678	0.0567204	-0.202168	-0.110877	0.258673	0.270835	0.309138	-0.17637	0.296035	0.15776	0.25754	-0.139232	-0.114091	-0.149638	-0.015336	-0.0672258	0.00813645	-0.227993	0.00758531	-0.261215	-0.123275	-0.0479226	0.00960393
Human Papillomavirus_GSE6791_Head and neck cancer_16_311	0.0601125	0.00815917	-0.00135995	0.0681134	-0.0744146	0.00659128	-0.0487113	-0.0249442	-0.0204297	-0.0463386	0.0390921	-0.00626162	-0.122054	-0.110152	-0.0481314	0.0317057	-0.0291302	-0.0268593	0.168091	-0.0551373	-0.255215	0.105052	0.0950572	-0.125734	0.298945	0.290531	0.200706	0.0718408	-0.12692	-0.0918933	0.277356	0.278442	0.2528	-0.123932	0.184883	0.129236	0.15515	-0.132487	-0.0684751	-0.0869826	0.00778038	-0.0915229	-0.0407221	-0.238171	-0.0384855	-0.232232	-0.0996952	-0.0546166	0.0190381
Human Papillomavirus_GSE6791_Head and neck cancer_16_312	0.036697	0.0483129	0.049061	0.110365	-0.0751343	0.0138315	-0.0436202	-0.0129521	-0.0501798	-0.0664407	0.0207749	0.0164578	-0.158708	-0.167735	-0.0977105	0.00421841	-0.0432475	-0.025471	0.175151	-0.100179	-0.262769	0.125924	0.0464133	-0.065892	0.265507	0.252286	0.144219	0.0828175	-0.0336176	-0.0436544	0.275223	0.252904	0.187971	-0.130582	0.125033	0.107438	0.0668218	-0.0846835	0.00611849	-0.0187456	0.0598192	-0.114397	-0.121197	-0.238093	-0.0850728	-0.208129	-0.0833577	-0.111206	-0.0168157
Human Papillomavirus_GSE6791_Head and neck cancer_16_313	-0.0291489	0.0617442	0.0537495	0.0554246	-0.0417332	0.0145303	-0.00391642	-0.0248976	-0.0255559	-0.0295799	-0.00386208	0.0156926	-0.00153619	-0.0328212	-0.0156209	0.0146128	0.0212829	-0.0196774	0.00678903	-0.0664556	-0.202822	0.16161	0.11127	0.0189227	0.0632152	0.0375485	-0.0271593	0.0504426	0.0462876	0.0736263	0.125908	0.0551335	0.0505273	-0.0828209	0.155723	-0.0156952	-0.0352382	0.0541683	0.0166663	0.0425582	0.0743767	0.00792383	0.0455459	0.0785947	0.0295507	-0.0536142	-0.0333248	-0.0391324	-0.0127532
Human Papillomavirus_GSE6791_Head and neck cancer_16_314	0.0184461	0.111024	0.105468	0.11097	0.0231129	0.0523888	0.0217769	0.0290597	0.00971456	0.000210678	0.026942	0.0593495	-0.105409	-0.121546	-0.0877463	-0.00416309	-0.066272	0.00683474	0.0966981	-0.0967944	-0.150352	0.129694	-0.00643112	0.123492	0.104549	0.053476	-0.0383852	0.0622787	0.0715538	0.0238046	0.144875	0.0741371	0.0398137	-0.0928733	0.0657586	0.0392585	0.00535183	-0.0174948	0.042795	0.0455908	0.0260659	-0.0692753	-0.135806	-0.121751	-0.0847062	-0.0489605	-0.0273736	-0.0503429	0.0361039
Human Papillomavirus_GSE6791_Head and neck cancer_16_315	0.0648158	-0.0235913	-0.032105	0.0365057	-0.102509	-0.00281196	-0.0269149	0.0132193	0.0570661	0.0367016	0.0786484	-0.0565167	-0.0761391	-0.0350169	-0.00362765	0.0335917	-0.0326744	-0.0384994	0.131626	-3.56487e-06	-0.0122873	-0.0512077	0.0694564	-0.123654	0.188532	0.231173	0.192758	0.0590164	-0.149133	-0.108196	0.121055	0.233764	0.238873	-0.0269241	0.106485	0.0251519	0.101662	-0.120697	-0.0552095	-0.13579	-0.0231293	-0.0473688	0.0368839	-0.183672	0.00257118	-0.0556252	-0.0195099	0.128573	0.098092
Human Papillomavirus_GSE6791_Head and neck cancer_16_316	0.0994487	-0.139067	-0.149743	-0.06334	-0.0669248	-0.0756786	-0.0980093	-0.0280496	-0.0128169	-0.0337281	0.0230647	-0.0666161	-0.0552165	0.00507528	0.0277345	0.0203818	-0.0260953	-0.0164841	0.088638	0.0571863	-0.0255399	-0.0601631	0.115929	-0.188549	0.162333	0.237885	0.22105	-0.0214534	-0.208858	-0.157985	0.0816748	0.185211	0.171435	-0.0160968	0.116186	0.0960583	0.199669	-0.144423	-0.114028	-0.16084	-0.0646069	-0.0686326	0.0551689	-0.16074	0.0174282	-0.0926402	0.00595962	0.122573	0.113698
Human Papillomavirus_GSE6791_Head and neck cancer_16_317	0.0305522	-0.0533607	-0.0468304	-0.00143787	-0.0720003	-0.0328646	-0.046001	-0.0424978	-0.0140771	-0.0291096	0.0203564	-0.0274796	-0.0578613	-0.0251255	-0.00924475	0.0249471	-0.0210893	-0.00341071	0.102867	-0.0566629	-0.115757	-0.0249876	0.0742565	-0.113584	0.107011	0.170096	0.111119	0.0140137	-0.127291	-0.102478	0.133278	0.143526	0.0989136	-0.0854204	0.115919	0.092375	0.147264	-0.0936916	-0.0807495	-0.105577	-0.0290792	-0.0217972	0.0240831	-0.108804	0.0126808	-0.096237	-0.0391171	0.0312954	0.0321297
Human Papillomavirus_GSE6791_Head and neck cancer_16_318	0.0230362	-0.104061	-0.10054	-0.0564164	-0.0679492	-0.0510045	-0.0504603	-0.0318081	-0.015643	-0.0163883	0.00584566	-0.0862736	0.036877	0.0782598	0.0672607	0.0421006	0.0495117	-0.0195983	0.0444227	-0.010999	0.0632003	-0.116989	0.0510976	-0.118162	0.0134633	0.0985569	0.121532	0.0124189	-0.126642	-0.107333	0.00608153	0.0854619	0.0709179	0.0186887	0.0309429	0.00891839	0.05735	-0.0712268	-0.0799264	-0.117439	-0.0257527	0.0288786	0.11511	-0.0257478	0.070052	-0.0237262	0.00204344	0.10571	0.0451476
Human Papillomavirus_GSE6791_Head and neck cancer_16_319	0.138237	-0.0919834	-0.10306	0.0169441	-0.080821	-0.0170914	-0.0712615	-0.0215357	0.041793	0.0102365	0.110034	-0.0394292	-0.0712896	-0.0151431	0.040298	0.0208833	-0.071861	-0.0446051	0.138562	0.0687159	-0.13065	0.029416	0.204801	-0.188881	0.279634	0.349209	0.275142	0.0348375	-0.260031	-0.152438	0.178829	0.2699	0.326963	-0.10239	0.256299	0.126376	0.260374	-0.165954	-0.126097	-0.188771	-0.0408703	-0.071514	0.0340463	-0.232585	0.0154597	-0.147259	-0.0250828	0.085286	0.108517
Human Papillomavirus_GSE6791_Head and neck cancer_16_320	0.0521625	-0.0889353	-0.0795409	-0.0266801	-0.0690788	-0.0521556	-0.0531358	-0.00137478	-0.000433796	-0.00785082	0.0111306	-0.0842146	0.00328067	0.0470976	0.0480555	0.0384347	0.0419362	-0.016353	0.0596185	0.00769419	-0.0240939	-0.0498035	0.0937296	-0.122309	0.114397	0.133024	0.18218	0.0439593	-0.119853	-0.071431	0.0628235	0.180288	0.114164	0.0117675	0.0924083	-0.0197619	0.0445248	-0.0726108	-0.0576121	-0.119425	-0.014145	-0.00585616	0.130791	-0.0343998	0.0505212	-0.0440265	0.00136822	0.0939333	0.0283874
Human Papillomavirus_GSE6791_Head and neck cancer_16_321	-0.0353937	-0.128316	-0.13255	-0.164978	0.028186	-0.137787	-0.0681255	-0.0425557	-0.0978946	-0.0740236	-0.130166	-0.0478624	-0.00801093	0.0270987	-0.0313095	-0.0371908	0.016216	0.0255183	-0.0967955	0.0374789	0.195067	-0.200412	-0.0904744	-0.042955	-0.199356	-0.160466	-0.0267112	-0.120484	0.00954039	-0.0565961	-0.231368	-0.128765	-0.234217	0.104076	-0.207087	-0.0166927	-0.0431753	-0.0126421	-0.0210028	-0.00475492	-0.0622051	-0.0123384	0.0333525	0.0909395	0.0246289	0.0867145	0.113123	0.0676152	0.0235933
Human Papillomavirus_GSE6791_Head and neck cancer_16_322	-0.0158113	-0.130357	-0.133594	-0.130271	-0.0218371	-0.1275	-0.0782831	-0.0295992	-0.0659764	-0.0561164	-0.0737509	-0.0681103	0.0283985	0.062692	0.020735	0.0137309	0.0498075	0.0182162	-0.0509058	-0.00916943	0.110199	-0.134922	-0.0158182	-0.0665631	-0.102717	-0.0650339	0.0149542	-0.0250494	0.00580144	-0.0404246	-0.0949491	-0.0217536	-0.112278	0.0670824	-0.0820248	-0.0359442	-0.0267872	-0.0275554	-0.0480553	-0.0611091	-0.0422906	0.0188704	0.099063	0.0851683	0.0625608	0.0337498	0.035678	0.089593	0.0201397
Human Papillomavirus_GSE6791_Head and neck cancer_16_323	0.0909073	-0.107431	-0.112745	-0.0493091	-0.0733143	-0.0687879	-0.0813448	-0.0299662	0.00699957	-0.000141015	0.0267925	-0.0441274	-0.0569833	-0.0147174	0.00547638	-0.00605228	-0.0596712	-0.0211005	0.0541944	0.0813058	0.0150311	-0.0584872	0.126015	-0.14544	0.134461	0.184745	0.187676	-0.03474	-0.17616	-0.131885	0.0212681	0.148412	0.152779	-0.00897332	0.10231	0.0617687	0.145788	-0.092669	-0.0830165	-0.123683	-0.0183749	-0.0679331	0.0199531	-0.136963	0.0277299	-0.0194262	0.104722	0.119227	0.138923
Human Papillomavirus_GSE6791_Head and neck cancer_18_324	0.09054	-0.103751	-0.121591	-0.0594884	-0.0653782	-0.0367889	-0.0565597	0.0375056	0.0529337	0.0436589	0.0688631	-0.0359795	-0.0663783	-0.00828582	0.00239973	0.0171307	-0.0421602	-0.0069488	0.0609071	0.0757195	0.0302422	-0.09369	0.059707	-0.168361	0.175033	0.207086	0.181223	0.00261637	-0.177518	-0.10761	0.0824313	0.175429	0.181045	0.0192047	0.0841703	0.0894937	0.201009	-0.139621	-0.0744333	-0.160151	-0.0932621	-0.0796839	-0.0115659	-0.196353	-0.0305044	-0.0303368	0.00404788	0.144106	0.112957
Human Papillomavirus_GSE6791_Head and neck cancer_33_325	0.10287	-0.119369	-0.130893	-0.0411069	-0.0709047	-0.029816	-0.0671905	0.000164217	0.0398358	0.00920953	0.0812685	-0.0329774	-0.0401651	0.00702039	0.0440547	0.0353459	-0.0373415	-0.0282124	0.106014	0.0433265	-0.0766487	-0.0447945	0.137404	-0.185462	0.220349	0.285851	0.229593	0.0133461	-0.248487	-0.148843	0.140859	0.216876	0.25412	-0.0737589	0.187212	0.102303	0.22758	-0.129609	-0.119311	-0.177432	-0.0412604	-0.0582305	0.0517689	-0.185452	0.0274597	-0.117441	-0.0299606	0.125959	0.108284
Human Papillomavirus_GSE6791_Head and neck cancer_33_326	0.0663912	-0.0233464	-0.035608	0.0286587	-0.0361256	0.00616492	-0.0423262	-0.0105801	-0.00927222	-0.0222758	0.0372655	-0.0185882	-0.107498	-0.0832837	-0.039374	0.00294818	-0.0385308	-0.0266483	0.130109	-0.0232209	-0.116046	-0.00510739	0.0334879	-0.11229	0.191871	0.228986	0.163171	0.0278698	-0.151142	-0.131887	0.152432	0.193515	0.19347	-0.0920835	0.0953808	0.093475	0.132822	-0.129224	-0.0469169	-0.0954316	-0.0282931	-0.0977663	-0.0669508	-0.217708	-0.0590823	-0.156132	-0.0884364	0.00226718	0.0197049
Hepatitis C Virus_GSE7741_Liver cells_327	0.0218494	-0.0446224	-0.0282788	-0.00485503	-0.0332606	-0.0470238	-0.0465594	-0.044717	-0.0313306	-0.0388256	-0.00244835	-0.00802358	-0.0639841	-0.0484846	-0.0300797	-0.0283799	-0.0289894	-0.0270628	0.00609843	0.00632099	-0.101062	0.0400269	0.0626201	-0.0470432	0.0680683	0.0583334	0.0275071	-0.0217185	-0.055855	-0.0458245	0.0470436	0.0472854	0.034767	-0.0686324	0.0769527	0.0694651	0.0649803	-0.0433169	-0.0356745	-0.0473984	-0.000206929	-0.0467551	0.00852378	-0.062576	-0.0105603	-0.084987	-0.0261298	-0.0625044	-0.0377686
Hepatitis C Virus_GSE7741_Liver cells_328	0.0090639	0.0306447	0.0455863	0.0500462	-0.0321368	0.0179614	-0.00202981	0.00715142	0.00196257	-0.00791099	0.0189329	0.0077528	-0.0396893	-0.0449746	-0.0315879	0.0146697	0.0071312	-0.0139345	0.0482501	-0.0486241	-0.102932	0.0673946	0.0216316	-0.00721023	0.0644612	0.0698083	0.020004	0.0531495	0.0178152	0.00232415	0.07941	0.0574055	0.0464071	-0.0580096	0.0455196	0.0162834	-0.00546871	-0.029139	0.00365613	-0.00953965	0.0210225	-0.0328411	-0.029001	-0.0718049	-0.0349258	-0.0780939	-0.0836065	-0.0132066	-0.00312738
Dengue Virus_GSE9378_HUVEC_dengue 2 virus, New Guinea C_329	0.0942088	-0.0177949	-0.0287212	0.103793	-0.174857	0.0138282	-0.0654339	-0.0055879	0.0187288	-0.0171292	0.105567	-0.0471603	-0.108941	-0.070897	0.0146601	0.0454841	-0.0406839	-0.0877696	0.218539	-0.0219039	-0.223608	0.0951578	0.143664	-0.185448	0.362816	0.396502	0.257452	0.10319	-0.221445	-0.142078	0.321959	0.401009	0.381275	-0.133495	0.228644	0.147154	0.21922	-0.142189	-0.0807164	-0.175041	0.0316725	-0.00806971	0.0612427	-0.240288	0.0305752	-0.233212	-0.146762	-0.00193094	-0.0212467
Dengue Virus_GSE9378_HUVEC_dengue 2 virus, New Guinea C_330	0.0429558	-0.019849	-0.0095196	0.013026	-0.0130102	-0.0157884	-0.0453024	0.00345433	0.0307446	0.0117055	0.032635	-0.00131467	0.0156479	0.0219042	0.0364119	0.0269676	0.0482412	-0.0144557	0.0198367	-0.0653024	-0.156179	0.0742382	0.0932451	-0.0249544	0.127346	0.0562441	0.0679441	0.0355469	-0.0768795	-0.0443029	0.145642	0.134684	0.0887297	-0.0843519	0.15057	0.0569576	0.0526874	-0.00435689	-0.0585537	-0.0379766	0.0510337	0.0504862	0.124474	0.0587479	0.100997	-0.0887053	-0.04962	-0.0603315	-0.09002
Dengue Virus_GSE9378_monocytes_dengue 2 virus, New Guinea C_331	-0.011323	0.00728858	0.00751253	0.0170667	-0.0864604	0.00717667	0.0272962	0.0358618	0.0215326	0.0370787	0.0471432	-0.0298135	0.0394891	0.0559582	0.0519669	-0.00563541	-0.0330733	-0.0478884	-0.021535	0.0450131	0.121277	-0.082767	-0.0693697	0.0101363	-0.0175017	-0.0441439	-0.00399215	0.0103132	-0.00603867	-0.0152539	-0.0462334	0.041293	0.0378368	0.0276368	-0.0949511	-0.0956635	-0.0526372	0.0103187	-0.00540835	-0.0575995	0.000626262	0.0397512	0.0699923	-0.0144056	0.0269614	0.0392582	0.0274721	0.0446616	-0.0106202
Dengue Virus_GSE9378_monocytes_dengue 2 virus, New Guinea C_332	0.011285	0.0419107	0.0493768	0.0562561	-0.0452826	0.0435621	0.0228073	0.0574292	0.0539566	0.0407661	0.0581553	0.00850472	0.0265291	0.00804782	0.0257772	0.0272563	0.0258747	-0.0486453	0.0221311	-0.0343072	-0.105442	0.0587628	0.0133357	0.0204852	0.0978059	0.0310801	0.00660829	0.0305743	-0.0332096	0.00285824	0.130652	0.10309	0.0826586	-0.0682282	0.0619377	-0.0229334	0.00133862	0.00521538	-0.0101153	-0.0134809	0.0647489	0.0191923	0.0137775	-0.0274446	0.0261788	-0.0527066	-0.0318042	-0.0759048	-0.0514096
Dengue Virus_GSE9378_B cells_dengue 2 virus, New Guinea C_333	0.0422279	-0.0647251	-0.079834	0.00296081	-0.0808828	-0.041812	-0.0456431	-0.0229231	-0.0205979	-0.0294622	0.0321096	-0.0736048	-0.0631687	-0.0145236	0.0112746	-0.000223814	-0.0738678	-0.0523034	0.0850124	0.011809	-0.0247177	-0.0344547	0.0323249	-0.0561565	0.0910677	0.105154	0.0774757	-0.0530106	-0.119557	-0.170488	0.020977	0.15098	0.0976123	-0.0489011	0.0143473	0.0882738	0.138369	-0.144076	-0.119039	-0.155356	-0.0684296	-0.0312955	0.0352533	-0.141978	0.0237385	-0.0853113	-0.0223756	0.0735401	0.0335513
Human Immunodeficiency Virus_GSE9927_CD4+ T cells_HIV-1_334	0.0156943	0.0104468	-0.000682775	0.0235139	0.00230985	0.0266312	0.0238676	0.0280434	0.0423919	0.048208	0.0592384	0.00135664	-0.00325387	0.0146766	0.0218106	0.00149292	-0.0352938	-0.0241394	0.0545069	0.0158035	0.0377723	-0.0474976	-0.00498265	0.00768858	0.0121965	0.0456917	0.0448653	0.00847184	-0.0466675	-0.0507222	0.00739793	0.0488445	0.0570869	-0.0179111	0.00880068	0.00948439	0.0420464	-0.0229388	-0.0320054	-0.0374478	-0.00594816	-0.00326251	-0.0251384	-0.0793996	0.00469708	0.0304129	0.0462756	0.0743727	0.0777246
Human Immunodeficiency Virus_GSE9927_CD4+ T cells_HIV-1_335	-0.0105264	0.137336	0.150543	0.106256	0.0755911	0.119988	0.0813033	0.0577049	0.0631794	0.0524394	0.034654	0.103159	0.00171455	-0.0510816	-0.038978	-0.00465725	-0.0240851	0.0113759	0.0649891	-0.0464142	-0.0653062	0.0549042	-0.0182271	0.079752	0.0500419	0.042234	-0.00701326	0.0473291	0.0620178	0.0334286	0.10237	0.0303222	0.0205988	-0.0475456	0.0151912	0.0144051	-0.0353201	0.0322899	0.0540317	0.0835807	0.0526237	-0.00846334	-0.136696	-0.0879586	-0.0490977	-0.0146963	0.0150644	-0.0414278	0.0406564
Human Immunodeficiency Virus_GSE9927_CD4+ T cells_HIV-1_336	0.0412534	-0.0618274	-0.0574157	-0.0433697	0.0388594	-0.0352613	-0.00635216	0.00779367	0.0313747	0.0320989	0.0263249	0.00687349	-0.0151624	0.0302968	0.0094652	-0.0157208	-0.0737154	0.012848	-0.0169647	0.0614714	0.0382941	-0.0521522	0.060982	-0.0319511	-0.0198725	0.0316621	0.0314855	-0.0442793	-0.0819425	-0.0618108	-0.0533957	-0.0215079	0.00981201	-0.0277568	0.0558794	0.0323596	0.106429	-0.0378316	-0.057163	-0.0414756	-0.0569017	-0.0340865	-0.0294907	-0.00872764	-0.00596085	0.052665	0.0821178	0.121907	0.108415
Human Immunodeficiency Virus_GSE9927_CD4+ T cells_HIV-1_337	0.0301159	-0.0239981	-0.0234717	-0.00334256	-0.0236454	-0.0208436	-0.0371289	-0.00728786	0.0124493	5.78307e-05	0.0255092	-0.0193355	-0.00795012	-0.020218	0.0100397	-0.0160863	0.00345567	-0.0318227	0.0160996	-0.00460869	-0.058124	0.0354505	0.0634346	-0.00237813	0.0326685	0.0553969	0.0466976	-0.00597885	-0.0405806	-0.0273848	0.0337718	0.042065	0.0182979	-0.0654019	0.0675518	-0.0141064	-0.00330428	-0.0135314	-0.031442	-0.0273798	0.0428073	-0.0291722	0.0306065	0.0139423	0.00866019	0.0070164	0.0387592	0.0395204	0.0500663
Human Immunodeficiency Virus_GSE9927_CD4+ T cells_HIV-1_338	0.00254402	-0.0899381	-0.0877479	-0.0921706	-0.000971047	-0.0762128	-0.0398975	0.000928162	-0.0261198	-0.0133086	-0.0379889	-0.0412253	0.0606049	0.0894918	0.0548068	0.0271742	0.065811	0.0120573	-0.0113851	-0.02198	0.0331697	-0.0423497	0.00074052	0.0170236	-0.0889244	-0.036516	-0.0209681	-0.0190394	-0.00371623	-0.0171357	-0.0601025	-0.0543187	-0.0723848	-0.00630717	-0.0126219	-0.0424981	-0.0112678	0.00371933	-0.0123962	-0.0240439	-0.0236782	-0.00889373	0.0720616	0.0961587	0.0068524	0.0454662	0.00178752	0.0639748	0.00780527
Human Immunodeficiency Virus_GSE9927_CD4+ T cells_HIV-1_339	0.0674971	-0.103453	-0.106153	-0.0783553	0.0235056	-0.0664009	-0.0553749	-0.0172519	-0.0102264	-0.0100297	-0.00108034	-0.00544825	-0.0557235	-0.0199188	-0.0249821	-0.0508782	-0.0847411	0.00769464	-0.0223997	0.0438166	-0.0191874	-0.0313475	0.0679185	-0.0482297	0.00761977	0.054631	0.0349098	-0.0701811	-0.105759	-0.0829687	-0.0298848	-0.00302089	-0.0100894	-0.0506155	0.0655799	0.051546	0.11444	-0.0546436	-0.0656923	-0.0469793	-0.0459435	-0.0936121	-0.0317027	-0.0283868	-0.0367329	0.00520665	0.0422394	0.0852526	0.090382
Human Immunodeficiency Virus_GSE9927_CD4+ T cells_HIV-1_340	0.0615681	-0.0809523	-0.0620898	-0.0575148	0.00389284	-0.0577921	-0.0448774	0.00239438	-0.000748478	0.0243294	0.0124234	-0.00407971	-0.0214368	0.0130565	0.00872894	-0.00734376	-0.0317155	0.0200723	-0.0225747	0.0593631	0.0319936	-0.0337385	0.0541609	-0.0480391	0.00288972	0.0363051	0.0550238	-0.0431568	-0.0636441	-0.0365929	-0.0278228	0.00378862	0.0069099	0.00244538	0.0341975	0.0112249	0.0654148	-0.0121927	-0.0440204	-0.0335059	-0.0211635	-0.0256942	0.025391	0.0241761	0.0103134	0.0427848	0.0814628	0.0952583	0.0903403
Human Immunodeficiency Virus_GSE9927_CD4+ T cells_HIV-1_341	0.0457179	0.00107345	0.00498521	0.0175305	0.0467886	0.00421683	-0.0215789	0.00168246	0.0366116	0.0307483	0.041	0.0325467	-0.0212768	-0.0344822	-0.00923831	-0.0120952	-0.0383299	-0.00199788	0.0134827	0.0200243	-0.0698017	0.0504971	0.0775701	0.00401843	0.0479519	0.0662001	0.031103	-0.0278748	-0.0376051	-0.0265622	0.0314733	0.0146296	0.0248356	-0.0638339	0.0950974	0.0377768	0.044707	0.00630619	-0.030857	0.0122067	0.0422138	-0.030594	-0.0274659	-0.0176307	0.0164318	-0.00755073	0.0551905	0.0192971	0.073816
Human Immunodeficiency Virus_GSE9927_CD4+ T cells_HIV-1_342	0.0197328	-0.00853775	0.00769853	-0.0317404	0.0590383	-0.0147459	-0.020773	0.0278962	0.00252556	0.021636	-0.0140894	0.032508	0.0351863	0.0162432	0.00449761	-0.0179358	0.0220994	0.0243473	-0.028108	0.0119061	0.0127741	0.0113548	0.0310521	0.0223231	-0.0494589	-0.0119668	0.0057798	-0.0322629	0.00528646	0.0146307	-0.0341252	-0.0562434	-0.0540657	-0.0123774	0.00865081	-0.0338166	-0.052533	0.0687098	0.0351404	0.0676526	0.0341711	-0.0084164	0.014264	0.128817	0.0229113	0.0433184	0.069725	0.0431026	0.0648622
Human Immunodeficiency Virus_GSE9927_CD4+ T cells_HIV-1_343	0.0749578	-0.0694086	-0.0814004	-0.0584061	0.0282903	-0.0541557	-0.0443318	-0.00334504	0.0185412	0.0250993	0.032999	-0.0136207	-0.0484879	-0.00100018	0.000210016	-0.0229184	-0.0636446	0.0261273	0.0254201	0.0667091	0.100949	-0.103608	0.0405948	-0.0555954	-0.00152333	0.0530543	0.0851369	-0.0623016	-0.128223	-0.110573	-0.0672497	0.013221	0.0178224	0.000138498	0.0199222	0.0616403	0.143344	-0.0622747	-0.0665206	-0.0705141	-0.0691641	-0.0470719	-0.0230105	-0.0555982	-0.0075985	0.0632261	0.110308	0.154095	0.153958
Human Immunodeficiency Virus_GSE9927_CD4+ T cells_HIV-1_344	0.0836507	0.0059887	0.00991524	0.0257721	0.0313091	0.0239229	0.016147	0.0488948	0.0450637	0.0430416	0.057991	0.0503643	-0.0658898	-0.0384137	-0.0260105	-0.0185738	-0.11622	0.0342918	0.0294802	0.0655318	0.00979993	0.00693002	0.0438507	-0.010091	0.0965569	0.0814714	0.0599408	-0.028997	-0.0510026	-0.0251958	0.0494949	0.0545916	0.0747243	0.0167453	0.0586563	0.0684283	0.120981	-0.0589628	-0.016345	-0.0337351	-0.046418	-0.0429751	-0.0958627	-0.149542	-0.042978	0.0156961	0.0586306	0.0705894	0.115073
Vaccinia Virus_GSE11238_HeLa cell line_345	-0.0105495	-0.0019489	-0.00316014	0.000773949	-0.0211979	-0.0190362	-0.0115479	0.0258697	-0.0232064	-0.0199994	-0.0270868	-0.0116924	0.0186031	0.0194688	0.0185976	0.0155392	0.0553413	-0.000723593	0.0131215	-0.0316342	0.0402455	0.0329596	0.00577657	0.0724762	0.0169598	-0.0158919	-0.00163115	0.0335988	0.0978718	0.0793138	0.0254991	0.0260178	0.0154857	0.0698886	-0.0241083	-0.0756803	-0.0908539	0.0467316	0.0522629	0.0337006	0.0410008	0.0241531	0.0381146	0.0569269	0.0204551	0.0280058	0.0228339	0.00942058	0.00749926
Vaccinia Virus_GSE11238_HeLa cell line_346	-0.0897668	0.0950192	0.0967723	0.0224574	0.0505225	0.0212309	0.0572274	0.0584169	-0.0273309	-0.0084197	-0.0653184	0.0346306	0.0510876	0.00515944	-0.0279029	0.0235577	0.103614	0.0350408	-0.0302389	-0.091383	0.0581101	0.0711787	-0.0522214	0.197639	-0.0640177	-0.194485	-0.147279	0.0618644	0.232466	0.160218	0.00564624	-0.0535422	-0.0975628	0.119124	-0.0897376	-0.146181	-0.228715	0.110947	0.111222	0.126088	0.0520594	0.0561168	0.00946946	0.150887	0.00929411	0.0885821	0.0248864	-0.0187766	-0.0292715
Vaccinia Virus_GSE11238_HeLa cell line_347	-0.104156	0.10029	0.0979954	0.0267826	0.0371802	0.0192588	0.0633485	0.0599768	-0.00818455	0.00193276	-0.0602835	0.0153539	0.0777002	0.0270947	-0.0045622	0.0321684	0.109732	0.0174169	-0.0260378	-0.0963299	0.0638966	0.0576517	-0.0712091	0.194789	-0.0718068	-0.191765	-0.143735	0.0646398	0.228515	0.144341	0.00788647	-0.0489205	-0.0967216	0.113306	-0.100842	-0.161897	-0.244217	0.117601	0.107611	0.116069	0.064797	0.0738211	0.0269997	0.154487	0.0215498	0.0885196	0.00870286	-0.0196078	-0.0438827
Human Rhinovirus_GSE11348_Nasal epithelium_348	-0.0230091	0.118661	0.1222	0.117483	-0.00205588	0.0989023	0.0606444	-0.0480881	-0.0241878	-0.0507404	0.00388266	0.0186589	-0.0094848	-0.048646	-0.0160579	0.0117419	0.00104687	-0.0382737	0.085609	-0.0962418	-0.198116	0.127661	-0.0275822	0.0288219	0.0749369	0.0628169	-0.010046	0.0537985	0.0450765	0.0125708	0.126024	0.053238	0.0556424	-0.116206	0.0267322	-0.0115875	-0.0671356	-0.0106535	0.0333812	0.0324809	0.0471061	-0.0128282	-0.0393371	-0.0497037	-0.0284419	-0.165708	-0.135918	-0.215488	-0.15168
Human Rhinovirus_GSE11348_Nasal epithelium_349	-0.0134641	-0.0712195	-0.0708201	-0.0674354	0.000651062	-0.016789	0.00295614	-0.0337743	-0.0165248	-0.0195561	-0.0180406	-0.018998	-0.0254998	0.00937214	-0.00347282	-0.0125421	-0.0700104	-0.00918443	-0.0281418	0.0482741	0.0372412	-0.0833882	-0.0282963	-0.0543682	-0.0771339	-0.0225331	-0.0311574	-0.0792142	-0.0767696	-0.0517333	-0.0738271	-0.0722306	-0.0538754	0.00242242	-0.0170462	0.0468537	0.0848278	-0.0346413	-0.0257376	-0.0487004	-0.0661561	-0.023399	-0.038322	-0.0353696	-0.0251589	0.0264793	-0.00717069	0.0121267	-0.0211071
Human Rhinovirus_GSE11348_Nasal epithelium_350	0.0148326	0.020896	0.0294525	-0.00738749	0.0317638	0.00436486	0.0342255	0.0694018	0.0484617	0.0629723	0.0235062	0.0454957	-0.013494	-0.00556703	-0.0258999	-0.0365238	-0.0515734	0.0198385	-0.0356354	0.0434693	0.0565402	0.0149428	0.011899	0.0595982	0.0128935	-0.0232873	-0.051956	0.0117855	0.0539168	0.0378577	-0.000145371	-0.018002	0.00360281	0.0672991	0.00347895	-0.02219	0.000173234	0.0330257	0.0335001	0.0427455	0.00624145	-0.00347125	-0.0584763	-0.00349156	-0.00910039	0.10164	0.0939375	0.0649015	0.0961008
Human Rhinovirus_GSE11348_Nasal epithelium_351	0.0021932	0.110694	0.117912	0.0964195	0.0348883	0.0726386	0.0452468	0.0517638	0.0609824	0.0675933	0.0591742	0.0702061	0.0324569	-0.0214926	0.00635502	0.0113686	0.0370463	0.00809238	0.0365674	-0.00599037	-0.00664194	0.0738407	0.0210899	0.0520695	0.0540682	0.0315256	0.0109159	0.0298453	0.0516867	0.0677581	0.0540463	0.0192903	0.0385435	0.00386741	0.0310861	-0.0306025	-0.0650572	0.065912	0.0582501	0.0735205	0.0648488	0.0157519	-0.0579485	0.00320906	-0.0222178	0.0217907	0.0401416	0.00054599	0.0684912
Human Rhinovirus_GSE11348_Nasal epithelium_352	0.0376675	-0.0120122	-0.00337562	-0.041401	0.0757892	-0.0329212	-0.00466099	0.0470769	0.0238995	0.0467798	-0.00641345	0.0404738	0.00467462	0.0173742	-0.0210339	0.00415753	0.00949563	0.0569787	0.0052922	0.010595	0.112787	-0.0502353	-0.00836635	0.0454701	-0.0278544	-0.0206089	0.00346467	-0.018632	0.030115	-0.00447335	-0.0436145	-0.0247008	-0.0532537	0.0544316	-0.0364483	-0.0517783	-0.00860473	0.0325247	0.0334666	0.0398275	-0.0191205	-0.0539474	-0.0403323	0.0284007	-0.0463058	0.122706	0.102973	0.1694	0.183974
Human Rhinovirus_GSE11348_Nasal epithelium_353	-0.0501913	0.0506974	0.0494059	0.0461743	0.00317753	0.0693164	0.0591019	-0.0416625	0.0105569	0.00131524	0.00546755	-0.0183909	0.0181138	0.00162895	0.009775	-0.0164578	-0.00634166	-0.0333336	0.0340299	-0.0131532	0.0397366	-0.0775666	-0.0630137	-0.011503	-0.0545805	-0.00582197	0.00568907	-0.0204341	-0.024276	-0.0329973	-0.0305892	-0.0348029	-0.0231464	-0.00333208	-0.0521106	0.0140825	-0.000296858	-0.0530561	-0.0252156	-0.0137746	-0.0206669	-0.00930358	-0.044029	-0.0678109	-0.019973	-0.0244419	-0.0166053	-0.0450614	-0.0289777
Human Rhinovirus_GSE11348_Nasal epithelium_354	0.0629301	-0.0231659	-0.0377155	0.0337266	-0.0407894	-0.00373101	-0.0471306	-0.0411098	-0.00849954	-0.030845	0.0308407	-0.0196165	-0.103008	-0.0903081	-0.0362265	-0.0324497	-0.0900368	-0.0213582	0.0666494	0.0335168	-0.092992	0.0184998	0.0477792	-0.0761761	0.136876	0.154847	0.110221	-0.00309604	-0.113788	-0.0756825	0.0793951	0.0895804	0.11013	-0.0862198	0.0883315	0.103166	0.143487	-0.0995317	-0.0325191	-0.0556517	-0.00793608	-0.0882704	-0.0665535	-0.16661	-0.060014	-0.0703257	-0.0293812	0.00606253	0.0435356
Human Rhinovirus_GSE11348_Nasal epithelium_355	0.0321895	0.00240472	0.000850011	0.0602677	-0.0464499	0.00685474	-0.0244591	-0.0184244	-0.00264654	-0.0131168	0.0508274	-0.010946	-0.0684005	-0.0604556	-0.00493199	0.0109521	-0.0359647	-0.0269816	0.0836247	-0.0172705	-0.117569	0.102807	0.0830435	0.00313969	0.152904	0.136042	0.0697292	0.0374842	-0.0592307	-0.0282643	0.116761	0.11027	0.132667	-0.0689451	0.123285	0.0555804	0.0690705	-0.0750767	-0.0431023	-0.0444975	0.00888437	-0.0687829	-0.049268	-0.132754	-0.0416449	-0.088796	-0.042932	-0.0221098	0.0167128
Human Rhinovirus_GSE11348_Nasal epithelium_356	-0.0202544	-0.0159968	-0.0245032	-0.0165813	0.00967532	0.00129892	-0.00651366	-0.097149	-0.0637137	-0.0807777	-0.0526053	0.000560889	-0.0456667	-0.0323122	-0.0310722	-0.0523319	-0.0869739	-0.00744898	-0.03319	0.0290819	-0.0721761	-0.00952938	-0.0184251	-0.092014	-0.0403271	-0.00310698	-0.011994	-0.0681262	-0.0863768	-0.0555392	-0.0719429	-0.0668596	-0.0183542	-0.0703145	-0.00449837	0.0826758	0.0803468	-0.0419626	-0.0231816	-0.00461366	-0.0600599	-0.0193835	-0.0422238	-0.018939	-0.0146263	-0.109386	-0.0750238	-0.163989	-0.152336
Human Rhinovirus_GSE11348_Nasal epithelium_357	0.0123452	-0.108211	-0.106783	-0.0487445	0.00800663	-0.0669708	-0.0581894	-0.0746878	-0.0713396	-0.0681735	-0.00628573	-0.0228979	-0.0143145	0.0187212	0.0294599	-0.00475613	-0.0105529	-0.0121725	0.00118634	0.000363948	-0.10803	0.0314479	0.0707279	-0.0586487	-0.00127884	0.028178	0.0125906	-0.0571252	-0.0899806	-0.0638762	-0.0214399	-0.0182622	0.000354986	-0.0835197	0.0835115	0.0647046	0.0665362	-0.0386792	-0.0799521	-0.0463898	-0.0276101	-0.0261446	0.0549988	0.0282158	0.0170382	-0.104993	-0.0357837	-0.0759314	-0.0698985
Human Rhinovirus_GSE11348_Nasal epithelium_358	-0.0195001	-0.00284567	-0.00649212	-0.0259789	-0.00617903	-0.0121433	-0.0036033	0.00138585	-0.044503	-0.0434185	-0.0495429	0.00445229	0.00456013	-0.00148291	-0.0157592	0.0206755	0.0396726	-0.00462668	0.00214892	-0.0483605	-0.0608772	0.0320546	-0.0266139	-0.0115707	-0.0133755	-0.031214	-0.0302853	0.019365	0.0437163	0.0194185	0.0294435	-0.0139432	-0.0280402	-0.0189526	-0.0210869	-0.0103358	-0.0476457	0.00378208	0.00910635	0.00899786	0.00271868	0.0193529	0.0370797	0.032972	0.010199	-0.0631942	-0.0794929	-0.0808784	-0.095905
Human Rhinovirus_GSE11348_Nasal epithelium_359	0.0281978	0.0408382	0.0375849	0.0567784	-0.0169823	0.0184433	-0.0243481	0.0236959	0.00733455	0.00193595	0.0270228	0.0204255	0.00436354	-0.0362601	0.00208379	0.00971173	0.0494827	-0.000311896	0.0346605	-0.00693087	-0.0873482	0.100691	0.0689083	-0.00169573	0.0948819	0.061964	0.0373397	0.0407684	0.0167305	0.0308182	0.100357	0.0774178	0.072566	-0.0362091	0.0737975	0.015219	-0.0214117	0.0301353	0.0129319	0.0229369	0.060387	0.0126014	0.0143168	0.0122027	0.0195252	-0.028681	-0.0130452	-0.0314926	0.0078938
Human Rhinovirus_GSE11348_Nasal epithelium_360	-0.00679899	-0.0123428	-0.0195136	-0.0130801	0.0355452	-0.000404486	0.0116122	-0.0602374	-0.0235348	-0.026625	-0.00641645	0.0196525	-0.0280845	-0.0020879	-0.0181978	-0.028668	-0.0571868	0.0190065	0.00935531	0.0174272	-0.00521199	-0.0641957	-0.0189364	-0.0669034	-0.0524744	0.020152	0.0173837	-0.0550648	-0.0899936	-0.0841637	-0.07301	-0.0416053	-0.0165717	-0.0583988	-0.00342032	0.0854289	0.104896	-0.0449768	-0.0396319	-0.0222009	-0.0566795	-0.0356753	-0.0683701	-0.049771	-0.0362964	-0.0635885	-0.0466901	-0.0291072	-0.0288516
Human Rhinovirus_GSE11348_Nasal epithelium_361	-0.00113744	0.04154	0.0491488	0.0538506	0.0481305	0.0578311	0.00564985	-0.0411168	-0.022685	-0.0308023	-0.0054694	0.0579882	-0.00179547	-0.0377964	-0.000327577	-0.0137264	0.000612684	0.0121953	0.0525442	-0.0207448	-0.14069	0.0747385	0.0332257	-0.00511949	0.0338351	0.0656654	0.0176149	0.00257587	-0.0353447	-0.0250969	0.0631898	0.0156005	0.0309783	-0.126585	0.0591414	0.0574418	-0.00184972	0.0291097	-0.00495954	0.0453513	0.0559248	0.000554598	-0.0282683	0.000700022	-0.00223834	-0.0995274	-0.0406472	-0.111727	-0.0268285
Human Rhinovirus_GSE11348_Nasal epithelium_362	-0.0421804	0.0363317	0.0272712	0.0153051	0.0179453	0.0143604	0.0241184	0.0117291	-0.0009864	0.000736333	-0.0128901	-0.00481133	0.0256011	0.00527588	0.00555544	0.00571859	0.0112895	0.00104592	0.0209119	-0.0544842	-0.0248717	0.0120485	-0.0195729	0.0495168	-0.0340504	-0.0466414	-0.0478618	0.0257149	0.0595693	0.0218143	0.0064797	-0.0217309	-0.0488388	0.000416073	-0.0163086	-0.0351183	-0.0440659	0.0121219	0.017206	0.0324685	0.0122436	0.00965657	0.00213195	0.0220003	-0.00728415	0.00449794	-0.0100565	-0.0253816	-0.0263791
Human Rhinovirus_GSE11348_Nasal epithelium_363	0.0130229	0.0209801	0.0159173	0.0394629	0.00509802	0.0502109	0.00948377	0.00971519	0.0265282	0.0102336	0.043778	0.0253844	0.00130683	-0.00945455	0.0204287	-0.0158943	-0.0204776	-0.000209326	0.0244122	0.0400182	-0.0310353	0.061906	0.0580481	0.00433923	0.084435	0.0697409	0.0490094	-0.000505143	-0.0251236	0.00730315	0.0292537	0.0415521	0.0878803	0.00294409	0.0694872	0.0265573	0.0457517	-0.0342476	-0.0131824	-0.0111569	0.0150981	-0.0190838	-0.0447574	-0.0608839	-0.0110222	-0.0482061	-0.00714516	-0.0409761	-0.00434391
Human Rhinovirus_GSE11348_Nasal epithelium_364	0.00739816	-0.0221207	-0.0296346	-0.0422236	0.0102248	-0.0347929	-0.0147031	-0.00610749	-0.010397	-0.00774822	0.000431253	0.00278232	0.00496898	0.0113511	-0.00867083	-0.0097713	-0.00209171	0.0154278	-0.0393556	0.00296504	0.0402045	-0.0366243	-0.016762	-0.00793863	-0.0399857	-0.0464599	-0.0357921	-0.00340979	0.0124743	-0.00240706	-0.0593155	-0.0522633	-0.0485009	-0.0053796	-0.0257487	0.00342316	0.010357	0.0496481	-0.0136818	-0.0126545	-0.0214824	-0.00919482	-0.00106767	0.0426807	-0.0199702	0.0343099	-0.000386574	0.0309921	-0.0039157
Human Rhinovirus_GSE11348_Nasal epithelium_365	0.00210876	-0.0303948	-0.0441097	-0.0101137	0.0048277	-0.0137878	-0.0044837	-0.0385122	-0.0194672	-0.0286247	-0.00204571	-0.0192556	-0.0282903	-0.0138052	-0.00744779	-0.019764	-0.0382892	-0.018551	-0.0122983	0.0318515	-0.0214092	0.0164463	0.0322424	-0.0168054	0.0324882	0.030137	0.0169498	-0.0277246	-0.0301504	-0.00786189	-0.0157796	-0.00133027	0.0307859	0.00776696	0.023868	-0.00175835	0.0298587	-0.0335904	-0.0269053	-0.0119359	-0.0253774	-0.0339741	-0.00589321	-0.0288767	-0.0144914	-0.0573078	-0.0295484	-0.0292351	-0.0172578
Human Rhinovirus_GSE11348_Nasal epithelium_366	0.0277727	-0.0626032	-0.0592955	-0.0265818	0.000918067	-0.0313772	-0.0275003	-0.0533618	-0.0312508	-0.0359894	-0.010258	-0.0246151	-0.0272199	-0.00513621	0.00542457	-0.00649245	-0.0184666	-0.00112443	0.00864029	-0.0187433	-0.0418848	-0.000771108	0.0102049	-0.0171844	0.00496674	0.0311945	0.0176569	-0.0140453	-0.026577	-0.0352243	-0.00201925	0.010436	-0.00329258	-0.0275008	0.0226677	0.0214266	0.032428	-0.0440204	-0.0252206	-0.0417049	-0.0226325	-0.0468502	0.0123313	-0.0315161	-0.0277244	-0.0644419	-0.0407725	-0.0122968	-0.00419806
Human Rhinovirus_GSE11348_Nasal epithelium_367	-0.0223516	0.0234739	0.0288757	0.0129248	-0.00861558	0.0058341	0.014747	-0.00453808	-0.0046232	0.00366895	0.00115933	0.00583167	-0.0224582	-0.0120692	-0.0236024	-0.00687863	-0.0168324	-0.00517942	-0.0213399	-0.00710054	-0.0323918	0.0132919	-0.0223135	-0.00188554	-0.0030463	-0.0239921	-0.039165	-0.00427658	0.0130498	-0.000512231	-0.00692861	-0.0171351	-0.00237836	-0.0205707	-0.00877929	-0.00355354	-0.00610131	0.0313212	0.0173364	0.0182458	0.00762928	0.0159084	-0.0147273	0.00624736	0.00383448	-0.0143634	-0.0243598	-0.0604759	-0.0550528
Human Rhinovirus_GSE11348_Nasal epithelium_368	-0.0382531	0.0637374	0.0719591	0.0122763	-0.0103045	0.0133887	0.0640576	0.0959071	0.0803766	0.0988989	0.0155218	0.00317924	0.0480573	0.0517388	-0.0013328	0.0249425	0.026086	0.0176173	-0.0253539	-0.0100669	0.249648	-0.127519	-0.0957808	0.0945648	-0.0940468	-0.117192	-0.0569278	0.0426243	0.121561	0.070789	-0.0703991	-0.0251491	-0.0721315	0.142624	-0.142046	-0.131331	-0.105209	0.0550576	0.0586058	0.0402913	-0.0150021	0.043862	-0.0287028	0.0355234	-0.0218252	0.213408	0.123186	0.209715	0.162137
Human Rhinovirus_GSE11348_Nasal epithelium_369	-0.033861	-0.071684	-0.0745745	-0.0946998	0.0455374	-0.0712112	-0.0123444	-0.0467065	-0.0703892	-0.0590168	-0.0691398	0.0100421	-0.025569	0.0160567	-0.0268696	-0.041713	-0.0529434	0.0331961	-0.0977816	0.022412	0.0435673	-0.0481824	-0.0184626	-0.039149	-0.116155	-0.101962	-0.0841899	-0.0451695	0.00222138	0.00324438	-0.145253	-0.122222	-0.101054	0.0153067	-0.0405301	0.0149786	0.0232854	0.0259008	-0.00872841	0.0207638	-0.0693016	0.0163236	-0.0148138	0.0846335	-0.00508637	0.0154858	0.00354542	-0.0277464	-0.0733395
Human Rhinovirus_GSE11348_Nasal epithelium_370	-0.0208292	-0.0567585	-0.0589326	-0.113657	0.0665658	-0.0443039	-0.00162809	0.0146894	-7.69473e-05	0.00688386	-0.0556599	0.0147555	0.0064585	0.0234428	-0.0236086	-0.0317454	-0.0502714	0.0807595	-0.11145	0.0568664	0.130739	-0.105275	-0.0323103	-0.0137764	-0.127658	-0.130989	-0.104084	-0.0709769	0.0208662	0.0113175	-0.154227	-0.144344	-0.13551	0.0873235	-0.0628489	0.0190724	0.0671765	0.0256246	0.00738885	0.0308912	-0.0863933	0.00941852	-0.0391103	0.0940899	-0.013049	0.125469	0.081609	0.0943367	0.0519205
Human Rhinovirus_GSE11348_Nasal epithelium_371	0.0704412	-0.0683712	-0.0609363	-0.0158691	-0.0399424	-0.0641514	-0.0701641	0.0107592	-0.00922201	-0.0115952	0.0195742	-0.0242503	-0.0302868	-0.0327255	0.00317332	-0.00396782	0.024918	-0.0322286	0.00785042	0.0247199	-0.0510633	0.0971458	0.122606	-0.00169837	0.122403	0.0878655	0.0811005	0.00845034	-0.0467187	0.00545279	0.0662352	0.0788043	0.117647	-0.0030477	0.116489	-0.00878377	0.0112523	-0.0226476	-0.0188936	-0.0415057	0.0384739	-0.0462516	0.0489878	-0.0183241	0.00441885	-0.0290865	-0.00125348	0.0206525	0.027409
Human Rhinovirus_GSE11348_Nasal epithelium_372	-0.0303307	0.00220574	0.0123658	0.00763308	0.0511544	0.00978457	-0.017571	-0.0720175	-0.045583	-0.0446309	-0.0290019	0.0215621	0.0469375	0.0226304	0.0366492	-0.0302014	0.0496598	0.0154974	-0.0211221	0.00837675	-0.103114	0.0653517	0.0449094	-0.053186	-0.0147038	0.0191653	0.0114476	-0.0291557	-0.0418595	0.0139982	-0.0181578	-0.0632091	-0.0102056	-0.0696515	0.056092	0.0724567	0.00461025	0.0176833	-0.00407824	0.0469859	0.0273836	0.0134862	0.0121617	0.0796092	0.0199979	-0.112221	-0.0756811	-0.164801	-0.126154
Human Rhinovirus_GSE11348_Nasal epithelium_373	0.0348754	-0.0382903	-0.043604	0.00621579	-0.0278776	-0.0243403	-0.0412831	0.00932048	0.0045191	-4.28737e-05	0.0346712	-0.00659558	-0.0152805	-0.0119686	0.0203013	0.00024965	0.00290306	-0.0364972	0.00808854	0.0321749	-0.0124151	0.0327154	0.072104	-0.0255742	0.0901905	0.0831906	0.08079	0.00462281	-0.0627464	-0.0117574	0.0365674	0.0554267	0.0941366	0.0042266	0.0718944	0.0317134	0.0536102	-0.0396267	-0.0397513	-0.0249645	0.00536509	-0.00985432	0.00826642	-0.0332905	0.0110047	-0.0234816	0.0189167	0.00976386	0.0166732
Human Rhinovirus_GSE11348_Nasal epithelium_374	0.091781	-0.0747468	-0.0793129	0.00693988	-0.0288328	-0.0109103	-0.059582	-0.0380271	-0.00285883	-0.0274974	0.0520227	-0.0161432	-0.0849017	-0.0632442	-0.00810187	-0.0266951	-0.0773584	-0.0386158	0.0923312	0.0317812	-0.0963607	0.0558905	0.119891	-0.0592539	0.159957	0.202836	0.134438	-0.0407197	-0.173243	-0.108419	0.0786256	0.116982	0.165887	-0.0752558	0.145043	0.126387	0.16905	-0.144662	-0.0841625	-0.104463	-0.0350133	-0.124774	-0.0452366	-0.18776	-0.0513335	-0.131191	-0.0295164	-0.0204724	0.0339519
Human Rhinovirus_GSE11348_Nasal epithelium_375	-0.0034318	-0.0113204	-0.0136014	-0.0163634	-0.00544813	-0.0334727	-0.0110875	-0.0226695	-0.0145651	-0.0125811	-0.0247319	-0.00515837	-0.0594047	-0.0392645	-0.0524571	-0.0192865	-0.0409141	0.0159099	-0.0617373	0.0413513	0.0513135	-0.0411118	-0.0055802	-0.0372713	-0.0160059	-0.0283227	-0.0201927	-0.0110198	-0.00555036	0.00788293	-0.052457	-0.0404077	-0.0171202	0.0231288	-0.0169091	0.0159657	0.0397656	-0.00296463	-0.0041547	-0.00228764	-0.0477594	-0.0219648	-0.0497239	-0.00229155	-0.0383445	0.0436936	0.0158981	0.0383939	0.0157663
Human Rhinovirus_GSE11348_Nasal epithelium_376	0.0381785	-0.0377535	-0.0316863	0.00920676	-0.0115384	-0.00457531	-0.0260619	-0.00338737	0.0180325	0.00759586	0.0431507	0.00199681	-0.0296305	-0.0129091	0.0113444	-0.00470382	-0.0528962	-0.00855694	0.0104027	0.0333532	-0.0613825	0.0352608	0.0517935	-0.0288914	0.0721685	0.064883	0.0425768	-0.0230567	-0.0790621	-0.0559761	0.0281568	0.0494442	0.0812834	-0.056703	0.0655955	0.0405232	0.0748249	-0.0174759	-0.0337071	-0.0433972	0.0129137	-0.0375957	0.00867017	-0.0635485	0.00853376	-0.0240322	0.0197074	0.017679	0.0362001
Human Rhinovirus_GSE11348_Nasal epithelium_377	0.0567153	-0.00293394	0.000505206	0.0431799	-0.049886	0.0208765	-0.020294	0.0324037	0.0539435	0.0345304	0.083164	-0.00399612	-0.0375328	-0.0434076	0.0062584	-0.00575696	-0.0170081	-0.0492101	0.0406473	0.0360793	-0.0517532	0.0374612	0.0269224	-0.0457869	0.0994556	0.105619	0.063382	0.0235111	-0.0697347	-0.024287	0.0714263	0.0828008	0.115485	-0.0544231	0.0494685	0.0409361	0.0682771	-0.0428888	-0.0391751	-0.0655529	0.0184838	-0.0310504	-0.021367	-0.114278	3.96512e-05	-0.0297557	-0.00807715	0.0141005	0.0265798
Human Rhinovirus_GSE11348_Nasal epithelium_378	0.0649307	-0.0418091	-0.0245541	-0.0148121	0.0089056	-0.0344538	-0.0201362	0.0273879	-0.0032575	0.0114105	-0.000557266	0.0162713	-0.0396048	-0.0175236	-0.025612	-0.0151166	-0.0297562	0.0131392	0.00516604	0.0431002	0.00146995	0.0289807	0.051203	-0.0067634	0.0693449	0.058238	0.0494567	-0.0133347	-0.0301762	-0.00207105	0.0186487	0.0310194	0.0514724	0.01567	0.0413265	-0.00134798	0.0424021	-0.0324472	0.0124517	-0.0140237	-0.00988155	-0.0495819	-0.0128768	-0.0256919	-0.0079813	0.0142514	0.0267735	0.062335	0.0771644
Human Rhinovirus_GSE11348_Nasal epithelium_379	0.00693504	0.114868	0.120613	0.150862	-0.0509928	0.105188	0.0514175	-0.0168484	0.0115426	-0.0157682	0.0512861	0.0217367	-0.0388027	-0.0688897	-0.0175836	0.0217026	-0.0152271	-0.0501417	0.109339	-0.0845918	-0.229046	0.142044	-0.000188827	0.00188914	0.117332	0.120606	0.032954	0.0686635	0.0133248	-0.00285257	0.182012	0.111391	0.113787	-0.151139	0.0680535	0.00667353	-0.0314487	-0.0302036	0.00617029	-0.00349235	0.0786723	-0.0076956	-0.0269139	-0.111484	0.002081	-0.172253	-0.135099	-0.16469	-0.0922397
Human Rhinovirus_GSE11348_Nasal epithelium_380	-0.0300094	0.0222242	0.0289788	0.000156319	0.0353495	0.0340729	0.0381766	-0.0168586	-0.0138749	-0.027068	-0.0433286	0.0122537	0.0395626	0.0227147	0.00806744	0.0206767	0.00660218	-0.00687389	0.012732	-0.0353771	-0.0355256	0.00631309	-0.0507532	0.0121372	-0.0435727	-0.0288842	-0.0428323	-0.00418155	0.0216211	-0.00769235	-0.00523128	-0.0180553	-0.0319825	-0.0345682	-0.0345021	-0.0258161	-0.0553169	0.0219197	0.0304965	0.0278173	0.0123765	0.0113744	0.00239212	0.0410549	0.00472919	-0.0149992	-0.0412509	-0.0309503	-0.0333164
Human Rhinovirus_GSE11348_Nasal epithelium_381	0.01893	0.0893759	0.0972584	0.0413802	0.0372657	0.0354348	0.0585377	0.154283	0.106082	0.119575	0.0636316	0.0889353	0.00370727	-0.0160528	-0.0454567	0.00714491	-0.0339482	0.0399609	-0.0436527	0.0183752	0.0859406	0.052689	0.00793021	0.119924	0.0383761	-0.0627154	-0.065149	0.0721943	0.149454	0.110114	0.0446022	0.0267096	0.0228108	0.0931361	-0.00746733	-0.102867	-0.0673449	0.108191	0.0675532	0.0747608	0.0390882	0.0275408	-0.0582865	0.0425775	0.0028232	0.17663	0.137891	0.159067	0.182091
Human Rhinovirus_GSE11348_Nasal epithelium_382	-0.0273803	0.0538379	0.0573237	0.074453	-0.0174419	0.0511884	0.025114	-0.00941978	0.0102848	-0.0096498	0.0227036	0.016572	-0.024686	-0.0475694	-0.00562076	0.0157469	-0.0170117	-0.0399813	0.0944136	-0.0521501	-0.130433	0.109223	0.0118785	0.0636004	0.10337	0.0712979	-0.000476968	0.0594641	0.0195686	0.0157491	0.129001	0.0783067	0.094266	-0.0672568	0.0737292	0.0135147	-0.00207627	-0.0107182	0.00555931	0.0215371	0.0389492	0.00203397	-0.0312628	-0.0714536	-0.015273	-0.0850163	-0.053967	-0.0887724	-0.0422278
Human Rhinovirus_GSE11348_Nasal epithelium_383	-0.0265257	0.0507389	0.0534996	-0.031341	0.0885703	-0.00378942	0.041046	0.0580539	0.027667	0.0566794	-0.022462	0.0636873	0.0438006	0.0420515	-0.0197494	-0.0150604	0.00903329	0.0769423	-0.0731807	0.00841795	0.159768	-0.053534	-0.0649953	0.075147	-0.0969036	-0.139984	-0.0859793	0.00845323	0.130704	0.092304	-0.0912448	-0.101942	-0.108157	0.111971	-0.107365	-0.0858795	-0.0899517	0.1169	0.0797758	0.0978585	-0.0119992	0.0294329	-0.0456917	0.118428	-0.0273666	0.158271	0.100126	0.120458	0.102606
Human Rhinovirus_GSE11348_Nasal epithelium_384	-0.0220454	0.0133308	0.0107151	0.013094	0.0459321	0.031092	0.0115869	-0.0351146	-0.0141517	-0.0313705	-0.0238278	-0.0169325	-0.0351561	-0.0399508	-0.0263688	-0.0170641	-0.0193785	-0.0184108	0.0419761	-0.0306001	-0.0512146	-0.0279149	-0.0259217	-0.0365607	-0.00828807	0.0279631	0.0181425	-0.0337325	-0.0546083	-0.0695481	0.00649434	-0.0143589	-0.0263516	-0.044416	-0.000807447	0.0667383	0.0398678	-0.0721849	-0.0249553	-0.0176985	-0.0325809	-0.0317905	-0.0505449	-0.0751445	-0.0292937	-0.0565127	-0.0355651	-0.0573346	-0.0259602
Human Rhinovirus_GSE11348_Nasal epithelium_385	0.0268549	0.0148507	0.00321819	-0.00780025	0.060978	0.0272458	0.0158359	0.00660745	0.00289709	0.00156377	-0.0120564	0.0450968	-0.0363785	-0.031379	-0.0370068	-0.0262599	-0.0496534	0.0217873	0.0202455	0.00502542	-0.00515538	-0.0232254	-0.0227934	-0.00432978	0.00656469	0.0183358	-0.000649864	-0.0098221	-0.0129297	-0.0153558	-0.00956837	-0.0217305	-0.00886447	-0.01292	-0.00322256	0.0304392	0.0680123	-0.0162927	0.0337443	0.013269	-0.0294327	-0.0251013	-0.0658074	-0.0257709	-0.0410967	0.00723837	-0.0212141	0.0148476	0.0256877
Human Rhinovirus_GSE11348_Nasal epithelium_386	0.014462	0.0757558	0.0916868	0.0467677	0.0275477	0.0356204	0.0430066	0.134664	0.0997206	0.112072	0.0534234	0.0582002	0.00712972	-0.0106238	-0.0279712	0.0264795	-0.00762243	0.0270481	0.000485743	-0.000923682	0.0793995	0.0420343	0.00208009	0.125788	0.04036	-0.0333444	-0.0384264	0.0823979	0.138963	0.0945985	0.0658137	0.0425036	0.0209004	0.0763352	-0.0149774	-0.113285	-0.0837135	0.0731004	0.0586017	0.0591954	0.0303929	0.0170299	-0.0448257	0.0186393	-0.010915	0.172055	0.116247	0.175039	0.187869
Human Rhinovirus_GSE11348_Nasal epithelium_387	-0.0560677	-0.00922515	-0.015204	-0.0330471	0.0123445	-0.00730136	0.00910062	-0.0849814	-0.0852638	-0.0910489	-0.0886926	-0.00519874	-0.0217409	-0.0169205	-0.0309418	-0.0293704	-0.044963	8.14501e-05	-0.0471003	-0.00573467	-0.0649213	-0.00950034	-0.0491075	-0.0562765	-0.0804371	-0.0574458	-0.0539366	-0.0465535	-0.0196178	-0.0326601	-0.0688089	-0.0843563	-0.0665923	-0.0531866	-0.0356591	0.0454001	0.00186146	-0.00327744	-0.00609345	0.0322477	-0.0272389	0.0282227	-0.00697485	0.058998	0.0129385	-0.0804694	-0.0847837	-0.152695	-0.164097
Human Rhinovirus_GSE11348_Nasal epithelium_388	-0.00827612	-0.0528397	-0.0496308	-0.013608	-0.0126293	-0.0377245	-0.0324721	-0.0748968	-0.0594405	-0.066085	0.000714576	-0.015265	-0.0439945	-0.0261355	-0.00301369	-0.000409657	-0.0411109	-0.0276416	0.0306359	-0.0151934	-0.101591	0.005408	0.014981	-0.0573061	-0.000730118	0.0399118	0.0218009	-0.0348171	-0.073132	-0.0749637	-0.00610644	0.00464165	0.00979303	-0.112224	0.0376799	0.0649538	0.0637315	-0.039656	-0.0695876	-0.0476693	-0.0201447	-0.0345568	-0.00622743	-0.0492293	-0.0112177	-0.106158	-0.0509021	-0.0672916	-0.0530155
Human Rhinovirus_GSE11348_Nasal epithelium_389	0.0129574	0.0241768	0.0299398	0.0245828	0.0113457	0.0197783	0.0105837	0.0219062	0.0176815	0.0111616	0.0249606	0.0291648	-0.025016	-0.0332795	-0.0262053	0.0212052	-0.00962587	-0.00115742	0.0319312	-0.0334649	-0.100486	0.0637635	-0.00255701	0.000213604	0.065507	0.0291028	0.00165302	0.0348247	0.00482014	0.000820247	0.0871043	0.0527353	0.0407708	-0.0640833	0.0307704	0.000700059	0.00258533	0.00620583	-5.82854e-05	-0.0110626	0.0254577	-0.00298921	-0.000749648	-0.0376028	0.00676627	-0.0371989	-0.0335533	0.00999831	0.0291573
Human Rhinovirus_GSE11348_Nasal epithelium_390	-0.0209059	0.0186864	0.0220683	0.0367215	-0.00542091	0.010198	-0.0236252	-0.0328672	-0.0490025	-0.0420053	-0.0232596	0.0058069	0.010691	-0.0142426	0.0169875	0.0025015	0.0582279	-0.0137964	0.0414241	-0.0427159	-0.10196	0.0821463	0.0433787	-0.0085565	0.0494637	0.0441134	0.0328294	0.0317359	0.010488	0.0147734	0.0835596	0.0510843	0.0305005	-0.0539991	0.0521709	0.0421092	-0.0317715	0.0206742	0.00273921	0.0330641	0.0704356	0.0343876	0.0327178	0.0498108	0.0425242	-0.0719637	-0.0428248	-0.112712	-0.0811051
Human Rhinovirus_GSE11348_Nasal epithelium_391	-0.00888386	0.050161	0.0284492	0.0445654	-0.0227766	0.0276858	0.0128207	0.00827301	0.0122286	-0.00255885	0.013391	-0.00893756	0.0249295	0.00466329	0.0213702	0.0220492	0.033632	-0.00792092	0.042445	-0.0213463	0.0151934	0.0326974	0.01851	0.0436391	0.0398635	0.0147094	0.0189221	0.0504177	0.0406316	0.0362283	0.0522113	0.0565326	0.0475253	0.04362	0.0174644	-0.0219277	-0.0275875	0.003194	0.0112477	-0.00131258	0.0265031	0.0331115	0.0245598	-0.0118841	0.0148617	-0.0160932	-0.0411167	-0.0134359	-0.0362547
Human Rhinovirus_GSE11348_Nasal epithelium_392	-0.0331215	0.0657054	0.0866981	0.0337369	0.0815648	0.04484	0.0246259	0.0195355	-0.00210056	0.00265417	-0.0356337	0.0596957	0.111906	0.0389845	0.0470677	0.0402987	0.118026	0.0127343	0.0360166	-0.0606294	-0.0985412	0.095966	0.0331689	0.0717023	-0.00736032	-0.00164185	-0.0109861	0.0423053	0.0589062	0.0458088	0.0684789	-0.00373006	-0.0262164	-0.0658429	0.0317461	-0.0271559	-0.123473	0.0867746	0.0235703	0.0922185	0.101822	0.0352158	0.0463406	0.127225	0.0342557	-0.0203235	-0.0119888	-0.0682248	-0.0286557
Human Rhinovirus_GSE11348_Nasal epithelium_393	0.00786492	0.0041444	0.0049012	0.0392795	-0.0154059	0.0145443	-0.0214417	-0.0201545	-0.0198421	-0.0313522	0.00344312	-0.0191814	-0.00159289	-0.0277922	0.0144922	0.0268018	0.0368019	-0.0346247	0.108856	-0.0830423	-0.145496	0.0837657	0.035507	0.011695	0.0799739	0.0999583	0.0673477	0.0389589	-0.0184129	-0.0329859	0.124658	0.0925095	0.0676802	-0.0855955	0.0697476	0.0343462	0.0139399	-0.0520229	-0.0255088	-0.0228813	0.0507327	-0.0277558	0.0273468	-0.0682047	0.00287662	-0.127119	-0.0976436	-0.0840819	-0.0525659
Human Rhinovirus_GSE11348_Nasal epithelium_394	0.0259346	0.0950664	0.0986378	0.0761392	-0.00665443	0.0491608	0.0426124	0.152749	0.126647	0.136643	0.0971903	0.0495636	0.00877175	-0.0202616	-0.0224224	0.0185278	-0.00254328	-0.00342849	-0.0117519	0.0338685	0.11212	0.0521538	0.0361425	0.112966	0.108914	-0.014113	0.00577719	0.0697176	0.126232	0.113712	0.0829779	0.107193	0.0825116	0.123548	0.00176206	-0.136406	-0.0885402	0.0662296	0.0573298	0.0480526	0.0614851	0.0184848	-0.0279955	-0.00294473	0.00602184	0.178221	0.172008	0.204217	0.225867
Human Rhinovirus_GSE11348_Nasal epithelium_395	0.0052875	-0.00196723	-0.0135459	0.0186667	-0.0218885	0.0130571	-0.0265279	-0.0625356	-0.029332	-0.0422699	-0.00264932	-0.0212084	-0.00839375	-0.0120895	0.000652413	-0.00711288	-0.0136699	-0.0371482	0.0583011	-0.0213385	-0.072289	-0.0280597	-0.045624	-0.0634099	0.00482452	0.0456004	0.0340906	-0.00258738	-0.0711122	-0.0796709	0.0209823	0.0226918	0.00579375	-0.111523	-0.0142639	0.0769087	0.0479753	-0.0279773	-0.0661992	-0.0623366	0.0164675	-0.00340585	0.0140606	-0.0606089	0.0126741	-0.111786	-0.095152	-0.0835596	-0.0811251
Human Rhinovirus_GSE11348_Nasal epithelium_396	-0.00590489	0.0243474	0.0179838	0.00652312	0.007488	0.00789543	0.01612	0.042452	0.040532	0.0455645	0.0258267	0.00110761	-0.00576348	-0.0133667	-0.0272788	0.00639124	-0.0116994	-0.0110477	-0.0151343	0.0114637	0.0293619	0.00719752	0.00949852	0.0256695	0.015977	-0.0107541	-0.00548497	0.0180227	0.0342755	0.0370862	0.028447	0.0405324	0.0093463	0.0283271	-0.00139285	-0.0496703	-0.0307678	0.0150473	-0.00173579	0.0088156	0.0238666	0.00240876	0.00508069	-0.00410066	0.0137586	0.0412112	0.0395734	0.0833099	0.094941
Human Rhinovirus_GSE11348_Nasal epithelium_397	0.0479973	-0.0348475	-0.0336075	0.00846039	-0.00616187	0.0112946	-0.00246879	-0.0479127	0.00561584	-0.00196498	0.0219144	-0.00508351	-0.0121721	0.00911824	0.0316455	0.00683797	-0.044624	-0.00802755	0.0318431	0.0337077	-0.0220372	-0.00952457	0.0247759	-0.0594918	0.0214586	0.0957195	0.0690077	-0.00418617	-0.083552	-0.0538658	0.00478148	0.0232399	0.0631931	-0.0405472	0.0473772	0.0443772	0.0878911	-0.0543513	-0.0465252	-0.0671705	-0.0224103	-0.0302935	-0.000194014	-0.0781743	-0.0129097	-0.0521406	-0.0485917	0.00532717	0.00972881
Human Rhinovirus_GSE11348_Nasal epithelium_398	-0.0345597	0.0308827	0.0311546	-0.0406935	0.0793923	-0.0121994	0.0443683	0.0192278	-0.00504161	0.0317991	-0.05371	0.0270501	0.00124947	0.0162461	-0.0492998	-0.0218695	-0.0116484	0.0509614	-0.100031	0.00933833	0.0972031	-0.0585034	-0.0731335	0.041527	-0.118586	-0.160171	-0.112287	-0.0196024	0.0926854	0.0483213	-0.103393	-0.122302	-0.130228	0.0803473	-0.0904281	-0.0464775	-0.0353581	0.0764434	0.0589456	0.0758955	-0.0409907	0.0393652	-0.0364409	0.0994559	0.000199657	0.112835	0.036262	0.0543686	0.0291776
Human Rhinovirus_GSE11348_Nasal epithelium_399	-0.0106119	0.068997	0.0719525	0.0159381	0.0143799	0.0116877	0.0475374	0.141696	0.0942767	0.113466	0.037693	0.0392728	0.0421007	0.0345487	-0.00730205	0.0269851	0.0301925	0.0307519	-0.0631766	-1.00502e-05	0.18	-0.0426147	-0.0345618	0.0999935	-0.0407368	-0.114083	-0.060345	0.0615258	0.160355	0.123349	-0.0119381	0.00692144	-0.0484883	0.131202	-0.0864671	-0.163121	-0.134301	0.115871	0.0749847	0.0695921	0.0346601	0.0638449	0.0128627	0.0963924	0.0170876	0.235482	0.155375	0.231993	0.198679
Human Rhinovirus_GSE11348_Nasal epithelium_400	0.0432983	0.051329	0.0570278	0.0581022	-0.0233451	0.0192449	0.023428	0.12089	0.0991052	0.101208	0.0934913	0.0347618	-0.0169614	-0.021805	-0.0186384	0.0345017	-0.0137567	-0.00343664	0.0272289	0.00840185	0.0318571	0.0823845	0.0633623	0.0828777	0.116428	0.031737	0.0181165	0.0678199	0.0783331	0.073201	0.102886	0.127288	0.100489	0.0650645	0.0609953	-0.0910008	-0.0420174	0.023647	0.0202095	0.0141217	0.044411	-0.00760425	-0.0270227	-0.0478729	-0.0031614	0.106957	0.130492	0.163877	0.19306
Human Rhinovirus_GSE11348_Nasal epithelium_401	-0.0022404	0.0800697	0.0753528	0.0296825	0.0102631	0.0242835	0.039859	0.139138	0.102937	0.111771	0.0660253	0.0352868	0.0431123	0.0159486	-0.00750656	0.0307908	0.0359145	0.0318826	-0.0415172	-0.0126189	0.0982057	0.0422222	0.00414757	0.124396	0.0272688	-0.0875332	-0.0727345	0.0762264	0.174521	0.137006	0.0370641	0.0321152	-0.00894181	0.11212	-0.0286459	-0.144906	-0.134387	0.116122	0.0682415	0.0602558	0.0589595	0.0440217	0.00960008	0.0820431	0.0175331	0.18466	0.130286	0.177261	0.167969
Human Rhinovirus_GSE11348_Nasal epithelium_402	0.0363365	0.0140996	0.0250641	0.0313768	-0.0191091	-0.0211735	-0.0232145	0.0823565	0.0403072	0.0502772	0.0488239	0.00793086	-0.00320475	-0.023643	-0.00597759	0.0343452	0.0449553	-0.00937988	0.0203658	-0.0272958	-0.0343543	0.0947815	0.0762407	0.0807575	0.106628	0.0229088	0.0182553	0.0843412	0.0722524	0.0649325	0.131038	0.118518	0.0700746	0.0202876	0.0703605	-0.0761637	-0.0768776	0.0390674	0.00677699	0.00671112	0.0704161	0.00844434	0.0431983	0.0160701	0.0236986	0.0606052	0.0642676	0.108226	0.118749
Human Rhinovirus_GSE11348_Nasal epithelium_403	-0.00174445	0.031896	0.0363674	0.00409392	0.00867188	-0.0116822	0.0129563	0.082089	0.0418695	0.0523031	0.00496713	-0.00346247	0.00227702	-0.00438424	-0.0261841	0.0185072	0.0213411	0.00455267	-0.0211664	-0.00882132	0.0242739	0.034924	0.0159337	0.0616692	0.0239451	-0.0390215	-0.0150872	0.0337221	0.07792	0.066168	0.0481893	0.0454862	-0.0122548	0.0701239	0.0047676	-0.0775533	-0.0730047	0.0195538	0.0338245	0.0292014	0.0295307	0.023011	0.0208471	0.0299509	0.0236105	0.097556	0.0744016	0.104634	0.111475
Human Rhinovirus_GSE11348_Nasal epithelium_404	-0.055781	0.0175016	0.0238534	0.0240659	-0.0203297	0.0206389	0.0234195	-0.0134793	-0.0112272	-0.0123703	-0.00735995	-0.0155733	0.0654444	0.0471122	0.0532812	0.0184252	0.0535957	-0.0182429	-0.0175906	-0.0263322	0.0167116	-0.00616809	-0.0224201	0.0359066	-0.0609177	-0.0653843	-0.036134	0.0113184	0.0389048	0.0310886	-0.0222267	-0.0336889	-0.0450645	0.025114	-0.0312238	-0.0370461	-0.0741622	0.0400874	0.0064148	0.0244179	0.0320795	0.0576694	0.0434961	0.056487	0.0466619	0.0141448	-0.00755806	-0.0531374	-0.0714105
Human Rhinovirus_GSE11348_Nasal epithelium_405	0.0457544	0.0256191	0.0139623	0.0782657	-0.0504742	0.0492167	0.00149653	0.0177287	0.0652667	0.0370607	0.0874785	-0.000964861	-0.040727	-0.0589051	-0.00537367	0.018854	-0.0388166	-0.0457193	0.092279	-0.00676477	-0.0698015	0.0441443	0.0535142	-0.0144442	0.127751	0.13662	0.0906938	0.0120671	-0.0864662	-0.0522098	0.123849	0.131777	0.129603	-0.0600926	0.0902875	0.0371437	0.0668579	-0.0600104	-0.0382953	-0.0648994	0.0365487	-0.0615813	-0.0314556	-0.158811	-0.0160506	-0.0550749	-0.0163036	0.0138708	0.0661629
Human Rhinovirus_GSE11348_Nasal epithelium_406	-0.0063309	0.10984	0.121728	0.0386139	0.0296981	0.0196411	0.0681895	0.144067	0.0852845	0.103941	0.0163764	0.0623492	-0.0298165	-0.0392857	-0.0807637	0.00485945	-0.0205922	0.0451641	-0.0230023	-0.00636973	0.133791	0.0170194	-0.0282412	0.152612	0.0205293	-0.0905915	-0.0748721	0.0747779	0.192231	0.121285	0.0356413	0.0222669	-0.0226535	0.136843	-0.0619554	-0.130677	-0.112307	0.103067	0.093509	0.104573	0.0234275	0.0198987	-0.0833696	0.0478868	-0.0268398	0.219415	0.160327	0.203762	0.211814
Human Rhinovirus_GSE11348_Nasal epithelium_407	0.00780748	-0.0176802	-0.00755584	-0.00444226	-0.00665452	0.00886844	0.008082	0.0169957	0.0202509	0.0157679	0.0202367	0.0181533	-0.0298737	-0.0164344	-0.0122147	-0.00761768	-0.0515729	-0.000847315	-0.00570628	0.0241841	0.00443423	-0.0101198	-0.00667287	-0.0217175	0.0073997	0.0242169	0.00513107	0.00396182	-0.0263509	-0.0271907	-0.00871647	-0.0018222	0.027459	-0.0332251	-0.000238899	0.0305239	0.0436776	0.0124944	0.00463817	-0.0214048	0.00112311	-0.00764354	-0.0198606	-0.0500669	-0.00111376	0.0296551	0.0014772	0.0461911	0.0366305
Human Rhinovirus_GSE11348_Nasal epithelium_408	-0.0199975	0.00110946	-0.00283922	0.0072431	-0.0132487	0.0198684	-0.0047513	-0.0369091	-0.00296697	-0.0197035	0.0187138	0.00202058	0.00298996	-0.0118608	0.00829566	0.00273134	-0.00638179	-0.0204496	-0.000743762	-0.0337367	-0.0834293	0.0381963	-0.0113267	-0.0246509	-0.0124724	0.00936075	-0.0277913	0.0308253	-0.00746434	-0.0110994	0.0227235	-0.0148442	0.0105418	-0.0747971	0.0158992	0.031531	0.0106823	0.00449208	-0.0198143	-0.0172583	0.0145776	0.0515876	0.0280953	0.00621424	0.045804	-0.0528731	-0.0615891	-0.0549296	-0.0619909
Human Rhinovirus_GSE11348_Nasal epithelium_409	-0.0112327	-0.0178296	-0.00274403	-0.0637976	0.064667	-0.0405973	0.0259541	0.00888887	-0.0237076	0.00412745	-0.053051	0.0502707	0.0288533	0.0499912	-0.0149227	-0.0312003	-0.00298933	0.0757997	-0.0894956	0.03403	0.0851236	-0.0366864	-0.0088772	0.010865	-0.113509	-0.105172	-0.0780089	-0.0278736	0.0455055	0.0419623	-0.129491	-0.117192	-0.0961564	0.0336624	-0.0434761	-0.0289826	-0.0267169	0.06658	0.0277049	0.0494543	-0.040196	0.006551	-0.0253651	0.117692	-0.00749115	0.0786331	0.0588358	0.0521605	0.0403957
Lymphocytic Choriomeningitis Virus_GSE12254_Liver cells_410	0.0834047	-0.0400537	-0.0384232	0.00328522	-0.0630154	-0.0160683	-0.0720611	0.0159281	-0.00183762	-0.0242957	0.0261093	0.0156183	-0.0903095	-0.0799429	-0.0349173	0.0216227	-0.0281621	-0.00100583	0.0860443	-0.035534	-0.169271	0.0674405	0.0338464	-0.106477	0.170961	0.205142	0.0983653	0.0115884	-0.0933893	-0.0627959	0.190021	0.142883	0.106445	-0.0913663	0.105329	0.162201	0.181894	-0.0615604	-0.0405746	-0.0587944	-0.000930886	-0.0660811	-0.0439923	-0.126689	-0.0348264	-0.107881	-0.0631255	-0.0289916	0.00192454
Lymphocytic Choriomeningitis Virus_GSE12254_Liver cells_411	0.121969	-0.0898288	-0.0773295	0.00542744	-0.0735148	-0.0447014	-0.0947045	-0.030157	-0.0217173	-0.0312548	0.0444166	-0.00627241	-0.105708	-0.0568015	-0.00245997	0.0210545	-0.0465728	-0.0039848	0.120664	0.0170533	-0.194932	0.0996633	0.137406	-0.169671	0.260659	0.311776	0.208532	0.0201553	-0.167422	-0.0870265	0.206882	0.212673	0.216924	-0.105577	0.197523	0.166309	0.248556	-0.0852563	-0.0703918	-0.098413	-0.00257843	-0.0709018	-0.00127412	-0.152611	-0.0180153	-0.157095	-0.0508863	-0.0220735	0.0171021
Lymphocytic Choriomeningitis Virus_GSE12254_Liver cells_412	0.09207	-0.0478119	-0.0507536	0.00806846	-0.0456108	-0.00449028	-0.033731	0.0155704	0.0325459	0.0324846	0.0743524	0.021292	-0.0784151	-0.0401462	-0.00593764	0.011024	-0.0651618	-0.00895769	0.0758536	0.0337003	-0.0570063	-6.84219e-05	0.036268	-0.128397	0.137118	0.190184	0.115113	-0.0201679	-0.151723	-0.105588	0.0845315	0.115953	0.137005	-0.069147	0.0790228	0.139432	0.219139	-0.0737259	-0.0710598	-0.0911673	-0.0349396	-0.0520647	-0.0529064	-0.16147	-0.0190387	-0.0689385	0.00609404	0.0309148	0.0668273
Herpesvirus 4, Human_GSE12452_Nasopharynx_413	0.0450724	-0.0360782	-0.0396334	0.0407027	-0.0621274	-0.0127215	-0.0553697	-0.0674535	-0.0714514	-0.093054	-0.00362909	-0.0353674	-0.0714721	-0.0461207	-0.00039369	0.0349763	0.0105479	-0.0270829	0.148888	-0.0726289	-0.283994	0.109049	0.119713	-0.136676	0.217039	0.251888	0.1741	0.0537031	-0.157628	-0.10189	0.196113	0.220071	0.216828	-0.162236	0.209465	0.0974142	0.115621	-0.118118	-0.0803685	-0.0985436	-0.00496138	-0.0285914	0.0597022	-0.115692	0.0137897	-0.267233	-0.166817	-0.0881657	-0.0691362
Herpesvirus 4, Human_GSE12452_Nasopharynx_414	-4.82816e-05	-0.10231	-0.103257	-0.14265	0.050877	-0.0794885	-0.0441166	-0.00898005	0.00285991	0.0141957	-0.0439224	-0.00859562	0.0132342	0.0412669	-0.0129044	-0.0308736	-0.0380829	0.054273	-0.0864457	0.0675964	0.17767	-0.196766	-0.0803739	-0.0869071	-0.158771	-0.0777949	-0.00300459	-0.131737	-0.0944227	-0.105547	-0.177183	-0.138504	-0.16406	0.0560045	-0.139757	0.0772269	0.111919	-0.0448093	-0.0516899	-0.0352545	-0.100795	-0.051683	-0.0354234	0.035756	-0.0195337	0.0888166	0.0877909	0.123151	0.107297
Herpesvirus 4, Human_GSE12452_Nasopharynx_415	0.0117826	0.0567894	0.0463796	0.0613834	-0.0167878	0.0118313	-0.00947571	0.000754766	0.00858094	0.00486274	0.0183306	0.0149628	-0.120065	-0.122489	-0.101062	-0.0193266	-0.0502927	-0.00243368	0.0735403	-0.0358913	-0.0752252	0.0162507	-0.0220458	-0.00141043	0.112825	0.0856213	0.0474836	0.0213026	-0.0273747	-0.0547636	0.107053	0.0926088	0.0419045	-0.0542142	0.0279192	0.0565534	0.039185	-0.0559788	0.0247261	0.00350948	-0.000671306	-0.0670819	-0.104033	-0.135207	-0.0669697	-0.0478881	-0.00515051	-0.014581	0.0471767
Herpesvirus 4, Human_GSE12452_Nasopharynx_416	0.0223963	0.0490777	0.0449432	0.0194074	0.0741772	0.0339904	0.0257566	0.0237375	0.0587497	0.059361	0.0288965	0.0573563	-0.00945817	-0.0125713	-0.0264193	-0.0193769	-0.0356019	0.0239452	-0.000461417	-0.0318768	0.0517715	0.0208305	-0.0280301	0.122726	-0.0667255	-0.0567602	-0.090803	-0.017007	0.037213	-0.00156939	-0.0242921	-0.0917014	-0.056195	-0.0212035	-0.014722	0.00574437	0.0295013	0.00815972	0.0175366	0.0282025	-0.034223	-0.0217145	-0.0625434	0.035982	-0.0401612	0.0756067	0.00936684	0.0768703	0.10738
Herpesvirus 4, Human_GSE12452_Nasopharynx_417	0.0184184	-0.0170821	-0.0222226	0.0509405	-0.0505495	0.00283753	-0.0498856	-0.0551746	-0.0400936	-0.0656478	0.0192563	-0.043672	-0.0803724	-0.0699493	-0.021252	0.0224899	-0.0347028	-0.0440707	0.163532	-0.0663685	-0.299742	0.1265	0.137687	-0.0815996	0.241373	0.254323	0.167941	0.0642414	-0.143723	-0.109735	0.251463	0.244652	0.21592	-0.191836	0.230764	0.125325	0.157669	-0.115608	-0.0899377	-0.0857339	0.000171525	-0.0601885	0.0307887	-0.124131	0.00530111	-0.23945	-0.141568	-0.0645903	-0.018583
Herpesvirus 4, Human_GSE12452_Nasopharynx_418	-0.0336174	0.0899198	0.0880515	0.0796507	0.0134828	0.0119746	0.0225073	0.0156552	-0.013879	-0.0181531	-0.0155916	0.00152413	-0.0184584	-0.0548569	-0.0440467	0.00997004	0.0430431	-0.0104458	0.0402368	-0.117659	-0.0958352	0.0872893	0.00420338	0.129716	0.00813683	-0.0433221	-0.044215	0.0434196	0.122191	0.0533251	0.0834937	0.0484579	-0.0369368	-0.0359662	0.0122868	-0.0740612	-0.138556	0.00729131	0.0242417	0.0534373	0.0433842	-0.00885631	-0.00486896	0.0459036	-0.0174443	0.00564427	0.0336059	0.00343473	0.0429088
Herpesvirus 4, Human_GSE12452_Nasopharynx_419	0.0647713	0.0121323	0.0129602	0.0811878	-0.0293522	0.0133605	-0.0597262	-0.0377894	-0.0246776	-0.0546005	0.0375271	0.0044803	-0.128703	-0.125323	-0.062553	0.00984159	-0.0562441	-0.0184475	0.172201	-0.090586	-0.324677	0.151787	0.126373	-0.0963392	0.270722	0.277771	0.160774	0.0662841	-0.139295	-0.101469	0.273182	0.239926	0.21717	-0.207402	0.236309	0.159473	0.185249	-0.103943	-0.0491408	-0.0558919	0.0194997	-0.0688024	-0.0261339	-0.145421	-0.0171791	-0.233511	-0.123541	-0.067518	0.0111187
Herpesvirus 4, Human_GSE12452_Nasopharynx_420	0.0462374	0.0514629	0.0525522	0.107905	-0.0490903	0.0303141	-0.00341478	-0.00160148	-0.0348285	-0.0429858	0.0274315	0.00795406	-0.0399319	-0.0403602	-0.00279127	0.0553191	0.0305902	-0.003814	0.132774	-0.110058	-0.246352	0.147091	0.0820801	-0.0340686	0.188606	0.167396	0.101657	0.108304	0.00364297	0.00258463	0.213167	0.19747	0.158564	-0.105555	0.147592	-0.00192712	0.000273484	-0.0536826	-0.00919233	-0.0305764	0.0552126	-0.0309092	0.00796915	-0.103323	-0.00832204	-0.171644	-0.0914548	-0.0894658	-0.0615304
Herpesvirus 4, Human_GSE12452_Nasopharynx_421	-0.000777912	0.0866854	0.0828654	0.0799135	0.0893668	0.0616044	0.0492092	0.00679655	0.0138333	0.00412478	0.0222253	0.0590089	-0.0121791	-0.0403932	-0.0274562	0.000872606	-0.0222932	0.0145596	0.078575	-0.0709994	-0.131316	0.129319	0.0201131	0.130913	0.0257375	0.0276304	-0.0498156	0.0289911	0.0408588	0.00875873	0.0666364	-0.00922239	0.0171683	-0.118787	0.0750035	0.00569675	-0.0251624	-0.00396619	0.00959446	0.0491657	-0.00771	-0.0412673	-0.084805	-0.0117505	-0.0483843	-0.0599072	-0.0350722	-0.0602762	0.0176161
Herpesvirus 4, Human_GSE12452_Nasopharynx_422	0.0160108	-0.0252665	-0.0376088	0.0107904	-0.0745678	-0.00122602	-0.0225987	0.00590164	0.0178497	0.00553602	0.0431216	-0.0514265	-0.0321728	-0.0186176	0.00515456	0.0285173	-0.0199748	-0.0600586	0.107454	-0.0210987	-0.0533785	-0.0330028	0.0263805	-0.0787943	0.129056	0.169065	0.136256	0.0411741	-0.119025	-0.123664	0.106647	0.16741	0.149186	-0.0558316	0.0565746	0.0882124	0.131791	-0.095474	-0.077739	-0.101244	-0.0165465	-0.0205976	0.0229094	-0.118017	0.0224138	-0.0720667	-0.0460484	0.0791366	0.0644786
Herpesvirus 4, Human_GSE12452_Nasopharynx_423	-0.00157278	-0.00578652	-0.00580303	0.042641	-0.0805228	-0.0170408	-0.0512616	-0.0429434	-0.0716515	-0.0876595	-0.0206077	-0.0304131	-0.0783027	-0.0721986	-0.0336686	0.0411033	0.0261305	-0.0150348	0.125391	-0.106355	-0.257009	0.0751132	0.0253501	-0.125247	0.18296	0.190842	0.127109	0.0787374	-0.0709552	-0.0598254	0.217305	0.196927	0.132808	-0.125363	0.107883	0.111852	0.0964071	-0.0909651	-0.03639	-0.0599195	0.0114691	-0.0222167	0.0215962	-0.102887	-0.00174924	-0.215777	-0.16686	-0.075384	-0.0580102
Herpesvirus 4, Human_GSE12452_Nasopharynx_424	0.0335804	-0.0802197	-0.102117	-0.0787155	0.0527264	-0.0276136	-0.0362607	-0.0445255	0.0263633	0.0119092	0.0125853	-0.0194665	-0.00597366	0.0292351	0.0146904	-0.0136356	-0.0788565	0.0312525	0.0121768	0.0784687	0.117235	-0.145924	0.000503498	-0.0904701	-0.0466546	0.0557088	0.0731871	-0.0997364	-0.178149	-0.169581	-0.129748	-0.0454457	0.00395687	-0.029902	-0.0171447	0.127935	0.215838	-0.103273	-0.0987034	-0.0850238	-0.137523	-0.0543845	-0.0433512	-0.0640573	-0.0356429	0.0224555	0.0592493	0.109217	0.114942
Herpesvirus 4, Human_GSE12452_Nasopharynx_425	-0.00750884	0.0500409	0.0464099	0.0261866	0.0302445	0.00181854	0.016245	0.0196435	0.00279458	0.00619029	-0.0116306	0.0267252	-0.0421429	-0.0483611	-0.0655436	-0.0112013	-0.0176888	0.0141927	0.00547995	-0.0515826	0.0321193	-0.0209181	-0.0652705	0.0764394	-0.0375002	-0.0590497	-0.0475293	0.00618659	0.0803776	0.000866285	-0.0349645	-0.016839	-0.0656546	0.0030642	-0.0625568	-0.0728251	-0.110874	0.00655859	0.046868	0.034462	-0.00171949	-0.0169284	-0.0497733	-0.0117952	-0.0324795	0.0554785	0.0560957	0.0317339	0.0515746
Herpesvirus 4, Human_GSE12452_Nasopharynx_426	-0.028781	0.0439001	0.0442416	0.00507125	0.0528757	0.0166247	0.0259682	0.0122018	0.01918	0.0312741	-0.00771081	0.0179181	0.0556057	0.0523112	0.0230678	0.0151673	0.033939	0.0197026	-0.0199255	-0.069206	0.0448224	0.00178986	-0.065028	0.120871	-0.132017	-0.117332	-0.11622	0.0170499	0.0868923	0.0254658	-0.0405775	-0.119311	-0.110646	-0.0146988	-0.0582783	-0.0149844	-0.0263562	0.031344	0.0125252	0.0237838	-0.018388	0.0476123	0.0137024	0.107799	0.0223921	0.0725186	-0.0113573	0.0455273	0.0396759
Herpesvirus 4, Human_GSE12452_Nasopharynx_427	0.0682732	-0.0696061	-0.069115	-0.0107472	-0.0258689	-0.00374682	-0.0295188	-0.00669886	0.0295733	0.0258161	0.058966	-0.031514	-0.00615023	0.0378864	0.0480929	0.0118602	-0.0574224	-0.0179991	0.114683	0.0378386	-0.00430584	-0.0534354	0.0531067	-0.0932013	0.116772	0.182797	0.15376	-0.0105072	-0.169274	-0.150024	0.0728422	0.154648	0.159212	-0.0512206	0.0891915	0.0938639	0.204862	-0.100952	-0.102404	-0.127368	-0.0598473	-0.0283377	0.034798	-0.132483	0.0277103	-0.0822931	-0.0149985	0.0945848	0.105124
Herpesvirus 4, Human_GSE12452_Nasopharynx_428	0.0210126	0.0525304	0.0446516	0.0850407	0.0194144	0.0434082	0.0125635	-0.0171475	0.0178365	-0.00191334	0.0422204	0.00996842	-0.0269861	-0.0406462	-0.00857455	0.0216658	-0.0251637	-0.010282	0.12173	-0.0626619	-0.087576	0.0505243	0.0472704	0.0419687	0.0719249	0.106029	0.0457126	0.00844387	-0.0657032	-0.0647195	0.0749903	0.0695538	0.103873	-0.104723	0.103378	0.0394645	0.0687937	-0.0601	-0.0300179	-0.0233134	-0.000711867	-0.0580069	-0.0510781	-0.0906954	-0.0467957	-0.0617219	0.000577497	-0.000361768	0.061055
Herpesvirus 4, Human_GSE12452_Nasopharynx_429	0.0772874	-0.0470194	-0.0420171	0.0543404	-0.0573672	0.0028697	-0.0687048	-0.0692383	-0.00383071	-0.033564	0.0678373	-0.0418339	-0.0594	-0.0349446	0.0294779	0.0383328	-0.0300241	-0.0312311	0.148114	-0.0499975	-0.270304	0.102274	0.185923	-0.160861	0.251122	0.309179	0.212381	0.0784613	-0.232972	-0.125646	0.242535	0.242935	0.274609	-0.194583	0.297673	0.155947	0.242518	-0.117471	-0.109943	-0.117767	0.0073623	-0.0301923	0.0717067	-0.121225	0.037151	-0.234719	-0.142678	-0.0175862	-1.56745e-05
Herpesvirus 4, Human_GSE12452_Nasopharynx_430	-0.0336403	0.0986505	0.0865374	0.0859266	0.00863728	0.0361061	0.0226408	-0.00226461	-0.034768	-0.0503462	-0.0297574	0.00559726	0.0458235	-0.000956741	0.0122952	0.0560591	0.0975063	0.0160236	0.0623849	-0.15645	-0.15934	0.116992	0.00493241	0.0838652	0.0338878	-0.00212599	-0.0332384	0.0945774	0.125075	0.0765496	0.140938	0.0609365	-0.0102915	-0.0628647	0.0309456	-0.084751	-0.148931	0.0167963	0.0517134	0.0438375	0.0541496	0.000542088	0.02456	0.0374664	-0.0190796	-0.0530594	-0.0634843	-0.0818379	-0.06635
Herpesvirus 4, Human_GSE12452_Nasopharynx_431	0.0327153	0.0187873	0.00906678	0.0170662	0.0571546	0.0133969	-0.0046767	0.0089847	0.0206607	0.0128047	0.014251	0.0363404	-0.0718504	-0.0740695	-0.060025	-0.0141795	-0.0553257	0.0194271	0.0758269	-0.010312	0.00984635	-0.0253626	-0.0183642	0.0159888	0.0545883	0.0729509	0.0447349	-0.0287728	-0.0636348	-0.0837854	0.038546	0.0418749	0.0360734	-0.0271747	0.0106899	0.0899026	0.0829941	-0.0734005	-0.0223859	-0.0130227	-0.0526513	-0.080313	-0.1021	-0.106702	-0.0663733	-0.0225482	0.00926222	0.0419098	0.0927414
Herpesvirus 4, Human_GSE12452_Nasopharynx_432	0.0359587	-0.0741476	-0.0849796	-0.020129	-0.0541026	-0.0383311	-0.0642683	-0.0148521	-0.00111211	-0.0109103	0.0275367	-0.0558415	-0.090832	-0.0540819	-0.0255363	0.00419246	-0.075453	-0.0260562	0.0983415	0.0222981	-0.0167291	-0.0777809	0.027193	-0.116416	0.14548	0.180431	0.153972	-0.0394905	-0.19815	-0.185053	0.0753943	0.174847	0.143425	-0.0472419	0.0532227	0.158563	0.228566	-0.143139	-0.0987411	-0.126343	-0.0663563	-0.0781541	-0.0195433	-0.172762	-0.0145263	-0.0949447	-0.0191603	0.0959536	0.0935588
Herpesvirus 4, Human_GSE12452_Nasopharynx_433	-0.034329	-0.00286965	-0.00762699	0.0096566	-0.058328	0.00861581	0.0253361	-0.0285391	-0.0152448	-0.0195043	-0.00713162	-0.0378978	0.0684112	0.088947	0.0653675	0.038655	0.030513	-0.0172758	0.0275361	-0.0356644	-0.00153578	-0.0304666	-0.0233784	-0.043152	-0.0450118	-0.00903346	0.00620189	0.0127059	-0.0222492	-0.0125672	-0.0347185	0.0144125	0.0416666	-0.0148503	-0.0070466	-0.0276321	0.0160621	-0.0389748	-0.0462515	-0.0543313	-0.0352291	0.0562359	0.0755021	0.00667527	0.046085	-0.0668661	-0.0556514	0.0178605	-0.0253635
Herpesvirus 4, Human_GSE12452_Nasopharynx_434	0.0159504	-0.0800301	-0.0875237	-0.0365955	-0.0530684	-0.0693372	-0.0873088	-0.057564	-0.0609704	-0.0798033	-0.032454	-0.0574928	-0.0669591	-0.0440153	-0.0276308	-0.000697126	-0.0226518	-0.00627184	0.0799533	-0.032094	-0.14889	-0.0216984	0.0262602	-0.155843	0.103115	0.151198	0.144916	-0.026529	-0.154335	-0.152517	0.0907581	0.128685	0.0610988	-0.111488	0.0546896	0.136454	0.164217	-0.117094	-0.0981978	-0.0984912	-0.0427514	-0.0698159	0.0176065	-0.0860024	-0.00465742	-0.183765	-0.104165	-0.0335897	-0.0290743
Herpesvirus 4, Human_GSE12452_Nasopharynx_435	0.0188547	0.0653342	0.0519856	0.0758684	0.0170731	0.0273993	-0.00210033	-0.00281807	0.0038023	-0.0109152	0.0218915	0.0278618	-0.113466	-0.123792	-0.0878726	-0.00450677	-0.0487474	-0.0093961	0.110198	-0.0613518	-0.126068	0.0455827	-0.00354754	-0.00413854	0.139114	0.124256	0.0664419	0.0186387	-0.0490275	-0.0706975	0.132852	0.120593	0.0927564	-0.0862741	0.0639369	0.0614499	0.0524822	-0.0748324	0.00412672	-0.00101489	-0.00979703	-0.0822437	-0.113368	-0.149178	-0.0802596	-0.0944751	-0.0523277	0.00056634	0.0611705
Herpesvirus 4, Human_GSE12452_Nasopharynx_436	-0.0207598	0.0676619	0.0660711	0.0359997	0.0770747	0.0347428	0.0321328	0.0211897	0.0336528	0.0403713	0.0121493	0.0395362	0.0278655	0.003835	-0.0120445	0.0023741	0.0314867	0.0125392	-0.010551	-0.0792549	0.00728445	0.0620545	0.000255706	0.161499	-0.0730634	-0.0858998	-0.114498	0.0351486	0.100463	0.0537998	0.00899375	-0.0886304	-0.0618945	-0.0196801	0.0159453	-0.0322188	-0.066018	0.0291425	0.034449	0.0524903	0.00612368	0.0131766	-0.0284605	0.0840972	-0.0127078	0.0835752	0.0071551	0.0725343	0.0880896
Herpesvirus 4, Human_GSE12452_Nasopharynx_437	0.000368139	-0.0356678	-0.0376288	-0.0288871	-0.0353698	-0.0267838	-0.049284	0.00129846	-0.00878527	-0.01235	-0.00384968	-0.0270763	-0.0254567	-0.024627	-0.0162671	0.013998	0.0147838	-0.0129792	0.059875	-0.0437138	-0.0399499	-0.0505219	-0.0265231	-0.0685571	0.0547361	0.0979733	0.0862369	0.0289624	-0.057541	-0.0791016	0.0988414	0.0856161	0.0324128	-0.0412119	0.000650425	0.0726635	0.0877569	-0.0505793	-0.0311904	-0.0462698	0.00162318	-0.039647	0.00424656	-0.0458233	-0.00614661	-0.0423774	-0.0597489	0.069923	0.067933
Herpesvirus 4, Human_GSE12452_Nasopharynx_438	0.0434539	0.0444606	0.0344341	0.0860435	0.0197461	0.042496	0.0172287	-0.00143228	0.0116459	-0.00799247	0.044301	0.0132464	-0.0152647	-0.0214626	0.0144574	0.0371835	-0.0194253	-0.0146985	0.119584	-0.0680279	-0.160377	0.119571	0.119203	0.05388	0.129964	0.128809	0.0520701	0.0423774	-0.038465	-0.0206018	0.134002	0.131377	0.149705	-0.107383	0.183461	-0.00884559	0.0314743	-0.0591807	-0.0422343	-0.0337524	0.00815159	-0.043677	-0.0162995	-0.0822374	-0.0116827	-0.101831	-0.0351241	0.00246075	0.0406824
Herpesvirus 4, Human_GSE12452_Nasopharynx_439	0.0644992	-0.0271911	-0.0247773	0.0659538	-0.0389117	0.00593205	-0.0723791	-0.0742759	-0.0573042	-0.0947578	0.0197634	-0.0326261	-0.107502	-0.10429	-0.0258713	0.0270225	-0.0184681	-0.0378865	0.182701	-0.0971206	-0.376287	0.151943	0.156576	-0.147249	0.289773	0.310913	0.198682	0.085507	-0.195294	-0.118701	0.290242	0.259873	0.257604	-0.223848	0.28804	0.159701	0.190651	-0.122756	-0.0845795	-0.0876496	0.0244318	-0.0442693	0.0295313	-0.134016	0.00988557	-0.318173	-0.208564	-0.134465	-0.0910936
Herpesvirus 4, Human_GSE12452_Nasopharynx_440	0.0051888	0.0850167	0.0811916	0.140031	-0.0650145	0.0433879	-0.0116184	-0.00885313	-0.0519814	-0.0747632	0.0124208	-0.00320962	-0.0971331	-0.127917	-0.0561264	0.0374734	0.0373054	-0.0313967	0.15608	-0.143976	-0.331775	0.195858	0.0691098	-0.0243194	0.258476	0.195625	0.102385	0.147163	0.0163452	0.0283935	0.318619	0.247393	0.192766	-0.143173	0.173583	0.0077272	-0.0396515	-0.0428931	0.0280722	0.0061211	0.0868795	-0.03921	-0.00805576	-0.113989	-0.0347924	-0.213931	-0.171062	-0.147472	-0.110155
Herpesvirus 4, Human_GSE12452_Nasopharynx_441	0.0516021	0.00893604	-0.00387665	0.00951289	0.0347812	0.0140245	0.0130366	0.0429311	0.0485559	0.0421831	0.0509714	0.0245598	-0.0486347	-0.0415123	-0.0320876	-0.0027112	-0.0593672	0.0136137	0.0664059	0.00325982	0.0447267	-0.0204274	0.000581554	0.0471045	0.048438	0.0587412	0.0395722	0.000219162	-0.048208	-0.064578	0.0232059	0.0531014	0.0636507	-0.0183068	0.0251617	0.0464764	0.0666135	-0.0571722	-0.0188798	-0.0349289	-0.0622554	-0.0589439	-0.0631875	-0.0747819	-0.048144	0.0216826	0.0253524	0.115799	0.133367
Herpesvirus 4, Human_GSE12452_Nasopharynx_442	-0.0575111	0.000288712	-0.0244711	-0.0427618	-0.024025	-0.0127538	0.0279381	0.0355457	0.0273138	0.0367645	-0.0135193	-0.059018	0.0934893	0.100123	0.055661	0.031152	0.0518799	-0.0109378	-0.0459375	-0.0225594	0.205402	-0.167015	-0.103608	0.0484377	-0.159954	-0.142313	-0.0602392	-0.00652165	0.0510706	-0.0087927	-0.121429	-0.0426345	-0.100099	0.113851	-0.151893	-0.0947402	-0.0831264	-0.00808448	-0.0198941	-0.0320642	-0.0465027	0.0519992	0.0712694	0.0749868	0.0436812	0.140994	0.0726268	0.14252	0.0512402
Herpesvirus 4, Human_GSE12452_Nasopharynx_443	0.0224241	-0.0221157	-0.0316651	0.0332937	-0.0762795	0.000724612	-0.0340872	-0.0492136	-0.0251216	-0.0446373	0.0200442	-0.036988	-0.0498639	-0.0335464	0.00606104	0.0309519	-0.00923767	-0.0239025	0.11657	-0.0443645	-0.182692	0.0374344	0.0584805	-0.129945	0.167647	0.202402	0.145816	0.0387868	-0.149454	-0.100616	0.150378	0.183873	0.187742	-0.124035	0.138354	0.123862	0.163897	-0.112541	-0.0793605	-0.0990807	-0.0308735	-0.0337244	0.0358152	-0.115999	0.00158465	-0.216941	-0.150543	-0.0508248	-0.0478372
Human Rhinovirus_GSE13396_Human primary bronchial epithelial cells_444	-0.0515035	-0.00664847	-0.00608195	-0.0855837	0.0895955	-0.0288088	0.0560306	0.0476837	0.0425292	0.0826491	-0.0294465	0.00374719	0.119122	0.119527	0.0398788	-0.0259997	0.0385193	0.0505255	-0.190414	0.088112	0.327464	-0.123779	-0.0595814	0.160034	-0.260092	-0.320811	-0.167565	-0.100466	0.122768	0.0800934	-0.299505	-0.243667	-0.23033	0.208345	-0.175902	-0.170609	-0.177384	0.105014	0.0469074	0.0911726	-0.0398469	0.0626625	0.0344448	0.217577	0.0361406	0.239616	0.179378	0.132666	0.085599
Human Rhinovirus_GSE13396_Human primary bronchial epithelial cells_445	-0.0565977	0.00283961	0.00366586	-0.0865937	0.0978985	-0.0330063	0.0668705	0.0467844	0.0223053	0.0716368	-0.0446456	0.014014	0.110298	0.11196	0.0217705	-0.0335408	0.0300229	0.0546672	-0.199912	0.0854711	0.338995	-0.112062	-0.116778	0.192195	-0.292542	-0.362232	-0.212302	-0.109927	0.179137	0.0861098	-0.338927	-0.284094	-0.268479	0.202571	-0.248163	-0.173234	-0.201003	0.109778	0.0497831	0.106602	-0.0558133	0.0549095	0.00599527	0.211738	0.0211606	0.247373	0.189861	0.108702	0.0714976
Human Rhinovirus_GSE13396_Human primary bronchial epithelial cells_446	-0.0472492	-0.0140776	-0.0119379	-0.0771706	0.0675774	-0.0388978	0.0286945	0.0622052	0.0563178	0.0942448	-4.05831e-05	-0.00844509	0.123239	0.125752	0.0596142	0.00172469	0.0751295	0.0532011	-0.147484	0.0932682	0.365055	-0.126212	-0.0580192	0.135975	-0.21684	-0.259492	-0.139956	-0.0538233	0.134319	0.0889671	-0.248652	-0.209962	-0.188131	0.222415	-0.17857	-0.131029	-0.148055	0.100036	0.051226	0.0746458	-0.0439332	0.0754726	0.0405007	0.184035	0.0293857	0.285065	0.187706	0.195316	0.137865
Human Rhinovirus_GSE13396_Human primary bronchial epithelial cells_447	-0.00460415	-0.0890604	-0.099573	-0.129795	0.0622364	-0.0627751	0.0144517	0.0327443	0.0631952	0.0883356	0.00960028	-0.0360935	0.133162	0.178082	0.101253	-0.00667417	0.0249998	0.0381905	-0.159993	0.150649	0.351195	-0.169908	0.0149876	0.0608807	-0.203691	-0.194639	-0.074492	-0.107815	-0.0153466	0.00206362	-0.294957	-0.184026	-0.127247	0.185048	-0.0900691	-0.103217	-0.0355464	0.0413138	-0.036943	-0.0142325	-0.0975437	0.065141	0.095013	0.16005	0.062625	0.232227	0.18057	0.221495	0.137165
Human Rhinovirus_GSE13396_Human primary bronchial epithelial cells_448	-0.0294945	-0.033641	-0.0317131	-0.105229	0.0695988	-0.0382363	0.0394837	0.0656277	0.0873637	0.122006	0.00203616	-0.0189437	0.126448	0.155977	0.0631278	-0.00901632	0.02926	0.053576	-0.194791	0.147527	0.437886	-0.189352	-0.0664458	0.111786	-0.241572	-0.288844	-0.122521	-0.104365	0.087887	0.0553	-0.331366	-0.232088	-0.20056	0.2781	-0.195738	-0.136083	-0.106577	0.0854606	0.0243882	0.0503757	-0.0753511	0.0764262	0.0510505	0.17159	0.0467185	0.311259	0.221338	0.227775	0.159844
Human Rhinovirus_GSE13396_Human primary bronchial epithelial cells_449	-0.0113863	0.0315134	0.0398179	0.0370602	0.0186356	-0.0272884	-0.0161707	0.0256471	-0.0194176	-0.000559257	0.00172599	-0.0104994	-0.0110669	-0.0165063	-0.0214625	-0.00401086	0.0474219	0.00391506	0.0131143	-0.0202119	-0.0193061	0.120384	0.0865431	0.140128	0.0661075	-0.0519848	-0.0197992	0.0119282	0.100655	0.0710951	0.0209008	0.0358074	0.00993412	0.045892	0.0543715	-0.0887533	-0.136361	0.0387583	0.0378496	0.0838093	0.0438328	-0.024072	-0.0151291	0.0537094	-0.0227616	0.0136252	0.0482053	0.0166283	0.0399546
Human Rhinovirus_GSE13396_Human primary bronchial epithelial cells_450	-0.0400189	-0.0101157	-0.00563203	-0.0704922	0.0629457	-0.0506383	-0.00618738	0.054093	0.0269206	0.0612063	-0.0200621	0.0030505	0.0964202	0.081142	0.0353323	0.00178441	0.0889231	0.0626831	-0.120768	0.0494719	0.220938	-0.0271739	-0.00866405	0.149456	-0.130769	-0.210035	-0.115873	-0.0221393	0.14347	0.118864	-0.149936	-0.160797	-0.136	0.158944	-0.0983259	-0.103979	-0.145941	0.102973	0.0426498	0.0807009	-0.0100804	0.0322192	0.0339881	0.178323	0.00732393	0.173894	0.136912	0.104207	0.0847379
Human Rhinovirus_GSE13396_Human primary bronchial epithelial cells_451	-0.037487	-0.056034	-0.0572198	-0.129233	0.0727608	-0.0555224	0.029086	0.0409917	0.0680196	0.10147	-0.0114185	-0.0169951	0.154583	0.167371	0.0818629	-0.0158229	0.0533977	0.0566415	-0.204366	0.138497	0.414995	-0.189637	-0.049324	0.0898242	-0.275325	-0.289461	-0.126014	-0.118231	0.0650415	0.050822	-0.338437	-0.260445	-0.220543	0.242898	-0.188908	-0.129082	-0.109891	0.0846284	0.00851249	0.0489864	-0.0783914	0.0735528	0.0738143	0.216018	0.0470773	0.285105	0.206439	0.190034	0.124457
Human Rhinovirus_GSE13396_Human primary bronchial epithelial cells_452	-0.0550858	0.00545918	0.00133805	-0.0877136	0.0796313	-0.0222539	0.0600584	0.0621928	0.072259	0.115239	-0.00773717	0.00615058	0.143313	0.145916	0.0548479	-0.0248529	0.0407128	0.054128	-0.213219	0.11748	0.424237	-0.167929	-0.093345	0.147974	-0.297816	-0.343441	-0.194111	-0.0958559	0.131336	0.0810461	-0.355298	-0.289054	-0.250662	0.238172	-0.228364	-0.149456	-0.163211	0.120317	0.0446783	0.0884642	-0.0589458	0.0928441	0.0315339	0.221601	0.0431696	0.316324	0.212887	0.191421	0.133043
Human Rhinovirus_GSE13396_Human primary bronchial epithelial cells_453	-0.0517257	-0.0396626	-0.0382644	-0.117701	0.0621547	-0.0418944	0.0550071	0.0541254	0.0679775	0.110284	-0.0141871	-0.0142021	0.144264	0.168477	0.0654133	-0.0259898	0.0311898	0.0427171	-0.230771	0.13565	0.460123	-0.224945	-0.116069	0.112582	-0.344323	-0.354172	-0.170639	-0.124113	0.0977227	0.0492003	-0.409645	-0.297884	-0.257	0.250826	-0.260089	-0.167969	-0.163998	0.10473	0.0193787	0.0516402	-0.0768659	0.101496	0.0674101	0.220739	0.0637354	0.314181	0.210281	0.198578	0.105133
Human Rhinovirus_GSE13396_Human primary bronchial epithelial cells_454	-0.0598918	0.0123919	0.00846527	-0.0700833	0.0734526	-0.0303564	0.0566253	0.0629981	0.0462166	0.0879679	-0.0224185	0.0106248	0.113914	0.118126	0.0314819	-0.0260468	0.042296	0.0454247	-0.195966	0.099659	0.390585	-0.129525	-0.0979346	0.176621	-0.26901	-0.345496	-0.182619	-0.0906516	0.169645	0.100334	-0.326229	-0.251491	-0.240698	0.243857	-0.234471	-0.179407	-0.210065	0.117891	0.0550561	0.0996331	-0.0406256	0.0668143	0.0159134	0.213377	0.0252055	0.282376	0.211081	0.156108	0.107845
Influenza A Virus_GSE13637_HUVEC_FPV_455	-0.0279689	-0.0035337	0.000941047	-0.0348514	0.0769962	-0.0427602	-0.014366	-0.0302619	-0.0549053	-0.0361406	-0.0548262	0.027951	0.0259496	-0.00591986	-0.032089	-0.0306942	0.0443262	0.0525525	-0.0673212	-0.0160092	-0.0179308	0.0447437	0.0726696	0.031388	-0.07324	-0.0902826	-0.0392551	-0.0940543	0.0272098	0.0305008	-0.0786765	-0.100247	-0.118547	-0.0157002	0.0131844	-0.0294137	-0.0761651	0.0636137	0.010148	0.0935103	0.0188825	-0.045559	-0.00695922	0.145388	-0.0107039	-0.0417417	0.0616751	-0.0941432	-0.0202152
Influenza A Virus_GSE13637_HUVEC_FPV_456	0.042873	0.0019194	0.00362158	-0.015071	0.0310285	-0.00660308	0.0323061	0.0185158	0.0161944	0.0345559	0.0117041	0.0420974	-0.015463	-0.013142	-0.0364881	-0.0516717	-0.0599868	0.0351525	-0.0750868	0.0765099	0.0829687	-0.0470578	0.0257401	-0.0438054	-0.0342097	-0.0398516	0.00802657	-0.114349	-0.0414615	-0.00568753	-0.116064	-0.0697005	-0.0440414	0.0365044	-0.0294725	-0.00455985	0.0362	-0.0058906	-0.00903077	0.0182275	-0.042421	-0.0860867	-0.0844754	-0.0167923	-0.0552567	-0.00673235	0.0873037	-0.0145339	0.0343056
Influenza A Virus_GSE13637_HUVEC_FPV_457	-0.0205097	0.0279019	0.0470559	-0.0417789	0.0710319	-0.0187352	0.0364453	0.00913811	-0.00842997	0.0283843	-0.048849	0.0678179	0.0105926	0.0107044	-0.0494098	-0.0391395	-0.0181935	0.0603919	-0.11259	0.0352697	0.0862111	-0.0196638	0.00351967	0.00680882	-0.100439	-0.129987	-0.0702576	-0.105152	0.0522818	0.0501478	-0.138121	-0.130602	-0.129693	0.0563541	-0.0619402	-0.0474713	-0.0591424	0.0708881	0.0275734	0.0869503	-0.0241495	-0.038408	-0.0569201	0.103964	-0.034675	0.0247608	0.0881027	-0.0465634	0.0028787
Influenza A Virus_GSE13637_HUVEC_PR8_458	-0.0098012	-0.0402867	-0.0306077	-0.0464858	0.0562695	-0.0745418	-0.0513571	-0.0259056	-0.0574652	-0.047849	-0.0464731	-0.00575921	0.0168918	-0.00809047	-0.0110015	-0.0266513	0.0567707	0.0402497	-0.052387	-0.0145088	-0.0550705	0.0874881	0.144474	0.0361654	-0.0123513	-0.0542198	-0.0150399	-0.0428773	0.024787	0.0245753	-0.0173897	-0.0265456	-0.0776128	-0.0180852	0.0903636	-0.0104945	-0.0632735	0.0542009	-0.0192807	0.0587026	0.0423809	-0.0214324	0.0694878	0.162799	0.0473796	-0.0175329	0.0748121	-0.0319283	0.00816404
Influenza A Virus_GSE13637_HUVEC_PR8_459	0.0384295	0.0845337	0.0972712	0.0855298	-0.0241953	0.0388647	0.0647756	0.0585832	0.0463568	0.0686359	0.0693288	0.044283	-0.0530764	-0.0643239	-0.0540981	-0.0261873	-0.0720068	0.00552966	-0.00766766	0.0586994	0.0618491	0.0177857	0.0119234	0.0245587	0.0877113	0.00950462	0.0126983	-0.00135926	0.0324402	0.0461748	0.0240529	0.0645993	0.0579296	0.052597	-0.0112601	-0.010586	0.00637698	-0.00343197	0.011327	0.0207406	0.0128455	-0.071305	-0.128262	-0.113054	-0.054243	0.0207808	0.0984415	0.025494	0.0855367
Influenza A Virus_GSE13637_HUVEC_PR8_460	0.00316837	0.0616373	0.065104	0.0355959	0.00651382	-0.00300386	0.0211577	0.0449128	0.0186203	0.034446	0.0325331	0.0437539	-0.0327278	-0.0496311	-0.0520733	-0.0184353	-0.022643	0.0182269	-0.062832	0.0361397	0.0509453	0.0300793	0.0226539	0.0296693	0.038297	-0.0666217	-0.0316363	-0.0253676	0.0704629	0.0715481	-0.00648597	0.014775	-0.0194741	0.0692789	-0.0154441	-0.0299655	-0.0532314	0.0416442	0.0228564	0.0426004	0.0215326	-0.0317994	-0.0611195	0.00868663	-0.0157581	0.031907	0.0948749	-0.000845517	0.0383551
Influenza A Virus_GSE13637_HUVEC_H5N1_461	0.0049714	0.0973614	0.108205	0.0698502	0.0263225	0.028182	0.0257008	0.0169325	0.0101042	0.024125	0.00981503	0.055959	-0.0736484	-0.102695	-0.0965421	-0.0423208	-0.0643814	0.0547854	-0.0185465	0.0418316	-0.00903518	0.0618788	0.0411089	0.0329195	0.0950721	-0.0222044	-0.000915583	-0.0536813	0.0179668	0.0109614	0.0284528	0.0259397	-0.00501158	0.0375793	0.0199701	0.0841098	0.041889	0.0200292	0.0274591	0.0592493	0.0237851	-0.0732524	-0.153737	-0.0513442	-0.0486007	-0.00301159	0.0848663	-0.0220815	0.057535
Influenza A Virus_GSE13637_HUVEC_H5N1_462	0.0332713	0.102917	0.111657	0.0896786	0.0137053	0.0469766	0.0615458	0.0691515	0.0308682	0.05346	0.0457036	0.0776428	-0.0808229	-0.0970931	-0.0862353	-0.0368063	-0.0897611	0.0442491	-0.0366645	0.0832187	0.030681	0.0607956	0.0207617	0.0328188	0.109454	-0.00590208	-0.00872394	-0.0152215	0.0378194	0.0514376	0.0183967	0.0308367	0.0576784	0.0651732	0.00690216	0.0468382	0.0335293	0.00676218	0.0330758	0.0394732	-0.00523086	-0.0785304	-0.188264	-0.123137	-0.0811476	0.0197922	0.0931644	0.0012746	0.0742796
Influenza A Virus_GSE13637_HUVEC_H5N1_463	-0.00751727	0.107558	0.120736	0.0570599	0.0283127	0.0157357	0.0516424	0.0427754	-0.00595318	0.0200254	-0.0177316	0.078758	-0.0905929	-0.113195	-0.121531	-0.0530575	-0.0905485	0.059563	-0.0670491	0.0491713	-0.0107105	0.0734265	-0.000595247	0.0566737	0.0686334	-0.0913122	-0.0675594	-0.061441	0.0817537	0.065959	0.00105783	-0.0105502	-0.0597243	0.0686443	-0.0182671	0.0307468	-0.0122605	0.0444831	0.0412424	0.0760051	0.000518702	-0.0643681	-0.171257	-0.0278924	-0.071209	0.0249712	0.0865946	-0.0352366	0.029326
Herpesvirus 4, Human_GSE13906_SNT-8_464	0.0138065	0.00312583	0.00466457	-0.00190486	0.0592462	-0.00374769	-0.00618072	-0.018905	-0.0119232	-0.0231482	-0.0143031	0.0190719	-0.0338841	-0.0293678	-0.0246937	0.00590934	-0.0177171	0.0374906	0.0569625	-0.0197022	-0.0370976	0.0161467	0.00909347	-0.000103458	0.0384328	0.0253092	0.0154897	-0.00832863	-0.0297824	-0.0507198	0.0198864	0.0113101	0.0135772	-0.0377418	0.0223345	0.0673453	0.049323	-0.0330275	-0.0244463	-7.55787e-06	-0.0379447	-0.0183963	-0.0192428	-0.0182553	0.000762119	-0.0507678	0.00377905	-0.016083	0.018943
Herpesvirus 4, Human_GSE13906_SNT-8_465	0.00203909	0.00960914	0.0071079	-0.000530676	0.0666931	-0.00644544	-0.00503748	-0.0162979	-0.0238782	-0.0380988	-0.0247911	0.0246115	-0.0335823	-0.0391431	-0.0315993	0.00566355	-0.0141938	0.0310844	0.0636073	-0.0404064	-0.069325	0.0242731	0.00249649	0.0146593	0.0332882	0.0174779	0.00437257	-0.00886458	-0.019751	-0.0470968	0.0292564	0.0109236	-0.0036286	-0.0534448	0.019605	0.0555723	0.0313938	-0.0382243	-0.0151378	0.00617594	-0.0382438	-0.0204617	-0.0262459	-0.0154814	-0.0162664	-0.0574996	-0.00750411	-0.0252164	0.00805765
Herpesvirus 4, Human_GSE13906_SNT-13_466	-0.0335353	-0.015897	-0.0205874	-0.035017	0.0368175	-0.0289343	-0.0223288	-0.0330949	-0.0327143	-0.0382203	-0.0541147	-0.0185481	0.0225761	0.0238807	0.00296856	0.0316722	0.0640475	0.0358005	0.0163781	-0.0329196	-0.0066026	0.00791386	-0.0164916	0.0279699	-0.0212785	-0.0355168	-0.00718293	0.0199788	0.0273432	0.00810393	-0.000370051	-0.0119584	-0.034319	-0.00160623	-0.0167989	-0.0134401	-0.0290473	0.00190742	0.00584403	0.0206548	-0.015169	0.0058693	0.0354919	0.062572	0.00981933	-0.0161907	-0.0165282	-0.00726059	-0.00710774
Herpesvirus 4, Human_GSE13906_SNT-13_467	-0.0394434	0.00832993	0.00683737	-0.00636238	0.0415047	-0.0187142	-0.0184088	-0.0204288	-0.0412803	-0.0486612	-0.0550174	-0.0150086	-0.00621561	-0.0132196	-0.0224242	0.027328	0.0587346	0.0203991	0.0367112	-0.0623842	-0.0487497	0.027715	-0.0341684	0.0451173	-0.00227862	-0.0317441	-0.0192961	0.033088	0.043674	0.00511353	0.0339597	0.000933586	-0.0367175	-0.0320335	-0.0272459	-0.00606939	-0.0562505	0.0032012	0.00619953	0.0346525	0.0051664	0.0147626	0.0138	0.0520133	0.00666533	-0.0332463	-0.0311842	-0.0273136	-0.0243869
Herpesvirus 4, Human_GSE13906_SNT-15_468	0.0114476	-0.0668007	-0.0545551	-0.042569	-0.00393647	-0.0418468	-0.033322	-0.042497	-0.0285548	-0.0291841	-0.0175688	-0.039441	0.0162361	0.0383077	0.0374439	0.023579	0.0287259	0.0244318	0.020875	0.00879611	-0.0441964	0.0394602	0.0622622	-0.0271025	0.0392832	0.0428216	0.036813	-0.0241455	-0.0554015	-0.0284459	0.00875584	0.00399664	0.0341951	-0.0189989	0.0680392	0.0483422	0.0844027	-0.018416	-0.0407284	-0.0406444	-0.0353926	-0.000758908	0.0376386	0.0184825	0.0212848	-0.0375335	-0.0180617	-0.00670859	0.00466037
Herpesvirus 4, Human_GSE13906_SNT-15_469	-0.00455555	-0.0452923	-0.0518907	-0.0469123	0.0393027	-0.05857	-0.047015	-0.0383711	-0.0561	-0.0606958	-0.0485593	-0.033487	-0.0301101	-0.0141086	-0.013333	0.0176171	0.0366986	0.0340992	0.034973	-0.0390854	-0.0567253	0.0107263	0.0161937	-0.011191	0.0279881	0.01568	0.0226226	-0.0106583	-0.0247127	-0.053094	0.0100969	0.0110845	-0.0151572	-0.0364256	0.0236543	0.0299725	0.030654	-0.0452967	-0.0394438	-0.0231417	-0.0556421	-0.019444	0.0302845	0.0104486	-0.00446255	-0.0620558	-0.0264261	-0.00222916	0.00656325
Hepatitis B Virus_GSE14668_Liver cells_470	-0.0103231	-0.0874281	-0.094937	-0.10677	-0.0253612	-0.087482	-0.0563084	0.028718	-0.0507832	-0.0360458	-0.0531223	-0.037908	-0.00578285	0.0140288	-0.0276586	-0.0166692	0.0183213	0.00779316	-0.0515101	0.012645	0.0836391	-0.0881825	-0.0378171	-0.0301349	-0.0761716	-0.0518514	0.00531041	-0.0227766	0.00756779	-0.00771494	-0.0663092	-0.0259238	-0.0775857	0.0681581	-0.0734197	-0.011891	-0.00712639	0.00605616	-0.00345786	-0.0162074	-0.0234046	-0.0325841	0.0334239	0.0650571	-0.0192512	0.0363184	-0.00890672	0.125899	0.064998
Hepatitis B Virus_GSE14668_Liver cells_471	-0.0109471	-0.0144765	-0.0134447	-0.0135646	-0.0276164	-0.0300842	-0.0322626	0.00825418	-0.0558203	-0.0552486	-0.0408265	-0.011131	-0.0206504	-0.0273426	-0.03531	0.00262877	0.0367965	-0.0201654	-0.00117164	-0.0424353	-0.0889745	0.0385674	0.000244119	-0.0120336	0.00873633	0.012432	0.00472733	0.0366275	0.034101	0.0288941	0.0550484	0.0301215	-0.0236174	-0.0274208	0.000714626	-0.00987719	-0.0558534	0.0115142	0.0134878	0.0139466	0.0492145	-0.0297659	0.0223202	0.0210468	-0.00982226	-0.0760778	-0.0917727	0.00169496	-0.00897747
Hepatitis B Virus_GSE14668_Liver cells_472	-0.0221671	-0.0372868	-0.0480973	-0.0663122	-0.00513534	-0.0438574	-0.0294565	0.0283391	-0.0360146	-0.0355025	-0.0552751	-0.0190185	0.0221008	0.0129372	-0.0224218	0.00166525	0.0517889	-0.00363583	-0.0412247	-0.0197645	0.00614463	-0.0315111	-0.0404032	-0.0223103	-0.0641256	-0.0516394	-0.00957632	-0.00557661	0.0377654	0.0284961	-0.0248874	-0.023455	-0.0864048	0.0311572	-0.0690347	-0.0220629	-0.061352	0.0190322	0.0122276	0.0162387	0.0164327	-0.0144937	0.0290045	0.0845727	-0.00293589	0.000525651	-0.0511373	0.0562366	0.00567589
Hepatitis B Virus_GSE14668_Liver cells_473	0.00125218	-0.0208254	-0.0187148	-0.0157109	-0.0273248	-0.0326598	-0.0357469	0.0229449	-0.0265505	-0.0290206	-0.0159458	-0.0015969	-0.0320167	-0.0346347	-0.0453605	-0.00775911	0.0133475	-0.00962342	0.000657356	-0.0102085	-0.0373662	0.0303132	0.027068	-0.00240257	0.0292083	0.0252369	0.0301003	0.033644	0.0149258	0.0218355	0.0409643	0.039533	0.0120934	0.00741332	0.022332	-0.00497057	-0.0265779	0.00330994	0.00790318	0.00472899	0.0360363	-0.0324538	0.0101818	0.000544197	-0.0115366	-0.0227838	-0.0356475	0.0732383	0.067433
Hepatitis B Virus_GSE14668_Liver cells_474	0.0356657	-0.104689	-0.0999377	-0.101971	0.00381497	-0.072933	-0.0583284	0.055776	0.000600602	0.000919434	-0.0100324	-0.00322043	-0.01483	0.00694183	-0.0230594	-0.0205093	-0.0113077	0.00805405	-0.0402867	0.0368018	0.106667	-0.0921337	-0.0214233	-0.0167148	-0.0463861	-0.0210189	0.0121603	-0.0454986	-0.0240276	-0.0324144	-0.0701854	-0.0186485	-0.0576131	0.060159	-0.0558665	0.0215619	0.0488985	-0.00544382	-0.0167687	-0.0239637	-0.0406144	-0.0614156	-0.0106323	0.0149641	-0.0309481	0.0918705	0.0588505	0.185535	0.138705
Hepatitis B Virus_GSE14668_Liver cells_475	0.0223832	-0.0886938	-0.0886132	-0.0926719	0.00263851	-0.0614341	-0.0525557	0.0373795	-0.00509802	-0.00114549	-0.0189776	-0.0223483	0.0113445	0.0252801	0.000948577	-0.00723798	0.0224624	0.000124127	-0.0316431	0.0234049	0.104217	-0.121093	-0.0385755	-0.0487416	-0.0828969	-0.0318787	0.0366621	-0.0320049	-0.0394597	-0.0510657	-0.0778218	-0.0309158	-0.0703432	0.0463088	-0.0660658	0.00202017	0.0156036	-0.0117549	-0.0232477	-0.0201611	-0.019339	-0.0329901	0.0423727	0.0421711	0.00411283	0.0537612	0.0410866	0.142154	0.0988994
Hepatitis B Virus_GSE14668_Liver cells_476	0.00178455	-0.0606903	-0.0690136	-0.0810435	0.0124233	-0.0602183	-0.0439105	0.0334334	-0.0191886	-0.00951948	-0.0295406	-0.0114262	-0.0186203	-0.00130905	-0.027242	-0.0224821	-0.00632246	0.00673905	-0.0188025	0.0227129	0.093488	-0.0873063	-0.0433485	-0.0135524	-0.0627626	-0.0430333	0.00766709	-0.0498713	-0.0217458	-0.0425266	-0.0621233	-0.0356743	-0.0707419	0.0605962	-0.0662148	0.0351451	0.0468196	-0.00802216	-0.0151139	-0.00189605	-0.0333889	-0.0472776	-0.0200643	0.0240163	-0.0307784	0.0482228	0.0356654	0.111236	0.0866207
Hepatitis B Virus_GSE14668_Liver cells_477	0.011226	-0.13331	-0.135983	-0.132119	-0.0115597	-0.0964505	-0.0685881	-0.00893978	-0.0231976	-0.0101765	-0.0349477	-0.0449298	-0.0184948	0.0276068	-0.00715694	-0.0320394	-0.0242532	-0.00723218	-0.0438936	0.0519215	0.153442	-0.204474	-0.0702428	-0.112266	-0.136131	-0.0460902	0.0306637	-0.0948186	-0.107682	-0.106367	-0.158032	-0.0796353	-0.109226	0.0488478	-0.106355	0.0840345	0.136506	-0.0447384	-0.0615937	-0.0630749	-0.0830906	-0.0210495	0.0272997	0.0166326	-0.00280205	0.0648612	0.0454829	0.131396	0.0625399
Norwalk Virus_GSE15520_Huh-7_478	0.00388744	0.0092611	0.00183694	-0.000668049	-0.0244247	0.00926891	0.0266258	0.0200886	0.0203307	0.0210497	0.00946266	0.00331328	0.011704	0.0194732	0.00962615	-0.0016335	-0.0363779	0.00492024	0.00934055	0.0325183	0.0953777	-0.0419306	-0.0364026	0.0182552	-0.00857426	-0.0182589	-0.0117062	0.00443169	0.00581062	0.00637938	-0.0273164	0.00688957	0.0220803	0.06111	-0.0509942	-0.00479383	0.0302275	0.00895781	0.00442943	-0.0235004	-0.026433	0.0172265	-0.0268294	-0.0211215	-0.0149781	0.0634139	0.0310109	0.0372772	0.00778798
Norwalk Virus_GSE15520_Huh-7_479	-0.0127316	-0.0317356	-0.0316931	-0.00516791	-0.00740488	-0.00115289	0.00640804	-0.0181378	0.0197494	0.0072423	0.0235112	-0.0268935	0.0376671	0.0452256	0.0513627	0.029119	0.0189114	-0.0112586	0.0613875	-0.0105259	0.0721176	-0.0737653	-0.0188949	-0.00927319	-0.0165444	0.0486551	0.0353023	-0.0215345	-0.0722955	-0.0743713	-0.0505893	-0.00134707	0.0271858	-0.00469797	-0.0163285	0.0179318	0.0628462	-0.056684	-0.0536969	-0.0362692	-0.0593403	-0.0407916	-0.029039	-0.0691711	-0.0470679	-0.00373393	0.00457517	0.0495077	0.0364962
Norwalk Virus_GSE15520_Huh-7_480	-0.00268159	-0.0284929	-0.0244015	-0.0337783	-0.00446573	-0.0216478	-0.012739	0.0048096	-0.00539643	-0.0089833	-0.0107725	0.00349788	0.00172417	0.00906364	-0.00502577	0.000728046	0.00784561	-0.0159379	0.00550808	0.000230763	0.0133592	-0.0112882	-0.0116562	-0.00629517	0.00531461	0.0101136	0.000976125	-0.0294438	-0.020089	-0.0102659	-0.0206898	-0.00158977	-8.79087e-05	0.00566641	-0.0219485	-0.00576855	0.00452865	0.00238988	-0.00782983	-0.000107628	-0.00978756	-0.00748143	-0.0148408	-0.024054	-0.0125731	-0.0033145	-0.00248502	-0.00433882	-0.0128631
Herpesvirus 8, Human_GSE16354_Lymphatic endothelial cells_481	-0.0199467	0.0931997	0.105795	0.0399151	0.0236305	0.0411891	0.0400855	0.0773108	0.0681449	0.084307	0.0467098	0.0554862	0.0323016	-0.00709231	-0.0200708	-0.00834138	0.0277535	0.0148172	-0.0258409	-0.0689222	0.0691794	0.0145366	-0.0361199	0.150126	-0.00887788	-0.111254	-0.117715	0.0405823	0.118837	0.0791955	0.0507249	-0.0409107	-0.0611789	0.0283868	-0.0372395	-0.0104845	-0.0755838	0.0957711	0.0743916	0.0782809	0.0566289	0.0431712	-0.0370291	0.0931159	-0.000178716	0.127272	0.0766306	0.0227734	0.0482526
Herpesvirus 8, Human_GSE16354_Lymphatic endothelial cells_482	-0.0272813	0.0684398	0.0691967	0.0337147	-0.00596152	0.0511707	0.0353098	0.059013	0.0764344	0.0744731	0.0545879	0.0369376	0.0492973	0.0090354	0.0189036	0.00787883	0.0265115	0.00371221	0.00159614	-0.0558111	0.0329179	-0.00896663	-0.0348557	0.0941479	-0.00716523	-0.0403351	-0.0635976	0.00545593	0.0407401	0.0264117	0.0667266	-0.0124454	-0.0195798	-0.0103377	-0.013289	0.023468	-0.0162431	0.0653218	0.0355721	0.0294677	0.0512498	0.0307797	-0.0281205	0.0409715	-0.00702882	0.0776586	0.0217086	0.00200747	0.0294661
Herpesvirus 8, Human_GSE16354_Lymphatic endothelial cells_483	-0.0365984	0.0939054	0.0936718	0.0604653	-0.0180048	0.0668037	0.0292111	0.0677279	0.0765924	0.0618837	0.0613748	0.0429937	0.0503125	-0.0153939	0.0101581	0.0105761	0.0339365	-0.0168227	0.0384914	-0.0933323	-0.00514068	0.0164237	-0.0561447	0.0906847	0.0191912	-0.0103188	-0.065378	0.0379222	0.0578365	0.0298641	0.109482	0.0178258	0.00448036	-0.0363989	-0.0125977	0.0509278	-0.0154521	0.0705471	0.0459758	0.0443772	0.0705843	0.0177364	-0.0504365	0.00744203	-0.0311213	0.0417272	-0.00450253	-0.0296847	0.00666643
Herpesvirus 8, Human_GSE16354_Lymphatic endothelial cells_484	-0.055852	0.0924685	0.100823	0.0301722	0.0301474	0.0498312	0.0385227	0.0577917	0.0630029	0.0655747	0.0260382	0.0496707	0.0672601	0.00799519	0.00728592	0.0127121	0.0529722	0.0145986	-0.0162444	-0.0977604	0.0209528	0.0262576	-0.0631178	0.151802	-0.0377406	-0.111445	-0.138708	0.0323607	0.12006	0.0698543	0.0619127	-0.0636212	-0.0868613	-0.00872993	-0.0415334	0.00569483	-0.0690295	0.101482	0.0652689	0.0843331	0.0685725	0.0562508	-0.0223773	0.0970504	0.00706063	0.102587	0.0325377	-0.0159928	0.0149498
Herpesvirus 8, Human_GSE16354_Lymphatic endothelial cells_485	-0.0206552	0.0685797	0.0786311	0.0330475	0.0247116	0.0459535	0.0363514	0.059353	0.0821218	0.081758	0.0581967	0.0364078	0.0692601	0.0236128	0.0285504	0.00194176	0.0379591	0.0128404	0.00287341	-0.0648087	0.0526149	-0.0123274	-0.0364288	0.109741	-0.0123739	-0.0566285	-0.0759328	0.00959649	0.0481246	0.0241221	0.0508243	-0.0319202	-0.0375205	-0.00319559	-0.0238361	0.0176749	-0.0238073	0.0749046	0.0354414	0.0545793	0.0514769	0.0378205	-0.0185465	0.0645031	0.00074856	0.0827359	0.0491159	0.00430099	0.0382236
Herpesvirus 8, Human_GSE16354_Lymphatic endothelial cells_486	-0.0300161	0.0339514	0.0350272	0.00673317	-0.00409559	0.0284251	-0.00931525	0.0366341	0.0607439	0.0512041	0.0406346	0.0217052	0.0624437	0.0244512	0.041607	0.0389141	0.0603383	0.0111686	0.0300833	-0.0734409	-0.000164967	0.0200959	-0.0097903	0.0793251	0.000374901	-0.00656656	-0.0673535	0.0286553	0.00777462	0.00818221	0.0884549	-0.0148212	0.0130115	-0.0422696	0.0290093	0.0755174	0.0323217	0.0531117	0.015541	0.0123362	0.0453134	0.0487698	0.0103711	0.0543475	0.0191665	0.0456379	-0.00944511	-0.0134529	0.00237249
Herpesvirus 8, Human_GSE16354_blood vessel endothelial cells_487	-0.0603275	0.0680616	0.0855883	0.033829	-0.00424776	0.0425865	0.0416007	0.00427347	0.0126925	0.0135621	-0.0110766	0.0280678	-0.00851892	-0.043088	-0.0396228	-0.0286738	-0.0182402	-0.000532732	-0.0498864	-0.0398029	0.0248353	0.0202927	-0.0613842	0.0702691	-0.0448548	-0.103327	-0.120736	0.0202883	0.0979322	0.0832294	-0.0124615	-0.100412	-0.0848913	0.00571365	-0.0737274	0.00463312	-0.0532267	0.0743852	0.0622778	0.0886823	0.0489218	0.0351847	-0.0501926	0.0670134	-0.00939408	0.0597341	-0.00303366	-0.0633173	-0.0483544
Herpesvirus 8, Human_GSE16354_blood vessel endothelial cells_488	0.0137666	-0.00382861	0.0105958	0.0106874	0.0132813	-0.00734667	-0.0173444	-0.0126732	-0.0162437	-0.0115152	0.00328336	-0.000808273	-0.0238949	-0.0334312	-0.00932985	-2.88765e-05	-0.00414844	0.00304842	0.0586961	-0.0765477	-0.0612802	0.0545446	0.0406501	0.033775	0.0826582	0.028311	0.00809248	0.00495271	-0.0159725	-0.0454393	0.0524902	0.0386903	0.0334331	-0.0344913	0.0599479	0.0460809	0.0383283	-0.00910231	-0.0180515	-0.00382018	0.0181477	-0.00923993	0.00574472	0.00278118	0.00597229	-0.0332708	-0.00418537	-0.0329553	-0.00894425
Herpesvirus 8, Human_GSE16354_blood vessel endothelial cells_489	0.0115772	0.0338187	0.0353008	0.0689852	-0.00244514	0.0324332	-0.0266908	0.00418311	0.0193942	-0.0110556	0.0438498	0.0177194	-0.0856092	-0.121285	-0.0492868	-0.0182066	-0.0434204	-0.0511032	0.0977961	-0.0774545	-0.169682	0.0796097	0.0537254	-0.0390482	0.218467	0.183289	0.0747346	0.0425707	-0.0704206	-0.0468792	0.212873	0.149234	0.14179	-0.0887432	0.107041	0.110216	0.0960406	-0.0580854	-0.00728412	-0.013009	0.0344805	-0.0503924	-0.0424746	-0.110391	-0.0302685	-0.12497	-0.0715524	-0.0739013	-0.0166461
Herpesvirus 8, Human_GSE16354_blood vessel endothelial cells_490	0.00473475	0.00379943	-0.000199674	0.0202986	-0.0403901	0.00912499	-0.011965	0.0174468	0.0246081	0.00963256	0.0357588	-0.0299761	-0.0167034	-0.0229895	0.00463205	0.00424117	-0.00618237	-0.0302138	0.026796	-0.0379744	-0.0516369	0.0029868	0.0407295	-0.0343165	0.117162	0.066076	0.0449201	0.00599101	-0.0524001	-0.0334956	0.0849485	0.0900331	0.0816317	-0.0136386	0.0677404	0.0238455	0.0518995	-0.0271962	-0.0100222	-0.0419663	0.00996716	0.0225071	0.0467812	-0.0242049	0.0294111	-0.0261916	-0.0239232	0.00376465	-0.0130548
Herpesvirus 8, Human_GSE16354_blood vessel endothelial cells_491	-0.0233421	-0.0199296	-0.0120506	-0.0467217	0.026559	-0.039005	0.0206455	0.0245378	-0.00733381	0.0074565	-0.0335051	-0.00735376	0.0224041	0.0355658	-0.00937748	-0.0255807	1.47955e-05	-0.000340379	-0.081652	-0.00263884	0.141348	-0.0415671	-0.0171871	0.0859653	-0.0824368	-0.159763	-0.0671935	-0.0214572	0.13	0.0669312	-0.128661	-0.0620142	-0.0956096	0.109789	-0.0902217	-0.161187	-0.168909	0.0548977	0.0325359	0.0456084	-0.0143301	0.039918	0.0525489	0.106474	0.0264609	0.120921	0.105986	0.065502	0.035913
Herpesvirus 8, Human_GSE16354_blood vessel endothelial cells_492	-0.0200063	0.0855517	0.0916378	0.0490513	0.00977961	0.0434743	0.0298349	0.061337	0.0280979	0.0308997	0.00978118	0.0482377	0.0231382	-0.035441	-0.0223192	0.0154626	0.0448847	0.00238672	0.00778428	-0.0967342	-0.0111488	0.0894619	0.00289027	0.143984	-0.0171986	-0.0967732	-0.0894853	0.0163213	0.150295	0.108071	0.0669922	-0.015647	-0.0622515	0.0306467	-0.0104715	-0.0993986	-0.173644	0.10043	0.0790906	0.0763027	0.0894208	0.0501579	0.0128009	0.103392	0.0286012	0.053313	0.0395171	-0.0513255	-0.0135477
Western Equine Encephalitis Virus_GSE16451_BE(2)-C cell line_493	-0.0472823	0.0029262	-0.00621873	-0.0445974	0.0134464	-0.0361603	-0.0201691	-0.0032573	-0.0305844	-0.0375846	-0.0770396	-0.0157614	-0.0307771	-0.0330524	-0.0675755	-0.021184	0.0191027	0.022424	-0.0718486	-0.0440032	0.000468206	-0.0508726	-0.0975884	0.0156737	-0.0574698	-0.109236	-0.0679751	0.0066786	0.0806587	0.0327383	-0.010707	-0.0588366	-0.136655	0.0293195	-0.104965	0.0141289	-0.0627368	0.0397057	0.0344469	0.0480646	0.00267136	0.0107017	-0.0227457	0.052975	-0.00948173	0.0494142	-0.00198078	-0.0104703	-0.0239383
Western Equine Encephalitis Virus_GSE16451_BE(2)-C cell line_494	-0.0436471	-0.000836483	-0.00542603	-0.0305345	-0.0207259	-0.0563196	-0.0418807	-0.0066236	-0.0561936	-0.049482	-0.069454	-0.0154501	-0.133502	-0.131696	-0.14238	-0.0556227	-0.0479429	0.0169482	-0.0370302	-0.0103833	0.00150627	-0.0272436	-0.0622	-0.0251297	0.0428452	-0.0208589	-0.0159179	-0.0137089	0.0572003	0.00583789	0.00299673	0.0356412	-0.0693654	0.0442021	-0.0858137	0.0355485	-0.0168423	-0.0246806	0.0373045	0.0333981	-0.0157315	-0.0759581	-0.103041	-0.0508288	-0.0691055	0.0477211	0.0602548	0.040001	0.0541815
Western Equine Encephalitis Virus_GSE16451_BE(2)-C cell line_495	0.0371701	0.0292891	0.0343546	0.0366169	-0.0129085	0.036517	0.0411605	0.0119388	0.047404	0.0310576	0.0341906	0.0101329	0.0271246	0.0464937	0.0408892	0.0219065	-0.00845068	-0.00149608	0.0285776	0.0153319	-0.00251013	0.0209924	0.00516792	0.0124748	0.000346118	0.0187397	0.0112051	0.0421026	-0.00882791	0.00753011	-0.00416135	0.01133	0.0678766	-0.0241405	0.0349228	-0.0206398	0.031949	-0.0176226	-0.0234399	-0.0297351	-0.0270521	0.0315408	0.0165591	-0.0217677	0.0241774	-0.0221119	-0.00924125	0.0165513	0.00113449
Western Equine Encephalitis Virus_GSE16451_BE(2)-C cell line_496	0.0486591	0.0845358	0.0936266	0.13514	-0.0300171	0.11912	0.0558037	-0.00718973	0.0784485	0.0501542	0.107876	0.0241142	0.0289722	0.00733451	0.0688037	0.0428156	-0.0114938	-0.052084	0.160339	-0.000123382	-0.112228	0.0659474	0.0329128	-0.0155749	0.14804	0.190972	0.132632	0.0400077	-0.0960653	-0.0445119	0.183166	0.156553	0.198247	-0.115459	0.0930651	0.0635114	0.0866279	-0.0378451	-0.0319824	-0.0479923	0.0488582	0.00849431	-0.0135534	-0.141258	0.00938659	-0.136063	-0.0648522	-0.0910342	-0.0170573
Severe Acute Respiratory Syndrome-Associated Coronavirus_GSE17400_Bronchial epithelial cell line 2B4_497	0.128557	-0.151204	-0.149804	-0.035535	-0.120304	-0.0796811	-0.100383	-0.0403199	-0.021468	-0.0332459	0.0329779	-0.100986	-0.0883282	0.00900799	0.0442329	0.0261793	-0.0445699	-0.0295169	0.0727877	0.0627184	-0.00305987	-0.0461619	0.11953	-0.164769	0.157813	0.22187	0.211295	0.00404492	-0.186894	-0.131123	0.029014	0.198383	0.204309	-0.00036567	0.123785	0.0578006	0.191997	-0.125316	-0.0990559	-0.16992	-0.0687722	-0.00382444	0.103424	-0.125074	0.0571241	-0.070623	-0.0250358	0.095313	0.016915
Severe Acute Respiratory Syndrome-Associated Coronavirus_GSE17400_Bronchial epithelial cell line 2B4_498	0.0550466	-0.00595576	-0.0119446	0.0382604	0.00625723	0.00686907	0.00702893	0.033903	-0.00125922	0.0058477	0.0545464	0.0288055	-0.0374397	-0.0232545	-0.000826426	-0.00235116	-0.0398593	-0.0227739	0.047224	0.0158819	0.0167867	0.00311597	0.0305546	0.0105503	0.0612671	0.0508883	0.0295543	0.0188384	-0.0287415	-0.0377813	-0.0275229	0.0668919	0.113722	-0.042088	0.0256413	-0.0329702	0.00651534	-0.0191359	-0.0204592	-0.0367931	-0.0121953	-0.0428443	-0.0114967	-0.0483793	-0.0161255	-0.036069	0.0317867	0.0540798	0.0403519
Severe Acute Respiratory Syndrome-Associated Coronavirus_GSE17400_Bronchial epithelial cell line 2B4_499	0.0529768	-0.0645987	-0.0567543	-0.0525266	0.030121	-0.0166063	0.0142811	0.028569	0.00440857	0.0119593	-0.00245301	0.00341669	-0.0295377	0.0268917	0.000723157	-0.0188946	-0.0538088	0.026053	-0.00474658	0.0633811	0.120738	-0.0998034	-0.014574	0.0167279	-0.0615614	-0.0246088	0.0160343	-0.0604603	-0.0420753	-0.0389776	-0.110124	-0.0173082	-0.0273568	0.0296905	-0.0373358	-0.04296	0.0434765	-0.0428293	-0.0401506	-0.0520874	-0.0757532	-0.0492287	-0.0552324	-0.0561228	-0.0227258	0.0541924	0.0905915	0.109493	0.100112
Severe Acute Respiratory Syndrome-Associated Coronavirus_GSE17400_Bronchial epithelial cell line 2B4_500	0.0129634	0.0557934	0.0659737	0.00573366	0.100976	0.0302762	0.0915117	0.0985443	0.0510896	0.0851832	0.0133021	0.0775949	0.0315585	0.0249565	-0.0155187	-0.0101167	-0.0168363	0.0384314	-0.0846614	0.0543326	0.149866	-0.00343738	-0.0426412	0.155286	-0.115046	-0.187431	-0.116763	-0.0929244	0.098768	0.0695727	-0.16331	-0.120905	-0.111953	0.116278	-0.0951579	-0.134194	-0.118681	0.060399	0.0547836	0.066726	-0.0298044	-0.0157648	-0.0677089	0.0794961	-0.0111403	0.150637	0.146026	0.0784934	0.101556
Severe Acute Respiratory Syndrome-Associated Coronavirus_GSE17400_Bronchial epithelial cell line 2B4_501	-0.0500491	0.0680718	0.0714462	-0.0097734	0.0951135	0.0055771	0.0675085	0.101598	0.0135151	0.0477738	-0.0275838	0.0710746	0.0161098	-0.025117	-0.0643999	-0.0277132	0.0259844	0.0188488	-0.102408	-0.0211859	0.114456	-0.0120111	-0.0978537	0.177239	-0.150075	-0.251012	-0.173034	-0.0570712	0.177448	0.112513	-0.130432	-0.131534	-0.195972	0.0944705	-0.149053	-0.155134	-0.219404	0.112542	0.0988873	0.12092	0.0357568	-0.0052106	-0.0721629	0.121982	-0.0265052	0.146086	0.11677	0.0477568	0.0578835
Severe Acute Respiratory Syndrome-Associated Coronavirus_GSE17400_Bronchial epithelial cell line 2B4_502	-0.081668	0.165046	0.182281	0.0678769	0.112536	0.0630061	0.103615	0.0659063	0.0271258	0.055136	-0.0208189	0.109056	0.079806	0.0104192	-0.021033	0.00596288	0.0677115	0.0487703	-0.0465866	-0.0700853	0.0369154	0.127202	-0.0606831	0.227446	-0.105779	-0.209227	-0.208664	0.0350949	0.256152	0.195992	-0.0163943	-0.148573	-0.137117	0.0643506	-0.0862637	-0.120256	-0.212797	0.149143	0.125064	0.177672	0.0614306	0.0469916	-0.0508008	0.156178	-0.0151564	0.110405	0.0856074	-0.0647592	0.0299812
Severe Acute Respiratory Syndrome-Associated Coronavirus_GSE17400_Bronchial epithelial cell line 2B4_503	-0.0960613	0.145432	0.142874	0.0374644	0.124737	0.0681082	0.136615	0.110614	0.0756606	0.101626	0.00859485	0.0934503	0.133857	0.0837623	0.0173537	0.013807	0.0498119	0.0366914	-0.0848578	-0.0440738	0.156484	0.0119962	-0.070735	0.260725	-0.19862	-0.286336	-0.237861	0.015903	0.237818	0.155134	-0.127374	-0.181196	-0.170919	0.102467	-0.117814	-0.178047	-0.235458	0.129703	0.0634329	0.126948	0.0216044	0.065197	-0.0218285	0.160521	0.0279762	0.202183	0.141241	0.0820203	0.100821
Severe Acute Respiratory Syndrome-Associated Coronavirus_GSE17400_Bronchial epithelial cell line 2B4_504	-0.0293956	0.169853	0.164904	0.131326	0.0235755	0.105675	0.11784	0.101408	0.111693	0.119663	0.0898714	0.073472	0.0482828	0.00876689	0.00239227	0.0192608	-0.00971331	0.0029585	0.0434519	-0.0444862	0.101888	0.0252956	-0.027991	0.176516	-0.000219543	-0.0642045	-0.0965842	0.0670751	0.128411	0.0812441	0.0392112	0.0107225	0.036257	0.0716161	-0.0290645	-0.0485115	-0.0631768	0.0380748	0.0309146	0.0401572	0.0183983	0.0162691	-0.0635164	-0.0361803	-0.00698697	0.0883538	0.0869731	0.069276	0.109803
Severe Acute Respiratory Syndrome-Associated Coronavirus_GSE17400_Bronchial epithelial cell line 2B4_505	-0.11503	0.16643	0.172652	0.0407527	0.0883111	0.0568428	0.123925	0.102198	0.0542375	0.0888595	-0.0198535	0.0916606	0.122147	0.0572318	-0.00704762	0.0260391	0.0759368	0.057574	-0.0775179	-0.076831	0.140429	0.0458545	-0.127256	0.288745	-0.192922	-0.300911	-0.265239	0.0284512	0.303331	0.199647	-0.0745341	-0.181853	-0.204262	0.127319	-0.156108	-0.165001	-0.261968	0.155817	0.126107	0.155927	0.0485474	0.054316	-0.0505302	0.164929	-0.00599151	0.203833	0.113724	0.0301423	0.0636389
Dhori Virus_GSE17400_Bronchial epithelial cell line 2B4_506	0.0921842	-0.0472185	-0.0336579	0.00893416	-0.0524072	0.0202555	-0.000274915	-0.0122	0.0960444	0.0924242	0.108487	-0.0175336	-0.00210165	0.054744	0.0724782	0.0130327	-0.0683304	-0.00970966	0.0548375	0.119145	0.0957395	-0.0356758	0.0993432	-0.102743	0.11546	0.177838	0.127411	0.0485381	-0.135371	-0.044104	0.0245656	0.077912	0.221456	0.0248744	0.109186	0.0674469	0.211812	-0.0743799	-0.059323	-0.103244	-0.0626821	0.012819	0.0193165	-0.125672	0.0144357	0.0204593	0.0440084	0.104545	0.101328
Dhori Virus_GSE17400_Bronchial epithelial cell line 2B4_507	0.104793	0.0625639	0.0619112	0.110424	-0.0314959	0.0897524	0.0338165	0.0143182	0.0914232	0.0737259	0.139341	0.0530344	0.0262848	0.0183912	0.0777431	0.0421979	-0.0203811	-0.00598313	0.123133	0.0151853	-0.113608	0.137846	0.137062	-0.0585876	0.200519	0.219495	0.0930325	0.104578	-0.0901802	-0.0118877	0.154017	0.116493	0.258351	-0.0811102	0.1941	0.0739548	0.152849	-0.0266567	-0.0378974	-0.0475966	0.0247724	0.0149252	0.0333661	-0.0820373	0.0330044	-0.123524	-0.0515993	-0.0617601	0.00582176
Dhori Virus_GSE17400_Bronchial epithelial cell line 2B4_508	0.0401232	0.0873928	0.0862695	0.0718773	0.0417149	0.0971278	0.11366	0.0323264	0.0762332	0.0880387	0.0814123	0.0631616	0.0384797	0.0521485	0.0328083	-0.010996	-0.047145	0.0177959	0.0554493	0.0561857	0.0584751	0.0325897	0.029926	0.038204	0.0134908	0.0377582	0.0139969	0.0228794	0.00586614	0.0408921	-0.0201048	-0.0231499	0.0972258	0.0206627	0.0257054	-0.0562641	0.0251537	-0.00623392	-0.00144563	0.0116578	-0.0200366	-0.0266352	-0.0656321	-0.0565359	-0.0319727	-0.0198616	0.0386281	-0.0176166	0.0621437
Dhori Virus_GSE17400_Bronchial epithelial cell line 2B4_509	0.0816815	0.0704155	0.0687932	0.0758788	0.0454967	0.105057	0.0942312	0.0635192	0.103921	0.107557	0.113934	0.0730062	0.0765538	0.0781122	0.0911462	0.0283158	-0.024183	0.0186597	0.071671	0.0173214	0.0419475	0.011691	0.0147216	0.0727515	-0.0192405	0.0230713	-0.00905679	-0.00790103	-0.0646061	-0.034716	-0.0283473	-0.0204042	0.0850183	-0.0464104	0.0321083	0.00494688	0.0777842	-0.0114598	-0.0367955	-0.0409699	-0.0170868	0.0186818	-0.0213945	-0.0216039	0.0365888	-0.0405931	0.0116039	-0.017508	0.0153828
Dhori Virus_GSE17400_Bronchial epithelial cell line 2B4_510	0.072741	0.044609	0.0381394	0.0728194	-0.0260353	0.0610523	0.0793512	0.0260685	0.0663408	0.0837994	0.101868	0.0320158	0.0267262	0.0562704	0.053537	0.0192866	-0.0562101	-0.0165271	0.0847751	0.0447694	0.041447	0.0184339	0.0702111	0.0368594	0.0616753	0.0521164	0.0425935	-0.010263	-0.0591944	-0.0353226	-0.00711486	0.0809134	0.164552	-0.00112564	0.0726176	-0.0522012	0.0479497	-0.0424327	-0.0591136	-0.0706249	-0.0214153	-0.0101247	-0.00309939	-0.0831817	0.0294895	-0.0771916	0.0474844	-0.0155033	0.0193148
Dhori Virus_GSE17400_Bronchial epithelial cell line 2B4_511	0.0106858	0.141377	0.146597	0.137127	0.00333272	0.0842048	0.080698	0.0433361	0.0505595	0.0474679	0.0773532	0.0835506	0.0024796	-0.0172161	-0.000507569	0.0221917	-0.0137096	0.000641572	0.109885	-0.0625941	-0.118176	0.173192	0.0493671	0.113712	0.105883	0.0544382	-0.0337907	0.0809157	0.0717273	0.0650188	0.131222	0.0638303	0.13215	-0.0735446	0.0930536	-0.0138733	0.0041207	0.0175773	0.0133222	0.0348399	0.0444075	-0.0101471	-0.0634601	-0.0534725	-0.0211868	-0.10877	-0.0333443	-0.113861	-0.0186108
Dhori Virus_GSE17400_Bronchial epithelial cell line 2B4_512	-0.00121384	0.172916	0.181027	0.140021	-0.0206548	0.13084	0.118656	0.111013	0.146069	0.152542	0.130797	0.0777	0.0897915	0.0548341	0.0532783	0.0553339	0.0044172	-0.00109153	0.0628634	-0.0418277	0.0354718	0.0711462	-0.00956432	0.150387	0.0422128	-0.0321123	-0.0679256	0.0814454	0.0964113	0.0823912	0.0869343	0.0482687	0.0947969	0.0186334	0.0153288	-0.066254	-0.0412892	0.0588902	0.0290254	0.0200941	0.0519892	0.0708139	0.000393665	-0.0124791	0.0394498	0.0497331	0.0421686	0.0173688	0.0552405
Dhori Virus_GSE17400_Bronchial epithelial cell line 2B4_513	0.0357266	0.147444	0.156552	0.150447	-0.0381959	0.115863	0.0917815	0.0892164	0.134774	0.134775	0.136266	0.0446872	0.0409496	0.0158509	0.037205	0.0442315	-0.00700011	-0.0136814	0.0875532	-0.0270991	-0.0136242	0.0617745	0.026133	0.0605526	0.128731	0.0761466	0.0258284	0.0810988	0.0181229	0.0173852	0.138752	0.11761	0.158641	-0.00877431	0.0540752	0.0139507	0.0427269	0.00488751	-0.0106514	-0.0152603	0.0422893	0.0371301	0.00570517	-0.0657488	0.044033	-0.0271435	0.00679379	0.00717689	0.0530396
Dhori Virus_GSE17400_Bronchial epithelial cell line 2B4_514	-0.0264255	0.161583	0.166937	0.0951806	-0.016486	0.0804943	0.0886612	0.100196	0.0990277	0.112757	0.0566817	0.0567225	0.0900874	0.0480635	0.023933	0.0632506	0.0518452	0.03333	0.0243612	-0.0772678	-0.0251108	0.129219	-0.030201	0.16761	0.0270024	-0.0827629	-0.121261	0.0745885	0.183205	0.138344	0.120537	0.0210002	0.00682002	0.0362229	-0.00312125	-0.0697456	-0.103358	0.0989008	0.0665505	0.0604747	0.0684003	0.0746403	0.0118664	0.068813	0.0398516	0.062801	0.0190966	-0.0215765	0.0175814
Dengue Virus_GSE18090_PBMC_515	0.0448627	-0.0206891	-0.0159499	0.0127188	0.00676261	-0.0228376	-0.0237332	-0.0179076	-0.0108239	-0.0127298	0.0218193	-0.00107257	-0.0916206	-0.0635919	-0.0429996	-0.00678744	-0.0975005	-0.0101676	0.0550755	-0.0285338	-0.0772507	-0.00903992	0.0130818	-0.0334872	0.0418763	0.0567489	0.0176706	-0.0142125	-0.073841	-0.08882	0.0200602	0.0515777	0.0298093	-0.0930894	0.0484375	0.0633829	0.103129	-0.0569445	-0.055109	-0.0619462	-0.0233763	-0.0314608	-0.0258036	-0.0895949	0.000864531	-0.0494093	0.0177843	0.00170257	0.0365765
Dengue Virus_GSE18090_PBMC_516	0.0318397	0.00405509	0.00632007	0.00379267	-0.00208817	0.020941	-0.000119609	0.0337959	0.083206	0.0593733	0.0563546	0.000842565	0.00983755	0.0101764	0.0261317	0.0254596	-0.027617	0.00521244	0.0140961	0.0301479	0.0432352	-0.0741057	-0.00830797	-0.0419165	-0.0129003	0.0338095	0.0368775	-0.0100361	-0.0618874	-0.048609	-0.0136684	0.0145964	-0.00424907	-0.0196887	0.000966508	0.00774733	0.037475	-0.0102324	-0.030042	-0.040542	0.00220034	0.0187163	0.00701575	-0.0343377	0.0258272	0.0619024	0.0408147	0.0855314	0.0756554
Dengue Virus_GSE18090_PBMC_517	-0.000281726	0.0134207	0.0276224	0.0119718	-0.0351698	-0.0139707	-0.000339157	0.0752001	0.0157849	0.0248947	0.00759405	-0.00830866	0.000335948	0.00307091	-0.0175995	0.0297476	0.0376808	-0.013139	-0.0224688	-0.00163073	0.0288687	0.0570958	0.0131773	0.0723559	0.0553291	-0.0413288	-0.00271451	0.0486977	0.105626	0.104947	0.0791273	0.0667352	0.0272375	0.104946	-0.00739781	-0.112594	-0.116017	0.0284359	0.0591565	0.0170006	0.0342066	0.00462549	0.0426583	0.0369204	-0.00178805	0.058682	0.0452603	0.0274083	0.0089128
Dengue Virus_GSE18090_PBMC_518	0.0590821	-0.0190457	-0.0163544	0.0360449	-0.0720908	0.00596731	-0.0113507	0.0340504	0.0410282	0.0302911	0.0729207	-0.00775899	-0.0719149	-0.045929	-0.0194662	0.02689	-0.0666531	-0.0372803	0.0556657	0.0223477	-0.0400564	0.0167667	0.0258359	-0.0647587	0.132033	0.113062	0.0749645	0.020594	-0.0698193	-0.0506599	0.0682022	0.121914	0.131039	-0.00711006	0.0737999	0.0577153	0.134257	-0.0760443	-0.0504787	-0.0907867	-0.0135268	-0.0246069	-0.034415	-0.201308	0.000300407	-0.0353864	0.00178497	0.0360378	0.0475875
Dengue Virus_GSE18090_PBMC_519	0.0344347	-0.0880045	-0.0811091	-0.0373302	0.0370762	-0.0258416	-0.0344985	-0.0799363	-0.031679	-0.0447963	0.00638964	-0.015351	-0.0065703	0.0249098	0.0429462	-0.0247793	-0.0578526	-0.0231384	0.0466889	0.00111635	-0.0905768	-0.0910372	0.00390681	-0.134149	-0.0638124	0.0746143	0.0518842	-0.073145	-0.18876	-0.174341	-0.0607486	-0.0344774	-0.0344528	-0.175986	0.0316022	0.155052	0.154457	-0.0916257	-0.105315	-0.0787892	-0.0320373	-0.0222785	0.00312324	-0.0494418	0.022946	-0.113595	-0.0603864	-0.0649232	-0.0557806
Dengue Virus_GSE18090_PBMC_520	0.00253635	0.0293087	0.023406	0.00756438	-0.0422352	0.00258971	0.00896832	0.093831	0.0339115	0.0385149	0.0110625	0.0144508	0.0441669	0.0269595	0.00774012	0.0152421	0.0455259	0.00639281	-0.046555	0.0195127	0.0882044	0.021652	-0.0221862	0.050593	0.0027388	-0.0585035	-0.0273336	0.0339447	0.125622	0.113627	0.00845851	0.0141529	0.00312228	0.133609	-0.0420991	-0.131567	-0.128277	0.0745315	0.0803834	0.0408953	0.0360868	0.0483813	0.042326	0.0451827	0.00703685	0.105101	0.0582795	0.0430415	0.012717
Dengue Virus_GSE18090_PBMC_521	-0.00712095	-0.0269447	-0.0340996	-0.0240949	0.0099873	-0.0299704	-0.0238299	-0.0490456	-0.0513159	-0.0574412	-0.0563853	-0.0143174	-0.00900058	0.0113023	0.000979645	0.0177741	0.0105977	0.044912	0.0393339	-0.0649628	-0.100677	-0.0328854	-0.0551794	-0.0441665	-0.0379829	8.78424e-05	-0.00444365	-0.00343328	-0.0408175	-0.0722378	0.0133659	-0.0254754	-0.0630451	-0.0972192	-0.0160147	0.0618779	0.0278831	-0.0440804	-0.0258524	-0.0280128	-0.0405582	0.0300255	0.0304938	0.0144986	0.0179931	-0.0676316	-0.098503	-0.0572695	-0.0815751
Dengue Virus_GSE18090_PBMC_522	-0.0110325	0.00842926	0.00208048	0.0300529	0.00131656	0.00425856	-0.0193212	-0.0283413	-0.0626819	-0.0775713	-0.0336326	-0.0207463	-0.0926791	-0.0856511	-0.0520068	0.00554454	0.000126413	-0.00840307	0.125553	-0.088347	-0.118336	0.00222109	-0.0625092	-0.0108138	0.0701861	0.0854645	0.059541	0.0209328	-0.0163277	-0.0792861	0.0931978	0.0799404	0.0148641	-0.0785843	-0.00849006	0.0559003	0.0138023	-0.0856706	0.00206335	-0.0200463	-0.00503041	-0.0606914	-0.0776606	-0.149906	-0.0766791	-0.109601	-0.0863892	-0.0608404	-0.0306053
Dengue Virus_GSE18090_PBMC_523	0.0734378	-0.0165135	-0.0138865	0.020667	0.0110586	-0.00233447	-0.0252231	-0.0205481	-0.00131864	-0.00749335	0.0402728	0.00962031	-0.0849539	-0.0659985	-0.0299886	0.00267663	-0.090068	0.00382153	0.0883759	-0.00398413	-0.0509712	0.00699646	0.0366045	-0.00709735	0.0864362	0.101693	0.063336	-0.00772997	-0.0790388	-0.0914281	0.0474281	0.0718786	0.0747275	-0.078103	0.0668333	0.0542989	0.0906639	-0.0630341	-0.0371183	-0.0576638	-0.0149244	-0.0557126	-0.0545065	-0.122376	-0.0250415	-0.0406277	0.0390014	0.0189888	0.0699977
Dengue Virus_GSE18090_PBMC_524	0.0462222	-0.00281462	0.00150582	0.0385104	-0.0173032	0.0313348	-0.0163545	0.00100033	0.0248856	-0.00892027	0.0443426	8.39551e-06	-0.0596556	-0.0452955	-0.00759102	0.0287318	-0.0508182	0.00285501	0.0867773	-0.0242015	-0.0718628	-0.0289951	-0.028208	-0.0406943	0.0631469	0.111534	0.0574188	0.0160667	-0.0796606	-0.0858715	0.0825476	0.0711877	0.0486415	-0.0998106	0.0340816	0.0739444	0.0770171	-0.0770233	-0.040175	-0.054787	-0.00738127	-0.0311077	-0.0607939	-0.155615	-0.0262263	-0.0551419	-0.0496553	0.000977757	0.0180413
Dengue Virus_GSE18090_PBMC_525	0.00253397	-0.0507764	-0.0486103	-0.052747	0.0575108	-0.0621356	-0.0215902	-0.0444006	-0.0708918	-0.0394262	-0.0613993	-0.00450997	-0.0689473	-0.0292032	-0.0510083	-0.0262818	-0.0583608	0.022367	0.0188666	-0.00742681	0.0516004	-0.0596044	0.00135451	0.0145627	-0.0271005	0.00178933	0.00897073	-0.0388754	-0.03635	-0.0774689	-0.0558973	-0.0242905	-0.0404863	-0.0134251	-0.0186202	0.0269156	0.0512076	-0.0209592	0.00328436	0.00319732	-0.0610133	-0.0462294	-0.0486466	0.0196711	-0.0419921	0.0276933	0.0553661	0.063026	0.0748716
Dengue Virus_GSE18090_PBMC_526	0.049898	-0.0161154	-0.0184008	0.057798	-0.0476764	0.0129042	-0.0216849	-0.0447005	-0.0240714	-0.0358334	0.0435121	-0.0160143	-0.0926225	-0.0699706	-0.0198156	0.0270773	-0.0668608	-0.0519883	0.125638	-0.0323593	-0.123031	0.0337685	0.0350479	-0.0657823	0.145351	0.158031	0.0944761	0.0218947	-0.116286	-0.120534	0.0975456	0.134657	0.143502	-0.10666	0.0918714	0.135805	0.172088	-0.108606	-0.0763354	-0.0996542	-0.00660318	-0.0411964	-0.0512843	-0.234671	-0.0031227	-0.131067	-0.044907	-0.0397167	0.0158068
Dengue Virus_GSE18090_PBMC_527	0.0212354	-0.0572897	-0.0613505	-0.00647863	0.000291821	0.00215513	-0.0320892	-0.0794125	-0.00741847	-0.0297149	0.0355523	-0.0223388	-0.0238038	-0.0028992	0.0312272	-0.00897898	-0.0747681	-0.0358963	0.0593082	-0.000503483	-0.109731	-0.0561129	0.0197351	-0.131721	-0.0201461	0.104922	0.0538447	-0.0415904	-0.178794	-0.161578	-0.0280384	-0.00085424	0.0219824	-0.175284	0.0649395	0.140761	0.168836	-0.0848476	-0.101068	-0.0921738	-0.0194508	-0.00511007	0.00903172	-0.0960653	0.0315258	-0.109131	-0.0635106	-0.0550378	-0.0429671
Dengue Virus_GSE18090_PBMC_528	-0.0179662	0.0166392	0.014974	0.0238685	-0.0722919	0.0278735	-0.000775446	0.0553677	0.0268601	0.0159761	0.0178251	-0.0166293	0.0104829	-0.00802337	0.00346966	0.0124474	0.0381668	-0.0407091	-0.00913465	-0.0258991	-0.0146022	-0.0185002	-0.0810356	-0.0230373	-0.00223234	-0.0209045	-0.00909434	0.0186183	0.0486547	0.0332688	0.032633	0.0299488	-0.0179664	0.0292813	-0.0684767	-0.0564386	-0.0809935	0.00996232	0.0244447	-0.00770624	0.043104	0.0383832	0.0268615	-0.0449633	0.00501883	0.0024085	-0.0402772	-0.0364814	-0.0673445
Dengue Virus_GSE18090_PBMC_529	0.0292558	-0.0318531	-0.0312926	-0.0134762	0.0631498	-0.00457523	-0.00663886	-0.0562934	-0.0298469	-0.0320652	-0.0203281	0.0124036	-0.0120957	0.0234949	0.0171294	0.0145752	-0.0339558	0.0507095	0.0699519	-0.028555	-0.0336357	-0.0407514	-0.00649872	-0.030228	-0.0330451	0.0380583	0.0162617	-0.02436	-0.086646	-0.108501	-0.0236842	-0.033849	-0.016605	-0.0832229	0.0319031	0.0777522	0.0930889	-0.065881	-0.0421426	-0.0355339	-0.0705179	0.0110117	-0.00533973	-0.0182815	-0.00659508	-0.0247544	-0.0217133	-0.000387475	0.015195
Dengue Virus_GSE18090_PBMC_530	-0.00554582	0.0500637	0.040055	0.0584967	0.00572916	0.0521436	0.00391598	-0.00537508	-2.8567e-05	-0.0210673	0.0143011	0.0125728	-0.0642564	-0.0773988	-0.0368232	-0.00101706	-0.00787228	-0.0171938	0.116399	-0.0731597	-0.0845192	0.00304495	-0.0581887	0.000827207	0.0874041	0.0879723	0.0516189	0.0163947	-0.0292977	-0.0754392	0.0982202	0.0836184	0.0364375	-0.0644799	-0.00477164	0.0757239	0.0320318	-0.0635635	-0.00798216	-0.0103316	0.010998	-0.046623	-0.103246	-0.156989	-0.0641636	-0.0849884	-0.0554622	-0.046341	0.0034859
Dengue Virus_GSE18090_PBMC_531	0.051004	-0.0135494	-0.0201916	-0.00408802	0.0286019	-0.0195185	-0.0310769	-0.0054226	-0.00736103	0.00177072	0.00932026	0.0118979	-0.0666868	-0.0541251	-0.0381943	-0.0038106	-0.067557	0.0182003	0.0680337	0.00154038	0.0136028	0.00340054	0.0353729	0.0302904	0.0704541	0.0803411	0.053356	-0.00855056	-0.0467565	-0.067163	0.0154405	0.0497985	0.0655383	-0.0169742	0.0448247	0.0540609	0.0805572	-0.0443122	-0.0269735	-0.0331998	-0.032373	-0.0575374	-0.0649965	-0.070947	-0.0385696	-0.00470587	0.0522917	0.0608786	0.0958438
Dengue Virus_GSE18090_PBMC_532	0.0602128	0.00350095	-0.000599241	0.0288894	0.00924374	0.0327902	-0.00827683	0.00499469	0.0542967	0.0270581	0.053659	0.00120763	-0.0237011	-0.0122175	0.0197746	0.0263476	-0.0357185	0.0169021	0.0858076	0.00981191	-0.00624854	-0.0287024	0.0113938	-0.018827	0.0634322	0.110701	0.0832799	0.00243685	-0.0841775	-0.0825275	0.0456281	0.0590016	0.0631294	-0.0426149	0.0515757	0.0512779	0.0854459	-0.0639248	-0.0404798	-0.0451122	-0.0203656	-0.0247022	-0.0507332	-0.108133	-0.0219568	-0.00549056	0.0140139	0.0555591	0.0766152
Herpesvirus 5, Human_GSE19345_Human neural stem cell_Towne strain (ATCC#VR977)_533	0.0102494	-0.046571	-0.0420098	-0.0590078	0.0197587	-0.0514336	-0.0280786	-0.000759528	-0.0508543	-0.0321507	-0.0423512	0.00494999	-0.0126456	0.0361628	-0.00755427	0.00714074	0.00379081	0.0397808	-0.0237799	-0.016426	-0.0371813	0.0361728	0.0124514	0.0151193	-0.0233119	-0.0209212	-0.0459395	-0.0076202	0.015263	0.003781	0.00205383	-0.0345261	-0.0325523	-0.0148949	0.0227498	0.0114906	0.0318051	0.00564722	0.00553223	0.0201144	-0.0302456	-0.0106238	-0.000197158	0.0555352	-0.0107815	-0.0230217	-0.0311254	-0.0271671	-0.0563546
Herpesvirus 5, Human_GSE19345_Human neural stem cell_Towne strain (ATCC#VR977)_534	0.0310509	-0.0571647	-0.0508164	-0.0234115	0.0036187	-0.0284922	-0.0476103	-0.00684591	-0.0168938	-0.0177477	0.00350179	-0.0104431	0.041287	0.048274	0.0492218	0.0115883	0.0425969	-0.0210825	0.0158357	0.00961002	-0.061023	0.0482158	0.0622546	-0.0289754	0.0308998	0.0517606	0.036136	-0.0144328	-0.0560797	-0.036253	0.0277682	0.0277666	0.0494403	-0.0443991	0.0667967	0.0309306	0.0456134	-0.0174955	-0.0453463	-0.0249227	0.0266924	0.00644036	0.0587699	0.0246339	0.0448319	-0.0599201	-0.0283851	-0.0480854	-0.0633667
Herpesvirus 5, Human_GSE19345_Human neural stem cell_Towne strain (ATCC#VR977)_535	0.00306871	0.031794	0.0276793	0.0293016	-0.00671384	0.0274682	-0.00377461	-0.00300456	0.0203807	0.00323792	0.0192406	0.00406827	-0.00641566	-0.00722205	-0.00397426	0.0163965	-0.0252953	-0.0109549	0.0858311	-0.0537214	-0.0397985	0.00155119	-0.0103776	0.0344303	0.0484443	0.0485629	0.00621564	0.00686168	-0.0277039	-0.0650963	0.0570841	0.0462951	0.0501636	-0.0480389	0.0152182	0.041244	0.0909689	-0.0407947	-0.0254111	-0.0239759	-0.0103504	-0.00139722	-0.0399797	-0.0555659	-0.0184247	-0.0426057	-0.00829564	-0.0341175	-0.0163446
Herpesvirus 5, Human_GSE19345_Human neural stem cell_Towne strain (ATCC#VR977)_536	0.0167079	0.0233566	0.0109287	0.0332557	-0.0260832	0.0344049	-0.0016172	0.0124487	0.0328048	0.0115498	0.0310652	-0.00333789	-0.0270699	-0.0205597	-0.0145405	0.0177473	-0.034624	-0.0316472	0.091693	-0.0477231	-0.0206165	-0.0300357	-0.0347387	0.0180103	0.0635326	0.0588102	0.0223554	0.00945168	-0.0509815	-0.0842668	0.0628902	0.0665156	0.0597821	-0.0440506	-0.00187088	0.0585843	0.103618	-0.0587175	-0.0307473	-0.0491703	-0.0146053	-0.00684889	-0.0498658	-0.10847	-0.0229928	-0.0387464	-0.0242387	-0.0172314	-0.00941117
Herpesvirus 5, Human_GSE19345_Human neural stem cell_Towne strain (ATCC#VR977)_537	0.015824	-0.0174668	-0.0261789	0.00344541	0.00968898	4.83387e-05	-0.0265706	0.00138083	0.00540528	-0.00939254	0.0244138	0.000534233	-0.0459736	-0.0244205	-0.0181113	0.00434958	-0.0506115	-0.030676	0.0785692	-0.0459839	-0.0266691	-0.0350607	-0.0130988	0.00347175	0.0566219	0.0627514	0.0242311	-0.0113276	-0.0616665	-0.100066	0.0382433	0.0540676	0.0311565	-0.0522698	0.00916818	0.0780103	0.135791	-0.0716854	-0.0451118	-0.0530014	-0.0405991	-0.00827189	-0.0356124	-0.0883136	-0.00535888	-0.0500441	-0.0153165	-0.0110582	-0.00971562
Herpesvirus 5, Human_GSE19345_Human neural stem cell_Towne strain (ATCC#VR977)_538	0.0188339	0.00426351	0.000136817	0.00626297	-0.000293209	-0.0074336	-0.0178195	-0.0125291	0.0228542	0.0174719	0.0170574	-0.00186147	-0.0315627	-0.00533754	-0.0171022	-0.00351123	-0.0663542	0.00923534	0.0602037	-0.00675507	0.0713427	-0.0728404	-0.0183279	0.00382744	0.0272252	0.0355757	0.0229244	-0.0301896	-0.0685208	-0.0916606	-0.0156338	0.0178501	0.0288246	0.000343787	-0.00768673	0.0734101	0.153986	-0.0713119	-0.0381417	-0.0424285	-0.0798619	-0.0131769	-0.0591435	-0.0662811	-0.0270734	0.0181678	0.035986	0.0499187	0.0476295
Human Immunodeficiency Virus_GSE19811_Subcutaneous abdominal adipose tissue_539	-0.0208731	-0.0874175	-0.075972	-0.11805	0.0182844	-0.10408	-0.0481476	0.0420738	-0.00755976	0.0130177	-0.0512807	-0.0410347	0.0230952	0.0398781	-0.00721558	-0.0128968	0.0554454	0.0290948	-0.113303	0.0516813	0.221881	-0.139136	-0.0691743	0.0175747	-0.141457	-0.161178	-0.0343732	-0.0428639	0.0734883	0.0245439	-0.144705	-0.0869814	-0.184102	0.132508	-0.171485	-0.104087	-0.110874	0.0519092	0.0238619	0.0102835	-0.0158171	0.0434437	0.0851469	0.163737	0.044572	0.215678	0.169327	0.166948	0.130274
Human Immunodeficiency Virus_GSE19811_Subcutaneous abdominal adipose tissue_540	0.0149498	-0.132509	-0.130962	-0.117126	-0.0342677	-0.123061	-0.0633378	0.000567722	-0.0288354	-0.0127115	-0.0238446	-0.0838942	-0.00900009	0.0490641	0.00644384	-0.020069	0.00339198	0.00226697	-0.0874112	0.117226	0.190912	-0.129999	0.0499644	-0.0559471	-0.0394637	-0.0584092	0.0713441	-0.0453103	-0.0402243	-0.0221797	-0.145928	0.0195773	-0.0139863	0.123085	-0.0443175	-0.127482	-0.045794	-0.0281296	-0.0321984	-0.0720254	-0.0506321	0.00384384	0.120756	0.0788855	0.0524006	0.121414	0.148399	0.178688	0.0998954
Human Immunodeficiency Virus_GSE19811_Subcutaneous abdominal adipose tissue_541	0.0221608	-0.0662756	-0.0690898	-0.0685228	0.0488891	-0.0526076	-0.0310843	-0.024282	0.0196916	0.0255671	0.000982901	-0.0370042	0.0524891	0.0721345	0.0480637	-0.0250327	-0.00325102	0.0252177	-0.0622694	0.105389	0.178328	-0.0538626	0.0840932	0.0292246	-0.0813883	-0.0520857	0.00636849	-0.0239132	-0.00803846	0.00732148	-0.132282	-0.0617662	-0.0358504	0.0821798	-0.00758567	-0.0767342	-0.0237502	0.0273557	-0.0506623	-0.0235892	-0.0109697	0.0463122	0.0938819	0.109212	0.0747046	0.145154	0.17944	0.123407	0.10685
Human Immunodeficiency Virus_GSE19811_Subcutaneous abdominal adipose tissue_542	0.0105321	-0.0201617	-0.0129596	-0.0097158	-0.0165296	-0.0271857	-0.0518057	0.0256173	0.00724645	0.00137876	0.00205833	-0.0178927	-0.00698652	0.00122996	-0.00175886	0.0444873	0.0483851	0.0309677	0.0484046	-0.0507685	-0.053487	0.0201125	-0.00397796	-0.0142693	0.0709184	0.0666322	0.0328256	0.0291539	-0.0212272	-0.0179139	0.129511	0.0697487	0.00904875	-0.0125852	0.0276058	0.054278	0.0802947	-0.0236461	0.00553673	-0.0356965	-0.00782597	-0.00930506	0.0140044	-0.0340612	-0.0248492	-0.0162516	0.0052103	0.00155896	0.0463232
Human Immunodeficiency Virus_GSE19811_Subcutaneous abdominal adipose tissue_543	0.0282235	0.0849643	0.0950785	0.0625748	0.0420326	0.0434764	0.0315053	0.0280432	0.0402722	0.0388601	0.0297236	0.0660946	-0.0413205	-0.0502517	-0.0405329	0.00674511	-0.0358657	0.0233052	0.0150844	-0.00388879	-0.0964002	0.087336	0.0271856	0.050996	0.0977187	0.0307858	0.00449463	-0.035301	0.0126298	0.0195149	0.0914112	0.0216781	-0.00753484	-0.0123884	0.0586929	0.0174567	0.0336389	0.00340872	0.0264243	0.0332728	0.00659032	-0.030722	-0.0830295	-0.0644318	-0.038864	-0.0237139	0.0562128	-0.0264502	0.0818647
Human Immunodeficiency Virus_GSE19811_Subcutaneous abdominal adipose tissue_544	0.0060837	-0.00655012	0.00770923	-0.0214924	0.0276694	0.00784854	0.00706414	-0.000735306	0.0440684	0.0596827	0.0325609	0.00563259	0.00089557	0.024908	-0.00481559	-0.00174026	-0.0313663	0.0178658	0.00896028	0.0963514	0.153968	-0.0763685	-0.039451	-0.0132263	0.00297885	0.0154901	0.0269721	-0.0617465	-0.0791794	-0.0455949	-0.0736241	-0.0299078	0.00545068	0.0234592	-0.0598656	0.0109136	0.0830036	-0.0357668	0.0129915	-0.0283037	-0.0443633	-0.00704433	-0.0499228	-0.058087	-0.0162903	0.124506	0.166828	0.114949	0.1796
Human Immunodeficiency Virus_GSE19811_Subcutaneous abdominal adipose tissue_545	-0.00668898	-0.107454	-0.103798	-0.11765	0.00992088	-0.096714	-0.0299737	0.00607541	-0.0158814	0.00636501	-0.0371088	-0.0563762	0.00439616	0.061504	0.00607485	-0.0109412	-0.00363913	0.0296309	-0.0792468	0.0774286	0.213224	-0.168491	-0.0442527	-0.0100226	-0.0929977	-0.117666	0.00903567	-0.0745366	-0.0249599	-0.0577658	-0.149243	-0.0329714	-0.108769	0.118643	-0.115407	-0.0883747	0.00139987	-0.0346477	-0.0359796	-0.0596934	-0.0996484	0.0182254	0.0574901	0.0416343	0.0189751	0.147883	0.13651	0.169645	0.0980399
Human Papillomavirus_GSE24089_Squamous cell line_546	0.0178879	0.0386191	0.0235986	0.0285283	0.0173092	0.0147136	-0.0106974	0.0495087	0.0070425	-0.00977628	0.00644165	0.0260091	0.0087697	-0.017296	-0.00495237	0.0114694	0.0292506	0.00422577	0.0226802	-0.0376124	-0.0360164	0.0480913	-0.00101913	0.0327883	0.0225686	0.0225382	-0.00203176	0.0607201	0.0672962	0.0359901	0.0826847	0.0491405	0.0155192	-0.00807187	0.000162572	-0.0305701	-0.0732287	0.0413464	0.0401651	0.0135571	0.0734242	0.0151692	0.0343407	0.00490919	0.0356885	-0.0181252	-0.0254178	-0.0231111	-0.00803937
Human Papillomavirus_GSE24089_Squamous cell line_547	0.0139788	-0.0159752	-0.0236762	0.011366	0.0280856	0.00544791	-0.0221108	-0.0268602	0.00804283	-0.0132641	0.0144061	-0.0214836	-0.000443759	0.00227667	0.0278097	-0.0103836	0.00344516	-0.0142269	0.0479425	-0.0222909	-0.0235453	-0.0143235	0.0308069	-0.00898082	0.00266213	0.0450696	0.0172651	-0.0092081	-0.0554944	-0.0551154	0.00156453	-0.00624905	0.0154632	-0.0617247	0.0327273	0.0709974	0.0681023	-0.0256949	-0.0220965	-0.030294	0.00716731	-0.0184759	0.0305907	-0.0441619	0.0103703	-0.0703511	-0.0255411	-0.0403793	-0.0101493
Respiratory Syncytial Virus_GSE24132_Isolated conventional and plasmacytoid dendritic cells_548	-0.00838476	0.0836906	0.0848366	0.0936537	-0.0254496	0.055798	0.0270272	0.0617067	0.0494197	0.0402496	0.0562167	0.00512428	-0.00865028	-0.0345966	-0.00630552	0.0233003	0.0243499	-0.0485206	0.059347	-0.029831	-0.068318	0.137998	0.0298134	0.115138	0.128259	0.0523988	0.0152775	0.0880847	0.0858074	0.0628371	0.125785	0.119047	0.108755	-0.0118475	0.0441538	-0.110186	-0.139787	0.0258319	0.0479612	0.0258901	0.0736027	0.0187956	0.0149267	-0.0195248	0.0140545	0.0103242	0.0211291	0.00231447	0.0260035
Respiratory Syncytial Virus_GSE24132_Isolated conventional and plasmacytoid dendritic cells_549	0.0196883	-0.0187664	-0.0142629	0.0128257	-0.0265794	-0.00693424	-0.0152665	0.00611605	0.00232635	0.00768451	0.0287274	-0.0207121	-0.0478257	-0.0131384	0.000583289	0.0113783	-0.0237463	-0.0178741	0.0304273	-0.0107683	-0.0621082	0.0160363	0.0441089	-0.0161951	0.0838932	0.0770502	0.044645	0.0257824	-0.0542192	-0.0369146	0.0900921	0.0918369	0.0754406	-0.0404772	0.0884007	7.11536e-05	0.0510141	-0.0346704	-0.0243024	-0.0474411	-0.00691003	0.0067956	0.0171408	-0.05288	0.0048122	-0.0204393	-0.0428179	0.0438323	0.0179428
Respiratory Syncytial Virus_GSE24132_Isolated conventional and plasmacytoid dendritic cells_550	0.0633059	-0.020675	-0.0266975	0.044619	-0.0291073	0.00590078	-0.0422076	-0.0112476	0.0163685	-0.0140491	0.0638645	-0.0148957	-0.038278	-0.0370844	0.0301258	0.0207365	-0.00996974	-0.0388281	0.0740763	-0.0272716	-0.246522	0.105869	0.127524	-0.116987	0.168561	0.205818	0.108155	0.050363	-0.138157	-0.060607	0.180165	0.141731	0.151138	-0.153933	0.226948	0.0977279	0.149147	-0.0731077	-0.0557793	-0.0708587	-0.00200364	-0.00749123	0.0316832	-0.0771332	0.00463577	-0.170125	-0.146442	-0.0795119	-0.0794229
Respiratory Syncytial Virus_GSE24132_Isolated conventional and plasmacytoid dendritic cells_551	-0.00838476	0.0836906	0.0848366	0.0936537	-0.0254496	0.055798	0.0270272	0.0617067	0.0494197	0.0402496	0.0562167	0.00512428	-0.00865028	-0.0345966	-0.00630552	0.0233003	0.0243499	-0.0485206	0.059347	-0.029831	-0.068318	0.137998	0.0298134	0.115138	0.128259	0.0523988	0.0152775	0.0880847	0.0858074	0.0628371	0.125785	0.119047	0.108755	-0.0118475	0.0441538	-0.110186	-0.139787	0.0258319	0.0479612	0.0258901	0.0736027	0.0187956	0.0149267	-0.0195248	0.0140545	0.0103242	0.0211291	0.00231447	0.0260035
Respiratory Syncytial Virus_GSE24132_Isolated conventional and plasmacytoid dendritic cells_552	0.0196883	-0.0187664	-0.0142629	0.0128257	-0.0265794	-0.00693424	-0.0152665	0.00611605	0.00232635	0.00768451	0.0287274	-0.0207121	-0.0478257	-0.0131384	0.000583289	0.0113783	-0.0237463	-0.0178741	0.0304273	-0.0107683	-0.0621082	0.0160363	0.0441089	-0.0161951	0.0838932	0.0770502	0.044645	0.0257824	-0.0542192	-0.0369146	0.0900921	0.0918369	0.0754406	-0.0404772	0.0884007	7.11536e-05	0.0510141	-0.0346704	-0.0243024	-0.0474411	-0.00691003	0.0067956	0.0171408	-0.05288	0.0048122	-0.0204393	-0.0428179	0.0438323	0.0179428
Respiratory Syncytial Virus_GSE24132_Isolated conventional and plasmacytoid dendritic cells_553	0.0633059	-0.020675	-0.0266975	0.044619	-0.0291073	0.00590078	-0.0422076	-0.0112476	0.0163685	-0.0140491	0.0638645	-0.0148957	-0.038278	-0.0370844	0.0301258	0.0207365	-0.00996974	-0.0388281	0.0740763	-0.0272716	-0.246522	0.105869	0.127524	-0.116987	0.168561	0.205818	0.108155	0.050363	-0.138157	-0.060607	0.180165	0.141731	0.151138	-0.153933	0.226948	0.0977279	0.149147	-0.0731077	-0.0557793	-0.0708587	-0.00200364	-0.00749123	0.0316832	-0.0771332	0.00463577	-0.170125	-0.146442	-0.0795119	-0.0794229
Respiratory Syncytial Virus_GSE24132_Isolated conventional and plasmacytoid dendritic cells_554	0.037094	-0.0717972	-0.0644902	-0.0286603	-0.016561	-0.0217243	-0.0494185	-0.0596256	-0.0320531	-0.0455884	-0.0079857	-0.0226997	-0.0687313	-0.0515534	-0.0136272	-0.00515427	-0.0557734	-0.0210394	0.034979	0.00332168	-0.150613	-0.0229964	0.0403166	-0.155621	0.0741449	0.147692	0.0898498	-0.0339425	-0.183385	-0.117799	0.0626522	0.0284047	0.0635428	-0.116848	0.114546	0.195384	0.269876	-0.0976371	-0.0675038	-0.0746078	-0.049024	-0.0690392	-0.0502946	-0.101602	-0.0433067	-0.120591	-0.108807	-0.0370343	-0.0347141
Respiratory Syncytial Virus_GSE24132_Isolated conventional and plasmacytoid dendritic cells_555	-0.0665615	0.0614311	0.0587634	-0.0058992	0.0284918	0.0168954	0.0736486	0.0313275	0.0157652	0.0367877	-0.038091	0.0156028	0.089158	0.0769221	0.0149252	-0.00333848	0.054178	0.0343295	-0.0822521	0.0123585	0.208206	-0.0607168	-0.0926653	0.13599	-0.185488	-0.2165	-0.13148	-0.00310897	0.164705	0.0960213	-0.18275	-0.132037	-0.144941	0.118147	-0.181709	-0.217079	-0.292121	0.124574	0.0743621	0.0784845	0.0472509	0.102831	0.0595565	0.150777	0.0617152	0.180638	0.136553	0.0589752	0.0336888
Respiratory Syncytial Virus_GSE24132_Isolated conventional and plasmacytoid dendritic cells_556	-0.0167932	0.0413424	0.0396577	-0.00749616	0.0268014	0.0112103	0.049705	0.0488742	0.0479394	0.064496	0.00862051	0.0120657	0.0650005	0.0671109	0.0177055	-0.00727534	0.0260985	0.0151056	-0.0772046	0.0513995	0.213115	-0.0554494	-0.0491885	0.0998875	-0.128625	-0.156948	-0.0688402	-0.00704296	0.111623	0.079657	-0.157584	-0.0947217	-0.0944783	0.123072	-0.134779	-0.205549	-0.224778	0.0880971	0.0452686	0.0558337	0.0106787	0.0642786	0.0436995	0.104253	0.041561	0.18186	0.15218	0.0962124	0.0771379
Hepatitis A Virus_GSE27850_Liver cells_557	0.0101003	-0.0137245	-0.00294019	-0.0143618	0.0202498	-0.000318373	0.0204194	-0.00628775	0.0185005	0.0272475	-0.00073841	0.00607841	0.00406035	0.0308497	0.0245229	-0.00356377	-0.000856367	0.0314258	-0.0176331	0.0224091	0.0533012	-0.0145068	0.000495967	0.00715471	-0.0235337	-0.0278655	-0.0325914	-0.0131044	0.00597557	0.0151905	-0.0448722	-0.050058	-0.0181479	0.03002	-0.0172026	0.018871	0.0352371	0.00329354	-0.00891448	-0.00265085	-0.0504665	-0.000693599	-0.0294997	0.00286271	-0.02486	0.0230964	0.0113386	-0.0181156	-0.00749282
Hepatitis A Virus_GSE27850_Liver cells_558	0.0626604	-0.0515787	-0.0492452	-0.0254294	-0.0419528	-0.0379874	-0.0640151	-0.0262535	-0.0369308	-0.0428799	-0.00905351	-0.0261593	-0.0638569	-0.0462424	-0.0262386	0.000341615	-0.0298998	-0.00191781	0.0300397	-0.00246163	-0.13098	0.0652779	0.0534304	-0.0439294	0.0911752	0.0965983	0.0571226	-0.0169805	-0.0557871	-0.0401683	0.0851686	0.0751207	0.0495306	-0.0611654	0.0780252	0.0802593	0.0807558	-0.0733394	-0.0388721	-0.0430829	-0.0147449	-0.0717518	-0.0157322	-0.0853578	-0.0179083	-0.129354	-0.0879402	-0.0853776	-0.0535714
Hepatitis A Virus_GSE27850_Liver cells_559	0.000120493	-0.00335147	-0.00248362	-0.0283246	-0.0012284	-0.0100726	-0.000936172	0.0173064	0.0332631	0.0332295	0.0010976	-0.00483798	0.0343098	0.0391964	0.0288678	0.0119698	0.0206456	0.0114308	-0.0337215	0.0123777	0.0884652	-0.043404	-0.0113072	0.00145093	-0.0396606	-0.0409852	-0.038979	-0.000201917	0.022095	0.0246324	-0.0501898	-0.0431824	-0.0200016	0.0542724	-0.0361469	-0.0249765	-0.0172413	0.023903	0.0262502	0.0101219	-0.0292501	0.0250017	0.020036	0.0473524	0.00900482	0.0598294	0.00220671	0.0461836	0.0190996
Hepatitis A Virus_GSE27850_Liver cells_560	0.00011823	0.0185001	0.0282232	-0.0280537	0.0208964	-0.00214005	-0.013334	0.0277831	0.02477	0.0222675	-0.014255	0.0139165	0.00810498	0.00140192	-0.0136144	0.0132519	0.0079821	0.0356788	-0.0338298	-0.0202199	0.0346324	-0.0110802	-0.0398025	0.0262492	-0.0423519	-0.0493719	-0.0651932	0.0179388	0.0701812	0.0430945	0.00278835	-0.0468838	-0.0730118	0.0401774	-0.0504209	0.000388243	-0.0047651	0.0202124	0.0196438	0.0375494	-0.0146231	0.00306273	-0.0447164	0.0344535	-0.00890167	0.0355526	-0.0121333	0.0236013	0.0224055
Hepatitis A Virus_GSE27850_Liver cells_561	0.0273366	-0.00667783	-0.00689557	-0.0164867	-0.0159976	-0.0141668	-0.0255471	0.00901639	0.0196862	0.0164039	0.00631438	-0.00857278	0.0014584	0.00459763	0.0138503	0.0203088	0.0275276	0.0143416	0.00128462	0.00199367	0.032184	-0.0059948	0.00438755	-0.000608718	0.00729105	0.010978	-0.00644834	0.0178285	0.0133494	0.0200422	0.00162077	0.00329055	0.0041878	0.0356172	0.0011424	0.00577609	0.00624395	0.00800789	0.0188211	-0.00287552	-0.0151029	0.0110367	0.00729484	0.0156437	-0.00650835	0.0372869	-0.00946704	0.0397142	0.0226471
Hepatitis A Virus_GSE27850_Liver cells_562	0.038801	-0.00967855	-0.00244452	-0.00969194	-0.011327	-0.00570002	-0.0309004	0.000616911	0.0216371	0.00835216	0.0179884	-0.00500297	-0.00169132	0.0021622	0.0209717	0.0190176	0.00309898	0.01783	1.04272e-05	0.00563209	-0.0105238	0.0292156	0.0151112	-6.58677e-05	0.0317564	0.0297495	0.00662007	-0.00292949	0.00483583	0.00244612	0.0350629	0.00904802	0.0142181	0.0135839	0.022093	0.0383936	0.0559808	-0.0191712	-0.022188	-0.0152344	-0.0175579	-0.0245009	-0.0295427	-0.0412829	-0.00957541	-0.0235043	-0.0264546	-0.00540475	0.0103075
Hepatitis A Virus_GSE27850_Liver cells_563	-0.070182	0.0675459	0.0653386	0.0091923	0.0478392	0.0379025	0.0720426	0.0299676	0.0108247	0.0186337	-0.0296585	0.0217606	0.107675	0.077536	0.052571	0.0341661	0.09201	0.0046849	-0.0311213	-0.0517009	0.0574064	0.000555372	-0.0313976	0.0762411	-0.0927523	-0.114679	-0.0858029	0.0417342	0.10571	0.081974	-0.0331895	-0.0614449	-0.0653196	0.0517396	-0.0565818	-0.107081	-0.148664	0.0788237	0.0447572	0.0756743	0.0143337	0.0755679	0.049387	0.130136	0.0255525	0.0359165	-0.0156941	-0.00667522	-0.0188607
Hepatitis A Virus_GSE27850_Liver cells_564	-0.0267396	0.0511326	0.0506593	0.0177286	0.043719	0.0335222	0.0367058	-0.0109542	0.00476694	0.00065785	-0.00719182	0.00282354	0.0861624	0.057248	0.0495455	0.0151633	0.046433	0.00525038	-0.00206387	-0.0216763	-0.0540634	0.0586952	0.0262111	0.0279891	-0.0409971	-0.037477	-0.0244047	-0.000242279	0.0173193	0.0179881	0.00145368	-0.0266659	-0.019717	-0.0167503	0.0288215	-0.0172348	-0.0462857	0.0175307	-0.008144	0.0381199	0.019513	0.0186256	0.0401337	0.0671699	0.0273207	-0.060845	-0.0366977	-0.077561	-0.056708
Hepatitis A Virus_GSE27850_Liver cells_565	-0.0686984	-0.0224966	-0.0251299	-0.0582833	0.00605669	-0.0201261	-0.0126164	-0.0614955	-0.0379309	-0.0424908	-0.0754732	-0.029472	0.0258895	0.0217788	-0.00859282	-0.00204407	0.03716	0.0209351	-0.0459655	-0.0177719	0.00753723	-0.052722	-0.0498907	-0.019765	-0.108293	-0.0754105	-0.050281	-0.0310638	0.0173242	-0.00106702	-0.0661681	-0.0978385	-0.124585	0.0017537	-0.0633203	0.0183021	-0.0295048	0.0194993	0.0103174	0.0345266	-0.0118725	0.00744309	0.0101771	0.0595458	-0.00988802	-0.000513414	-0.0385879	-0.0788578	-0.10238
Hepatitis A Virus_GSE27850_Liver cells_566	0.0448941	-0.0562978	-0.0521415	-0.0648803	0.0753918	-0.0263112	-0.0101185	-0.024197	0.0452796	0.0685947	0.0341736	0.0298704	0.0171955	0.0379405	0.00962549	-0.0498811	-0.0685326	0.0261721	-0.0851261	0.119186	0.110151	-0.0821065	0.0681784	-0.0441599	-0.0711627	-0.0338865	0.00903842	-0.137936	-0.134842	-0.0582174	-0.140005	-0.121255	-0.0379378	0.0174039	0.0285755	0.0592963	0.130511	-0.0141724	-0.0641607	-0.021495	-0.0669246	-0.0384014	-0.0264389	0.0296821	0.00325037	0.0228683	0.111218	0.0544157	0.102809
Hepatitis A Virus_GSE27850_Liver cells_567	-0.0332683	-0.0128929	-0.0108972	-0.00810562	-0.0284348	0.000608719	-0.0291683	-0.0651517	-0.00348862	-0.00994514	-0.00737558	-0.0448059	0.0427636	0.0295341	0.0294124	0.0055031	0.0505932	-0.00558478	-0.0126609	0.00226509	-0.0366431	-0.0147859	0.0237515	-0.0468325	-0.031911	0.00741693	0.0158751	-0.013026	-0.0328719	-0.00494352	0.00545889	-0.0318256	-0.033476	-0.0342129	0.0214598	0.0228203	-0.0094382	0.000986457	-0.0093441	0.00354591	0.0186726	0.00413939	0.0531602	0.0242594	0.0110506	-0.0418993	-0.0462264	-0.0812909	-0.0834125
Hepatitis A Virus_GSE27850_Liver cells_568	0.033218	-0.00965429	0.00208087	0.0202903	-0.0277757	-0.00136734	-0.0240893	0.0192468	0.0288576	0.0347905	0.0425187	-0.000822355	0.0121913	0.0129165	0.0259587	0.0418978	0.0294804	-0.0140978	0.0418571	-0.0157701	-0.0368168	0.0200353	0.0294435	0.00298291	0.0228983	0.0525246	0.0350306	0.0323702	-0.012425	-0.0109011	0.0530213	0.0401931	0.0289365	-0.0298351	0.0402758	9.59086e-06	0.0116142	-0.0275563	-0.0130546	-0.0233685	0.0215526	-0.0131891	0.024144	-0.0169842	0.0123299	-0.0120407	-0.00298476	0.0359043	0.0476179
Hepatitis A Virus_GSE27850_Liver cells_569	0.00210367	-0.0541683	-0.0482216	-0.0160124	-0.0384488	-0.0350239	-0.0581312	-0.0415055	-0.0255287	-0.0325521	-0.0107944	-0.0452305	-0.0117313	-1.66091e-05	0.00242962	0.0133224	0.0416806	-0.0190967	0.0287406	-0.0273951	-0.0618028	-0.0237642	0.0298468	-0.0439681	0.00126036	0.0504487	0.0557919	0.0120561	-0.0340715	-0.0369825	0.0445425	0.0287417	-0.0277057	-0.0447905	0.034466	0.020257	-0.00086267	-0.0342808	-0.0150374	-0.0132589	0.0291964	-0.0358169	0.0487152	-0.0172819	0.00142503	-0.0575782	-0.0243463	-0.02903	-0.0145154
Hepatitis A Virus_GSE27850_Liver cells_570	-0.00458576	-0.0102751	-0.00112319	-0.0374136	0.0410721	-0.0227709	-0.00868074	-0.0015668	0.0289238	0.0422182	0.00354532	0.0159249	0.0484972	0.0432482	0.0244051	-0.00140955	0.0184214	0.0280776	-0.0563268	0.0449051	0.0463897	-0.0192904	0.032557	-0.0117664	-0.0604189	-0.0385911	-0.016088	-0.0380262	-0.0114015	0.013339	-0.0610269	-0.085508	-0.0519835	0.0273552	0.0103638	-0.00424642	0.024757	0.0265632	0.0103966	0.0310116	-0.0128343	-0.00898747	0.00216798	0.0679634	0.000398453	0.0400269	0.0364078	0.0541851	0.06606
Hepatitis A Virus_GSE27850_Liver cells_571	-0.0346974	-0.0301173	-0.0237353	-0.0301622	0.00178279	-0.0184795	-0.0247697	-0.0546249	-0.010496	-0.0171593	-0.0248661	-0.0108308	0.0201483	0.0137326	0.00722993	-0.0143162	0.0246668	-0.00197227	-0.0274315	0.00729533	-0.0188442	-0.0516427	-0.00622572	-0.0487517	-0.0695767	-0.0219664	0.00795355	-0.0536582	-0.0499532	-0.0303521	-0.035296	-0.0589862	-0.0832664	-0.0336457	-0.0133614	0.0430294	0.0109539	0.00353824	-0.000217203	0.0232116	0.00957729	-0.0240049	0.0104862	0.0318477	-0.00394719	-0.0477297	-0.0181774	-0.0645569	-0.05217
Hepatitis A Virus_GSE27850_Liver cells_572	-0.0411747	0.0251635	0.036404	0.0235873	-0.0038099	0.00874713	0.0284849	-0.00532751	-0.0159745	-0.00938651	-0.017863	-0.00311127	0.0726517	0.0462556	0.0418997	0.0285215	0.0783037	-0.0190389	0.00850586	-0.0316994	-0.0522254	0.049534	0.0191085	0.0154157	-0.0343372	-0.0209809	0.00307773	0.0311084	0.0373689	0.0467782	0.0187422	-0.00436552	-0.00474059	-0.0101944	0.0131333	-0.0726954	-0.109282	0.0378475	0.00418946	0.0296283	0.068775	0.0253931	0.0644762	0.0699644	0.0369287	-0.0512579	-0.0367323	-0.0581206	-0.044829
Hepatitis A Virus_GSE27850_Liver cells_573	-0.0674939	0.00969465	0.00804822	-0.00613856	0.0390617	0.00709593	0.0380462	-0.037844	-0.0203221	-0.0131666	-0.0231383	-0.00655579	0.0836775	0.0691642	0.0448907	-0.0115265	0.0406846	-0.00898682	-0.0279477	0.00343244	0.00843633	-0.0147765	0.0184026	0.0140836	-0.100173	-0.0708478	-0.0242313	-0.0283676	0.0103356	0.01483	-0.0722843	-0.0747475	-0.0695918	0.00146772	-0.00426364	-0.0386061	-0.0688256	0.0401714	-0.00897161	0.042226	0.00932101	0.0304377	0.0601184	0.0994646	0.0356766	-0.0257371	0.000191047	-0.0626068	-0.0595372
Enterovirus 71_GSE15323_Human rhabdomyosarcoma cell line_574	0.00906152	-0.086064	-0.0903824	-0.0827086	0.0109028	-0.0545473	-0.0548424	-0.0359644	-0.0116121	-0.0110239	-0.0153309	-0.0350877	0.107102	0.109348	0.102168	0.00258913	0.0779369	0.00952118	-0.0661962	0.0351247	-0.0271538	0.0320301	0.167692	-0.0138612	-0.00631195	-0.0207399	0.0261216	-0.0279736	-0.0486033	0.0159814	0.0116687	0.01063	-0.00803095	0.00228311	0.138353	-0.0293891	-0.0176836	0.0455803	-0.063636	-0.0211253	0.03241	0.0685138	0.190392	0.17226	0.113474	0.0217244	0.0428896	0.0425619	0.0145539
Enterovirus 71_GSE15323_Human rhabdomyosarcoma cell line_575	0.0259734	-0.121576	-0.130114	-0.137898	0.0275301	-0.0862531	-0.0626346	-0.0259326	-0.0177775	-0.00164705	-0.0355434	-0.0379423	0.0949349	0.130663	0.0907271	-0.0157293	0.0461951	0.0422416	-0.123193	0.0579292	0.0534251	-0.0224017	0.135715	-0.00832424	-0.0805652	-0.0905343	-0.0244959	-0.0562883	-0.032354	0.0163216	-0.0751939	-0.0586402	-0.0766625	0.058183	0.0939702	-0.0443855	0.00936437	0.0342342	-0.0549457	-0.0295513	-0.0360351	0.0761577	0.193055	0.201033	0.107378	0.087982	0.0514805	0.100231	0.0279476
Enterovirus 71_GSE15323_Human rhabdomyosarcoma cell line_576	0.0329141	-0.120282	-0.126127	-0.124211	0.0227184	-0.0837851	-0.0641278	-0.0305694	-0.0166909	-0.00297689	-0.0274922	-0.0428825	0.0949381	0.131655	0.0925227	0.00232799	0.0400062	0.0266806	-0.107639	0.0632684	0.0356177	-0.0206872	0.142269	-0.026844	-0.0623281	-0.0562888	0.00461108	-0.0413675	-0.0581761	0.000713525	-0.0560435	-0.0388735	-0.0520087	0.0335588	0.106045	-0.0295648	0.0195469	0.0249728	-0.0645917	-0.042359	-0.0319966	0.0790612	0.194339	0.185099	0.111355	0.0679316	0.0414851	0.0999114	0.0266289
Enterovirus 71_GSE15323_Human rhabdomyosarcoma cell line_577	-0.0182879	0.0119776	0.0159069	-0.0378841	0.0271741	-0.0137815	0.0441678	0.0551825	0.045399	0.0748051	-0.00374309	0.0155866	-0.00677178	-0.00232399	-0.0459841	-0.0498087	-0.025032	0.0284923	-0.142235	0.0622081	0.203625	-0.110662	-0.00661474	0.0490161	-0.0682722	-0.173639	-0.0615442	-0.0346742	0.0476106	0.0527251	-0.11879	-0.0616357	-0.107094	0.170729	-0.0481964	-0.0897381	-0.0861283	0.0482737	0.0396838	0.043363	-0.0240903	0.0246118	-0.00493853	0.0841589	0.00350064	0.185565	0.135771	0.152618	0.114371
Enterovirus 71_GSE15323_Human rhabdomyosarcoma cell line_578	0.00110928	0.011829	0.0134339	-0.0207535	-0.00616268	-0.0206608	0.0246098	0.0435496	0.0444682	0.0717366	0.0218619	0.00640748	-0.0491522	-0.0321372	-0.0545947	-0.0496647	-0.0412378	0.00949843	-0.113487	0.0650273	0.17547	-0.103976	0.0297335	-0.00121318	-0.00610068	-0.106586	-0.00893527	-0.0242828	-0.00164947	0.0306562	-0.0738031	9.42476e-05	-0.0476363	0.150802	-0.00130662	-0.0507162	-0.0351341	0.0302343	0.0247838	0.0227963	-0.021122	0.0179501	-0.00451786	0.041236	0.00147019	0.150989	0.101254	0.170127	0.114824
Enterovirus 71_GSE15323_Human rhabdomyosarcoma cell line_579	0.00237962	-0.00406396	-0.00401037	-0.0305391	-0.0103782	-0.0280458	0.0153524	0.0408311	0.0439823	0.0724924	0.0217517	-0.00110218	-0.0524754	-0.0322538	-0.0548558	-0.0492038	-0.0502683	0.0065709	-0.114272	0.0733919	0.188059	-0.116832	0.0222518	-0.00397486	-0.018037	-0.0991189	-0.0105597	-0.0207349	-0.0145442	0.0191888	-0.0799622	-0.0097116	-0.0456911	0.146575	-0.00793207	-0.0439525	-0.0231819	0.0195359	0.0108325	0.00899283	-0.032374	0.015448	-0.00230513	0.0346233	0.00589029	0.152948	0.098341	0.180074	0.113973
Leishmania major_GSE42088_Human dendritic cells_580	-0.0638257	0.125786	0.115655	0.0861735	0.00161792	0.0474829	0.0624691	0.0634396	0.026313	0.0392668	0.0222733	-0.00145254	0.0283906	-0.0286707	-0.0278971	0.0129994	0.063565	0.00424691	-0.00239186	-0.0372359	0.0790274	0.0933239	0.0329834	0.189795	0.0671029	-0.093492	-0.0477318	0.0846787	0.201204	0.162724	0.0709782	0.0626414	0.0159195	0.122294	-0.0209626	-0.245461	-0.326035	0.0960784	0.102349	0.112933	0.107051	-0.00735762	-0.00382138	0.0586919	-0.0105362	0.111259	0.134104	0.0451329	0.0918074
Leishmania major_GSE42088_Human dendritic cells_581	-0.0366419	0.0799999	0.0669055	0.0415665	-0.0203775	0.0196725	0.0438633	0.0478835	0.0478691	0.0563135	0.0257583	-0.0197307	0.0609192	0.0309999	0.019861	0.0360095	0.0789921	0.024205	-0.00518012	-0.0263618	0.111887	0.075685	0.0642139	0.164606	0.0517322	-0.0759012	-0.0378389	0.0837586	0.163889	0.147218	0.0438202	0.0587051	0.0348638	0.137264	0.0183706	-0.260426	-0.25782	0.0847926	0.0713061	0.0662439	0.0672332	0.00337396	0.0345328	0.070303	-0.00647201	0.125684	0.12008	0.0891908	0.0938997
Leishmania major_GSE42088_Human dendritic cells_582	0.0461718	0.0270639	0.0272914	0.0212919	0.00730217	0.00392576	0.0271728	0.0907721	0.0594175	0.0805162	0.0627057	0.0256566	0.029175	0.0365507	0.0220957	0.0440669	0.0336021	0.0404369	0.0188742	0.0408797	0.156773	0.0368392	0.0375587	0.11693	0.0745324	-0.0185813	0.0062565	0.0311405	0.0727698	0.0730876	0.0101431	0.0534376	0.0922591	0.142119	0.0030153	-0.0424449	0.00267281	0.0201533	0.0420985	0.0101551	-0.0195419	-0.0248403	-0.015062	-0.00616587	-0.0297474	0.0957449	0.10942	0.131167	0.141509
Leishmania major_GSE42088_Human dendritic cells_583	-0.0498564	0.117749	0.102647	0.0727402	-0.0087193	0.0338499	0.0526819	0.104498	0.0408353	0.050272	0.0194738	0.00259658	0.0151536	-0.0288243	-0.0297336	0.0276472	0.0757165	0.00301143	0.0178078	-0.0694446	0.0449119	0.10083	0.0298025	0.174565	0.0884977	-0.0741333	-0.0483982	0.105519	0.207863	0.164513	0.113737	0.112995	0.0241673	0.0983739	-0.0186568	-0.235341	-0.311957	0.0875355	0.0996879	0.0952682	0.106898	0.0171577	0.01609	0.0560175	0.0171674	0.0792485	0.0892017	0.048003	0.0784663
Leishmania major_GSE42088_Human dendritic cells_584	-0.0478266	0.0782432	0.0588461	0.0369559	-0.0238376	0.0105476	0.0315647	0.0807079	0.0341576	0.0373686	0.0063853	-0.0180402	0.054624	0.0227432	0.0153741	0.04587	0.11081	0.0108	0.00316199	-0.0668349	0.0418871	0.0849879	0.0350173	0.148749	0.0394753	-0.081462	-0.0548431	0.0854712	0.183329	0.151997	0.0804528	0.0829666	0.000419977	0.0917808	-0.000306958	-0.254656	-0.289222	0.0848822	0.0767607	0.0696755	0.0936459	0.0318449	0.0658568	0.0893343	0.0425486	0.0780198	0.0607232	0.0434088	0.0395558
Leishmania major_GSE42088_Human dendritic cells_585	0.027565	0.0720275	0.059621	0.0413334	0.00884635	0.0232894	0.050889	0.129807	0.0848516	0.0923353	0.0601231	0.0354247	0.0375362	0.027696	0.0174458	0.0508217	0.0513685	0.0329056	0.0208049	-0.00112277	0.124486	0.0427328	0.00964047	0.131431	0.0603341	-0.0522696	-0.0333179	0.0652207	0.131383	0.115383	0.0471389	0.0731641	0.0583104	0.119651	-0.0175816	-0.137452	-0.101316	0.0442645	0.0578317	0.0336912	0.0145009	0.00615605	-0.0022067	0.0108063	-0.0102223	0.114343	0.101284	0.123117	0.124442
Leishmania major_GSE42088_Human dendritic cells_586	-0.062783	0.109431	0.0956326	0.064042	-0.0161654	0.0406315	0.0552301	0.0715734	0.0363218	0.0449249	0.0136185	0.00972044	0.00265883	-0.033212	-0.0395957	-0.00272432	0.0183461	-0.0055853	-0.0265471	-0.0487901	0.0226291	0.0366261	-0.0149977	0.104241	0.0210709	-0.106955	-0.0674528	0.0588364	0.158626	0.136286	0.0775236	0.0626403	-0.0438559	0.0599508	-0.044324	-0.171172	-0.258754	0.0676419	0.0694128	0.0776736	0.072253	0.0299342	0.0150482	0.0613425	0.0290441	0.0645172	0.0763767	0.00500704	0.0249431
Leishmania major_GSE42088_Human dendritic cells_587	-0.0621286	0.0605031	0.0473478	0.0230604	-0.0212985	0.00901378	0.0419131	0.0364221	0.0222843	0.0341478	0.00106959	-0.0151502	0.0534558	0.0393165	0.0189888	0.0196227	0.0642508	0.00844113	-0.0313689	-0.0398798	0.0258599	0.0245677	0.0146618	0.0656596	-0.0285908	-0.0983869	-0.0533777	0.0419708	0.122709	0.114126	0.0264252	0.0321381	-0.0493465	0.0382706	-0.0181483	-0.193913	-0.242151	0.0673754	0.0381642	0.0524892	0.0617378	0.0398266	0.065268	0.0871581	0.0478422	0.0545447	0.0530929	-0.000454786	0.000913816
Leishmania major_GSE42088_Human dendritic cells_588	-0.0230683	0.0418596	0.0310821	0.0154266	0.00224741	0.0193176	0.0490049	0.0379137	0.024269	0.0305404	0.0102313	0.0218076	0.0854288	0.0844842	0.058918	0.0174899	0.0533701	0.0270321	-0.0252877	0.00491603	0.0705118	0.0249632	0.0137698	0.0841353	-0.0586165	-0.0973075	-0.057928	0.038984	0.130625	0.133399	-0.00184593	0.000992072	-0.0217366	0.0620145	-0.0181717	-0.177086	-0.201833	0.0774883	0.0282633	0.0518396	0.0328025	0.0637832	0.0782496	0.105736	0.061977	0.0645944	0.0563537	-0.00378078	-0.0113211
Leishmania major_GSE42088_Human dendritic cells_589	-0.018211	0.0566447	0.0492002	0.0459326	-0.0368381	0.0409349	0.0296124	0.00141803	0.0485583	0.04138	0.0336003	-0.00305333	0.0490556	0.040752	0.0448703	0.0163549	0.00552541	-0.0369979	0.0222174	0.00628252	0.0606769	-0.0446791	-0.0351966	-0.018824	-0.0434976	-0.00226493	0.00979039	-0.00984205	-0.0338553	-0.0304731	-0.0323009	-0.00184853	0.0233443	0.0123416	-0.0335465	0.0331766	0.0241574	-0.012905	-0.0254588	-0.00902636	-0.0129903	0.0182162	0.00742633	-0.0205902	0.00826616	-0.0086856	-0.016853	-0.00500049	-0.0146091
Leishmania major_GSE42088_Human dendritic cells_590	-0.00755295	-0.116356	-0.117276	-0.0853867	-0.05531	-0.0573986	-0.0777324	-0.0843106	-0.0371779	-0.0644603	-0.0512292	-0.0742074	0.0772784	0.100205	0.0948163	0.0289882	0.08317	-0.0342696	0.00149667	-0.0104798	-0.0498018	-0.0496712	-0.00698213	-0.141736	-0.0971778	0.0719698	0.0531744	-0.029407	-0.136197	-0.105786	-0.0654987	-0.0428813	0.000820041	-0.0939599	0.0234468	0.100821	0.141264	-0.051605	-0.0802772	-0.0821948	-0.0283931	0.03767	0.118792	0.037891	0.0519106	-0.0956263	-0.145826	-0.0472799	-0.116824
Leishmania major_GSE42088_Human dendritic cells_591	0.0469089	0.0107502	0.00240972	0.00977992	-0.0189576	0.0452925	0.0448103	-0.00119029	0.0847073	0.0768834	0.0630947	0.0362473	0.0291352	0.0572869	0.0556773	-0.00013133	-0.0845007	0.00885833	-0.0329969	0.0859304	0.144186	-0.150721	-0.0855452	-0.0809547	-0.1004	-0.00971379	-0.00876852	-0.0591303	-0.111635	-0.079799	-0.124758	-0.0927141	-0.00391685	0.0166449	-0.0660365	0.0385507	0.155756	-0.0435014	-0.0562043	-0.060806	-0.102995	0.0102744	-0.062763	-0.0801161	-0.027458	0.040844	-0.00752237	0.0452639	0.0136032
Francisella tularensis_GSE37416_Polymorphonuclear leukocytes_LVS_592	0.0479056	0.0141843	0.00300567	0.0374167	-0.0185874	0.00959171	0.0103084	0.0238291	0.02969	0.0386589	0.0728762	-0.00580342	-0.0252147	-0.0132128	-0.00762436	-0.00384792	-0.0585127	-0.0117517	0.0132745	0.0418127	0.0132276	0.0458522	0.0705869	0.0429295	0.0931087	0.0394728	0.0204406	0.0166722	0.00163994	0.0187735	0.0571872	0.0765689	0.0826094	0.0251176	0.0647078	-0.0476552	-0.0029492	-0.010081	-0.0188989	-0.034912	-0.00567107	-0.0202647	-0.0132829	-0.0530139	-0.0141026	0.0389902	0.065461	0.0836204	0.096536
Francisella tularensis_GSE37416_Polymorphonuclear leukocytes_LVS_593	-0.0173053	0.037255	0.0441368	0.0216577	0.0300016	0.0154463	0.0335953	0.0635906	0.0337055	0.0568076	0.0204251	0.0350359	0.0511091	0.0395479	0.0229383	0.0193203	0.0431783	0.0338488	-0.0165841	-0.00210941	0.0785157	0.0115519	-0.00420978	0.0949526	-0.0127233	-0.067502	-0.0539605	0.0327278	0.0905379	0.0662274	0.00827167	0.00796994	-0.0307589	0.0747775	-0.0269542	-0.0932262	-0.126585	0.072195	0.034188	0.0459887	0.0297105	0.0486631	0.016851	0.0830531	0.0265507	0.102871	0.0800751	0.090456	0.0858118
Francisella tularensis_GSE37416_Polymorphonuclear leukocytes_LVS_594	-0.00331826	0.0537348	0.0625595	0.0386234	0.0187738	0.0358915	0.0423741	0.045942	0.0492795	0.0580312	0.0450013	0.0197984	0.0381502	0.0423218	0.0334126	0.0305608	0.0150731	0.0205119	0.00772494	0.00882912	0.0432187	0.0536477	0.0275856	0.101501	0.0276451	-0.0271904	-0.0376551	0.0712542	0.0791411	0.0680084	0.0562936	0.0414912	0.0433214	0.0532697	0.022219	-0.0936674	-0.0849101	0.0580589	0.0259542	0.0309378	0.0352084	0.0571962	0.0172128	0.041864	0.033531	0.0664309	0.058642	0.06907	0.077497
Francisella tularensis_GSE37416_Polymorphonuclear leukocytes_LVS_595	0.0485941	-0.0148282	-0.00933218	0.0267089	-0.04939	0.0115402	0.0019371	0.0141362	0.0389564	0.0391568	0.0651232	-0.0148159	-0.0225819	0.00746158	0.0120975	0.0319061	-0.0281844	-0.0150209	0.0287252	0.0153128	0.00710449	0.0156267	0.0233715	0.0183112	0.0795094	0.0322459	0.0224181	0.0215655	-0.0199032	-0.00748667	0.0635971	0.0886951	0.0950317	0.0189498	0.0420977	-0.0306212	0.0390937	-0.0452362	-0.0393748	-0.0787237	-0.0149524	-0.00157809	0.0238497	-0.0783133	0.00641227	0.0133079	0.00751329	0.0631556	0.0451208
Francisella tularensis_GSE37416_Polymorphonuclear leukocytes_LVS_596	-0.0244792	0.0518918	0.0600582	0.0191765	0.0154959	0.0311509	0.0398025	0.0662281	0.0659836	0.0777085	0.040287	0.0047059	0.0593447	0.0467668	0.0309369	0.021541	0.031862	0.00998451	-0.0149253	0.0167669	0.115501	-0.0125409	-0.0294928	0.081517	0.00727951	-0.0511464	-0.0315606	0.0549055	0.102599	0.0965188	0.042746	0.0429261	-0.00384179	0.0988654	-0.055527	-0.133608	-0.142215	0.0361272	0.0469764	0.0442634	0.0355293	0.0209889	-0.0036588	0.0255955	0.00431019	0.138555	0.096681	0.103302	0.105592
Francisella tularensis_GSE37416_Polymorphonuclear leukocytes_LVS_597	0.00610689	0.0357999	0.035148	0.0247758	0.00963726	0.0253559	0.0215834	0.0764569	0.0657291	0.06435	0.0529342	0.0147762	0.0331682	0.0209283	0.00838744	0.00670489	0.0129726	0.0124781	-0.0147813	0.0267121	0.0882283	0.0146756	0.0140997	0.0940254	0.0428825	-0.0446394	-0.0193241	0.0485492	0.0990937	0.0852959	0.0655783	0.0673367	0.0143571	0.101269	-0.0128221	-0.122146	-0.118758	0.0295462	0.0240791	0.0228542	0.0163658	0.0280537	0.0103332	0.018141	0.0132887	0.127494	0.104132	0.12386	0.132528
Francisella tularensis_GSE37416_Polymorphonuclear leukocytes_LVS_598	0.0150469	0.0327443	0.0315772	0.0158768	0.0313159	0.0276358	0.0359271	0.0595954	0.0597576	0.0654045	0.0561708	0.0324137	0.0453185	0.0482999	0.0301972	0.0376744	0.0100376	0.03766	-0.00716747	0.0232267	0.0776741	0.0439456	0.0422751	0.0983034	0.0331406	-0.0313725	-0.0287866	0.0432525	0.086456	0.0986901	0.0403773	0.0539239	0.030851	0.0825526	0.0266727	-0.141458	-0.111406	0.0607357	0.0350667	0.023148	0.0148803	0.0389513	0.01872	0.0516014	0.0237351	0.114002	0.0973989	0.122096	0.129997
Francisella tularensis_GSE37416_Polymorphonuclear leukocytes_LVS_599	-0.0183286	0.0264367	0.0254599	-0.0145496	0.0744524	-0.00198916	0.0214757	0.018239	-0.0113	-3.6274e-05	-0.0278128	0.029173	0.0545174	0.0488392	0.0188766	0.0110439	0.0442258	0.0682663	-0.0179036	-0.0254833	-0.00906461	0.0606753	0.0453774	0.0808065	-0.0122929	-0.0573006	-0.0572704	0.019921	0.0749475	0.0783483	0.0296408	0.0119251	-0.0349234	0.00900797	0.0287572	-0.0964729	-0.121934	0.0581834	0.022525	0.0651625	0.0190395	0.0245108	0.0297614	0.128414	0.0424352	0.0445506	0.0554127	0.0463317	0.0604302
Francisella tularensis_GSE37416_Polymorphonuclear leukocytes_LVS_600	0.00298148	0.0506249	0.0595553	0.0133474	0.0342558	0.0194046	0.049574	0.0768791	0.0491195	0.0712334	0.0298502	0.0345306	0.0105685	0.0227784	-0.0105508	0.00310977	-0.00310734	0.0355136	-0.0424121	0.016566	0.120039	-0.00292023	-0.00845879	0.106024	0.00145511	-0.0819809	-0.0545968	0.0307471	0.128077	0.10761	0.0327021	0.0413268	-0.0298898	0.113792	-0.0530552	-0.142493	-0.140131	0.0603018	0.0494581	0.0590878	0.0175047	0.0322428	-0.00642226	0.0559	0.0113711	0.155451	0.120141	0.126768	0.122277
Francisella tularensis_GSE37416_Polymorphonuclear leukocytes_LVS_601	0.0204439	0.00646727	0.00506486	-0.00661118	0.00859927	0.000782463	-0.00675976	0.0407458	0.0427627	0.0381684	0.0348	0.00429826	-0.00156259	-0.0060902	-0.0112123	0.00865346	-0.00496644	0.00600865	-0.0212942	0.0100545	0.0604044	0.0213322	0.0247448	0.0693765	0.0282536	-0.0419698	-0.0272712	0.0171599	0.0718255	0.0660722	0.0645047	0.0652797	0.00705104	0.0703893	0.0019995	-0.117993	-0.0865187	0.0236829	0.0178159	-0.00271356	0.00816163	0.0289046	0.0409843	0.0296344	0.0336099	0.0947663	0.089452	0.106906	0.104323
Francisella tularensis_GSE37416_Polymorphonuclear leukocytes_LVS_602	0.0308505	0.0266968	0.0248146	0.001538	0.0222919	-0.00154643	0.0130824	0.0552065	0.0338021	0.0405544	0.0382554	0.0301098	-0.0278538	-0.0181542	-0.0315918	-0.0118332	-0.0322948	0.0287478	-0.0234389	0.0123926	0.0539916	0.0257513	0.0223717	0.0786369	0.0499203	-0.0487611	-0.0408904	0.0159649	0.0826149	0.0681956	0.0558527	0.0682298	-0.00734019	0.0789996	0.00106481	-0.10059	-0.0827465	0.0256469	0.0210029	0.0194231	-0.0119779	-0.0132604	-0.0327795	0.00570946	-0.0167978	0.112229	0.105339	0.125321	0.121818
Francisella tularensis_GSE37416_Polymorphonuclear leukocytes_LVS_603	-0.0144814	0.0779121	0.0702012	0.0308158	0.045886	0.0437155	0.0542141	0.05714	0.0437184	0.0414181	0.0231826	0.048956	0.0233438	0.0088736	-0.00190637	-0.000748582	0.00607842	0.0329411	-0.0136994	0.00554204	0.0608582	0.0522586	0.0240091	0.112192	0.0171726	-0.0616634	-0.0467195	0.0376967	0.111745	0.104105	0.0621586	0.0439648	-0.000545929	0.0760227	-0.00771277	-0.140073	-0.151153	0.0608356	0.0461022	0.0631106	0.0185533	0.0298456	0.0101919	0.0776775	0.0203591	0.0998205	0.0994759	0.0841464	0.101517
Francisella tularensis_GSE37416_Polymorphonuclear leukocytes_LVS_604	0.100263	-0.088388	-0.092713	-0.0139732	-0.126505	-0.0513951	-0.0556908	0.0421894	0.0328954	0.0329208	0.0863367	-0.057753	-0.0947795	-0.0389975	-0.00817088	-0.00383918	-0.0711144	-0.060755	0.0102009	0.0561893	0.0677621	-0.0334315	0.0293196	-0.026745	0.125829	0.0680768	0.0851654	0.00432927	-0.0324185	-0.0167409	0.0759887	0.162036	0.109496	0.0868745	0.0179823	-0.0576373	0.0373794	-0.0979958	-0.0521987	-0.140504	-0.0312343	-0.0726138	0.0251297	-0.176621	-0.0386126	0.0713225	0.065442	0.140413	0.10398
Francisella tularensis_GSE37416_Polymorphonuclear leukocytes_LVS_605	0.0882994	-0.0631709	-0.0569288	0.0100325	-0.0922507	-0.0132642	-0.0220635	0.0591432	0.0690911	0.0720283	0.116467	-0.0368901	-0.0432343	-0.00621695	0.028225	0.0098685	-0.0667142	-0.0649531	0.0260844	0.074452	0.102147	-0.0352006	0.019717	-0.00933723	0.110805	0.0763567	0.0799295	0.0210417	-0.0208801	-0.00133242	0.0757152	0.154287	0.127536	0.0847159	0.0112753	-0.0855526	0.02228	-0.0709904	-0.0331686	-0.113409	-0.0127067	-0.0241506	0.0303549	-0.14671	-0.00858381	0.0900798	0.0802371	0.141431	0.116712
Francisella tularensis_GSE37416_Polymorphonuclear leukocytes_LVS_606	0.0799574	-0.00886052	-0.0110763	0.0163962	-0.0305016	0.016991	-0.00244734	0.0472586	0.0683147	0.0668367	0.0945119	0.0107198	-0.0282216	-0.00720534	0.00695974	0.00197962	-0.0478365	-0.0194842	0.0179142	0.0442526	0.0396987	0.0280223	0.0540979	0.037941	0.108966	0.0415567	0.0296157	0.0180897	-0.00111979	0.0170586	0.101463	0.122522	0.100726	0.0558563	0.0537383	-0.0731441	0.00606115	-0.032458	-0.0206409	-0.0540192	-0.00523257	-0.0202676	0.00670798	-0.08717	-0.00124343	0.0768022	0.0705754	0.1056	0.115673
Francisella tularensis_GSE37416_Polymorphonuclear leukocytes_LVS_607	0.0432476	0.0168677	0.0119936	0.0229593	-0.0332501	0.0288301	0.0279668	0.0834638	0.0750205	0.0791027	0.0788336	0.0136737	0.00736195	0.0166997	0.02943	0.0138385	-0.00184127	-0.0177878	0.0183525	0.0350568	0.117077	-0.0128553	0.00477113	0.0686552	0.0563383	-0.000318818	0.0153188	0.0332174	0.046713	0.0478003	0.0625598	0.107405	0.0707176	0.0983201	-0.0110897	-0.125222	-0.0799358	0.0025259	0.00488333	-0.0237372	0.0124826	0.00905845	0.00970808	-0.0542513	-0.000924922	0.122916	0.101676	0.131675	0.126021
Francisella tularensis_GSE37416_Polymorphonuclear leukocytes_LVS_608	0.0842844	-0.0652878	-0.0621575	0.00346603	-0.0972488	-0.0246619	-0.0463209	0.0387175	0.0430346	0.0411365	0.0812048	-0.0331013	-0.06277	-0.0276239	0.00486915	0.0150991	-0.0459819	-0.0585155	0.0282022	0.0651519	0.0200391	0.0128666	0.0481439	-0.0276188	0.139297	0.0927025	0.0869904	0.00683273	-0.0488991	-0.0128288	0.101164	0.150118	0.126295	0.0582888	0.0594231	-0.0335406	0.069623	-0.0614542	-0.0447408	-0.102458	-0.0146482	-0.0374327	0.0206803	-0.132195	-0.018907	0.0458539	0.0389634	0.0923337	0.069647
Francisella tularensis_GSE37416_Polymorphonuclear leukocytes_LVS_609	0.101809	-0.090144	-0.0998429	-0.0121255	-0.128729	-0.044261	-0.0453364	0.03946	0.0424475	0.0435471	0.0948235	-0.0580791	-0.0810247	-0.0215872	0.015408	0.00761904	-0.0779511	-0.0613914	0.0313453	0.0813052	0.0701274	-0.0411916	0.0245358	-0.0567514	0.134993	0.100195	0.102325	-0.0032475	-0.0750756	-0.0494866	0.0690508	0.163035	0.147455	0.0713634	0.033974	-0.0199531	0.111684	-0.106858	-0.0553835	-0.143353	-0.0486539	-0.0497889	0.0259638	-0.17954	-0.031353	0.0574668	0.0507895	0.136232	0.0924214
Francisella tularensis_GSE37416_Polymorphonuclear leukocytes_LVS_610	0.0980966	-0.0891579	-0.0856008	-0.0115618	-0.127617	-0.0416986	-0.054392	0.0350319	0.0374339	0.0337994	0.0913173	-0.0512609	-0.0611157	-0.0186678	0.0175797	0.0139795	-0.0343006	-0.0570693	0.0352379	0.0650176	0.0446994	-0.00556117	0.052902	-0.0535526	0.140153	0.104615	0.102999	4.92866e-05	-0.0549897	-0.0204281	0.0994984	0.171759	0.138506	0.0702939	0.0525591	-0.0297536	0.0765853	-0.0855336	-0.0453921	-0.131835	-0.022351	-0.0412903	0.0368406	-0.157857	-0.0184892	0.0301546	0.0352294	0.107207	0.0784093
Francisella tularensis_GSE37416_Polymorphonuclear leukocytes_LVS_611	0.0831867	-0.0752659	-0.0742318	-0.0100847	-0.115134	-0.0407837	-0.0454498	0.0471788	0.0329161	0.0373274	0.0763096	-0.0514135	-0.0655706	-0.0236419	0.0047045	0.0107427	-0.0407113	-0.0585083	0.0297458	0.0565285	0.0509798	-0.0107426	0.041519	-0.0260999	0.130486	0.0846176	0.0881757	0.00687111	-0.0428706	-0.0136593	0.0909664	0.164462	0.118447	0.0853311	0.0358115	-0.0556263	0.0393049	-0.0843472	-0.0369864	-0.118698	-0.00465473	-0.0395025	0.0378848	-0.14132	-0.0153703	0.0564558	0.0589611	0.110134	0.0736664
Pseudomonas aeruginosa_GSE30439_CFBE41o _612	-0.0068524	0.0554914	0.0508425	0.01095	-0.0680961	0.030938	0.0425675	0.130535	0.0748289	0.0773057	0.0305011	-0.00606795	0.000368445	-0.00521981	-0.0285549	0.0478162	0.0339733	0.0200064	0.0339521	-0.008955	0.206613	-0.0209589	-0.122405	0.14014	0.0691357	-0.0424073	0.00216828	0.0957083	0.18672	0.122993	0.0996734	0.120485	0.0377937	0.222428	-0.138761	-0.137864	-0.1197	0.0333526	0.11514	0.0351449	0.0206473	-0.00392841	-0.0499905	-0.0492057	-0.0563545	0.179467	0.0742629	0.17598	0.15715
Pseudomonas aeruginosa_GSE30439_CFBE41o _613	0.0178552	0.0605984	0.0678692	0.0670987	0.0061736	0.00211924	-0.0104968	0.0689621	-0.0166248	-0.0213343	-0.00586983	0.0342185	-0.0513075	-0.0786424	-0.0545181	0.0237179	0.0413043	0.0110154	0.0514653	-0.0695546	-0.106021	0.230788	0.0867774	0.178876	0.205082	0.0241542	-0.00633903	0.133193	0.200786	0.16201	0.257835	0.160283	0.0856104	0.0700812	0.0831073	-0.0702285	-0.115751	0.0542134	0.0926792	0.0741493	0.095099	0.0185447	-0.00608147	0.0173876	0.00538437	0.0170779	0.048236	0.013078	0.059949
Pseudomonas aeruginosa_GSE30439_CFBE41o _614	0.0669047	0.0594065	0.0509811	0.0186183	-0.019762	0.0288392	0.0524096	0.115939	0.109599	0.117955	0.0828157	0.054571	0.017245	0.0168204	0.00330759	0.0266895	0.000406926	0.0330099	-0.010781	0.0505915	0.233901	0.00171761	-0.0323333	0.127123	0.0771316	-0.0491764	-0.00516488	0.0460751	0.129587	0.107465	0.0244998	0.0723147	0.0887152	0.210405	-0.0760054	-0.100685	-0.0686115	0.0277599	0.0498003	0.0169911	-0.000931601	-0.00125591	-0.0457443	-0.0336387	-0.0302225	0.144639	0.11782	0.159195	0.153376
Pseudomonas aeruginosa_GSE30439_CFBE41o _615	-0.0361981	-0.00107659	-0.000333704	0.0228426	-0.0806586	0.00611734	-0.0201772	0.0532915	0.017718	-0.00286023	0.0207387	-0.0377699	0.0283162	0.0132379	0.0321418	0.0466182	0.0583474	-0.0140213	0.0656409	-0.0608883	0.00952565	0.0796011	0.0577341	0.0771282	0.137349	0.0854986	0.0125372	0.132104	0.103796	0.0969112	0.18235	0.174705	0.115601	0.0476427	0.0594462	-0.0347357	-0.0363396	0.0287595	0.0343313	-0.00341091	0.0641234	0.0171402	0.0332237	-0.0230964	-0.00484738	0.045202	0.00236371	0.0754654	0.0701625
Pseudomonas aeruginosa_GSE30439_CFBE41o _616	5.84462e-05	0.0890764	0.0860455	0.0814127	-0.0462278	0.0312304	0.0371799	0.0921494	0.0162939	0.00801682	0.0182689	0.0298345	-0.0536317	-0.0795036	-0.0600234	0.0298162	0.0235843	0.00352995	0.0862215	-0.090702	-0.0481651	0.175937	0.0260009	0.175478	0.187451	0.0306841	0.00111967	0.150921	0.214651	0.157068	0.251828	0.199784	0.0963155	0.0866385	0.0374826	-0.0752424	-0.121686	0.0378982	0.0991492	0.0441401	0.069671	-0.0227099	-0.0512791	-0.0455661	-0.0497934	0.01132	-0.00426392	0.0294524	0.0610833
Pseudomonas aeruginosa_GSE30439_CFBE41o _617	0.00403017	0.0225993	0.0171285	0.0233153	-0.0465169	-0.022467	0.00663628	0.0730618	0.0128739	0.0243042	0.0223517	-0.00427562	-0.0272494	-0.0230687	-0.0181377	0.025278	0.0241153	0.0165145	0.0231037	0.0082552	0.117955	0.0799161	0.000858184	0.155054	0.122204	-0.0205664	-0.000982067	0.0903753	0.142762	0.0911937	0.0940096	0.148614	0.106368	0.16254	-0.0237295	-0.0928773	-0.0843893	0.0384567	0.0610909	0.00998003	0.0264766	0.0266855	0.0145126	-0.00105926	0.0131785	0.108766	0.0728802	0.154899	0.123183
Pseudomonas aeruginosa_GSE30439_CFBE41o _618	-0.00786424	0.0803247	0.0769685	0.0399065	-0.0158901	0.0291471	0.0545087	0.102561	0.0735473	0.0881868	0.0417126	0.0297266	0.0806869	0.0473753	0.0333078	0.0433453	0.0786636	0.0293348	-0.00642827	-0.0158212	0.190945	0.0619615	-0.0364823	0.197025	0.0215399	-0.109077	-0.0672526	0.0701597	0.20188	0.159799	0.0475601	0.0428855	0.0109502	0.187085	-0.0950728	-0.15257	-0.171015	0.101901	0.102946	0.0754447	0.0516458	0.0619118	0.0211198	0.0937973	0.0249687	0.15763	0.110548	0.115479	0.125137
Pseudomonas aeruginosa_GSE30439_CFBE41o _619	0.0344779	0.0723109	0.069646	0.0859782	-0.0157788	0.0337867	0.0148236	0.0705702	0.0239087	0.015566	0.0516949	0.0358025	-0.0391706	-0.0656992	-0.025496	0.0153223	0.00524838	-0.00923944	0.0849512	-0.0585458	-0.111556	0.2082	0.0911398	0.140596	0.231789	0.0874337	0.0260916	0.129558	0.126808	0.110216	0.275679	0.208533	0.161688	0.0146642	0.122095	-0.0403079	-0.0529235	0.0244054	0.0537887	0.038146	0.0863206	0.00301183	-0.00124978	-0.0252277	0.00233462	-0.0435086	-0.00748467	-0.0109929	0.0520291
Mycobacterium tuberculosis_GSE29628_THP-1_R1.4_620	0.0281835	0.0287299	0.0338932	0.0142222	0.0399339	0.0117791	0.0121241	0.0657031	0.0489098	0.0470815	0.0282443	0.032519	-0.00623309	-0.0166895	-0.00957866	0.0222467	0.0235185	0.0304999	0.0121485	0.0138607	0.0122598	0.0784122	0.06886	0.120563	0.0697453	-0.0115472	-0.0133383	0.0233579	0.0563046	0.0571099	0.057443	0.0166769	0.0274362	0.0666908	0.0633484	-0.0286866	-0.0560968	0.0085317	0.00764103	0.0276578	0.0196685	-0.0709605	-0.0968031	-0.0216418	-0.0592855	0.0619	0.0447195	0.0368614	0.0662858
Mycobacterium tuberculosis_GSE29628_THP-1_R1.4_621	0.00516949	0.027599	0.0411532	0.0351124	0.0069676	0.0256133	0.0161856	0.0122244	0.00341081	-0.00458699	-0.000717202	0.0300103	-0.0181738	-0.0251082	-0.0128593	0.00480821	-0.0153069	-0.000704157	0.0556022	-0.067919	-0.112445	0.0375258	0.0112531	0.0515452	0.035028	0.0350154	-0.0169765	0.0483381	0.0235064	-0.00788128	0.121204	0.0661448	-0.00989264	-0.0979724	0.0490498	0.0254752	-0.0118233	-0.00284946	-0.00478714	0.00553203	0.0482471	0.00206017	-0.0349465	-0.0237764	0.0232944	-0.0398417	-0.0103654	-0.0646662	-0.0280205
Mycobacterium tuberculosis_GSE29628_THP-1_R1.4_622	-1.86017e-05	0.0393385	0.0453205	0.0416164	-0.0433716	0.0356268	0.0203872	0.0361212	0.000390062	-0.00299314	-0.00268694	0.0208326	0.0020579	-0.00246318	0.00473419	0.0125503	0.0202691	-0.0170169	0.0441563	-0.0792387	-0.122154	0.0625251	-0.000466741	0.0581555	0.0427095	0.0197791	-0.023153	0.0804764	0.0678291	0.0505354	0.145075	0.0890694	0.00788518	-0.0575536	0.0366926	-0.0860888	-0.0836319	0.0333978	0.0278392	0.00211809	0.0928662	0.033839	0.0269158	0.0108492	0.0422439	-0.0223001	-0.031664	-0.0853059	-0.0853304
Mycobacterium tuberculosis_GSE29628_THP-1_R17.1_623	0.0208713	0.00811727	0.0088668	0.00120325	0.039951	0.00482275	0.0107481	0.0314496	0.045319	0.0469876	0.0354372	0.014328	0.0365735	0.0204077	0.0364015	0.0221657	0.0252691	0.0148298	0.0184278	0.0251779	0.00559556	0.0691241	0.0902242	0.0894383	0.0484363	0.00299529	0.00547079	-0.00721542	0.00535877	0.0202964	0.0305368	0.00323303	0.0374901	0.0393844	0.0841961	-0.0018834	-0.00669309	-0.0124731	-0.022462	0.00497719	0.00722833	-0.0757438	-0.0666689	-0.0146572	-0.0485775	0.00956135	0.0286294	0.00760979	0.0432985
Mycobacterium tuberculosis_GSE29628_THP-1_R17.1_624	0.00178613	0.0365597	0.0570884	0.048791	0.005424	0.033825	0.016988	0.0195064	0.000155326	-0.00517336	-0.00205765	0.0345773	-0.023699	-0.0418979	-0.0192428	-0.00347929	-0.0160078	-0.0128114	0.0512396	-0.0693262	-0.124429	0.0426294	0.003666	0.044016	0.051368	0.0314582	-0.0126072	0.0353333	0.0252485	-0.0137512	0.120109	0.0756261	0.00117868	-0.0909169	0.0383519	0.0269694	-0.021601	-0.00218461	0.00504082	0.01528	0.0618519	-0.00905264	-0.0413228	-0.0341777	0.0201759	-0.0528358	-0.0154804	-0.084389	-0.043271
Mycobacterium tuberculosis_GSE29628_THP-1_R17.1_625	-0.00570258	0.0295529	0.040868	0.0389072	-0.0582956	0.0284447	0.00822331	0.0274589	-0.0129405	-0.0135421	-0.00769923	0.0107677	-0.0151459	-0.0288219	-0.00761242	0.0110758	0.0100477	-0.0232004	0.0488423	-0.0928622	-0.141167	0.0426597	-0.0190854	0.0230045	0.0493021	0.0330578	-0.00634274	0.0829176	0.0613883	0.033583	0.156363	0.109803	0.00401894	-0.0733998	0.0230694	-0.0757038	-0.0823855	0.0146553	0.0258817	0.00478408	0.0890879	0.0130433	0.0192232	-0.00782642	0.0307439	-0.0446078	-0.0443524	-0.0980977	-0.09527
Mycobacterium tuberculosis_GSE29628_THP-1_ZA9.2_626	0.0519912	0.0304739	0.0348451	0.0333332	0.0285133	0.024892	0.0308309	0.0615552	0.0618728	0.0622173	0.0584148	0.0329766	0.0120862	0.012596	0.0222503	0.0245015	-0.00787948	0.0194848	0.03053	0.034027	0.0140022	0.0942378	0.0841799	0.115017	0.10399	0.0106667	0.0069901	0.0308417	0.0429356	0.0286122	0.0469419	0.0527733	0.0931405	0.0471912	0.0801762	-0.044755	-0.00891525	-0.0211487	-0.0208635	-0.0117326	-0.00495722	-0.0821648	-0.0877076	-0.0604855	-0.0623026	0.0175645	0.0351964	0.0335369	0.0572366
Mycobacterium tuberculosis_GSE29628_THP-1_ZA9.2_627	-0.00199223	0.0314573	0.0425163	0.029954	-0.00344683	0.0287097	0.02631	0.0167269	0.0151091	0.00577816	-0.00511424	0.0135019	0.0106233	0.000317284	0.00702477	0.0202219	0.00545116	0.00390625	0.0481362	-0.0661631	-0.0908279	0.0377832	0.00849766	0.0738981	0.0273226	0.0168269	-0.0222169	0.0475912	0.0329333	0.00431304	0.114925	0.0635061	-0.000341446	-0.0610058	0.0465822	-0.0153353	-0.0306433	-0.00399315	0.000908727	0.00226831	0.0474049	0.0108604	-0.008562	-0.0103891	0.0363398	-0.0157055	-0.0115814	-0.0528462	-0.0393909
Mycobacterium tuberculosis_GSE29628_THP-1_ZA9.2_628	-0.00699649	0.0345722	0.0476712	0.0429284	-0.0613154	0.027423	0.0176581	0.0346088	0.00132433	0.00253976	0.00502608	0.00965744	0.00547599	-0.000432178	0.0162289	0.0318322	0.0296492	-0.0243093	0.04849	-0.0822056	-0.116115	0.0550801	-0.000121723	0.0427549	0.0551711	0.0256254	-0.00946426	0.0815532	0.0625975	0.0500988	0.151228	0.110801	0.0221715	-0.0475786	0.0400958	-0.0960028	-0.0823217	0.0281056	0.0201514	-0.00902417	0.0898691	0.0344312	0.0405127	0.00123605	0.0472129	-0.0264673	-0.0312904	-0.0779026	-0.0880467
Mycobacterium tuberculosis_GSE29628_THP-1_ZA9.4_629	0.0204068	0.090205	0.0840306	0.0841765	-0.0168494	0.0755938	0.0534656	0.0859435	0.0914026	0.0796275	0.0746427	0.0261492	-0.0241361	-0.034618	-0.00811112	0.0455892	-0.0453152	0.0080567	0.0789835	0.0159682	0.0689244	0.0483114	-0.000723943	0.138226	0.143853	0.0264789	-0.00432345	0.0814832	0.0608933	0.0290917	0.108859	0.101534	0.148334	0.0963379	0.0308078	-0.0115262	0.0326968	-0.0339655	0.0222344	-0.015797	-0.00640441	-0.0386814	-0.119286	-0.133896	-0.0651581	0.0543632	0.0105895	0.0677982	0.0685838
Mycobacterium tuberculosis_GSE29628_THP-1_ZA9.4_630	-0.0177462	0.105301	0.121077	0.0892896	-0.0186498	0.0783733	0.0564689	0.0723907	0.0408117	0.0339098	0.0214588	0.0535324	-0.0150775	-0.0452167	-0.0299308	0.0147922	-0.0213646	-0.0119731	0.056471	-0.0566028	-0.0147577	0.0337836	-0.070452	0.125896	0.0344463	-0.00990355	-0.0639398	0.0846158	0.129761	0.0717328	0.133373	0.0538132	-0.00310346	-0.00258854	-0.0503981	-0.030869	-0.0930118	0.0422647	0.072486	0.0504587	0.0886658	0.022662	-0.0789396	-0.0508742	0.00277523	0.0501168	0.0146691	-0.0494294	-0.00913758
Mycobacterium tuberculosis_GSE29628_THP-1_ZA9.4_631	-0.0210377	0.0852529	0.0939962	0.0555695	-0.0468321	0.0539967	0.0484747	0.0618706	0.0319351	0.0291625	0.00102384	0.034207	0.00736792	-0.00879328	-0.00991816	0.0237672	0.000745869	0.00563625	0.0435562	-0.067127	0.00156153	0.0111157	-0.0785957	0.104075	-0.00774921	-0.0386774	-0.0699292	0.0824505	0.13064	0.079772	0.110657	0.0441632	-0.038537	0.0270834	-0.0567034	-0.0763061	-0.101894	0.0518023	0.062828	0.0373309	0.0798141	0.0555941	-0.0178487	0.00372875	0.02893	0.0733594	0.0181846	-0.0491498	-0.0448415
Mycobacterium tuberculosis_GSE29628_THP-1_R19.4_632	0.0280694	0.0603642	0.0532288	0.0462514	-0.0249121	0.0499447	0.0450514	0.0975716	0.102861	0.0953816	0.0777489	0.0182588	-0.0359872	-0.0298682	-0.0200555	0.0182612	-0.067339	0.00897223	0.0325567	0.0633199	0.147919	-0.0117255	0.0235464	0.111352	0.122327	0.00899382	0.0142495	0.0643597	0.0326825	0.0367509	0.0676432	0.0896921	0.132041	0.151898	0.0507667	-0.0250471	0.0406891	-0.0212765	0.0253538	-0.0163541	-0.0292148	-0.0372946	-0.113776	-0.121514	-0.0702625	0.138498	0.0722286	0.177825	0.156553
Mycobacterium tuberculosis_GSE29628_THP-1_R19.4_633	-0.00511386	0.0887706	0.0965393	0.0842244	-0.035592	0.0573623	0.0434979	0.0648462	0.0208233	0.00990191	0.0109652	0.0424793	-0.0472102	-0.0627798	-0.0439242	0.0267046	-0.0340133	-0.0163396	0.079143	-0.083648	-0.0704518	0.0492395	-0.0524079	0.101201	0.0802803	0.0209636	-0.0385022	0.113297	0.11119	0.0538271	0.171643	0.111323	0.0403753	-0.0206456	-0.00804882	-0.0308539	-0.0674331	0.00864422	0.0612112	0.0193288	0.0653022	0.0164552	-0.0584959	-0.0775059	0.000267801	0.00616388	-0.0220648	-0.0482369	-0.0348816
Mycobacterium tuberculosis_GSE29628_THP-1_R19.4_634	-0.00456289	0.0799626	0.0862738	0.0711477	-0.0639642	0.0575851	0.0402305	0.0609002	0.0225258	0.0178733	0.0104751	0.0287072	-0.0179924	-0.0362714	-0.0165749	0.0226913	-0.00279681	-0.0202225	0.0717495	-0.0753215	-0.0681177	0.0374537	-0.0512667	0.0706578	0.0626924	0.0198923	-0.0219347	0.0963969	0.0985449	0.0630524	0.164172	0.111509	0.0269423	-0.00868463	-0.00778706	-0.0711606	-0.082072	0.026855	0.0545686	0.011692	0.0880215	0.035972	-0.0135051	-0.0347403	0.0210251	0.016027	-0.0184435	-0.0702665	-0.0677583
Mycobacterium tuberculosis_GSE29628_THP-1_CHN50.1_635	0.0396922	0.0504127	0.042471	0.0802459	-0.0535942	0.0542283	0.0337257	0.0650626	0.0797291	0.0614945	0.0855046	-0.000249881	-0.039555	-0.0235082	0.00679603	0.0489538	-0.0505576	-0.0155873	0.0975204	0.0167141	0.0102248	0.0338792	0.0368196	0.0541999	0.174581	0.0962876	0.0604832	0.0893318	-0.0201971	-0.0188501	0.124976	0.152676	0.201024	0.0479453	0.0887128	0.0179818	0.109261	-0.0836455	-0.0235771	-0.0697049	-0.036118	-0.0484612	-0.0933046	-0.179366	-0.0633576	-0.0137156	-0.0492915	0.0646017	0.0304981
Mycobacterium tuberculosis_GSE29628_THP-1_CHN50.1_636	0.0228441	0.0296175	0.0336905	0.0712195	-0.065405	0.0379326	0.0168301	0.0195132	0.0148874	-0.00777864	0.0325755	-0.00164983	-0.0581439	-0.0394815	-0.00784928	0.0392241	-0.0686076	-0.0389759	0.113603	-0.0626297	-0.101281	0.00701129	-0.00614275	0.00416183	0.131694	0.109704	0.0377356	0.0995968	-0.0206523	-0.0477026	0.166947	0.168672	0.124266	-0.0783128	0.071554	0.0481992	0.095265	-0.0773298	-0.0235424	-0.065847	-0.00504244	-0.0101115	-0.0411865	-0.14489	-0.00442541	-0.0736108	-0.0859414	-0.0190512	-0.0473316
Mycobacterium tuberculosis_GSE29628_THP-1_CHN50.1_637	-0.0023641	0.067091	0.0733699	0.0692963	-0.0779751	0.0502499	0.0428803	0.0494966	0.0269866	0.0240494	0.020381	0.016008	-0.0163161	-0.0153658	-0.0027839	0.0221859	-0.0279475	-0.0185057	0.0691952	-0.0597831	-0.04103	0.00996443	-0.0410558	0.0588909	0.0538838	0.0205496	-0.0150437	0.0881371	0.0736058	0.0428347	0.132302	0.121118	0.0434353	-0.00491671	-0.00329019	-0.0758931	-0.0412883	0.00787047	0.0287443	-0.0150655	0.0607542	0.0277634	-0.0155265	-0.0598619	0.0191107	0.0129218	-0.00778781	-0.0340449	-0.0464882
Mycobacterium tuberculosis_GSE29628_THP-1_MAD2.1_638	0.0421754	0.0627135	0.0560934	0.0389883	0.0291765	0.046785	0.0462664	0.0824333	0.0914563	0.0868493	0.0634182	0.0583642	0.0117648	0.00476151	0.00613965	0.0415193	-0.0186448	0.0352378	0.0426646	0.0354734	0.0811157	0.0624911	0.036764	0.150816	0.0719714	-0.0220361	-0.0299732	0.0382987	0.0567109	0.0430379	0.0366386	0.0181407	0.0834423	0.095815	0.0506559	-0.0299556	0.00697666	-0.00674763	0.00303095	-0.00058715	-0.0187992	-0.0544363	-0.113289	-0.0694119	-0.0704646	0.082041	0.0516426	0.0741311	0.0928461
Mycobacterium tuberculosis_GSE29628_THP-1_MAD2.1_639	0.0288024	0.0559243	0.0690256	0.0803438	-0.0121177	0.0521886	0.0268963	0.0417306	0.00955143	-0.00683635	0.0180149	0.0350574	-0.0541972	-0.0596814	-0.026549	0.0267564	-0.0259465	-0.0152962	0.112855	-0.0919299	-0.162888	0.0783293	-0.00275862	0.0532656	0.108809	0.0906113	0.00602536	0.0890844	0.0284326	-0.0100736	0.187451	0.134534	0.0621981	-0.105198	0.0741997	0.0313446	0.00389939	-0.0414057	0.00693246	-0.00994739	0.0426804	-0.0239234	-0.0582439	-0.100015	-0.00905589	-0.0763182	-0.0700537	-0.0689176	-0.0454253
Mycobacterium tuberculosis_GSE29628_THP-1_MAD2.1_640	0.00277002	0.0693729	0.0832513	0.0572429	-0.0447335	0.0493292	0.0369337	0.0557146	0.0177847	0.0145548	-0.00149613	0.04534	0.00477829	-0.00858783	-0.000982277	0.0362211	0.0285321	0.00521893	0.057273	-0.0973996	-0.070838	0.0526059	-0.0594593	0.0925429	0.0119116	-0.0109357	-0.0502779	0.0885941	0.123781	0.0677606	0.130584	0.0680408	-0.0196137	-0.027545	-0.01842	-0.0935925	-0.112914	0.0386442	0.0491313	0.0196571	0.0851312	0.0300286	-0.0036931	-0.0041765	0.0179604	0.0128269	-0.0221528	-0.0817238	-0.0725383
Mycobacterium tuberculosis_GSE29628_THP-1_CHN50.2_641	0.0237313	0.0436223	0.0401651	0.0490976	0.00316918	0.0368737	0.0135491	0.0310195	0.0551971	0.0373103	0.0390834	0.018387	-0.0248892	-0.0311669	-0.00617501	0.0473912	-0.0299351	0.00813882	0.0665615	-0.000892611	-0.0614411	0.0892197	0.075222	0.0709494	0.128684	0.0598668	-0.00393239	0.0604237	-0.00297227	0.00100921	0.135972	0.0795924	0.113048	0.00500902	0.124445	0.055182	0.0967809	-0.0429612	-0.0147371	-0.0354444	-0.0126567	-0.0279808	-0.0734745	-0.0791141	-0.0351767	-0.00124566	-0.0359246	0.0129558	0.0158258
Mycobacterium tuberculosis_GSE29628_THP-1_CHN50.2_642	-0.0208411	0.0832568	0.0953413	0.0793986	-0.00724653	0.0443938	0.0215239	0.0157505	-0.00452467	-0.0171707	-0.00794971	0.0290807	-0.0242791	-0.0589785	-0.0231721	0.0317967	-0.00573358	-0.00133221	0.0812211	-0.110616	-0.151176	0.0846199	-0.0237712	0.0758828	0.064007	0.0349717	-0.0519227	0.0904011	0.0836706	0.0264451	0.181419	0.0749496	0.00446971	-0.089653	0.0284608	0.0377238	-0.0228106	0.00722975	0.0358522	0.0247906	0.074565	0.0326375	-0.0293251	-0.0311447	0.0256735	-0.0409543	-0.0487494	-0.112528	-0.0714451
Mycobacterium tuberculosis_GSE29628_THP-1_CHN50.2_643	-0.0129654	0.0949247	0.107646	0.069562	-0.0278201	0.0526853	0.0387061	0.0437498	0.0132992	0.0136241	-0.0106799	0.0435905	-0.0107065	-0.0379563	-0.0264002	0.0202047	0.0016751	0.00138555	0.0449577	-0.0900163	-0.085308	0.0625708	-0.049772	0.105508	0.0217359	-0.029202	-0.0748412	0.0832398	0.125695	0.0694467	0.147152	0.0564667	-0.034365	-0.0223647	-0.0159253	-0.0568207	-0.0946021	0.0505342	0.0584701	0.0327669	0.0935102	0.0577371	-0.00869358	0.0112362	0.0404141	0.0273786	-0.00148225	-0.0901261	-0.0676962
Mycobacterium tuberculosis_GSE29628_THP-1_R17.3_644	0.0149361	0.0834739	0.0900852	0.0631206	0.0300483	0.0492595	0.039232	0.0529039	0.0482968	0.047576	0.0237141	0.0505203	-0.0460771	-0.0611266	-0.0383825	0.0271363	-0.0373087	0.0362352	0.0425894	-0.0220815	-0.0354133	0.097178	0.00348576	0.150056	0.0931254	-0.0181083	-0.0763675	0.0404537	0.0819446	0.0346514	0.108275	0.0269665	0.034464	0.0383602	0.0355221	0.034266	0.0214323	-0.0187819	0.0268608	0.0191756	-0.000932297	-0.0398607	-0.119413	-0.0690564	-0.0591353	0.0362097	-0.00907575	-0.0208608	0.010913
Mycobacterium tuberculosis_GSE29628_THP-1_R17.3_645	-0.00712044	0.0648281	0.0765253	0.05011	0.00314144	0.0395114	0.0294489	0.0232597	0.00826316	0.000724769	-0.00743712	0.0367738	-0.0370415	-0.0451963	-0.0310276	0.0219816	-0.0462124	0.0181166	0.0662177	-0.0741537	-0.0838962	0.0341788	-0.0448884	0.0843832	0.0238706	0.00530515	-0.0717752	0.0569287	0.0716637	0.0045277	0.116859	0.0388282	-0.0222181	-0.0587333	0.00412202	0.0400532	0.0151964	-0.0119491	0.0181711	0.00287993	0.0213904	0.0186559	-0.0622947	-0.0464641	0.0102037	0.0103229	-0.0248951	-0.057454	-0.0398053
Mycobacterium tuberculosis_GSE29628_THP-1_R17.3_646	-0.0199711	0.0816576	0.0945697	0.0594784	-0.0226738	0.0384444	0.0380113	0.0428313	-0.000434926	0.00295101	-0.023003	0.04414	-0.0101687	-0.0298511	-0.0194009	0.0179603	0.0103383	0.00701948	0.0375106	-0.0916531	-0.0907486	0.0737479	-0.0552941	0.113941	0.00461272	-0.037744	-0.0970336	0.0747039	0.141205	0.0803946	0.137097	0.0346729	-0.0501152	-0.0236705	-0.0254986	-0.0563506	-0.108231	0.0576389	0.0685051	0.044956	0.0926129	0.0509962	-0.0105667	0.0275612	0.0330031	0.0270711	-0.0124121	-0.106532	-0.0821313
Mycobacterium tuberculosis_GSE29628_THP-1_R19.5_647	0.00954705	0.0792375	0.0778329	0.0450526	0.0399867	0.0347246	0.0345609	0.0700052	0.056917	0.0594921	0.0294918	0.0490311	-0.0292544	-0.0498654	-0.0409569	0.0215372	-0.020003	0.0431657	0.0197444	-0.00566169	0.0370774	0.0893653	0.0188697	0.176852	0.0897285	-0.0535091	-0.0828756	0.0547647	0.113951	0.0644426	0.0812521	0.0120837	0.0306087	0.0914336	0.0336155	-0.00428025	-0.0169107	0.0085705	0.0466419	0.0330995	-0.00856699	-0.0324072	-0.112607	-0.0344326	-0.057802	0.107173	0.0460439	0.058409	0.0751734
Mycobacterium tuberculosis_GSE29628_THP-1_R19.5_648	-0.0297702	0.0885659	0.0993947	0.0478656	0.0141698	0.045588	0.0480333	0.0494733	0.010669	0.0108488	-0.0240124	0.0583988	-0.0218998	-0.0463367	-0.0489143	0.0117093	-0.0142441	0.021733	0.00997141	-0.0741745	-0.0460617	0.0519524	-0.062904	0.131753	-0.0151588	-0.070023	-0.123429	0.0671476	0.152528	0.0804741	0.0933377	-0.00425907	-0.0708029	-0.0181854	-0.0465902	-0.0258969	-0.0939332	0.0570078	0.0714626	0.0553303	0.0712205	0.0398546	-0.0587292	0.0156803	0.0214665	0.0648668	0.0153496	-0.0600424	-0.0391163
Mycobacterium tuberculosis_GSE29628_THP-1_R19.5_649	-0.0442219	0.0878392	0.104385	0.0374386	-0.00752367	0.0347581	0.0487917	0.0501174	-0.00785841	0.00822209	-0.0431923	0.0489868	-0.0022298	-0.0281785	-0.0443494	0.014526	0.0249329	0.02313	-0.00498589	-0.0916501	-0.0345098	0.0488974	-0.0862946	0.138333	-0.0404728	-0.122357	-0.133789	0.0749347	0.194704	0.114297	0.0768871	-0.00309413	-0.11456	0.0235363	-0.0827642	-0.0942428	-0.166481	0.0853288	0.0869525	0.0687497	0.0744701	0.0543908	-0.0123732	0.0687609	0.0279861	0.0756124	0.0255752	-0.0899762	-0.0784813
Mycobacterium tuberculosis_GSE29628_THP-1_H37Rv_650	-0.00914671	-0.00926551	-0.00883984	-0.0420412	0.0301144	-0.0316474	-0.0125488	0.0814967	0.0156645	0.0185609	-0.0294893	-0.00237693	0.0314222	0.0260963	0.00613415	0.0713027	0.0927357	0.0445756	-0.0131006	-0.0259448	0.0714314	0.0374496	-0.0288512	0.150279	-0.021143	-0.100661	-0.0841103	0.0608	0.143973	0.079787	-0.00281471	-0.0406353	-0.0348672	0.119591	-0.0389424	-0.0770085	-0.127188	0.0329638	0.0485136	0.0308845	-0.00723792	-0.0130806	-0.0177999	0.0516741	-0.0330376	0.109884	-0.00198576	0.046599	0.00178162
Mycobacterium tuberculosis_GSE29628_THP-1_H37Rv_651	-0.0156898	0.0716301	0.0776841	0.0421618	-0.0166312	0.0457116	0.0533546	0.0875771	0.0338785	0.0368465	-0.00228617	0.0354714	0.00466873	-0.00996615	-0.0188326	0.0141229	0.0154842	0.00102995	0.0123562	-0.0624198	0.019702	0.0215093	-0.0811878	0.146739	-0.0151651	-0.0816006	-0.0872687	0.0691154	0.143993	0.0798724	0.0628587	0.0291163	-0.0343529	0.03367	-0.06551	-0.103389	-0.145566	0.0505792	0.0658881	0.0407865	0.0640513	0.0268473	-0.0250632	0.0117828	0.0164604	0.0834356	0.021092	0.00213606	-0.0136846
Mycobacterium tuberculosis_GSE29628_THP-1_H37Rv_652	-0.00901316	0.0796264	0.0890905	0.0558193	-0.0387211	0.0526636	0.0375051	0.0598152	0.0210655	0.0187786	-0.00801327	0.0386285	0.0119572	-0.00907882	-0.00542738	0.0282717	0.0314483	-0.00389711	0.037911	-0.0944618	-0.066048	0.0624271	-0.0508751	0.124189	0.00757493	-0.0412129	-0.0777624	0.0739942	0.133084	0.076824	0.125944	0.0571704	-0.0350266	-0.00846599	-0.0238287	-0.108974	-0.142627	0.0584061	0.0645119	0.0374234	0.0971267	0.0497758	0.0121199	0.0329728	0.0439036	0.0361379	-0.00478258	-0.074795	-0.0650847
Mycobacterium tuberculosis_GSE29628_THP-1_H37Rv_653	0.0291347	0.0297806	0.0269774	0.0689538	-0.0127787	0.0381282	0.000356689	0.0351102	0.0418662	0.0179686	0.0555414	0.00406752	-0.0232824	-0.0246141	0.0215502	0.0385436	-0.0273174	-0.0216331	0.107514	-0.00597343	-0.128103	0.124949	0.141552	0.034388	0.19531	0.139995	0.0662867	0.0671949	-0.0451135	-0.00232213	0.190868	0.152157	0.189696	-0.0252423	0.204053	0.031591	0.092979	-0.0589735	-0.0338499	-0.0548334	0.0178004	-0.049896	-0.0546631	-0.125235	-0.03319	-0.0689293	-0.0575938	-0.00246402	0.0184548
Mycobacterium tuberculosis_GSE29628_THP-1_H37Rv_654	-0.0165473	0.0667694	0.0730773	0.0726922	-0.0245545	0.0422493	0.0247898	0.0258796	9.76625e-05	-0.0101869	-0.000472762	0.0230943	-0.0132245	-0.0398876	-0.0128897	0.0184087	-0.00845629	-0.0235269	0.0693167	-0.0886576	-0.15716	0.108593	0.0483739	0.0793234	0.0950913	0.0430412	-0.015404	0.0941913	0.074731	0.0521278	0.191985	0.129058	0.0444479	-0.0695236	0.087533	-0.043946	-0.0556829	0.020376	0.022727	0.021388	0.0939941	0.0180266	-0.0104244	-0.0229415	0.0357729	-0.046172	-0.0254851	-0.0720242	-0.0481288
Mycobacterium tuberculosis_GSE29628_THP-1_H37Rv_655	-0.0150616	0.0390208	0.0517451	0.0410235	-0.0378901	0.0152444	0.00219869	0.036696	-0.0328083	-0.0304286	-0.0320399	0.0216124	0.0163529	0.0054114	0.0107244	0.0417969	0.0607948	-0.0055609	0.06386	-0.124915	-0.154442	0.118928	0.00662082	0.0905071	0.0426716	0.00535584	-0.0456337	0.115212	0.137678	0.0954412	0.178438	0.0994572	-0.00892563	-0.0503459	0.0400244	-0.119814	-0.143843	0.0576923	0.0555592	0.0298389	0.112098	0.0526658	0.0512347	0.0411865	0.048905	-0.0315618	-0.0430361	-0.110328	-0.10361
Mycobacterium tuberculosis_GSE29628_THP-1_MAD2.2_656	0.0207374	0.0697404	0.0702342	0.0895227	-0.00306175	0.0451625	0.00632195	0.0567734	0.0206386	0.000293336	0.0308918	0.0264102	-0.0595827	-0.0752457	-0.0357135	0.0420885	-0.0242759	-0.00485996	0.111305	-0.0605293	-0.142975	0.170137	0.0767059	0.105096	0.217004	0.0960727	0.019937	0.11326	0.075031	0.0467779	0.230075	0.155653	0.148279	2.69479e-05	0.132667	0.0114896	0.0091584	-0.0339453	0.0258513	0.00234748	0.0369129	-0.0639882	-0.101137	-0.125627	-0.0714632	-0.0622695	-0.0663904	-0.0350726	0.000195459
Mycobacterium tuberculosis_GSE29628_THP-1_MAD2.2_657	0.00155731	0.046013	0.0593962	0.0749852	-0.0213715	0.0289609	0.00414573	0.00884994	-0.0274775	-0.0441769	-0.00696141	0.0172385	-0.0685491	-0.0700236	-0.0331096	0.0204062	-0.0477344	-0.0281498	0.123087	-0.10493	-0.215031	0.0962137	0.0256221	0.0124841	0.124579	0.120319	0.0129004	0.105428	0.0324794	-0.00690697	0.215981	0.146836	0.0582831	-0.123419	0.102642	0.0619106	0.0431581	-0.0391513	0.00526779	-0.00786114	0.0504344	-0.00741716	-0.0486352	-0.0975517	-0.00240065	-0.107572	-0.092851	-0.097172	-0.0677968
Mycobacterium tuberculosis_GSE29628_THP-1_MAD2.2_658	-0.0159427	0.050358	0.0609679	0.0570387	-0.0508208	0.0284947	0.013369	0.00864745	-0.0257943	-0.0304865	-0.0177453	0.00877063	-0.00435108	-0.011439	0.00699956	0.031315	0.0188163	-0.0169115	0.0822177	-0.111338	-0.174129	0.0913896	0.0266087	0.0433913	0.0642005	0.0553856	-0.0113786	0.103233	0.0730988	0.0517059	0.192664	0.117788	0.0165479	-0.0865196	0.0771416	-0.0576556	-0.0604415	0.024744	0.0231937	0.00466277	0.095506	0.0425441	0.029255	0.00647511	0.046595	-0.0529206	-0.0493835	-0.109968	-0.0997709
Plasmodium falciparum_GSE24849_growth factor-mobilized CD34+ hematopoietic stem cells_659	-0.00487737	0.0665525	0.0699566	0.0323368	0.0152819	0.0346577	0.0414945	0.0784772	0.0623041	0.0705951	0.0162719	0.0155036	0.0202162	0.0149663	-0.0179972	0.0315352	0.0211065	0.0231213	0.0139182	-0.0387902	0.111281	0.00547923	-0.0343579	0.13359	0.00255946	-0.0780122	-0.0601232	0.0300785	0.11777	0.0726781	0.0316062	0.0180469	-0.0347242	0.113618	-0.0592146	-0.0897097	-0.0806502	0.0268299	0.0353826	0.0379557	-0.00648826	0.0079082	-0.0256442	0.0313574	-0.0128421	0.126794	0.115151	0.0847766	0.0937953
Plasmodium falciparum_GSE24849_growth factor-mobilized CD34+ hematopoietic stem cells_660	-0.0202622	0.0423593	0.036273	0.0311536	-0.0359622	-0.00364497	-0.00699153	0.0703051	0.00632722	0.00959444	-0.00581219	-0.00857062	-0.0447755	-0.0639262	-0.0680931	0.00811925	0.00968665	-0.0134543	0.0397892	-0.0621901	-0.0204378	0.0330058	-0.0168605	0.0779118	0.102891	0.000589123	-0.00598037	0.0269144	0.0666244	0.0264319	0.110868	0.107709	0.00483022	0.0601634	-0.0264416	-0.0135776	-0.0353523	-0.0194957	0.023647	0.00277544	0.00876374	-0.055732	-0.0481566	-0.0426978	-0.0494053	0.0236942	0.0306059	0.0418422	0.0431078
Plasmodium falciparum_GSE24849_growth factor-mobilized CD34+ hematopoietic stem cells_661	0.0548286	-0.0430764	-0.0533453	0.0410764	-0.0527595	0.00847256	-0.0407149	-0.026125	0.0183456	-0.00425712	0.0754106	-0.0390241	-0.0799985	-0.0519525	0.00502035	0.000851041	-0.0794086	-0.067814	0.133672	-0.00936586	-0.155745	-0.00521501	0.0831736	-0.131278	0.204631	0.242333	0.150199	-0.00304481	-0.233047	-0.173399	0.139079	0.192815	0.205328	-0.139341	0.164965	0.184583	0.257162	-0.150219	-0.101706	-0.134514	-0.0436933	-0.0548454	0.000316007	-0.187232	-0.00786621	-0.16444	-0.0850016	0.0302706	0.0344472
Plasmodium falciparum_GSE24849_growth factor-mobilized CD34+ hematopoietic stem cells_662	0.00830374	0.000693333	-0.000803707	0.00525252	-0.00499851	-0.00553448	-0.00721607	0.0174266	0.0334004	0.0395801	0.032576	-0.00317058	-0.0118057	-0.00385937	-0.00326793	0.0167834	0.00189588	-0.000488926	0.0288699	-0.0104956	-0.0647583	0.0204855	0.038918	-0.0453879	0.107923	0.052684	0.0382775	-0.0114116	-0.0677426	-0.0261506	0.0938013	0.0875481	0.0475486	0.00379941	0.0690202	0.033652	0.0668904	-0.0184721	-0.0289317	-0.012611	-0.00730688	-0.0181035	0.0100775	-0.0186569	0.00367841	-0.00892296	0.0240044	0.025065	0.0346737
Plasmodium falciparum_GSE24849_growth factor-mobilized CD34+ hematopoietic stem cells_663	0.0270795	-0.0104497	-0.0218189	0.0236744	-0.0286402	0.00224597	-0.0168092	-0.00335014	0.0262543	0.0181623	0.0501942	-0.0137751	-0.0284611	-0.0190951	-0.00207027	0.0290182	-0.0239709	-0.00696909	0.08493	-0.0178533	-0.102284	0.0214608	0.074289	-0.0707677	0.155842	0.123782	0.0881573	-0.00386119	-0.129178	-0.0758551	0.123129	0.150631	0.12709	-0.0413494	0.127091	0.0585091	0.119396	-0.069748	-0.0680538	-0.0639204	-0.0193609	-0.0394046	0.00409809	-0.0837804	-0.000369512	-0.0697754	-0.00593321	0.02594	0.0274057
Plasmodium falciparum_GSE24849_growth factor-mobilized CD34+ hematopoietic stem cells_664	0.00263441	0.00466483	0.00885228	0.0228109	-0.0197411	0.00206873	-0.0124409	0.00349	0.0260374	0.0224633	0.0294563	-0.009971	-0.0171437	-0.0231469	-0.00927874	0.0179681	0.00269322	-0.00250586	0.0547036	-0.0259813	-0.124299	0.047698	0.0547854	-0.0633179	0.138472	0.0881955	0.0627095	-0.00940601	-0.0782406	-0.0358907	0.12154	0.121174	0.067997	-0.0287301	0.0978237	0.0380392	0.0578714	-0.0245954	-0.0347736	-0.0119556	0.00673167	-0.0374216	0.000736129	-0.036711	-0.00401888	-0.0523166	0.00648763	-0.00292892	0.0114623
Plasmodium falciparum_GSE24849_growth factor-mobilized CD34+ hematopoietic stem cells_665	0.0108727	0.0411326	0.0548463	0.0316375	0.0185678	0.0259442	0.0285417	0.0697669	0.0483687	0.0526629	0.0214856	0.0109377	0.022008	0.00949184	-0.00717253	0.0302218	0.0185225	0.0229329	0.0342768	-0.0314728	0.064611	0.0123569	-0.00886927	0.0942631	0.0385801	-0.0251708	-0.0178219	0.0290566	0.0693747	0.036685	0.0528249	0.0466176	0.00839281	0.0749316	-0.0266781	-0.0628863	-0.0336659	0.0142573	0.0287836	0.0256739	0.00239251	0.00411808	-0.0134247	0.0154353	-0.0124567	0.0783942	0.0756615	0.0669293	0.0809819
Plasmodium falciparum_GSE24849_growth factor-mobilized CD34+ hematopoietic stem cells_666	0.0141608	0.00315361	0.00806907	0.0188644	-0.0323178	-0.0250321	-0.0328138	0.0503925	-0.0125781	-0.000152278	-0.00544675	-0.0169584	-0.0606596	-0.0607761	-0.0556984	0.0129267	0.00442649	0.00909857	0.055986	-0.0592169	-0.0402453	0.0442425	0.0138483	0.0446256	0.115864	0.041256	0.0302126	0.0177346	0.0412231	0.00556352	0.107408	0.1229	0.0167833	0.0369603	0.00213309	-0.0034044	-0.000789513	-0.0361966	0.0123506	-0.00362472	0.00318007	-0.0654276	-0.0375768	-0.0480376	-0.0521763	-0.00100618	0.0207163	0.0301916	0.0423014
Plasmodium falciparum_GSE24849_growth factor-mobilized CD34+ hematopoietic stem cells_667	0.0407323	-0.0213426	-0.0364411	0.029583	-0.0361044	-0.00223543	-0.0271703	-0.0115475	0.0155875	0.00442774	0.0542863	-0.0279722	-0.072569	-0.0538206	-0.0107248	-0.00312599	-0.0799882	-0.0553706	0.0829341	0.0111779	-0.0556672	-0.0197806	0.0396135	-0.0493265	0.114626	0.128432	0.0748269	-0.0276115	-0.135504	-0.111897	0.0448671	0.103555	0.106746	-0.0711981	0.0778105	0.117906	0.159199	-0.116909	-0.0701764	-0.0976236	-0.050998	-0.0587485	-0.0200255	-0.150743	-0.0218533	-0.0663926	-0.0130538	0.0657911	0.0720322
Plasmodium falciparum_GSE24849_growth factor-mobilized CD34+ hematopoietic stem cells_668	-0.0366584	0.051933	0.0627989	0.0163332	-0.0286521	0.0222322	0.0497779	0.0795193	0.0476911	0.0621151	0.0131959	0.0129347	0.0207042	0.00946468	-0.016552	0.0148989	0.0416811	0.0124424	-0.0694478	0.0213178	0.133431	0.0311066	-0.0274571	0.106266	0.000833277	-0.119355	-0.0528298	0.0454614	0.171041	0.144284	0.00268952	-0.00268704	-0.032705	0.183404	-0.0777866	-0.164704	-0.179421	0.0958796	0.0879619	0.0731987	0.0573666	0.0412465	-0.00533275	0.0628789	0.00322694	0.184376	0.106231	0.0791864	0.0438508
Plasmodium falciparum_GSE24849_growth factor-mobilized CD34+ hematopoietic stem cells_669	0.0439061	-0.0189564	-0.0303519	0.00376387	-0.0120526	0.00619748	-0.0132322	-0.00255932	0.0414972	0.0320123	0.0372721	-0.0224414	0.00946751	0.0228874	0.0274384	0.0224536	-0.0130842	-0.00890589	0.0501786	0.0103216	-0.024568	-0.0134111	0.0478704	-0.047622	0.0637963	0.0674272	0.0653852	-0.0263107	-0.0988859	-0.0662858	0.0224953	0.075757	0.0613063	-0.0129362	0.0689326	0.0229766	0.0872951	-0.0608734	-0.0742543	-0.0671865	-0.0244772	-0.0116005	0.0276125	-0.0549152	0.0216474	-0.0256693	0.0207361	0.0497166	0.0444749
Plasmodium falciparum_GSE24849_growth factor-mobilized CD34+ hematopoietic stem cells_670	-0.00749249	0.0219688	0.00691585	0.0250424	-0.0220447	0.0148968	-0.0014222	0.02083	0.0383671	0.0297488	0.0291919	-0.0179564	0.000348256	-0.0135744	-0.000702762	0.0159294	0.0180041	-0.00726841	0.0271818	-0.00333661	-0.0242388	0.0217864	0.0119889	-0.0240268	0.0790267	0.0219369	0.0352379	-0.00988122	-0.0257331	-0.0131989	0.0391599	0.075802	0.0311031	0.0275533	0.0244179	-0.00506256	0.00570723	-0.0186809	-0.0135248	-0.0186415	-0.00829399	0.0103581	0.0175934	-0.0215933	0.00900777	0.0105293	0.0263796	0.0190554	0.00169624
Herpesvirus 4, Human_GSE42867_Burkitt lymphoma cell line_Awia-BL_671	0.0313861	-0.0841088	-0.0989652	-0.0861388	0.023408	-0.0399272	0.00323594	0.0152118	0.0359779	0.0478749	0.0177979	-0.0296434	0.0544877	0.10316	0.057035	-0.0176113	-0.0473817	0.0105123	-0.106865	0.115232	0.282237	-0.1859	-0.0362295	-0.0116996	-0.145736	-0.117637	-0.0174204	-0.062445	-0.0175158	-0.0260583	-0.240755	-0.0900025	-0.0687603	0.115216	-0.121619	-0.129984	-0.0232138	-0.00596304	-0.0528759	-0.057582	-0.101742	0.0340576	0.0565794	0.0333928	0.0360822	0.169714	0.132412	0.219908	0.131153
Herpesvirus 4, Human_GSE42867_Burkitt lymphoma cell line_Awia-BL_672	-0.025439	-0.0606397	-0.0512014	-0.0397757	-0.00359924	-0.0484408	-0.0311672	-0.00240674	-0.0363193	-0.034844	-0.0361162	-0.0414417	0.0280649	0.051419	0.0328842	0.0170818	0.028933	0.013128	0.0110392	-0.0304147	-0.0100395	-0.0185951	0.00149518	0.0176126	-0.0363824	-0.0123913	-0.0189513	-0.0239103	0.00197589	-0.0105245	-0.0277745	-0.00255561	-0.0356964	-0.029548	-0.00432875	-0.0396528	-0.0197931	-0.0228463	-0.0114186	-0.0232308	-0.0372949	-0.00560952	0.0281496	0.0114195	-0.0135245	0.0075352	-0.0125983	0.0288862	-0.00238033
Herpesvirus 4, Human_GSE42867_Burkitt lymphoma cell line_Awia-BL_673	0.0333076	-0.056683	-0.0673126	-0.0483689	-0.00511779	-0.025833	-0.0197382	0.00365045	0.0256582	0.0264108	0.0216563	-0.0463871	0.0801158	0.0840829	0.0716655	0.0026452	0.0526313	-0.030735	-0.0398477	0.0492355	0.0874593	-0.0681073	0.0532421	-0.0468393	-0.0323854	0.00435604	0.0579812	-0.0240114	-0.0579181	-0.0250066	-0.0656847	0.00782606	0.0121821	0.0327388	0.0144766	-0.0467378	-0.0127179	0.00995976	-0.0397597	-0.0423908	0.0064446	0.0356698	0.115107	0.0617727	0.0594286	0.0575063	0.0682886	0.0996743	0.0634842
Herpesvirus 4, Human_GSE42867_Burkitt lymphoma cell line_Awia-BL_674	0.015987	-0.0082136	-0.00891497	0.0293546	-0.0601551	0.0107613	-0.0202111	-0.0240497	0.00844722	-0.0182392	0.0237809	-0.0382969	-0.0242331	-0.0382424	0.00768744	0.0137372	0.00487808	-0.0428111	0.0741745	-0.0295595	-0.128158	0.013633	0.0418298	-0.0730922	0.116485	0.122478	0.0965964	0.00792476	-0.116643	-0.0687977	0.146269	0.128426	0.100334	-0.0864843	0.104921	0.0884352	0.100095	-0.057604	-0.0454101	-0.0473365	0.0366631	-0.0141299	0.0155301	-0.0827773	0.00978759	-0.0949769	-0.0561519	-0.0307146	-0.0188035
Herpesvirus 4, Human_GSE42867_Burkitt lymphoma cell line_Awia-BL_675	-0.00783278	-0.0363935	-0.0410453	-0.0616676	0.00835615	-0.0297399	0.02643	0.0378466	0.0381621	0.0608173	0.00265999	-0.0261614	0.0486363	0.0739037	0.0274939	-0.035147	-0.0313288	-0.000788022	-0.147482	0.102966	0.307056	-0.176516	-0.0996395	0.0285763	-0.167071	-0.179495	-0.0648305	-0.0473268	0.0588489	0.0216817	-0.240383	-0.117529	-0.109867	0.171678	-0.190706	-0.160215	-0.114958	0.0468886	0.0213381	-0.00428242	-0.0539622	0.0492738	0.03159	0.0860325	0.0214424	0.203161	0.118406	0.179333	0.0910912
Herpesvirus 4, Human_GSE42867_Burkitt lymphoma cell line_Awia-BL_676	-0.0168664	0.048809	0.0525962	0.0126972	0.0377195	0.00781061	0.00418599	0.0130474	-0.00533999	-0.00425369	-0.0296435	0.0489606	-0.0245386	-0.0522151	-0.0504256	-0.0319674	-0.00467275	0.0303826	-0.0352857	-0.0525757	-0.0455487	0.0751274	-0.0406381	0.0786988	-0.01991	-0.0856237	-0.0820308	0.0118263	0.119925	0.0671823	0.0311659	-0.0413606	-0.0882752	0.0107307	-0.0533517	-0.0156167	-0.101231	0.0667692	0.0600329	0.0620393	0.0496405	0.015018	-0.0363512	0.0761577	0.00156657	0.00978949	-0.0142746	-0.0811149	-0.0500247
Herpesvirus 4, Human_GSE42867_Burkitt lymphoma cell line_Awia-BL_677	-0.00553806	-0.0272407	-0.0299139	-0.0298168	-0.0694604	-0.000926698	0.0166279	0.0356245	0.0310129	0.0325439	0.0213078	-0.0302909	0.0649327	0.0712333	0.054098	0.00865699	0.0472976	-0.0239695	-0.0372166	0.0444761	0.142294	-0.0790814	-0.031851	-0.0311082	-0.0430846	-0.0272492	0.0232976	0.0240546	0.027701	0.0463133	-0.0420239	0.0280384	0.0220954	0.0966054	-0.0738456	-0.0887087	-0.0497827	0.0471419	0.0138338	-0.0259458	0.0198672	0.0694392	0.0842424	0.0536738	0.0445308	0.066911	0.0192188	0.0712225	0.0185337
Herpesvirus 4, Human_GSE42867_Burkitt lymphoma cell line_Awia-BL_678	-0.0173159	0.0410606	0.0345658	0.00845007	-0.0133966	0.0050051	0.0068319	0.0112322	-0.0312473	-0.0373974	-0.0497728	0.021076	0.0176634	-0.0224406	-0.0211916	-0.0112264	0.039533	-0.000127303	-0.0423509	-0.0670052	-0.0727856	0.0757525	-0.0185913	0.0773804	-0.0358889	-0.103322	-0.0840544	0.0250249	0.124148	0.100544	0.0589143	0.00342017	-0.0712005	0.011579	-0.0252464	-0.0978783	-0.164815	0.0751327	0.0585065	0.0462359	0.0775048	0.0618793	0.0550307	0.107198	0.0411609	-0.0136273	-0.0395675	-0.0958786	-0.105448
Human Immunodeficiency Virus_GSE42291_CRL-2615_HIV-1_679	0.000241973	0.0453193	0.0458934	0.046519	-0.0193002	0.0041553	-0.00399406	0.0448546	0.0264434	0.0287774	0.034808	-0.00360116	-0.0547451	-0.0688112	-0.0561492	0.0154763	0.0187947	-0.00212964	0.0483635	-0.0333957	0.0434137	-0.0266445	-0.0532294	-0.0219065	0.0852231	0.0430732	0.0495742	0.0373487	0.0223012	0.00268897	0.0745972	0.0783176	0.041481	0.0434299	-0.0543488	0.0446701	0.0100956	-0.0368496	0.0399651	0.00947727	-0.00275013	-0.077988	-0.0848377	-0.0785271	-0.0858988	-0.0198317	-0.000579013	0.0163026	0.0407381
Human Immunodeficiency Virus_GSE42291_CRL-2615_HIV-1_680	0.025414	-0.031318	-0.0365995	-0.0196757	0.0393581	-0.0234731	-0.00793536	0.0112295	0.0547162	0.0629672	0.0405172	-0.0263699	-0.0124641	0.0207495	0.00869163	0.00972893	-0.027825	0.01827	0.00791621	0.0885586	0.154626	-0.121	-0.0094605	-0.0385339	-0.00843496	0.024045	0.0768259	-0.0548479	-0.0950622	-0.0913727	-0.109892	-0.0203613	0.0145321	0.0720181	-0.0338867	0.02077	0.0804886	-0.102072	-0.0437827	-0.0277227	-0.108442	-0.106187	-0.103894	-0.114687	-0.0860863	0.0756059	0.0933997	0.158662	0.164046
Human Immunodeficiency Virus_GSE42058_CD11c+ Myeloid Dendritic Cells_681	-0.0167749	-0.00344335	-0.000672214	-0.0596581	0.0216265	0.0158855	0.0607639	0.0343824	0.049767	0.0792306	-0.00107536	0.0184778	0.0880546	0.102644	0.0404849	-0.0133637	-0.00243728	0.0192247	-0.100774	0.0585108	0.242873	-0.160997	-0.115645	0.0576615	-0.20666	-0.170126	-0.105725	-0.0802824	0.0351565	0.0144931	-0.216595	-0.176153	-0.132441	0.102227	-0.165733	-0.0641697	-0.0537284	0.051929	0.0215969	0.013746	-0.0345479	0.0388841	-0.00742845	0.0876653	0.011157	0.173159	0.122611	0.101435	0.0592728
Human Immunodeficiency Virus_GSE42058_CD11c+ Myeloid Dendritic Cells_682	0.0371411	-0.0308122	-0.0338103	-0.0109905	-0.067006	0.00646937	0.00031552	0.0313999	0.0290449	0.0262599	0.0354614	-0.00803194	-0.00974993	0.0131126	0.0147854	0.0144656	-0.0187715	-0.03202	0.0144673	0.0111882	0.00733101	-0.0462075	-0.0102171	-0.0579289	0.0386661	0.050073	0.0387208	0.0190126	-0.0471283	-0.0326132	0.0298372	0.0637751	0.0694966	-0.0104065	0.0107346	0.0414963	0.0863788	-0.0292506	-0.0184461	-0.0740313	-0.00398963	0.0191523	0.0364741	-0.0488493	0.0238718	-0.00838246	-0.0277681	0.0458853	0.00131329
Human Immunodeficiency Virus_GSE42058_CD11c+ Myeloid Dendritic Cells_683	0.0421192	-0.0302008	-0.0256473	-0.00771914	-0.0503042	-0.00305634	-0.0202299	0.0305997	0.0335806	0.0429456	0.0478015	0.00810596	-0.00168056	-0.00111484	0.0127877	-0.00192268	-0.00914271	-0.0264608	-0.00518558	0.0376244	0.0186667	-0.00802593	0.0368851	-0.0672787	0.0581586	0.0830887	0.0605098	0.0195833	-0.0393467	0.00177993	0.0456916	0.0585825	0.0693163	0.0042807	0.0384759	0.0203508	0.0460351	0.00337688	3.33105e-05	-0.0280599	0.0401441	0.00545639	0.021561	-0.0165242	0.0272255	0.0125604	0.0406832	0.0183574	0.0312114
Human Immunodeficiency Virus_GSE42058_CD11c+ Myeloid Dendritic Cells_684	0.020995	0.0314225	0.0400546	-0.0034734	0.00373403	0.0290601	0.0604618	0.0672185	0.07398	0.0946945	0.0432783	0.0343439	0.076494	0.0741666	0.0426527	0.0140561	0.010592	0.0155239	-0.0681958	0.068129	0.143619	-0.0136033	0.00933919	0.103795	-0.039288	-0.0766418	-0.0671767	0.0101552	0.0721586	0.0831111	-0.0543459	-0.0471839	0.00869642	0.0954125	-0.0168019	-0.114022	-0.0814587	0.0756495	0.0394682	0.0268991	0.030405	0.0186746	0.0117648	0.0647705	0.0159253	0.152489	0.121225	0.106677	0.0926217
Hepatitis C Virus_GSE40184_PBMC_Genotype 1_685	-0.0373506	0.0173356	0.0308409	-0.00538629	-0.0192199	-0.00271443	0.036983	0.0147504	-0.024711	0.000705573	-0.0350575	0.0152557	0.0101465	0.0194677	-0.000634412	-0.0126469	0.00657778	0.00949171	-0.073466	0.0020257	0.0545703	-0.0752809	-0.125244	-0.0390214	-0.123833	-0.12634	-0.048746	0.00230826	0.0920099	0.0582454	-0.0909035	-0.0712683	-0.108483	0.0264936	-0.131173	-0.0615285	-0.096479	0.062375	0.0317431	0.0359725	0.015071	0.0596998	0.0196066	0.0581271	0.0270333	0.0480344	-0.0170152	-0.0296355	-0.0830587
Hepatitis C Virus_GSE40184_PBMC_Genotype 1_686	0.0275469	-0.0111504	-0.0177166	-0.0175804	0.0112597	0.0247781	0.00795094	0.0328097	0.0617916	0.0395204	0.0303923	0.022543	0.04122	0.02789	0.0241559	-0.00596074	0.00541005	-0.0216253	-0.0149275	0.0194794	0.054631	-0.030139	0.000821599	-0.0137139	-0.0387666	0.0124999	0.00874896	0.0065686	-0.00334886	0.00999553	-0.0317479	-0.0196588	0.0141938	0.00684002	-0.0123381	-0.0891063	-0.0610104	0.0491094	0.00701078	0.00979942	0.0501441	0.0162821	0.0182703	0.0233871	0.0217878	0.0691336	0.045012	0.0350871	0.0218968
Hepatitis C Virus_GSE40184_PBMC_Genotype 1_687	-0.00162495	-0.0215841	-0.000791773	-0.00794747	-0.00453775	-0.0113661	0.0117259	-0.0216561	-0.0387843	-0.0174099	-0.0362316	-0.00610915	0.00688833	0.0506845	0.029159	-0.0285005	0.00340536	-0.0046708	-0.0292902	-0.000878389	-0.0514551	-0.0317798	-0.0264725	-0.0504082	-0.0635388	-0.0249955	0.00447324	-0.0566509	-0.0395329	-0.0322057	-0.0457694	-0.0408564	-0.0601236	-0.0604339	-0.0149045	0.0330938	0.0152528	-0.0184736	-0.0272125	-0.0193246	-0.00658835	0.0148004	0.0336698	0.0148075	0.0411775	-0.0597766	-0.0415244	-0.0610538	-0.0683796
Hepatitis C Virus_GSE40184_PBMC_Genotype 1_688	0.00141496	-0.0267828	-0.0246138	-0.00917847	0.0215174	0.0102322	-0.00641781	-0.0582348	0.00123039	-0.01819	-0.0192798	-0.00823824	0.00451248	0.0153379	0.0135097	-0.0236209	-0.0584401	-0.00340903	-0.00495634	0.021095	-0.0724801	-0.0112263	0.0369343	-0.0863871	-0.0387866	0.0620743	0.021348	-0.0646513	-0.0938299	-0.0725449	-0.0250452	-0.0408181	-0.0126413	-0.0629429	0.0569603	0.0775233	0.127471	-0.00841579	-0.0396166	0.00257952	-0.00546448	-0.00291133	0.0117087	-0.00598502	0.0257841	-0.0486433	-0.0225947	-0.0462265	-0.0484629
Hepatitis C Virus_GSE40184_PBMC_Genotype 1_689	-0.0148573	-0.0595357	-0.0455277	-0.0676852	0.0111048	-0.0248518	-0.00514229	-0.0382494	-0.023396	-0.0270777	-0.0558377	-0.0031387	0.0556797	0.0617532	0.0445868	-0.0306835	-0.0134088	0.0281439	-0.0390221	0.0283501	0.0413551	-0.050311	-0.00492915	-0.0113677	-0.159307	-0.0607969	-0.073725	-0.0604695	-0.00442976	-0.00494057	-0.0906301	-0.116784	-0.104357	-0.00488896	-0.034961	0.0544114	0.0356949	0.0195885	-0.00876125	-0.0151743	-0.0187598	0.0635576	0.0446014	0.0789886	0.053809	0.0355608	0.00274956	-0.0200755	-0.0391862
Hepatitis C Virus_GSE40184_PBMC_Genotype 1_690	-0.00182225	-0.0110518	0.0041395	-0.00295354	-0.0503489	0.00629266	0.0205753	0.0195087	-0.015714	-0.0105748	-0.013297	0.00167521	-0.00485808	0.0163719	0.00133744	0.0122959	0.0189498	-0.0284671	0.00161229	-0.0309993	-0.0426741	-0.0145957	-0.0706762	-0.0168107	-0.00781468	-0.0175045	-0.0157934	0.0328049	0.0217167	0.00100632	0.0246074	0.0421845	-0.00771863	-0.0224386	-0.0477211	-0.00749821	-0.0169695	-0.0184807	-0.00440889	-0.0374106	0.0156966	0.0485267	0.0431422	-0.00658601	0.046416	-0.0227071	-0.0570833	-0.0624379	-0.0949395
Hepatitis C Virus_GSE40184_PBMC_Genotype 1_691	0.00699406	-0.0352845	-0.0347629	-0.0393289	0.0368276	0.000253944	0.0188835	0.0256528	0.0601156	0.0453229	0.0228014	-0.00848374	0.0367303	0.0426711	0.0247046	-0.00566345	-0.0228887	0.032575	-0.0462062	0.0361098	0.109183	-0.0713773	-0.00947286	0.0378865	-0.0985776	-0.0826218	-0.0485681	-0.00487427	0.0202273	0.000630984	-0.097605	-0.0715376	-0.0641322	0.0529688	-0.0273232	-0.00463841	0.0405547	0.023825	-0.0480477	-0.0332596	-0.0522035	0.0203887	0.00725452	0.0365857	0.0270507	0.0789931	0.0473648	0.0970002	0.0596681
Hepatitis C Virus_GSE40184_PBMC_Genotype 1_692	0.0464213	0.0473909	0.0430869	0.0794103	-0.0349457	0.0378264	0.00856702	0.0765845	0.0931315	0.0743001	0.110109	0.023818	-0.00819305	-0.0277219	0.0172369	0.0313438	3.17325e-05	-0.0155386	0.042116	0.0339319	-0.0375918	0.0757871	0.0880449	0.0116505	0.168709	0.0908372	0.0929897	0.0393215	-0.0203163	0.030119	0.112906	0.129932	0.143989	0.00646966	0.115002	-0.0372941	0.00397858	-0.0211235	-0.0132955	-0.0210043	0.0348936	-0.0362225	-0.0244811	-0.0909779	-0.0227777	0.000711185	0.0409448	0.071479	0.0943726
Hepatitis C Virus_GSE40184_PBMC_Genotype 1_693	-0.0536853	0.0420982	0.0537992	0.00549437	0.00818077	-0.00133713	0.0437201	0.0482753	-0.00275182	0.0281917	-0.0301049	0.0226545	0.00766515	0.00920828	-0.0175871	-0.00806989	0.0134037	0.00247586	-0.0905417	-0.00825901	0.087253	-0.05202	-0.0992305	0.0252621	-0.102125	-0.165426	-0.0901668	0.0267061	0.136912	0.0959223	-0.0772159	-0.0618575	-0.104735	0.0854911	-0.117902	-0.113569	-0.145024	0.0760409	0.0443853	0.076004	0.0250857	0.0748391	0.0228209	0.101268	0.0426829	0.109973	0.0439761	0.0135379	-0.0393356
Hepatitis C Virus_GSE40184_PBMC_Genotype 1_694	0.0147334	0.0242295	0.0227865	0.0410021	-0.0202969	0.0241671	-0.000937144	0.0166229	0.00219498	-0.0158299	0.00992801	0.00382878	-0.0465169	-0.0571259	-0.0424811	-0.0232997	-0.00321313	-0.0476189	0.0744537	-0.0527868	-0.134714	0.0601352	-0.000983543	-0.0279656	0.0959904	0.109203	0.0335688	0.0332599	-0.0290391	-0.0291071	0.137291	0.0980571	0.057898	-0.0852563	0.0293298	0.0327168	-0.00794032	-0.0203738	0.016154	-0.00724774	0.0455421	-0.0192719	-0.00361107	-0.0570508	-0.00437698	-0.0987436	-0.070305	-0.0597237	-0.0303264
Hepatitis B Virus_GSE38941_Liver cells_695	0.00478663	-0.0924274	-0.0911856	-0.121244	-0.0135405	-0.0931089	-0.059766	0.0430758	-0.033054	-0.0194736	-0.0590371	-0.0171124	0.00809307	0.0335793	-0.0211913	-0.00994534	0.028286	0.00720199	-0.0849128	0.031326	0.115636	-0.106816	-0.0514388	-0.0476407	-0.117649	-0.0835863	0.00209575	-0.0334689	0.0216465	0.00270012	-0.107663	-0.0566771	-0.119818	0.0819721	-0.110205	-0.030129	-0.0405106	0.0197824	0.00426434	-0.00769886	-0.0153231	-0.0229797	0.0579417	0.09111	-0.00148865	0.0658382	0.0253927	0.137043	0.0750174
Hepatitis B Virus_GSE38941_Liver cells_696	0.0021694	-0.0749106	-0.0733334	-0.0900768	-0.0329654	-0.0845967	-0.0566509	0.035187	-0.0494633	-0.0384314	-0.0521005	-0.0214288	-0.0156025	0.0038064	-0.0383205	-0.000359202	0.0195637	0.00375339	-0.0372467	-0.00181782	0.0627262	-0.0544442	-0.0204034	-0.010257	-0.0461303	-0.0405755	0.0149781	-0.00681388	0.0304512	0.00920706	-0.0409598	0.00704457	-0.0596063	0.0637922	-0.0585911	-0.0427847	-0.04508	0.0106307	0.0140672	-0.00566548	-0.00238289	-0.0447226	0.0334107	0.0572733	-0.02746	0.0257221	-0.011284	0.125107	0.0779686
Hepatitis B Virus_GSE38941_Liver cells_697	-0.00182645	-0.089073	-0.0896348	-0.119093	-0.00749585	-0.0885497	-0.0486086	0.0544201	-0.0279669	-0.0181596	-0.0548988	-0.0210498	0.0120642	0.024376	-0.0233756	-0.00838026	0.0263558	0.00860894	-0.0788729	0.0285958	0.133022	-0.101224	-0.0508364	-0.0125786	-0.106343	-0.0876819	-0.013224	-0.0379206	0.0331359	0.0124343	-0.0978479	-0.0599165	-0.115733	0.0966793	-0.110382	-0.0376256	-0.0477363	0.019395	0.015132	0.00293681	-0.0218507	-0.0398021	0.0266902	0.0870069	-0.0186315	0.101586	0.030993	0.169295	0.10029
Hepatitis B Virus_GSE38941_Liver cells_698	-0.0123549	-0.0675571	-0.0655316	-0.11258	-0.00546814	-0.0763978	-0.0406726	0.0438301	-0.0314226	-0.0169959	-0.0615489	-0.0145702	0.0105487	0.023311	-0.0324583	-0.01338	0.0189158	0.0144342	-0.0806884	0.0268184	0.126794	-0.0854567	-0.0688595	-0.0041603	-0.117169	-0.114373	-0.0334751	-0.0454387	0.0477436	0.021713	-0.105856	-0.0790211	-0.132734	0.108127	-0.120841	-0.0280773	-0.0425129	0.0280382	0.0190148	0.0140406	-0.0223955	-0.0286899	0.0176446	0.0855787	-0.0247861	0.0864445	0.0218228	0.128518	0.0753118
Hepatitis B Virus_GSE38941_Liver cells_699	0.0248215	-0.138118	-0.135941	-0.149819	0.0134518	-0.101607	-0.052327	0.0308938	-0.00625447	0.0129554	-0.026598	-0.0203813	-0.0200604	0.0314211	-0.0212999	-0.0450154	-0.0557304	0.00923968	-0.0757933	0.0824968	0.23592	-0.231057	-0.0977475	-0.0683191	-0.177895	-0.0981099	-0.0103285	-0.114668	-0.0674403	-0.0861194	-0.221022	-0.123956	-0.14909	0.0889012	-0.162086	0.0647346	0.109391	-0.0295077	-0.0452312	-0.0546984	-0.098376	-0.0378133	-0.000851865	0.0278902	-0.0155376	0.123442	0.0962056	0.163542	0.106601
Hepatitis B Virus_GSE38941_Liver cells_700	0.0282791	-0.0395302	-0.0395284	-0.00821344	-0.0329871	-0.0490802	-0.0558297	0.014672	-0.0305785	-0.0316196	0.00436941	-0.00339281	-0.0816769	-0.0702535	-0.0569628	-0.00208007	-0.0105243	-0.00064843	0.0584207	-0.0115738	-0.0635988	0.0364128	0.0718727	-0.0276986	0.117246	0.114518	0.0993717	0.0310021	-0.039333	-0.0225137	0.0986838	0.10868	0.0800424	-0.0145758	0.0798256	0.0488526	0.0567233	-0.0453798	-0.01171	-0.0105294	0.0175992	-0.0847219	-0.0215978	-0.0657588	-0.0363511	-0.0524438	-0.00359568	0.0940923	0.116975
Hepatitis B Virus_GSE38941_Liver cells_701	-0.0210673	-0.0531367	-0.0410635	-0.0697077	0.0209434	-0.0900548	-0.0706407	0.000390932	-0.0790393	-0.064835	-0.0773508	-0.0129305	-0.0322779	-0.0261889	-0.05784	0.00150552	0.0489635	0.0257527	-0.0132049	-0.0516155	-0.0322457	0.00127463	-0.0177181	0.00263614	-0.0553274	-0.0455087	-0.0318816	-0.0021913	0.0510398	0.0129276	0.00549271	-0.0352511	-0.120605	0.00458578	-0.0471953	0.0196264	-0.0278026	0.0147415	0.0238587	0.0343429	0.00822267	-0.0359075	0.00798952	0.0876438	-0.018339	-0.00698295	-0.0259633	0.0320192	0.0334835
[truncated: 192 more rows]
[truncated: 206 more columns]
