# Supplementary material for: Inferring Infection Patterns Based on a Connectivity Map of Host Transcriptional Responses
Source: Sci Rep. 2015 Oct 28;5:15820. doi: 10.1038/srep15820 (PMC4623713; doi:10.1038/srep15820)
Supplement: Supplementary Data S2 [file srep15820-s19.xls]

## Sheet: Data S2
Supplementary Data S2. mPRLs of 50 pathogens.
Rank	Aggregatibacter actinomycetemcomitans	Anaplasma phagocytophilum	Aspergillus fumigatus	Borrelia burgdorferi	Burkholderia pseudomallei	Chlamydia pneumoniae	Cryptosporidium hominis	Cryptosporidium parvum	Dengue Virus	Dhori Virus	Enterovirus 71	Escherichia coli	Francisella tularensis	Fusobacterium nucleatum	Haemophilus ducreyi	Helicobacter pylori	Hepatitis A Virus	Hepatitis B Virus	Hepatitis C Virus	Herpesvirus 1, Cercopithecine	Herpesvirus 1, Human	Herpesvirus 4, Human	Herpesvirus 5, Human	Herpesvirus 8, Human	Human Immunodeficiency Virus	Human Papillomavirus	Human Rhinovirus	Influenza A Virus	Leishmania major	Listeria monocytogenes	Lymphocytic Choriomeningitis Virus	Measles Virus	Mycobacterium tuberculosis	Neisseria meningitidis	Norwalk Virus	Plasmodium falciparum	Porphyromonas gingivalis	Pseudomonas aeruginosa	Respiratory Syncytial Virus	Severe Acute Respiratory Syndrome-Associated Coronavirus	Shigella flexneri	Staphylococcus aureus	Streptococcus agalactiae	Streptococcus gordonii	Streptococcus pneumoniae	Streptococcus suis	Trypanosoma cruzi	Vaccinia Virus	Vesicular Stomatitis Virus
1007_s_at	2904	928	18634	3143	6282	6589	8017	6904	18319	6487	1875	16070	20506	6046	4908	12373	17926	1817	14210	19251	20182	7094	14613	13080	20215	3756	8834	11420	11644	21318	5689	16237	12307	8311	21924	8756	953	6226	13194	254	19658	16690	5802	11454	4280	17447	21924	18664	8702
1053_at	10672	11303	3509	20237	15559	18510	19114	8865	5589	16117	16418	7011	17087	20407	1945	7410	17509	1991	3914	21387	3829	7417	4605	17134	1379	4244	7141	9604	20932	16822	11408	3847	13757	6927	3896	5526	6153	9457	8239	7822	3168	11192	18245	13039	19898	15371	8416	15397	21852
117_at	1540	16868	21952	20309	28	21538	13064	4251	13084	5738	9205	9029	15457	13913	1255	1528	6110	7802	17714	13143	19114	17966	3934	2238	12391	1208	9083	974	17566	2699	7654	18517	5323	10070	19	5	12348	18910	11643	3280	2497	19885	2799	1069	21618	7430	16663	465	12768
121_at	10212	7865	4414	10365	3035	1200	5884	8496	11812	8977	8037	3383	11135	3449	12604	16189	18167	2391	11720	7531	2284	18505	6459	15519	21036	18100	11241	10658	5767	21645	662	7672	13890	9916	10599	11902	12108	1236	8218	9668	6215	11251	7705	2106	17435	20283	3918	2603	20525
1255_g_at	12620	1302	21887	12874	6053	2861	5495	8582	12206	16004	13662	12118	2096	2003	20345	11779	12225	13970	3501	8674	19158	19101	9895	9782	2646	6931	1804	12981	6265	8298	5174	15164	7647	4933	15989	6117	19366	6255	7164	13259	13349	11471	8836	3932	6707	18316	6344	9592	17051
1294_at	1932	9201	5258	3051	19181	18390	17451	15969	12234	9643	4251	10146	16468	10701	3428	2714	8984	2360	612	8970	15333	19401	15501	4296	4891	6175	21604	1379	18532	18564	729	17415	1556	2805	17127	14767	8982	8482	9823	6799	2783	18915	7561	9628	13098	10726	1129	637	17814
1316_at	6474	165	6923	19981	4659	18404	6222	16539	19902	17588	17740	1513	5381	207	17254	10679	12873	4746	16135	9920	17237	16734	6256	10769	19829	17875	2179	15549	17966	21851	15873	3431	10461	2531	19726	7151	13903	14209	8204	12865	9067	6291	14825	3485	9167	10413	18358	5190	18399
1320_at	22074	19110	12892	16103	14314	5432	5999	11138	14627	6994	6289	7227	3208	846	14090	2907	16234	14624	11719	2240	10227	6951	5563	21528	5980	9672	15692	1625	9797	18160	6230	15860	14134	5828	19996	13027	16863	6002	15483	3972	8093	14470	14301	5844	16510	7032	21373	8675	4747
1405_i_at	11314	20458	19294	12347	7769	43	13687	10566	4806	13182	3312	19848	2140	7177	14	3440	1889	23	6562	14205	15291	5983	17573	4889	1375	8928	15090	283	34	5494	15116	31	8918	6973	13359	11694	5309	7538	2649	9605	4547	11802	15425	9038	579	7700	9	9662	7749
1431_at	2497	15096	11160	14260	9398	1506	16394	12659	15746	9286	7383	2746	12193	6838	13476	3414	17746	17437	14665	12465	7123	21232	3786	553	15727	14356	9812	4055	15893	18623	1903	13173	7075	15518	17140	20943	11294	20909	10262	12145	15661	15545	8648	736	2551	3748	347	4968	20314
1438_at	21698	1032	18057	6485	15594	14241	21786	11825	14960	8846	9742	6013	10516	18556	11029	21451	5856	13827	9140	20041	20492	5159	21936	3456	6421	18681	7323	20544	9767	17806	3108	2645	4448	5336	5676	20345	159	14710	9764	6825	6205	3031	3577	4789	18879	18143	13853	4310	15332
1487_at	942	16012	2591	3104	20876	10152	13251	16065	20797	714	18997	1793	7903	3900	5176	19774	15337	6857	13460	3875	467	5444	4784	18746	1942	17366	9364	19043	11062	20910	11253	19805	13772	345	9441	912	16566	2617	6804	283	13950	20405	18218	7705	17092	14068	15396	10083	18720
1494_f_at	1725	1063	18988	5436	9305	10952	21339	15522	16364	20143	13754	3291	8586	3591	14623	1004	22124	12714	11056	8354	2508	11322	3167	19273	20650	21756	1784	20419	14983	18147	409	1950	12927	9552	18026	12647	8695	7278	3980	4807	7325	9286	14811	10098	1322	8155	1078	9214	4840
1598_g_at	7737	10172	18850	20305	16003	8561	15592	13035	7190	18183	15080	8046	11708	16786	20497	13198	9944	1392	9285	4002	19611	7904	11735	19219	20497	9858	21437	10156	18516	14417	6097	16640	19684	9246	8760	15096	14812	8527	6333	3813	13225	2634	7244	11010	17516	2443	13612	1774	20658
160020_at	7239	405	19080	8446	9200	1208	3572	14242	14714	19182	7761	18365	9695	8056	7577	2594	15873	6407	22005	10312	7881	14080	17117	11265	19183	6507	17025	16611	320	21563	1058	13117	17719	10421	14990	5737	4960	5731	4015	21838	3852	3436	6559	5341	19438	3983	14745	890	7102
1729_at	3526	14357	3258	3920	10588	1133	12692	17762	6858	6161	13109	17350	20998	16328	838	12614	19402	2442	10442	9679	16494	20210	4416	7272	7972	12525	16415	17791	1194	17498	13075	18509	7992	20753	3554	15254	2102	20600	10079	6328	12191	19270	18557	2718	6282	8703	1984	18597	20255
1773_at	21432	12547	3049	18461	18752	493	348	1402	5628	7022	12129	978	20837	17872	14082	7448	4899	11422	11121	4719	5163	17964	16001	6746	4439	7592	15886	17799	5835	11273	917	1690	21514	16327	2131	14601	21569	13002	13233	16441	5336	18774	3348	18269	22020	18486	19410	21979	16312
177_at	752	739	12270	4435	10466	11533	8895	21549	1348	15933	3907	14596	802	3877	1329	22054	22096	14282	15714	13727	8708	4805	3094	14216	10547	17421	8041	21773	1111	21747	6064	6650	8891	20506	15572	19943	4645	22035	2034	4001	9191	7188	20699	3439	15370	19344	21885	6437	5023
179_at	16667	4896	3698	14684	15797	7188	9616	10603	22105	12171	10284	6483	5050	14007	19472	1046	20993	8812	5678	5242	820	7847	15633	17982	17106	11661	11677	9187	17222	19056	1405	4754	7799	2662	19663	7074	12612	348	12135	1180	2217	13172	4662	11775	15187	21016	5231	8053	14599
1861_at	12081	20989	4468	11649	16809	16539	17903	14597	13227	13737	2458	5250	14667	7103	11220	12458	7763	5162	332	7373	15549	7342	2990	13889	14918	7841	13313	16911	20383	12123	5565	3895	21596	14142	5571	2420	20915	13759	7805	20989	12021	8135	15922	1313	18178	14660	17214	14352	4666
200000_s_at	2068	20574	5176	11080	19293	19688	20262	13898	18092	2348	20298	17948	12693	6714	20073	16458	11666	2006	18644	17844	2601	2364	1790	16609	15307	19593	18682	14901	4482	19609	16096	21711	9284	17933	2053	10997	15412	13016	14726	2685	12885	19942	21290	16490	21142	18330	20679	14593	1195
200001_at	16034	10276	1164	12367	14301	15419	11559	11314	17843	8339	8546	14742	15711	14514	2033	15812	8871	764	5587	15062	8057	10677	13713	20370	594	18144	19179	10159	16059	21142	10880	17907	19738	16581	4337	21023	15710	14961	11525	12304	15944	15324	5518	5106	12681	14193	18708	21637	9496
200002_at	18686	19831	3985	6576	16659	13489	9924	1626	18158	7017	17469	20365	8146	487	5352	10076	16488	1481	14775	21551	12115	707	6694	19083	12816	4304	16641	11229	5973	15691	7767	21696	12915	849	18851	14456	19024	15755	12379	1698	14414	18100	13603	3540	14445	15190	11758	9746	10633
200003_s_at	15389	14977	2152	17109	14855	6046	19149	3278	7041	14030	10832	19694	16118	1353	5503	5164	19702	309	2920	17898	10912	8401	12064	10298	835	9491	18249	7862	10643	5743	7065	17388	4857	5195	15338	20953	15260	18687	9967	8915	14241	8484	5731	4712	6923	16368	11886	11696	7525
200004_at	18139	4650	14481	5590	17591	7337	3641	5381	11021	2686	20913	10684	11504	12282	13474	3193	13139	12822	12514	8815	14934	6421	4537	15668	5912	8509	9743	1066	18397	4056	7880	19394	5313	3022	13763	1842	18523	5431	739	10020	18033	17847	15270	21018	4020	6459	13637	10893	18062
200005_at	10087	11634	963	2502	12290	16279	18820	3065	16214	5286	14402	19839	1447	15264	3101	13407	13706	1620	5599	19972	9307	2627	4077	16932	4408	11153	14072	17980	19382	17995	8205	21202	12045	14750	16489	5414	21263	4737	11616	796	10187	15261	20561	19329	13627	10168	8176	17815	12137
200006_at	3904	18194	1091	3691	19995	8601	11050	3009	10077	913	1810	7718	14946	894	11083	14168	17767	17255	21940	18742	13561	12420	6209	16093	9124	7035	4952	13816	21536	20880	16961	11641	16536	11905	11840	11879	19477	19013	10264	11391	17096	14077	14492	2892	4918	16833	19451	20542	16710
200007_at	18764	9611	5225	6993	17736	4349	16190	1276	13287	3441	18695	9081	11777	6707	2102	16073	9914	3841	5394	20281	14948	21029	4791	3533	3467	12729	15342	1618	19482	14740	6592	6230	13817	11615	4410	19133	15629	7564	7171	12797	18836	8316	5063	11132	19290	17312	7607	15683	17575
200008_s_at	21662	16197	144	9343	20776	1882	2737	9569	15065	500	13923	21544	17084	14212	7632	19727	21276	19587	16854	4408	634	21407	11030	11335	2449	20614	4946	20900	19442	7903	3491	15753	18302	1193	17551	12265	21264	7157	7124	1213	5626	20672	2030	19704	17256	21180	19178	19383	21287
200009_at	19075	14043	723	2426	14838	4346	15816	16133	11893	1370	16824	16417	19626	12847	14072	10711	17369	19523	2923	4950	771	20075	5804	20509	994	19612	9175	8171	19652	15294	19476	20595	15949	14443	18052	11384	16095	16625	5330	657	11580	14570	16214	17090	11031	5599	16749	19313	10755
200010_at	19944	16640	4018	4063	15311	17198	15039	2799	20337	3646	15605	20754	18855	1594	4572	3916	15305	1055	13252	13458	6068	15732	7720	17498	7208	8467	18401	10455	16643	14386	8172	20337	19085	8869	16800	20688	18563	12454	11612	1178	12857	13758	6170	4194	4372	15629	14291	12536	13698
200011_s_at	6051	10962	2803	2811	20137	3984	19557	8080	15670	4848	1588	11958	17483	19566	7924	4739	6997	6369	1356	15508	17460	5467	14039	9291	813	6276	17444	12128	8840	10805	3963	21053	14438	16942	9394	15491	10989	17415	7471	11904	18973	20262	18541	20189	4570	9585	18975	21204	2654
200012_x_at	18546	16072	5413	15110	5186	9804	17084	3871	20352	4573	11069	18292	13126	857	12423	2948	16389	4661	18762	7341	10341	16041	5111	10419	4486	19825	18645	6793	10090	15745	8387	20754	15942	5358	16222	18952	17891	17856	12554	2976	20685	9265	3845	4612	12311	7220	11598	5242	7385
200013_at	20186	15014	4678	10959	17576	14193	8061	714	14077	4047	12417	12170	949	906	8291	8344	20565	2189	16292	21339	13751	686	9517	14926	12227	9842	6411	3400	3108	12079	7254	19610	16531	1606	20067	10389	17320	17513	8386	8236	14399	17692	14577	1763	11664	16006	15062	11719	4076
200014_s_at	5085	675	5400	5318	18163	15301	8229	1419	9744	102	2804	7019	1761	6061	2425	12608	2672	11042	13278	13987	18883	12192	11957	5490	5891	17126	10192	1748	7792	465	9333	20271	15943	4990	5764	10361	12799	4508	2902	9620	916	8651	16180	10946	8183	9075	16111	14492	2939
200015_s_at	13044	14983	3615	7338	20824	14653	16484	2742	10445	13399	21086	6211	5373	12565	15037	9835	5967	17405	9535	12767	21246	16507	17133	19960	13350	4016	10408	8869	18175	4295	676	11209	4004	19904	4589	16050	18235	16783	9607	2521	20532	20653	7403	14277	10441	7511	20109	18708	11510
200016_x_at	12851	9684	4803	2169	21041	15017	19964	10486	17630	7548	11540	18008	16970	2856	7993	14276	12480	11246	1232	9811	9268	9005	12495	19562	18938	5748	15546	3774	21680	15441	21037	17287	11685	9694	17549	10285	18904	11159	7955	8476	19834	5370	12983	8573	7459	9294	14798	14131	18933
200017_at	13543	11821	5348	2190	15856	17985	14285	1529	20985	9764	13760	19990	19621	793	7215	3022	18511	1971	17834	18140	11485	14085	7474	17536	18965	13890	7380	10235	7369	17734	5011	20975	18889	2402	18972	19209	17208	17137	11135	3401	19241	13684	5418	8090	8066	9952	13026	10810	3014
200018_at	13710	9487	2602	8022	9726	13273	19122	3058	19143	9563	2893	19021	10931	715	13955	1462	19169	3219	15934	7238	9412	10554	8871	16630	17948	20339	8407	7706	14294	6113	17549	20887	12375	7083	17426	16205	13192	6992	12786	13982	14179	7942	6737	3290	10910	15442	12976	9458	13707
200019_s_at	9606	13397	1376	4772	17899	13303	13499	1602	9765	1371	2455	6131	7855	210	9094	8764	16563	1726	6821	19482	10681	6593	6565	6322	11412	5015	7228	11341	3607	10116	13662	19381	12933	7619	14698	7741	20875	17763	11602	2196	18107	9944	12938	3421	9229	12442	14624	20260	2723
200020_at	14888	5361	9260	1299	14890	6353	5462	17603	10608	15759	6096	8881	7362	17772	3231	1592	9414	13823	6848	14095	19729	3970	18694	19621	1840	3304	20075	20184	9256	1205	3701	22009	14672	6487	1488	2140	20644	13111	9115	10055	9317	20550	22144	7521	9592	6913	17021	15672	6483
200021_at	11574	6284	5032	5044	16995	8616	11262	4863	4838	4481	6817	4126	9620	346	3830	8586	2204	6328	5743	2685	10660	7689	7687	7912	605	11026	11783	4866	18902	9720	8436	4145	15307	11655	12359	12862	10905	12307	7652	8690	641	8570	14169	9411	13599	9550	6610	19768	14311
200022_at	18288	15184	1289	8606	13043	13178	10613	852	20409	4199	1843	21401	6701	2593	18099	7405	19755	692	19395	19132	11308	5541	10562	18344	13815	6515	18071	10307	2935	16542	8030	20500	14008	4094	19225	12268	15188	17843	12801	12298	12081	16003	13996	1377	16441	10945	13918	13917	1729
200023_s_at	15349	17126	1202	10184	17120	18248	16200	9061	21589	10986	2434	20311	17126	1473	9095	11933	18683	3666	15305	14846	10174	4636	5363	16552	11726	11753	15066	11787	18545	21280	9201	21507	17641	17151	18327	16062	21723	9440	10927	484	11179	15515	2526	3872	9857	13888	19563	14565	12798
200024_at	17476	12238	1257	15335	18505	19956	19737	2032	18087	4132	4896	21842	9991	4203	20521	4466	12497	349	14565	14838	11606	1722	7197	16311	16063	17861	9438	15928	8180	9688	8147	19188	14070	1155	19336	21703	14808	19095	11972	11382	16320	12398	2253	4729	18414	16008	18409	15941	15331
200025_s_at	11695	17778	5912	4090	13650	15652	14499	2033	19554	6173	11045	19926	18956	392	16543	9009	16086	7530	15589	8890	7927	3602	5697	16619	14028	15432	8345	9827	18730	15753	11076	20238	20052	13369	17623	19753	17154	13605	12125	4287	18655	13229	5060	5460	6676	6934	10911	3121	15563
200026_at	18189	15450	8022	2761	7294	9738	16490	4580	18277	8252	15917	19005	5993	523	9376	20194	20692	2436	7939	20483	7361	6857	13865	20442	5572	16870	12696	20917	11611	14195	11027	20353	11444	1844	20457	13998	20110	8450	11803	14196	21526	12086	6692	3241	14802	8406	10520	6115	8252
200027_at	1258	4767	1765	232	19983	16151	9143	16836	10560	1396	14257	9726	13342	18674	13743	19272	19759	11021	19486	9909	19664	1355	10429	13891	12493	4258	11539	16201	21049	16668	21103	7774	19362	12518	9285	2480	10671	21562	329	15423	20972	18751	17374	19103	14680	6894	17914	20994	1519
200028_s_at	13753	11563	3212	447	18010	4486	8226	18287	6129	2527	5869	20428	14581	16422	17034	21209	3168	19507	3610	5429	2084	11542	11522	19755	6066	1284	14675	15534	3910	21722	21956	21612	7741	22048	16114	7538	20702	21412	11888	10818	17348	20290	17859	19819	10398	4966	15190	20162	8433
200029_at	13012	16711	8033	17005	16909	15124	15688	2978	17083	4710	13702	18293	15268	708	12219	8743	9376	1143	16872	9436	11761	2082	7681	12107	5024	6118	5840	11234	13557	15218	6923	20568	16632	17574	17004	20108	11046	14417	11159	3448	7694	13075	6862	3257	13334	13635	13910	13856	15084
200030_s_at	19599	16630	3515	14852	17538	15130	11463	9949	10772	3475	8634	10779	15890	8090	8541	17907	9774	13721	12602	2557	9490	3641	7491	14703	10650	17507	7374	17730	21374	20173	11218	19531	18726	19900	15902	5447	18815	9474	9905	610	6387	9296	5482	10086	3834	18368	16853	9859	16673
200031_s_at	14540	15453	1961	15787	7414	14895	13067	3049	14040	4933	15440	18615	7140	362	18686	2795	17498	3556	17370	16646	10178	4356	7333	16768	3308	10921	16441	9175	7724	5122	4886	3721	15197	4151	17661	21870	16493	13812	10858	12166	13172	10255	3979	3678	12623	14759	13171	4428	14802
200032_s_at	18264	10986	5216	16261	3846	15864	16623	3498	20214	8048	9540	16879	3867	621	16908	12544	19578	12085	18982	1926	8691	5163	7224	11964	18277	17311	14428	7283	14869	6272	13518	18440	13304	3883	17087	10086	9527	14908	12561	518	20704	7819	6299	4835	14875	13535	12529	6812	8419
200033_at	18492	5095	5843	5847	13127	11396	7106	6433	5024	682	19464	2921	5406	20989	1708	8076	13998	19718	10862	2163	4761	12473	6748	15280	10135	11624	12533	1860	20747	5572	8054	14852	11405	943	16698	619	9375	137	4367	1082	9593	17582	17611	21179	494	17170	12163	2692	19760
200034_s_at	17955	16237	3143	8818	7226	19243	16031	3519	17394	16827	19725	20849	20020	5151	16229	4774	12085	5718	21822	12393	9494	1161	6504	14002	10890	13687	14308	3990	10491	14309	9975	20259	12163	7908	19085	10718	10661	20903	11636	12520	19511	20610	4747	6637	12834	17341	15630	8449	3806
200035_at	9835	10956	18582	12011	17861	15946	17055	16389	13955	13483	3605	4244	16396	15433	9398	4977	1044	914	4829	8694	5925	3216	3864	21108	1256	15438	8283	3401	11577	18581	4099	19038	16297	12285	18708	8358	12288	18259	5700	2113	12264	19933	16098	13703	8567	2836	17419	10423	2054
200036_s_at	14630	15742	3050	10417	11947	19429	16855	3495	20306	7562	7194	21886	13923	2105	18969	14612	17011	930	12184	18646	7318	8995	13915	10369	15178	17112	11162	13772	18908	17897	9043	21598	17734	10164	17805	19083	15107	16026	14141	7061	18150	16198	6297	887	14810	18366	19883	13709	14407
200037_s_at	9426	9158	1815	258	21964	10322	17955	3147	7333	1978	20279	6703	18861	7698	5112	12942	13465	17466	4753	11048	21318	6104	6758	19511	3882	1632	14384	1300	18129	15118	2377	13012	10225	17929	13427	17696	15728	11192	236	10372	14489	8991	20113	8345	7598	6265	12339	17514	20627
200038_s_at	17962	12742	5188	11958	6608	14268	12806	1581	17869	3611	16806	19796	9080	1037	14181	7671	18812	2761	16880	11663	7452	886	7348	17566	17122	7103	10323	7052	978	17223	9900	20863	17447	4606	17317	11803	12524	17039	11300	13130	13635	15023	4285	2965	8329	16661	12025	8417	4375
200039_s_at	15961	14507	1420	1972	7813	4258	4856	10192	9304	2906	4289	14733	13243	5041	869	9840	685	1332	625	20274	20763	13116	6251	12168	1126	2399	17631	13595	5046	3792	4665	3329	12068	18358	3538	1574	15275	16210	4820	8413	1107	10501	18364	5220	4448	18807	10668	20621	11142
200040_at	19856	6762	3670	1573	19129	11317	19654	3080	6173	170	19486	2103	2580	18719	4128	20419	8825	16372	1351	20912	14619	1800	12999	20984	1367	2684	3938	540	4968	1180	6723	18954	5032	4085	5069	16260	8669	13457	8156	7200	14497	10366	13029	19639	12772	7787	19900	20845	9713
200041_s_at	5660	9832	10885	6860	21666	19640	18633	10086	17572	2028	2020	6026	13626	11144	4441	18039	219	2428	14928	9900	1788	8464	4738	16683	1082	7008	21235	10569	20717	13682	6081	21807	20611	6886	17711	3559	19510	4642	7082	843	12539	19024	15143	3935	16021	5367	18073	6362	19170
200042_at	7303	14676	1453	929	10840	3458	11954	7745	1065	2579	1614	1714	6775	3813	13879	9604	21328	13122	457	18838	6743	10530	1026	19780	1195	6235	6556	1913	15613	738	2349	19017	1984	1407	3814	8286	20488	8691	3244	12415	1237	2531	12968	11130	12232	9505	14571	10998	19476
200043_at	5758	14083	2287	6765	21001	13693	11783	6079	7011	3059	14685	11007	9904	2641	14053	18751	7611	14467	19195	10718	8927	737	3483	18729	8379	4242	4605	1393	19651	14657	5027	18989	8684	11381	13977	7464	15304	11471	1931	6629	4826	11157	15642	6450	7721	8964	4874	19490	3630
200044_at	19009	11816	9503	6027	20747	10972	13176	8680	10316	11540	19110	13073	9211	10613	3472	9039	6377	15976	17911	8487	19796	6036	15811	17296	1168	7407	8555	8454	7650	2904	9118	18029	12368	9755	8959	4285	9836	480	678	12526	4738	19825	14719	10557	5525	14421	16980	14158	15678
200045_at	4633	552	3272	1550	14422	4429	4651	17347	8737	15855	2067	2430	238	1692	2642	17215	3329	16669	13004	21690	2431	2428	3108	20461	16543	8293	10614	1982	1420	19126	4313	20047	4216	198	9669	1520	19699	1690	7554	11800	552	11408	3382	16954	14803	6841	9205	8024	13533
200046_at	16063	16463	3022	10300	19791	18767	2981	6905	11092	12368	7868	16208	4593	8327	15007	19591	19333	12045	19295	19545	10752	19876	8819	15811	10948	22005	10356	16477	17124	4339	123	12955	19248	16117	17192	1719	10216	17481	9376	18206	7083	17839	2663	1099	2462	19664	19377	22095	6439
200047_s_at	14185	20066	2708	4835	17890	9400	7055	3507	2976	8845	8349	9998	17690	20075	15761	14627	11527	21070	8830	2354	11320	15947	13045	17759	21810	3950	2748	9077	2914	749	7283	20736	18106	7654	7130	8719	8657	1513	124	9026	15145	21684	13279	16192	6193	5631	12322	4184	4860
200048_s_at	10548	8142	2775	1979	18950	13086	14478	8512	1247	3858	16044	7437	20266	8233	15427	2551	7552	14980	15504	19281	21943	19847	2008	20053	11558	3857	5315	8681	17223	9149	9855	12214	17918	19073	1728	16667	13704	14626	1563	13270	17651	13306	13854	8601	11936	16350	14366	16434	6761
200049_at	3779	10616	7862	9633	13028	15277	13341	10169	12611	9247	1168	6821	16988	12934	9683	10400	3296	5362	15129	19126	5030	5034	17918	12818	15197	13511	13613	9804	19233	11054	22153	16854	3433	15907	19808	2227	18811	16564	9508	17158	9559	14658	13239	2076	7638	10711	11131	14124	11019
200050_at	7661	12010	3404	9521	16896	20008	6641	1295	4854	7480	17958	16656	11480	12089	11280	13759	15697	19065	4814	12358	19590	480	4713	14666	12210	104	11322	2505	20194	10055	4928	21497	1271	15841	16038	3923	21974	15460	3784	15779	20887	17515	19257	20521	20139	5699	10758	2923	20596
200051_at	1925	16594	3609	535	5760	11142	5619	6136	548	5400	14127	16421	6007	4095	4587	6408	19379	2048	3358	13748	2911	2438	4462	21707	5220	6749	11934	16064	8175	6776	11364	18477	2001	6155	7119	1116	8932	4108	10762	4314	12350	17990	19424	8648	9617	13362	13704	17240	16519
200052_s_at	20491	7792	1273	6870	18402	10373	2229	6783	12392	684	20640	20694	1034	15128	8751	11408	19997	2473	12580	5311	2936	10201	5850	17048	1427	15768	4224	10824	20713	1724	10490	20679	13692	1116	4262	4182	17056	475	3245	3815	1967	1561	1232	17913	13542	18117	12129	18958	19675
200053_at	4046	4585	356	2839	10600	3137	9264	4356	10739	4654	14472	10234	3218	2202	3972	7432	7777	4598	10421	17778	11318	15014	13467	15271	18194	13085	9538	4531	1788	16178	1402	19636	16842	3811	16659	6184	17575	11907	10555	996	4216	12246	18235	6909	17792	13740	19528	21898	14153
200054_at	3990	14571	5063	981	2763	2829	7401	2248	354	338	1752	9285	11099	19588	1971	20540	20238	2577	1069	1946	4905	347	13936	3788	11061	12912	10444	13463	13112	4421	21883	18586	19046	393	9538	4651	11414	2401	1124	1745	1770	2185	20638	18586	10635	7015	7661	16846	8221
200055_at	5544	20143	2887	4439	18989	17130	13696	1476	16273	3485	2750	13213	17049	6374	7832	11602	19381	823	13814	14626	2743	3767	17862	19801	3516	13593	19915	9594	9475	21993	3702	17459	21299	14236	19854	10096	16624	8299	10532	4557	2277	14558	15080	2760	7444	12690	21655	17151	17852
200056_s_at	17673	1960	4915	18628	13848	4639	3557	4889	782	8670	9693	5316	19217	17350	4086	16413	8014	21531	1283	18186	21940	21046	3781	13739	14167	11115	3807	10685	21378	2180	10857	8821	14836	10810	19408	1303	21846	3635	5497	21615	21300	7930	2543	17946	4917	11609	13948	17860	9103
200057_s_at	9963	11375	5701	3961	19771	18149	10285	13693	12317	12003	17772	14924	12607	11803	18815	11991	9855	5462	12641	11529	4319	6184	13822	13987	8201	5326	21220	17545	12568	9392	9059	18228	9356	19222	19886	5462	17773	11639	9546	1785	9489	19378	5619	15146	15913	6395	11463	13428	15463
200058_s_at	13146	9419	3628	20731	17967	16197	12273	2992	13830	6337	19208	3852	19925	8663	15177	1423	11116	4681	15643	18933	16911	647	1886	13235	6627	5432	9851	13944	21069	18695	8754	21513	11753	17579	15275	7050	16639	14546	8503	685	13580	20789	19894	12528	21037	10842	16935	18079	1446
200059_s_at	15186	10713	1830	11496	11720	5273	5391	1356	6948	1991	9110	12011	7715	5242	3742	14308	8839	17845	7872	6460	12466	16409	11819	14762	688	20268	20337	14797	18987	8247	8340	15778	18582	7454	2404	2375	16903	15234	9818	1110	6763	10490	2431	13221	9139	17374	16991	15419	16396
200060_s_at	8619	10675	2990	3603	18361	18219	7692	7428	9887	5817	2921	7435	15190	20888	12301	15439	12461	6658	2180	12176	3597	3904	5394	21042	9910	8340	9619	184	13692	19966	9292	21260	11239	5649	3160	6271	16020	1673	7991	15989	2074	19234	19740	21050	20441	10593	6012	19484	11656
200061_s_at	13096	15139	5424	5079	6740	17628	16023	3773	16947	7464	19868	18746	11344	413	14535	8681	8180	1782	20108	6747	9930	2664	5334	6802	759	18114	15142	12099	17167	5209	4796	20556	15653	2387	17989	21933	12526	14637	7438	692	18659	8706	7573	4192	4929	9963	10104	2727	5084
200062_s_at	16396	18209	5637	5306	7153	16751	17012	3810	15648	17387	14654	14824	14370	402	17951	7629	12093	16843	20185	11069	12339	715	6740	15459	13958	17087	5578	6502	21144	13707	19111	21192	19008	12687	18837	20277	16901	13115	12097	14388	20552	13660	7348	2521	4911	14894	13083	6036	6844
200063_s_at	3917	12391	2984	6712	19855	5808	9667	2349	18186	2151	20587	18911	4722	988	18897	5270	8697	5560	19721	2765	8945	5701	4341	20843	15986	8603	14499	12040	5966	12579	21479	21864	11664	9568	17876	4811	12900	11950	8811	2984	14460	6629	7627	9336	13462	15893	10544	7207	15506
200064_at	16087	9448	3780	18353	6891	14007	3668	4452	13482	2667	20527	18442	758	6365	15420	473	4913	6216	21704	13206	747	12572	5409	11328	17017	15530	21944	5023	2436	831	7903	21685	7535	12710	19909	526	18669	4900	6434	2787	2238	10715	18270	14650	16972	12754	12280	14458	15475
200065_s_at	4399	1494	4287	15573	14401	9042	15911	13823	1082	11312	9541	16506	1893	10860	3578	5784	20439	12756	20466	16113	8863	19892	10068	18492	6045	17347	10928	8383	3685	2313	11977	12751	3612	15217	17060	3831	3052	18301	914	12702	1310	9897	15441	6270	20671	17804	13507	20239	11381
200066_at	18625	14860	15239	3722	7061	5058	7861	2483	841	1430	19805	19828	16401	8619	3393	1887	10615	8334	254	15143	11780	21288	2542	2435	1614	10713	18241	21793	4976	17597	14445	13422	2868	12163	8613	2086	19002	10019	10703	3581	8896	13300	15395	19134	15005	21131	17383	17372	18503
200067_x_at	6779	19128	1667	8622	16729	16250	16385	2490	12219	1840	19758	16429	8895	10299	14330	5785	19039	20295	8614	13602	19205	20646	7521	1404	13721	20426	8206	16274	16844	1130	17712	2575	12463	21529	16406	21784	14685	20940	3873	1200	18850	12160	6083	13361	5719	19518	7416	20655	5494
200068_s_at	2730	1489	21519	3006	9692	14551	7444	16185	10852	2922	19126	19052	1340	5677	13173	2549	19187	13517	8443	3058	4429	887	8794	16253	14394	17788	4790	20720	5550	6396	125	5393	8248	11770	4520	14113	16132	12229	1709	7292	10713	12157	2742	16713	8521	17153	17105	15984	14496
200069_at	1665	21677	2443	1116	4252	1960	14261	19034	1103	10335	741	15516	1020	14784	9026	2680	5588	18572	15496	13238	6958	248	13273	18841	15208	1106	11988	16190	6192	6219	20400	20391	7975	11520	9816	2093	9998	2326	1205	15213	14368	14486	20882	10569	4556	15290	18306	10290	15538
200070_at	9054	20824	2980	423	15819	8268	20677	9529	6769	4768	120	1725	4015	6446	6102	14076	8038	1489	5836	17939	17426	17305	3833	21753	5690	18462	614	10303	18171	10297	4844	15460	3895	16663	3511	8249	12804	10295	8019	6310	20434	12758	15391	8423	12127	20576	8585	18096	8849
200071_at	9062	8996	3517	2132	16048	1336	7378	2100	2121	1730	4477	12878	1775	16920	558	8369	20908	9709	7843	16328	15483	1165	2047	17164	9586	9005	10133	3056	12227	1003	10200	15319	8173	7367	10475	1460	5735	1359	164	1744	19477	16234	19583	9668	1587	13934	12737	6367	2149
200072_s_at	21440	1739	4908	3335	15392	17170	1954	12416	7559	6083	20231	17595	8628	6473	1353	11304	15909	11699	11512	8969	9176	5236	738	14172	2848	8831	21789	15222	3742	609	8096	17380	3857	504	1710	7845	20004	4931	2618	10585	13879	17073	6329	17789	17937	8843	16356	18535	20696
200073_s_at	8439	15575	17834	15020	19529	4110	5532	5066	7718	2021	16338	11476	5811	2786	2195	6102	3114	5410	9081	5391	17324	10196	16295	20447	3975	10561	12506	8098	16793	4276	21075	18369	16601	10756	13293	5543	16774	2301	1257	9624	10880	7703	20667	14403	2360	10217	10505	11717	20108
200074_s_at	19794	15570	2753	14194	17873	14562	18479	2279	19528	5504	14763	21136	9233	3842	11495	9472	15786	2035	18923	19757	10281	17761	6362	12572	8775	15504	12163	13204	14397	15816	9186	21842	16340	9973	8067	18457	18640	7969	10937	1708	17050	19861	13618	1672	2028	15724	16869	13794	19541
200075_s_at	19868	16816	12065	21308	17292	9766	3589	2244	606	1280	13294	11631	565	6182	1667	10000	16642	2488	7202	20973	21469	8872	9795	19840	240	16795	16622	4243	7232	11942	12035	4838	18811	11098	4610	8966	7111	15152	7773	6280	4623	7510	3797	1059	18403	13680	14212	13845	5146
200076_s_at	6060	12748	4282	3491	12236	14158	12401	10331	3980	3521	16896	16154	6404	1404	11511	1686	2053	1855	7289	13788	6721	6038	4616	10144	1920	13526	16794	6048	21434	16807	14525	7373	9728	17716	1320	1110	18500	6543	4626	12648	2435	16604	17166	380	20884	19034	16557	19374	11250
200077_s_at	6716	9950	12837	15577	8993	6366	7953	1489	8849	6424	18641	5658	13677	1492	3757	8781	5481	4726	13994	2870	12430	8613	9265	16125	2610	9481	13434	1586	19294	7348	8771	3018	4063	9212	18113	10576	14028	18709	3124	15006	973	9088	16234	6224	18155	10357	13074	13801	9880
200078_s_at	6710	9210	2741	3784	8703	8639	3520	10564	2842	12	14181	7265	9875	13615	17153	5603	19986	4675	2999	20339	9648	20570	3721	4112	1037	12288	8928	14785	11902	1812	6913	17138	7020	1404	1817	667	12144	4956	1724	5238	1567	12269	153	15148	15268	9731	10366	20685	13497
200079_s_at	17012	10001	766	11137	17849	4057	5351	5887	6024	791	14320	20524	12994	8296	2180	499	8778	2571	3145	13170	9734	17877	4514	12379	6436	5902	14472	15657	13764	4629	8379	21208	6895	10644	2355	11540	18005	8850	6523	1248	8024	11323	19500	18682	14775	14292	15937	21683	3195
200080_s_at	16906	2589	18995	6292	20054	15902	16032	1589	15071	3002	15787	6057	14913	6501	10760	15710	14161	18489	15206	16552	20806	17705	8970	15918	9784	2319	16235	3541	20112	2253	7222	13676	18499	9593	17952	5028	13018	15998	5143	174	20597	5560	13288	15978	2195	7846	20020	10615	17683
200081_s_at	20275	11365	537	15201	14818	18943	10054	8106	15184	10275	9998	21536	5708	9345	20306	12311	19273	1589	19270	8101	11138	6429	8935	19235	11942	5057	14419	12464	6919	19216	18843	19981	12623	9268	18956	15285	19239	11691	11127	6435	15723	12715	3462	13480	9499	16321	19141	7881	2721
200082_s_at	20619	17759	2667	17303	17887	18183	14097	2271	19935	4578	17972	21656	18410	2351	7495	15625	19661	1692	15500	13564	11656	5870	7764	16757	6466	9364	16741	10263	3730	16393	8125	20739	14531	4314	17946	10177	14652	10685	12113	4818	20901	19434	7304	3387	7356	17315	15972	14894	10623
200083_at	15633	10652	5319	3941	19093	15725	6746	12112	10292	8275	5175	11248	20550	20470	12571	19885	16724	4654	21522	12163	13637	1385	19416	21702	7409	6456	10755	1431	19386	6227	18454	21678	11191	2704	17824	9322	20428	7338	6897	5209	19345	15837	5391	19836	13199	3292	21144	18772	8099
200084_at	15938	9991	2935	1500	14265	9422	5297	4043	3267	9370	21226	10535	17458	13941	2389	5126	17233	19241	5575	4804	14443	1732	7982	5611	13367	10045	10251	8739	17521	5318	4238	18730	16548	17665	8666	8990	20972	5229	1857	14666	14951	14971	3611	17761	2312	15148	15796	18685	7767
200085_s_at	18651	19272	1320	7809	17319	14455	7516	2110	14891	2541	6877	17041	14704	1649	18406	12022	9056	1801	17697	20784	21080	5510	5587	6085	995	10293	14226	4517	4296	7533	5776	335	20139	10457	2371	20828	12146	18736	10114	3081	17099	7705	2934	176	13569	15684	17191	18102	8508
200086_s_at	19737	16336	2451	4186	16763	9712	17290	6194	17220	3495	1559	18492	15277	1893	11445	19196	6658	3517	14140	19473	15247	6442	4004	17119	15532	17176	16295	9968	18872	10918	19994	20375	19320	7363	7093	10056	15525	18638	10742	12815	14011	17937	6478	1975	11780	15857	14201	14882	11108
200087_s_at	5408	14763	17828	3028	17675	11415	1664	1642	3730	2828	20465	10588	14658	17461	13275	11115	21069	20301	13355	6812	8164	10027	2064	17127	9044	14320	3629	9004	15656	761	6701	17873	4823	11811	5280	598	12864	12629	54	19857	20360	19617	1393	17171	4671	7670	13226	16625	13722
200088_x_at	12099	16581	4233	8515	6236	16183	16761	3137	19722	4567	16172	20343	10328	655	16566	20187	19186	3054	9106	6544	6812	14901	7473	18175	11002	11420	15168	7537	15593	12105	10871	19009	13736	13378	19932	22056	18094	16030	12177	1426	15891	10237	13405	2322	15116	15574	13232	11317	17909
200089_s_at	5271	9369	4179	4702	6568	20428	17715	1586	19941	4290	15128	21765	17389	1189	14983	8925	11899	3324	18783	2987	8641	4173	18858	18380	16959	9840	16196	5815	20593	13380	12968	21797	17292	7164	13119	20396	15460	3356	11437	16004	20148	14413	6614	2318	12308	11765	17424	9596	16420
200090_at	3032	17211	2048	239	18074	3080	18772	864	2734	5960	10816	13928	1116	13033	19856	2070	9880	18469	13335	5216	9848	1018	2554	19025	17937	5604	702	3649	18053	17418	13458	19066	15957	21352	18866	2899	21848	1613	9482	10146	19296	20906	16725	14152	13917	4098	19390	18856	1561
200091_s_at	6040	12036	8347	2966	11657	12160	13670	876	19222	9054	19301	18319	13969	1829	7276	3186	13330	3271	12452	8384	10772	6641	14443	14471	13779	11048	12766	10551	8089	15705	7010	19145	19384	8447	18726	13356	12767	5581	9712	11262	17069	7789	5484	10732	3583	15020	14008	10795	14629
200092_s_at	12819	12570	8848	4172	5197	16265	15341	3355	18052	7087	11628	18035	9205	764	12748	7375	18080	4579	8120	9174	10211	1442	9833	14033	17070	5915	5998	11994	18996	9999	11234	19838	18284	9545	17649	18221	16702	16655	9852	5271	19116	9417	6742	4827	14010	15413	12089	1693	5736
200093_s_at	19901	18823	2654	5803	17936	4103	10818	2718	19732	9144	12359	21207	21764	1391	2056	14105	7549	17069	10747	20459	20199	2911	6664	16158	7348	9679	15230	20974	5053	18265	3816	19810	20098	11702	13202	19393	18532	9493	11348	5676	18990	18002	6398	2148	14861	16262	15586	16328	2286
200094_s_at	6491	19598	3600	3899	7131	16386	4744	4077	20510	6701	16902	17114	18852	10385	6267	19345	21635	3034	21751	9422	5865	4012	11305	20088	12596	12892	16201	13654	5394	17746	14186	21858	11646	4345	18651	16710	18750	11889	12574	2796	19856	16884	4481	7454	20651	6792	18015	11764	17288
200095_x_at	15841	12754	3451	6524	11319	14183	14244	2251	16749	4257	11013	16732	17547	606	10844	4714	15292	3572	16241	15562	11682	1231	4531	6640	9760	17321	10961	13092	19616	17757	8104	19809	13194	15730	17666	20274	18769	11263	12830	3881	19675	11939	5884	4849	17944	8429	14561	4942	18434
200096_s_at	21091	10296	1671	10622	11232	5301	4391	7221	3228	2059	2748	13235	9092	18818	2065	14607	10143	15703	7570	16520	6325	20367	7390	6170	3690	15657	13162	7503	17485	2482	456	18007	8400	9479	16340	7351	11530	10732	1566	17933	6290	6722	1159	11243	11646	15790	11422	22081	16559
200097_s_at	20629	6799	20373	7172	19267	8365	2836	3622	9049	15203	18801	4527	13032	19905	3503	9249	12677	19022	8868	7670	17437	16873	16415	20908	8433	17249	4419	4139	3350	2522	10079	18168	11783	4820	3139	9886	17636	7456	502	2132	13221	18804	1559	20897	4444	8519	13661	8328	5140
200098_s_at	16657	13921	1901	496	20067	15956	14798	18590	11529	16708	11700	10654	17563	1622	20346	16196	8595	2363	16311	12546	20114	1695	2184	15933	20321	2286	4559	20914	19384	20562	642	16316	20587	20195	6305	19504	21730	20825	6355	15468	7841	19065	16144	8348	10732	10150	13749	9585	13926
200099_s_at	20062	14820	4169	13847	3692	18126	16550	3005	20850	4677	6991	21748	12236	1566	17022	8957	13397	6305	14958	2821	14170	3513	7928	18662	20536	18020	1969	8093	19038	11871	6605	20526	17836	10404	18202	19168	13545	17875	11574	12130	12232	12700	3950	5742	5789	15523	15490	6527	5024
200593_s_at	20536	11413	18813	8438	9512	12452	2446	7599	6734	9071	19668	8478	1030	9112	2966	14780	21070	18749	17469	6191	2835	14082	17160	18591	4579	1917	21739	6896	1700	10206	11777	7640	1412	586	1447	2775	14091	4349	6778	8698	2373	19998	17281	17425	11136	18409	10821	5989	18162
200594_x_at	8465	1821	21293	3207	15674	13353	3938	7864	14299	4379	20682	6906	4954	12737	7983	6334	16921	16528	15006	1585	3789	2381	18945	19016	1548	3115	13141	4847	5459	3328	6467	18941	2842	6485	3900	7760	13829	17268	5101	11892	10723	10451	19088	18957	10374	1324	13369	5395	14725
200595_s_at	17216	17702	6554	1732	15243	19803	3383	1093	6623	13502	20544	10003	14345	21052	13715	9950	21086	9446	5232	21215	15076	2190	6678	16790	20158	21160	10801	1686	1053	7590	19114	15869	14671	2484	7033	5031	12553	1702	747	8281	19779	10970	1993	20778	13282	9379	15218	8695	9178
200596_s_at	21504	10405	5381	9807	3348	19047	11143	5675	1096	21338	21889	16938	15331	20628	9195	3602	21930	3704	15778	8105	8044	5306	18698	7633	4138	9584	22017	4605	20702	15306	13122	18379	10003	8970	2802	7260	16308	7533	11451	14323	11110	16039	1608	19195	15146	6063	18426	4865	4683
200597_at	5304	9042	14472	3362	13137	22118	15608	14529	16402	5235	21556	18371	15130	6160	21123	21602	1260	15437	19334	20095	4697	17006	19325	21875	5593	20444	8509	6633	21223	15952	18499	15355	11437	8734	12446	13122	12351	5366	1867	18324	20203	7530	893	14449	14813	8821	18063	5573	642
200598_s_at	18790	16355	1483	9368	21886	15249	527	10600	3556	15794	22159	18346	8884	21697	9004	2375	22155	1979	11481	3078	18292	8594	13020	9322	973	4359	6009	20172	21094	2385	730	1460	17721	19777	3461	1516	3396	17243	1164	20716	10154	10052	988	20300	21352	21364	9745	14519	21776
200599_s_at	3039	5187	15766	8052	21400	12429	2122	5126	7548	1891	20953	17388	381	17844	9287	5612	21971	14205	15873	11053	20927	1392	11717	16442	7112	8404	4752	8636	4034	2417	1620	17539	15175	17165	3608	866	347	10770	1007	5488	16427	8127	4679	16875	12873	10786	12107	12691	19031
200600_at	3717	1794	21349	10643	9151	16134	4266	661	5931	1333	19446	6509	8353	7593	770	106	11499	1713	10542	18719	3760	3280	19169	12985	1264	2289	18388	9818	7221	3234	350	21781	2424	3343	15381	12102	3057	14825	3588	2539	4911	7144	18133	14630	4439	5053	10008	21189	21191
200601_at	7336	11570	3193	10602	8902	3292	21547	2856	1926	9356	8939	300	21521	13025	13763	3937	20145	2614	9144	19344	10387	6341	19925	20440	3826	4426	14310	9606	3225	16554	4891	17325	4815	21051	3069	9324	6044	8580	10336	10925	11094	17693	20386	17546	20919	3051	18982	9703	3701
200602_at	4334	14270	6847	145	18793	9318	13485	640	13835	18722	10271	12503	4810	13411	18163	19786	8559	18024	21528	20084	21189	10904	16740	11989	16749	1337	11678	10533	18629	18673	10899	13330	8394	10274	17856	13296	13289	8900	637	4111	21780	19203	6041	12911	5532	10109	10321	14225	7356
200603_at	12083	6414	20214	1503	10017	14025	4938	1273	15189	7125	19581	8264	15367	19820	5106	1041	16013	19578	5749	4628	17915	12207	6622	14717	15833	8832	11529	19564	8662	12717	8629	21173	19910	17362	19880	17593	16753	5857	988	19849	19060	18465	5788	17101	4586	18423	8491	16413	16585
200604_s_at	21557	12931	20000	11959	18804	18703	4966	10867	2910	268	8933	21652	13870	9362	3918	6195	20841	19609	17857	6419	8626	13671	11791	10429	9158	12352	16432	16447	7068	7337	500	12482	10474	4453	20164	10459	18565	10883	6684	13938	9068	21464	7392	7950	15262	21966	11655	21762	11913
200605_s_at	21759	3780	21410	8978	20569	19418	2181	6516	12527	16130	21610	19813	15051	21690	4988	1742	15104	21381	8322	1750	7929	12470	15094	15883	9970	15550	20194	20290	18862	14242	194	15208	17393	15033	19727	19345	20846	15813	3233	4202	20019	21993	4149	21036	4515	19279	9297	19544	15315
200606_at	13590	3304	8803	4831	20889	17719	12616	15331	12042	4651	16653	1910	10007	15903	19779	20479	14230	20794	2034	20921	19190	4037	5670	16229	10145	15807	12259	7911	6843	10580	2654	13621	7267	11984	18783	17328	1712	16781	790	3911	20057	8897	9862	20883	777	1161	5844	11860	19805
200607_s_at	20205	8653	5764	21663	21600	3410	5621	1959	9307	20967	21722	20212	18397	19739	1765	9381	20036	455	12518	10821	4671	2571	1265	20587	4573	146	2177	8934	21855	3865	14886	5305	1086	20261	14078	4947	19205	13270	11645	4205	20240	22078	15977	19821	15986	20365	11622	8833	8127
200608_s_at	13479	16042	18349	6475	20006	3201	2370	158	8753	3893	19035	7580	11271	4375	1530	15533	5551	13419	8821	10985	21439	1044	4523	21559	18506	2585	3148	5533	12505	13389	19722	21774	6667	15370	19684	2519	11562	11842	305	328	21582	15822	19737	9195	2027	4843	10918	6768	17938
200609_s_at	14946	1999	2044	16609	18986	4587	7688	1240	17724	2234	19011	3361	3361	13313	4427	4516	14850	5359	15266	20861	19862	13706	10297	12440	507	11527	8560	5976	16595	3899	3612	20262	17607	10670	17705	5483	10598	5491	1275	3035	1774	8595	18434	20444	18158	9092	20176	21471	21279
200610_s_at	14660	14274	1951	6846	20690	17428	6495	3323	13139	2794	20570	6820	1649	13766	3658	2021	2384	6047	4390	549	428	10302	10331	15615	9276	8425	14745	2199	20526	13547	10408	12658	8287	7408	12925	9576	18182	1704	4289	2024	11867	13841	16712	20447	11034	7641	8253	19823	16355
200611_s_at	9479	9086	1419	17626	20344	1841	2830	6813	8861	6914	19828	3301	1033	19470	629	11365	19782	4082	6422	6176	5041	11846	9582	18522	15	9059	10669	2683	5179	5230	5009	10456	18642	4686	17877	104	10114	1665	6345	11060	1838	11230	19099	20864	20145	17053	17349	19035	21025
200612_s_at	19176	19505	2026	913	21128	8913	2490	7445	18703	20290	1098	8882	4998	15064	15166	5317	958	3761	18919	1525	5031	5803	2346	18205	4127	10035	18978	2725	3949	9768	190	16107	8362	21957	10283	21793	10723	20653	4924	7711	19231	9229	15484	17826	14255	9789	18499	19839	12857
200613_at	19222	18285	1879	18480	17242	16088	12727	18144	10799	918	16501	13761	18129	7315	13262	13600	903	14633	20869	19485	20961	7932	14954	20230	1237	7734	18126	9965	13651	5457	351	14997	20228	16014	11181	21434	18238	20309	11078	15894	6158	16668	5676	5056	17346	17876	17731	22006	14917
200614_at	4583	1354	6023	3124	2375	15096	6514	9938	9996	3547	21057	20468	3209	11528	17595	10012	18234	7357	14282	17195	19094	8061	8825	17131	3100	4053	15214	11748	20719	5587	6903	21809	15908	11483	15614	4332	11166	10666	945	6847	18775	17060	13251	19534	13662	13161	15865	19986	4348
200615_s_at	17327	5698	2947	8912	12187	1915	1450	11737	5036	5155	3625	16670	1298	14525	5085	1128	8844	1786	13624	3518	2775	2178	18916	16953	4756	122	21064	16896	17008	7157	2309	659	16041	20302	5657	22069	18174	7396	143	14684	3291	7075	20316	6468	20624	17195	19869	21358	13708
200616_s_at	18879	19496	5350	19904	21674	19426	7659	21533	7201	21986	5609	15331	21796	11955	9426	17408	21727	3394	17202	3870	17613	4952	10899	8232	2397	9023	12246	14470	22129	8882	9866	8973	13358	22079	11639	1172	9899	22052	10194	15627	7304	16748	18249	19897	13656	2211	13997	16766	21417
200617_at	3838	12768	20267	1280	21203	22021	13490	19297	11123	16793	17923	18922	20245	14469	14706	19954	19749	10315	19984	1207	4302	3157	9542	11818	10050	13136	10679	14420	7110	20379	13362	13823	15423	21696	4132	5459	3773	19668	13676	9730	16996	16679	13811	21510	4122	14674	14736	13225	6565
200618_at	19664	7160	2949	6018	7426	4681	12634	5230	20793	5119	6952	2039	15522	11310	16281	5255	9783	5383	8827	5433	15453	20617	17102	21055	828	2138	19082	12701	19350	21780	3583	21442	20353	10190	847	876	3689	11373	11252	504	11056	16017	6928	19822	5975	5520	19974	19376	19562
200619_at	20420	13609	3149	2801	14749	6520	14482	14234	1651	13139	17729	8764	6865	3553	1457	8978	21660	4163	16225	9519	2996	1265	4326	9825	1287	8768	2757	11972	18339	19094	20658	21408	11986	20994	8645	3817	13509	13541	10517	11474	10046	10436	19351	3081	10258	19215	15134	18277	7402
200620_at	19037	17213	3018	6055	15514	11098	20123	9933	2849	4380	12546	17330	17591	2550	13752	6183	13382	20446	7007	17409	20842	14597	1960	227	3387	21564	13325	18654	20186	2270	18401	9512	11819	18543	7253	3114	16489	20994	1830	13547	21357	17671	3120	11427	1140	13623	17855	21253	14542
200621_at	4221	410	1730	21129	19080	3574	10844	13707	6841	10279	1635	19500	7480	12142	4789	10027	2892	3516	1832	18797	7180	11986	16537	21721	5013	21633	12785	843	6679	21463	281	4055	21159	1400	19453	12236	815	10791	5205	2242	8658	2973	16212	18169	18293	11286	9100	16022	21429
200622_x_at	19266	11855	5545	2965	19877	1450	6575	11638	2759	2407	4495	12762	8296	3083	1480	2675	21463	342	10277	13681	13003	7061	19165	13711	862	6885	22143	13258	18889	21904	14159	8762	20697	16182	16030	21965	21029	12738	4543	14110	5846	7788	16598	1315	16862	19275	18390	15506	5304
200623_s_at	20007	17877	18657	4980	20341	19621	21193	16867	14895	5868	11500	1474	16140	4107	13576	8236	656	3227	3398	2592	9777	2813	9475	18567	478	9777	21830	3481	6404	22080	18358	20998	20495	19835	5182	21577	18292	9694	10843	11409	10052	7507	21338	2935	2160	14300	13549	21008	15456
200624_s_at	21347	8560	3539	9127	16668	5998	1643	1715	11193	2691	21906	16445	10643	18046	3018	2510	21377	18335	9786	7106	12421	15169	19026	16019	3704	9243	14740	8057	10297	17985	10486	15170	6022	4800	5541	14158	21973	8528	491	636	13117	16209	2842	17371	2386	20570	15967	16648	9538
200625_s_at	15044	6462	3913	3100	6334	5596	4920	1684	2348	3250	12075	4805	9297	17277	3892	3902	19027	5599	1525	17180	19258	10764	4076	9398	78	19409	12688	2978	11870	10068	861	17511	14048	8942	5003	1606	3147	5492	352	6057	8349	8185	12951	17482	14394	13511	7676	19411	19956
200626_s_at	17372	18302	2120	8270	18926	4165	5753	3010	14122	3263	21382	13659	4460	19972	10035	20032	8174	15730	8853	13020	16941	11493	15190	17027	7100	20388	9524	3648	3279	12639	9221	20650	9583	11169	4808	18178	21519	3459	397	8201	21552	9925	3117	17150	1199	11600	16655	10812	4007
200627_at	18777	17044	3206	8616	10396	10618	14911	6991	12839	2423	19644	16961	1730	19649	1564	9024	13723	5660	5243	2491	9477	2384	8618	17432	10552	13945	17951	4819	19687	3011	682	21565	15813	11186	18125	1786	18278	9168	1494	150	6709	14650	15405	18447	6087	16371	6307	12743	1345
200628_s_at	13906	3200	29	10015	18759	239	5047	9164	925	256	11563	21820	13443	18747	54	150	20805	5001	2290	18884	16559	2764	19365	18452	102	655	21712	10619	1327	886	622	5496	1165	12281	15353	18220	12413	16794	1310	462	9563	19224	3670	20105	20858	16480	1973	16278	2043
200629_at	1348	1952	41	5402	12039	492	2510	11375	6716	797	6899	15676	17883	11608	213	62	6214	421	529	21621	20068	2291	16405	18871	56	224	21012	8376	890	536	1563	10413	470	15160	2701	18521	3085	10459	1401	601	10940	18994	6162	17387	13139	7551	1887	16478	590
200630_x_at	384	16714	2111	692	7277	5384	19472	1280	15532	18749	2860	7666	20270	628	20492	18805	13313	4727	3539	1503	1974	10416	11353	10816	7864	1863	2031	5242	17434	11629	6892	16979	11916	19388	19738	13853	10058	20149	6028	1252	16803	14788	16934	7232	9665	476	19848	5411	12735
200631_s_at	17890	14442	1860	11119	20048	13469	7241	7700	16660	10799	20468	17019	17431	10773	17917	19119	18247	19575	5820	11094	17932	6874	14930	12553	12987	5026	8230	10154	3846	20159	12411	20784	15328	7853	19650	18417	18422	18542	7620	2406	19627	17677	13142	17562	10536	11618	17829	15768	2264
200632_s_at	771	11359	21375	7793	4280	747	15271	11700	13014	14600	932	2179	675	1636	977	22099	4530	13201	1474	14675	1999	19939	180	309	13829	17906	12076	1324	2498	17198	17316	21201	1023	86	4091	5744	716	223	6491	8001	10838	11248	439	443	28	3883	9833	7110	12010
200633_at	13024	8549	17150	4611	4979	3930	14497	6731	7145	3281	16079	8910	5874	995	6017	12784	13617	13556	9310	18666	17341	19246	2982	12874	18648	3036	18669	4876	20640	2260	6332	5100	2957	15908	18015	9554	8516	20453	3320	3410	6975	8536	2413	7909	13477	16522	12902	7950	4670
200634_at	6978	9129	6409	17772	21662	2984	8549	6339	6806	355	17263	2438	2696	8440	635	11354	730	2221	18938	19440	20258	21390	4929	17007	44	20781	19983	10112	1834	18936	43	20507	21013	3387	19592	11378	10479	14868	11203	18579	687	7748	6981	1081	3534	12177	16765	20428	21480
200635_s_at	21107	1076	9508	3194	21148	12224	5447	16480	16209	19015	17603	9734	5219	19940	2424	20947	10645	19161	8432	17392	21596	9008	20584	21558	11969	408	14077	18103	11702	16042	4542	8469	3588	4115	9655	15429	7639	21065	8286	11983	15259	15221	19863	14122	18432	4466	12974	10730	944
200636_s_at	3037	13575	9961	4035	15923	8726	17298	17939	11506	17423	11586	10900	5238	9107	2968	22043	11681	20959	10700	3303	21215	12599	19008	21186	7684	1640	13400	19169	14903	20151	951	443	11529	15800	13007	14661	3322	7393	6686	14081	14254	13188	20553	17483	9339	3154	13314	7663	9188
200637_s_at	21050	2680	12271	15884	21461	13915	13253	14620	17402	17349	14898	7112	6484	12942	5659	21680	10802	20507	12863	16092	21863	13552	17024	21565	12783	5372	16696	13533	10422	7365	3360	4047	16148	4558	14992	3214	7022	17699	3825	7368	6845	3177	16417	15565	21222	13285	11942	1678	6522
200638_s_at	20052	6927	9976	8809	18770	2257	1620	4189	7155	229	20873	10541	5692	12100	4686	11335	20864	21162	10489	20291	14578	15679	16431	21483	1596	8234	17383	3815	8939	2075	5500	14727	2930	1103	19405	1932	12915	7020	252	2435	15494	17414	2059	10501	10735	18020	14047	18939	16934
200639_s_at	12573	4139	20923	5861	8723	5184	15276	4171	4777	194	21590	10270	8657	2930	5418	11059	15418	4341	9880	15126	11852	10771	21009	20829	1832	9854	8158	21338	14996	2974	20399	17329	7665	9615	18698	4160	4882	3014	2770	1434	13862	16807	16921	14405	9598	11463	19389	20533	10780
200640_at	6809	930	19194	7581	17071	3216	2166	707	8373	22	21944	8716	4960	1914	11468	11583	8293	7138	3495	18621	15988	13014	19095	21844	184	10057	17975	5961	7004	3879	6870	15096	3950	1502	20208	7494	12762	20898	1855	7427	18778	13699	16165	7944	4612	15573	15393	21077	9727
200641_s_at	22084	10521	3273	9397	6081	2707	609	5201	8286	44	20875	18757	7238	12272	9723	14065	19827	5379	10418	17303	13234	18362	20334	17403	1206	9350	19952	21395	2335	1374	10685	9219	5915	5699	19871	587	14425	8767	5699	5685	2112	20635	802	17953	14962	21344	18072	20723	14539
200642_at	10866	18429	2350	3033	7552	14135	13118	14229	5211	2783	13801	19476	20679	2041	2041	21266	16410	19459	9495	14477	18953	16052	8549	14385	12061	9628	20468	15292	14882	983	757	19780	13153	11489	8752	5431	20333	19092	9425	15312	805	10123	18765	5568	3536	17614	14410	17097	13995
200643_at	7651	16359	11700	4152	17959	6020	17722	3624	8797	8370	19861	14200	12862	2407	16115	2032	19087	7611	19844	13730	2914	15356	9538	20371	15254	15918	10652	6474	11026	18832	5585	11240	6218	3062	2475	18314	3754	13576	5487	1022	11336	19597	17581	2462	17469	14529	21260	15619	18697
200644_at	15591	12337	18770	13234	9364	113	8094	650	17819	5772	10380	2765	6545	11758	495	18703	3491	18132	15976	17915	10757	5025	16822	13103	4078	155	20213	12138	779	22069	17600	17942	18804	2403	10403	6360	12270	6159	13030	11671	6825	9882	1092	15757	1817	19858	13104	19032	19176
200645_at	15565	13479	2272	4575	9120	17473	16870	10758	18518	6485	2858	3747	12546	3927	17620	11792	14702	4355	8869	18475	10866	9462	15171	20025	767	19671	17792	17487	18792	17414	4307	6969	19191	19949	17731	14231	8006	17035	11114	13342	13260	9373	865	1033	3747	11987	21073	16626	2425
200646_s_at	17166	15103	16992	21649	5679	14644	11229	20563	6653	11511	17175	7258	20105	7793	1760	14769	19760	14082	2616	19282	17393	20204	14642	4648	456	14609	18586	15108	2485	11702	17481	2276	16275	9719	12810	6357	10104	7568	8258	11080	11387	7553	1154	2583	18922	20664	21223	11703	2163
200647_x_at	8900	18130	476	3322	19531	18635	8457	10887	9139	8490	2426	19660	8220	11840	19612	18817	12433	3356	5537	21670	11590	11503	11618	21492	2864	11239	12286	20846	13340	9787	8215	18979	13068	13334	3650	19137	10626	18353	8843	9418	9990	9643	16933	7691	17509	14263	20403	21158	10331
200648_s_at	21777	21993	17035	15693	20043	13606	2037	11387	10853	3367	7311	14131	9463	13810	8441	10579	4048	1901	21497	9243	891	16199	19210	20705	2234	6634	22135	18599	14849	783	1880	2761	10153	1250	8991	1851	21929	16981	3661	5423	7909	11281	1842	18757	15358	21252	10635	21846	13144
200649_at	2496	6365	19692	14544	16130	14453	16577	20046	8229	10735	2278	6174	14880	9590	4493	5645	13237	16748	14613	18312	16250	19303	7130	787	1269	9683	16733	5247	1492	15559	1004	18874	15166	7567	7856	6433	8150	14322	1476	3916	1192	9457	1810	3098	10084	4715	15376	17065	3293
200650_s_at	13145	12721	15249	11099	21660	3296	10036	2125	4879	14138	13117	21184	37	963	1695	12188	19987	20916	15064	7324	13078	8966	4332	13495	21506	16507	18349	1790	10636	1874	987	5750	3887	11082	19007	18648	10877	5655	3846	1163	4043	25	16878	10535	7009	16339	7178	16830	14470
200651_at	18786	16959	2455	17669	14690	17838	9420	695	15391	20617	15193	21624	14356	468	18740	12751	18873	980	16486	13567	11247	17993	9543	20396	2307	9577	18921	9721	3257	19369	8118	20807	16908	5170	18216	17241	20118	10187	11908	3379	14098	13202	3526	2809	13107	19086	12461	7739	16340
200652_at	4943	8095	3625	4314	18724	5634	5099	6684	7402	1487	5220	17162	804	2294	18924	9539	20548	1727	12003	18630	5251	5755	814	19173	1880	11617	7150	17334	20720	16966	17421	19504	16491	4928	4736	8767	14837	16734	3602	11228	4811	16647	16053	6354	17651	18464	8730	20635	20129
200653_s_at	19545	20601	6763	487	13437	3724	13772	5764	13372	3321	16053	11652	16249	19659	5396	19059	1006	4367	1411	17410	21838	17384	20699	14993	3509	2183	7478	13248	18693	560	7597	19479	1544	14197	7090	5745	9237	8233	9839	14009	3484	17815	19632	17233	2798	10331	20024	16601	13050
200654_at	3420	9010	18883	19569	21336	16144	9148	6965	5210	6326	13727	14558	168	2235	1955	5561	21988	15051	16176	8785	5135	6415	5957	10911	2732	16418	12358	20481	7667	10138	20343	13546	3147	1770	18095	9078	9701	10875	440	3969	9393	416	2625	3936	11699	10678	12726	15704	20281
200655_s_at	2420	18167	10982	685	10329	952	7379	4150	1697	5595	14255	14001	13411	9566	5181	20376	2186	20961	10007	19375	20728	16131	20186	13193	8907	7312	14902	14800	3622	959	6189	20070	7905	15827	5374	17855	7187	19497	3399	13228	4856	8548	14752	5279	866	17222	18740	17300	4409
200656_s_at	14499	1911	9563	18664	20855	11005	1247	7172	9821	12295	21299	6510	169	13495	1669	8611	22145	20061	17044	12508	15325	2646	11204	14563	8304	17167	21480	20634	6039	5216	18057	17079	14255	3697	17494	7977	5987	10457	890	13336	3707	5697	826	11406	18830	7714	17865	16318	14963
200657_at	14721	16017	3550	8876	20205	19004	12332	9639	6587	2784	12240	19065	17029	1985	11946	17123	6691	8200	16010	20822	6250	3628	2749	17987	2702	11370	20042	13333	21953	17127	17855	21396	15395	20654	16809	20247	18216	11490	10469	12239	3724	10029	18217	4201	14892	18177	11220	16045	16145
200658_s_at	17026	8275	1564	18586	20491	16994	6411	15700	5290	641	14430	8532	22118	13039	13687	16141	10236	538	20748	19229	15283	3558	8902	9327	9789	2900	19116	14273	11920	5027	3547	12415	21571	7506	14203	20961	21229	12274	10520	18417	4779	19750	18261	13997	19702	10587	9767	19143	18333
200659_s_at	16781	11963	3110	17685	17296	14374	1208	18460	12648	812	8050	8290	21703	19600	20490	21752	5131	10485	9111	8238	7162	14539	13806	11410	9264	9344	18509	18900	21629	15014	13750	17661	20409	15023	7627	14583	8335	15916	11866	14569	8165	20802	14297	21438	21866	10381	8960	18886	6649
200660_at	9414	11500	19545	18523	12033	12639	10856	1497	11178	630	8666	11083	13730	4622	1020	10621	1987	82	8465	21093	21784	12875	20247	4877	658	12485	21027	5378	10586	6406	5849	9370	8007	5284	21374	9880	11494	20542	4123	10299	10966	10585	19311	1410	4059	18291	11236	22131	2858
200661_at	3966	12532	14758	16185	18616	16115	13779	15454	3749	9306	5226	17174	9321	13614	11360	18265	15944	1573	6324	18086	15807	580	9812	2552	5060	16473	12507	4601	8686	1780	167	8885	17124	15826	3073	5808	15210	16623	1416	7637	12270	1438	349	6888	18323	11139	17165	16481	17250
200662_s_at	8508	15275	6130	8663	20762	15935	13689	10457	14210	1056	21689	18772	8710	17281	18172	20427	20978	15853	7597	12103	7150	13588	17476	17539	3969	10092	7768	4899	10862	19563	11909	20249	10932	5173	11968	10064	14013	15552	5277	13083	17594	2842	896	17239	10392	11220	19931	15490	1207
200663_at	20056	1145	8838	10438	17680	10726	5558	7888	9194	3447	4111	2858	1599	7878	7105	4881	10711	3986	20291	4130	9210	17795	8564	13376	6326	12327	20743	7945	20268	1729	8454	11533	14243	12495	20471	7447	13076	16604	761	15149	4895	105	3257	2667	3548	17173	13649	20128	5957
200664_s_at	21920	14136	2846	17283	100	9757	7946	3490	13845	900	18646	11704	8088	19993	4893	8365	15009	21804	17662	6564	4130	9752	14391	8212	275	11137	21727	4715	19734	601	15518	9001	2615	10512	112	376	10656	8999	11321	2738	1527	11697	5632	8226	17786	19436	20148	12494	6402
200665_s_at	17705	19809	22135	10731	17410	22155	6407	849	7127	12505	15898	21488	16549	2082	21903	7955	5172	2712	7764	5740	17185	4116	18645	9214	17173	2277	18739	4214	14761	15885	1285	5264	7119	10131	19859	11423	12624	14531	619	18492	5840	10240	6077	3467	1718	5288	5413	18413	20409
200666_s_at	18485	12073	6953	11079	181	18824	7193	3156	14224	5322	20522	5264	10307	20502	7098	3385	6967	20762	14481	1893	1125	7096	15146	16222	4379	18633	21766	3903	10907	474	6105	19459	193	11826	973	761	5223	2419	2010	3889	12710	3221	4413	16431	18186	12888	16251	13432	1922
200667_at	12804	2633	4980	984	10949	2438	3735	3060	3526	100	19237	18625	10629	11917	1279	5025	15753	21634	13318	9931	21471	16362	15363	17441	2273	7537	1630	732	15307	1654	21139	13047	2905	9445	19535	1426	16380	14431	1707	868	5080	8589	14389	17313	12191	9747	10619	8492	4987
200668_s_at	17949	6721	5088	6687	14108	3133	4084	1892	1918	1988	16369	12096	6467	17151	910	4945	16806	21445	12651	1575	13024	14944	4560	8420	4125	12370	2386	1961	7409	1449	6377	14273	2151	4951	17908	1099	19686	1269	1656	588	8455	9731	3727	20018	14611	17868	8075	11408	16303
200669_s_at	21189	13644	4742	8820	10771	3008	4636	1960	972	1321	11804	17182	6017	19439	1636	10249	18636	10443	13740	3889	10827	20122	8146	5618	1351	12988	19254	4752	12535	848	10922	491	4244	1439	18430	1395	17793	1867	445	8234	6350	11566	4674	17631	14537	20913	14737	14468	11921
200670_at	19447	8175	9932	7697	21586	13678	2167	996	2766	2388	627	3557	160	15950	520	149	21130	15367	15539	4196	4675	9538	12797	8044	12422	13841	9111	6559	18295	554	1333	20318	5434	1360	19023	81	12990	1730	1055	2162	227	1257	804	10022	7513	12464	2403	4959	7581
200671_s_at	18988	15935	16728	13677	13916	21232	7432	9393	4659	15649	18386	13979	8328	19909	7409	20731	13360	625	1827	15210	21980	19389	18903	18025	4263	4156	7677	1616	4612	7957	4650	12850	3697	2122	19573	17783	3853	6544	5778	17561	13463	6322	2073	20486	18027	14533	20969	19207	3564
200672_x_at	17419	6990	16975	11652	20007	21661	1753	10038	12842	4665	21170	12948	5920	10353	11597	21173	16800	2362	10148	18972	16421	18801	16145	18184	2377	4748	21748	4142	6124	15219	11825	20793	1680	754	18460	17487	14219	10109	5092	18278	10956	3679	449	13752	15711	10779	18883	8037	8356
200673_at	18639	12782	7865	5325	18761	5436	7853	1761	16395	4121	7960	13349	17098	9120	4432	18466	20878	21132	9147	4608	15849	15789	12359	15671	8861	18801	4144	3200	21358	1009	819	17754	9170	16366	19724	89	4871	18045	159	15141	9213	7838	5242	4696	3847	7805	7541	16486	19104
200674_s_at	14336	11672	3605	11786	7869	17545	16910	4425	17695	5440	2530	19126	16275	316	19642	16965	20064	4452	13589	10776	11205	5212	5860	14484	10871	17444	10510	11452	9505	8435	7996	21278	13827	2775	17683	19648	15678	10120	11975	14578	18085	8808	7635	936	13020	15134	13127	8313	6234
200675_at	12069	13122	5735	18451	21289	19354	18593	15015	10744	1116	6465	10109	12082	5748	6763	2137	17246	18334	13282	7256	20064	21950	9252	5535	477	6635	16674	12776	691	13376	4385	21597	19650	5251	22155	7982	7552	17315	8855	8897	2640	13368	7142	6258	7714	3861	16941	12823	6990
200676_s_at	6937	8026	1772	8889	5484	17057	17187	17600	12460	7084	10811	6198	18298	14154	20845	20506	1399	12048	4628	14946	8788	14656	14146	21060	13233	13205	965	2054	1449	17684	4154	20843	16803	18337	19967	1246	13527	2866	6497	13048	3763	15549	13342	13149	20082	15949	20602	21638	743
200677_at	20150	10136	2649	3732	11090	9540	13193	15404	15250	9934	14902	17161	7853	13230	6494	19313	16839	18752	1417	12928	13992	13771	907	7695	3035	1361	5807	7811	21198	1333	16739	17616	4775	16359	4949	1735	10974	12874	308	3668	14551	18570	3534	16618	13490	15701	14746	15267	17220
200678_x_at	2702	920	7234	7282	17243	13848	17913	17055	10594	9508	8866	13164	21059	9121	9663	4964	5788	209	4469	17884	18359	2145	14558	1242	4634	22118	9340	6868	3714	5362	2165	17176	11060	3591	18144	12630	11844	16121	5528	13485	1070	4721	573	1540	19796	14540	15089	21806	15201
200679_x_at	21969	14147	4860	18521	21890	11909	7769	14834	8773	21404	21838	19443	17331	9001	1215	11079	13003	500	14728	7091	15435	21569	19823	15953	1065	7588	20619	15886	21880	4739	5720	1722	6655	16697	11180	10115	20393	19267	6339	15370	15543	19368	15114	3032	3243	10805	14045	16260	19591
200680_x_at	19753	9603	5294	12971	21861	15843	17113	18428	9970	21415	20632	12574	18010	818	5926	12033	4260	2520	12453	11373	21727	18183	10720	18343	527	7156	13979	17975	21847	9393	11236	13894	12508	20773	12836	8874	19568	13153	9653	13609	14591	7440	16055	2806	7871	7119	12203	11376	14237
200681_at	11140	18837	531	12280	19127	5573	12809	19499	10390	10118	20901	17984	14306	8146	13475	20600	20872	21422	6190	14119	19134	16652	4074	20770	5750	13528	13653	12991	6683	18655	17158	13251	14445	20198	21330	16109	19974	20295	2675	12359	12201	9511	18386	17730	7122	15143	20122	17392	830
200682_s_at	20180	11516	2160	12645	13432	9106	3062	3288	8721	1821	17304	20025	11250	8369	1600	8491	5250	2397	9087	19415	19661	16760	10924	7104	810	14000	16999	16615	14545	1516	4860	1965	3527	14965	11635	2523	19521	17101	7669	7153	276	9082	13402	12318	18195	19377	15263	20551	18139
200683_s_at	16983	7832	640	8118	13926	6974	12178	18284	11589	2372	11903	15208	17691	16883	12111	16298	8338	19190	13266	20235	20982	14291	9197	21720	2575	14711	7843	7124	3869	3793	468	20308	15101	15778	3403	869	20691	18388	10834	13741	4943	19291	2303	20426	20778	17061	19906	21566	10571
200684_s_at	20812	21008	2646	3674	3974	20721	2358	17274	11640	4479	11434	17078	20831	19263	10888	20230	4133	13666	10112	12333	14102	9120	15665	20758	1328	14885	21586	7182	11971	17183	7725	15717	8337	19612	18989	5524	18183	20512	2598	6359	11530	13895	4478	20387	21793	20356	20330	21864	5687
200685_at	1605	10655	3591	151	17679	21609	11392	8875	20142	4871	22145	20379	15198	16056	12921	20300	6741	21229	13722	20142	17514	17642	17574	17526	21347	9345	21251	380	8377	7261	13696	12887	5183	15379	20863	1252	12355	19457	112	17207	18327	10690	18427	15491	2810	3729	20127	16223	248
200686_s_at	8464	14407	7295	103	6742	12312	5770	7758	12956	7724	11384	998	18223	20417	8517	12278	9885	16868	13816	19684	13692	4804	12697	17893	21252	2506	14934	15453	8802	5076	21348	13323	19985	19355	3126	2579	11076	1230	2136	3526	21270	21178	6653	19391	17035	20162	18017	12107	10882
200687_s_at	7368	10913	4436	2102	20597	17461	14092	4670	11485	5261	8147	21642	15361	8778	7188	13887	19613	1909	2536	11961	20898	17047	11243	8346	11090	19567	15504	4711	3207	17926	10777	18463	14848	19146	5252	6037	21277	21985	10544	69	1195	17129	21740	5967	9770	14434	21525	19293	4415
200688_at	6544	12949	6689	6548	13766	16089	1849	2995	20203	18656	3222	20930	12367	15548	19433	6134	8352	2750	3423	561	450	7650	1531	8727	16417	11203	14103	6980	18800	12251	15371	18438	15934	15900	1616	20041	19265	9954	6381	13381	7559	2582	18561	19956	15383	15936	21362	6011	4023
200689_x_at	15682	12143	1160	20359	14632	19625	16478	5971	19132	4719	5688	20909	14728	395	20026	19315	11133	5595	21849	1885	9438	5405	7790	17085	10399	15637	12388	14933	20052	20824	11641	21291	13175	18092	19396	21814	15093	5495	13328	2278	14928	11274	5511	3839	16736	15895	15331	6280	16235
200690_at	5285	9235	6029	6841	9718	17643	2564	11056	14683	6021	13519	1926	946	19623	21169	19346	3816	7403	6117	912	15694	6863	1241	18363	21890	17290	15309	3012	20846	8967	13796	1561	6851	12236	10652	17943	8123	14338	220	22060	19831	15473	4362	21935	10407	2996	14494	20351	1071
200691_s_at	783	6518	3340	5527	15251	14663	6304	10081	4372	1516	19662	9176	355	12688	11491	11081	15231	15586	10932	7713	2602	1463	7976	7650	13548	18307	5777	15902	6146	2046	5985	19417	1709	1986	10758	14051	14583	18318	130	12379	10394	6688	1983	18456	16114	20223	4854	19547	106
200692_s_at	17452	20320	4896	8170	14423	17621	2179	10678	407	7334	21615	16804	207	17198	12204	11881	21215	4968	17206	806	1302	1167	7498	11687	9349	17630	18278	9326	16959	2127	5765	16102	2576	3452	8082	12527	10359	11348	1112	2257	8957	17094	5992	18730	17749	19814	6365	13982	1974
200693_at	20409	17528	1541	7245	18202	1123	3449	2177	3354	2582	19917	20423	11550	14206	4233	5457	2346	17460	4272	4673	9138	5441	10460	14434	4176	13030	13577	9667	18243	20042	2888	11673	9981	14520	11744	15015	19852	15566	3686	5033	14104	11302	7651	18276	5930	17656	16255	16845	13997
200694_s_at	1583	11340	2882	1814	12212	4567	14032	4489	818	3862	12558	15768	184	17006	3948	6399	14309	8568	2313	16487	12182	19792	10212	20164	1024	5010	14639	11357	8035	10234	10340	7893	2291	11686	12685	1655	10511	1671	6101	1768	5343	13884	15050	18165	8918	12729	7605	16070	5915
200695_at	7415	19302	4343	20138	12935	15924	14470	7926	9839	4753	9220	17767	19184	10215	4752	17864	10848	2979	12965	13081	7407	21195	15490	9868	6629	16832	7812	7074	19277	13281	21388	20973	10623	10339	9635	4267	11957	9840	9837	12490	877	7163	7513	11793	17588	15008	17596	21588	4154
200696_s_at	3633	9072	589	3843	19815	19184	19358	8978	17676	6968	16799	16644	20150	10122	22022	14229	18065	18651	12248	19088	19170	9225	20183	1715	4145	5053	18882	8861	19014	21633	6445	14434	19028	6584	10649	20544	3803	649	5140	16422	21263	13444	1486	1891	3284	5308	20824	19989	15008
200697_at	1895	21298	15385	2960	11926	18751	2486	2584	11980	15599	17348	13797	1174	1419	2761	8616	14882	1975	7713	19903	18447	18105	18709	5346	1506	22040	9641	3329	11344	1493	7690	12327	9589	19173	6681	21274	1871	8800	4996	7838	20465	16564	20588	2578	15743	12748	18963	13057	5844
200698_at	20054	8896	22029	7531	17158	12050	1677	6401	2301	7159	16103	4714	3967	20164	12445	17706	21541	21059	13819	7930	6837	277	7901	20034	10259	7455	8272	6944	4080	10022	4274	13782	5090	3327	8072	5845	13099	15210	247	6874	11033	16337	6976	21222	6573	9975	17141	20418	19135
200699_at	5550	12152	21897	2988	16690	20120	14423	19529	11780	6180	11094	9824	17930	4050	21924	5195	14361	21639	11942	18673	15993	1057	2257	21202	9936	11555	15203	4326	7043	7993	4703	21407	12638	2274	16313	3113	3743	12071	2708	9616	16251	20252	7562	18525	7341	2113	17594	15542	4286
200700_s_at	14717	7158	4011	9434	21320	11137	3108	6719	1270	3886	10343	12888	14150	15012	9678	6061	20964	10199	15474	20450	18584	1213	9657	13664	5098	9530	13384	21190	11411	10551	219	11733	11145	14397	5599	3339	16520	14163	80	284	1714	12621	4502	6009	4672	17730	17970	16724	21052
200701_at	17007	5015	18234	4936	20936	18689	15196	9152	12827	4226	7433	14293	11542	4305	6975	9140	9243	595	6454	13793	5910	7634	9513	3541	2379	12537	9442	21056	20033	1706	5499	15078	19635	14778	10203	22131	16680	5891	3995	7722	7002	12251	2833	1542	5388	18964	15574	17141	16035
200702_s_at	22088	21553	2463	22103	4791	3976	8148	4629	362	21685	12034	13332	2086	17192	719	14171	12554	1958	1587	1454	19714	16166	5148	19381	2669	5150	3077	7448	21917	2213	15694	10644	4138	16900	12635	4083	17520	13030	13398	21970	4418	4368	17609	18032	13377	12510	9713	11168	11004
200703_at	15677	17920	7793	7175	12342	4597	7450	1974	8401	2737	15708	8393	20090	19552	6253	5636	17129	4431	22006	9262	5857	17932	19585	15677	3862	22095	14519	5816	6108	3741	372	6670	17530	15485	3677	4039	17040	14766	4721	13208	11114	17650	18272	21466	13857	21352	14883	20461	21613
200704_at	18906	9341	20448	3267	1143	1615	12717	2128	9582	5524	3626	5267	6497	11934	1260	19	13838	20371	9186	17051	18700	2131	6550	824	5106	29	19631	20159	6320	4715	12275	20714	2671	6985	17575	4143	577	8894	2297	17185	16985	4582	6123	19052	8304	13190	15102	21739	10556
200705_s_at	17833	15956	3120	11394	16742	21376	19787	3117	19097	2814	13230	19557	13182	3920	15963	8315	20246	3640	18899	1628	8433	12520	7221	13848	19739	13518	14280	6014	13392	10387	10734	22097	16996	20392	18748	18729	17477	9984	12150	8317	8213	16154	7265	2053	7118	13121	16661	12241	18889
200706_s_at	19300	7303	4221	13885	3062	2457	8298	3223	16833	14695	9854	1482	4707	13947	3215	3553	17273	18475	12751	14224	4776	3127	5462	777	4004	152	8903	20577	9262	4185	12511	21425	1998	4161	12669	11662	4560	12356	1352	14121	12924	4983	11011	12966	10200	16176	16061	21783	15890
200707_at	919	11387	15044	7888	18708	18055	11095	18540	19374	14269	18670	11701	19296	8878	4204	21279	9844	4216	8385	14661	18088	12137	11273	1171	1394	10508	18419	21216	4570	21586	6402	11891	16360	16760	881	11438	772	10011	13626	15657	9044	8365	7118	848	20566	14155	19567	14155	2184
200708_at	11039	1610	2334	5025	16107	19044	10116	10877	9185	5706	2902	19354	18583	1774	20631	21971	9665	17607	15950	11841	6547	16677	5479	12358	18421	11544	17157	15870	9658	14339	12597	4098	21549	3383	843	13360	19968	7317	3452	1504	18176	17611	20890	11079	18580	12883	20073	16355	11622
200709_at	15023	6522	21844	9234	19811	19684	4526	8120	17608	4564	4543	13437	16794	1895	10723	3111	1099	2174	15412	2105	4097	6455	15740	16607	248	2972	1130	3149	17398	19619	138	20345	20443	7213	18527	21748	18504	9747	3876	13142	8703	9023	7548	10680	4658	11841	9793	20659	12869
200710_at	769	7017	7209	2139	11275	16747	11840	3964	1382	14024	11144	10229	15435	1295	13759	11876	4092	7076	14201	12599	3415	9932	17979	19146	4696	16733	21605	9783	8421	17154	15326	242	5803	6652	20961	17842	7876	5250	10667	19937	13111	20225	15783	355	15113	12287	12220	14697	7271
200711_s_at	4591	14059	5999	281	15286	11063	10051	16373	11562	2646	12154	7701	10611	20087	15829	21416	21188	21198	7678	10336	9208	4745	8152	8339	16860	22070	7692	2186	19222	13421	21672	18826	11615	11645	8297	12776	11155	5394	8663	12486	18094	13063	4819	20843	9573	14473	15513	20535	11701
200712_s_at	21888	4534	4804	11007	12520	6459	1130	1243	5122	157	13470	4804	569	20979	1056	3976	9689	3074	8271	5823	2575	4100	15605	12362	506	1953	20540	15008	18853	1869	11466	10570	8388	766	10907	4539	20829	13388	1281	11001	902	17607	18676	20943	21028	20912	16525	19192	7905
200713_s_at	13920	1144	3358	8528	17466	9858	5222	12471	11827	1868	5966	1460	1070	9208	5605	7499	15808	6204	8634	3624	10685	1644	7314	10963	1501	2369	11213	11715	20773	2866	18082	17967	4904	9677	12362	5307	11396	13781	71	14309	2722	5092	19360	20169	13939	19363	20393	18443	5029
200714_x_at	2547	5277	7149	9996	13972	16199	11706	18659	3183	2458	12442	5752	11604	8538	13632	9700	18192	14051	14197	16209	8549	8062	3991	4355	4458	16455	16442	11054	11575	16725	5744	6758	5294	2241	18789	21497	9201	7816	10351	18087	1749	12399	3456	9666	8399	12052	17011	11735	6336
200715_x_at	3132	11410	658	11338	19186	12089	19395	5116	20815	6625	12714	21286	20728	192	16321	21975	6939	1591	15395	6540	6964	16885	10892	15845	12528	14463	13305	16008	18844	21883	21943	21863	12919	13580	19444	14484	12118	18189	11990	727	10065	17681	6035	51	3498	19787	20598	8038	20528
200716_x_at	15241	10485	2604	19360	11678	15176	17262	5895	19060	4635	16154	21228	18016	650	18663	16915	10432	2113	7453	9622	9728	13727	10029	15449	9374	3294	14517	8170	6008	19523	6779	19290	14130	17457	17473	19096	16157	10003	12796	1738	2681	10561	3728	1673	16918	16416	14330	7280	16460
200717_x_at	18196	13920	3023	4446	3622	18169	16329	2845	19756	5224	13756	20759	17785	1230	16585	9473	19052	8819	21055	2206	6555	9622	5495	14152	20515	9748	5389	5090	20922	16451	10386	20686	13258	2035	19525	19547	17769	21110	11582	1165	14309	8434	6626	5185	9009	7741	14878	3816	15553
200718_s_at	8136	16767	4777	803	10914	4112	14483	3148	13260	2948	13842	3097	13363	8141	5170	20428	12033	19191	10012	8860	8918	10927	6932	15357	19439	19079	9530	8712	20734	5143	2729	17531	8501	12883	7694	11083	10557	17758	3240	15990	14386	11986	2223	12238	7342	9111	13864	17840	5325
200719_at	11689	8114	5900	2477	10605	20326	5296	12979	20249	1205	2170	9087	10460	21282	11801	19288	18605	20231	14153	6298	2600	14347	3540	20378	17579	20145	9781	5622	3097	17991	5566	151	9049	20399	17567	10340	7438	17018	5625	9285	19909	2364	735	21534	17428	7033	21196	18242	19542
200720_s_at	17709	16478	2340	16589	11155	3470	2968	10091	5041	2532	1336	15493	18962	4431	9389	17209	20877	3716	11953	20469	4917	14062	10113	17510	190	7978	22016	15947	5016	16795	6924	1278	17178	1083	12304	18910	18845	20239	7892	5210	4554	3900	15919	5514	18442	16974	16501	21248	20138
200721_s_at	14011	1149	3725	3351	645	6437	3597	12666	2044	14205	1240	4187	12523	5380	5640	19623	21873	7836	6715	19471	19219	21604	3002	17560	689	18650	10257	11287	2316	8493	7442	16136	873	373	3237	3790	11065	15046	13265	17634	7800	17023	18293	6898	14312	15179	18609	20146	8390
200722_s_at	22021	18235	978	11034	17432	5334	4586	6425	3107	2576	16345	20374	16441	21509	3590	4976	20636	3994	14435	3311	6208	11250	18112	14605	6357	7279	11971	17602	841	15204	11326	813	14433	2018	4240	2193	20711	8148	2423	516	224	18841	3161	20147	19437	21029	19322	17802	15788
200723_s_at	19864	14021	3124	9994	18156	9925	689	6546	8702	7642	20650	17023	18979	19373	8161	2522	21317	8354	2797	4951	10621	8005	17157	15751	6623	6582	11517	5472	11074	4987	7815	21415	6438	8774	10559	3473	20216	17677	147	5852	9752	18737	6015	19017	12592	20031	18334	15570	8476
200724_at	7588	2199	19266	2289	17968	14633	15497	17458	21666	20329	7506	46	11815	8081	7997	3877	7901	10078	5929	11511	5931	15829	2209	21782	19273	20479	7885	19229	16826	11115	3657	6168	2592	20482	18494	14329	20963	12968	9097	16102	16429	6853	19653	5922	12344	1795	17843	16257	2576
200725_x_at	7338	16740	2020	20874	18758	15054	16862	4679	18876	3112	8010	20911	1219	365	11150	6964	19183	3899	15035	15056	8812	12575	7086	19532	5811	22068	9459	11367	21261	18246	11852	20370	16421	2896	7213	13859	16938	14239	12894	10522	16125	12369	5564	3017	16214	17964	16852	7901	6360
200726_at	10974	18933	1575	1868	21016	16616	9196	3957	13207	4799	21761	17214	21977	12114	16028	17426	2768	18344	1724	8081	16462	14001	3097	16073	8779	6327	4329	12877	13261	21373	11810	11178	12883	12925	17263	7200	17265	14206	2445	1132	17975	8726	21325	18784	6603	16498	20595	11620	20285
200727_s_at	12655	16417	15886	17954	20836	8756	5556	18911	5355	20141	16083	19589	16568	21418	8271	3357	18832	5161	9507	3561	3089	21460	15453	5408	443	719	16834	12647	20423	6145	15834	1431	1722	18677	19806	5891	14827	19801	3544	14377	8834	20104	14336	16803	15435	20584	16794	19133	16217
200728_at	20243	1758	4153	9529	7602	14156	1879	6081	16391	14842	22074	20065	15537	16709	8238	11658	20611	13278	12542	2098	13628	22103	18545	2419	2046	3606	18497	14516	19232	5282	515	20920	2628	17811	20308	11771	15294	20007	3785	11247	16145	16653	6482	20358	10170	8971	17264	18815	3449
200729_s_at	21309	8939	20219	9416	11317	9296	1806	5266	4732	14492	21388	14081	16669	20084	990	2479	20546	858	11522	4687	1968	21886	9687	9481	679	12171	11913	13136	19522	4490	2168	12108	4089	13150	18765	7441	18294	17391	816	19115	11358	13381	6658	17164	6853	19127	18213	21877	8919
200730_s_at	17765	12030	5013	12725	18706	3339	1673	4691	3963	11289	18324	19434	2316	12143	6383	17555	21731	22016	16922	7904	1591	19761	11848	4653	3477	11692	8740	12113	13318	740	9846	3577	5084	5593	16215	258	967	5206	348	6031	41	14902	1221	5428	6844	20668	16605	17050	4126
200731_s_at	14270	5653	21370	9901	13804	9403	1084	3020	13605	319	19412	19479	395	21826	3226	18969	21052	21887	1241	2048	6518	20395	12040	17365	1157	7057	3010	146	4730	755	20041	10412	2889	137	16914	1185	87	595	79	2071	264	7484	487	12892	504	16758	10521	11206	238
200732_s_at	7527	3558	17897	4726	19066	16633	8953	8720	11036	1272	22024	21139	409	21344	9795	21813	21939	21409	6742	3978	10283	17515	14697	4988	17928	12231	2858	167	11282	802	16652	12949	3265	1674	18061	432	332	3431	4466	1660	1758	8652	420	11813	1737	7918	11399	17172	1023
200733_s_at	11470	9113	21590	312	1965	2871	8609	536	3215	10087	18299	9439	863	17043	895	12258	20944	21373	7652	19267	6057	11170	17898	15616	12143	5464	8899	1198	2270	563	13566	7669	7271	6103	12290	1225	1718	743	73	3399	268	10555	6996	10353	8584	6338	6616	13191	903
200734_s_at	9745	7637	7376	1561	22113	4755	5642	9768	3336	5020	4489	18033	19255	1791	3484	19439	13469	1016	14980	14938	19746	1616	20175	12241	157	16277	15792	14381	20295	9378	17101	4690	20438	16468	12211	16644	11603	17085	1405	8062	7696	8410	19986	4766	18244	11457	15585	20049	20707
200735_x_at	19105	17330	4565	13348	5129	15729	13181	1946	20387	3012	20185	20570	6932	1849	12106	11968	19102	1951	18063	16806	11448	2687	9391	20823	12292	14640	18236	6752	18070	17315	4775	19764	16931	8597	20025	6710	18426	9770	11745	2457	13607	15090	16272	1627	2524	11513	12574	10996	15579
200736_s_at	14883	16232	806	5465	17891	19113	12224	13697	9331	138	3177	15281	19634	9847	6966	8165	10170	384	8437	17632	17132	16325	20039	1684	10245	12434	10703	206	13634	21278	5194	4400	20477	13293	689	18737	14116	18064	5388	10455	1970	7191	1614	3157	3699	8114	18472	22031	1406
200737_at	20857	17614	12651	15704	20075	16680	1639	1996	5377	13476	16398	16381	391	7255	1681	12862	20514	19868	8575	11084	6926	4965	5338	8313	514	16554	7397	10529	6773	2689	2203	18443	10469	7876	20209	15614	14387	510	1044	14232	7363	20236	5434	20331	12416	18153	8623	21058	6159
200738_s_at	6242	11550	19862	7876	19769	15052	3777	459	8131	14621	13473	12603	1542	2408	1117	9791	20977	15731	9340	3467	8110	6204	2052	6267	3126	14213	18477	11356	13689	2386	232	17762	7730	15540	16230	21531	6088	3836	3323	15495	7014	5552	14751	17455	5495	19228	5293	17416	7323
200739_s_at	17985	7934	1282	6829	20113	4960	3973	8283	1815	1266	11004	18636	15064	9617	1334	7930	11570	2042	5454	5160	21516	12185	9999	17427	9333	534	11048	11653	3040	21567	18769	6733	17994	11711	13553	17041	16093	9578	5659	3735	2385	13870	7664	1056	19797	20004	18812	17029	7216
200740_s_at	4076	2087	1028	7666	21009	7877	8670	10997	17271	439	5739	18554	15461	11783	9212	16445	3686	20842	6472	21318	19514	9710	9989	22073	2180	2115	9466	11165	19387	21065	14222	18154	8222	11756	7200	18086	21333	9005	4753	13943	6745	2278	17671	7039	18080	9039	19370	20748	3863
200741_s_at	15410	10610	4089	4927	1994	13886	17027	3758	19144	8005	19329	17227	7804	1010	17523	2824	13504	11259	16855	2571	9068	4707	6999	10671	7326	19553	14542	6999	12116	9902	5224	16407	16730	1294	17052	17401	11001	16695	11140	11480	20814	7080	5857	3652	15416	13779	15870	5307	15281
200742_s_at	5712	6669	15234	9006	18805	19138	8726	3192	10505	3688	9733	12647	7466	11042	12379	7795	15225	6282	16894	13943	8322	12823	18736	755	2537	18153	13855	9385	3900	2506	10960	8655	21192	12448	2890	20269	7206	13724	6989	21441	11291	522	1310	15909	15464	21382	21684	21205	9135
200743_s_at	3530	1159	16118	2539	16833	18655	11642	11352	13785	3944	1701	6654	2733	5608	10698	3945	4405	1832	14600	18679	9741	4265	17601	3356	5547	18772	8036	16051	4997	1892	2853	17449	20224	12251	2915	19598	16942	15476	6278	21776	9754	503	1019	6906	6803	4547	19325	20915	1667
200744_s_at	19453	11315	6213	8039	15072	3796	6617	5522	3337	16382	20121	21111	1620	13593	371	15083	19710	2175	10376	7795	20339	9830	13265	8221	448	5170	19306	13760	12868	2167	2837	10623	17198	3713	1165	10018	18420	3686	3104	5876	10757	14252	13968	3850	20862	17910	16998	19153	3335
200745_s_at	20135	10433	19802	10164	19760	15232	7549	12597	3005	17871	17459	19945	13839	20800	10552	19728	18407	6251	2227	8204	18891	20224	17149	15619	1695	8475	172	17339	21603	3565	3721	8417	8987	5238	6849	10480	12816	20300	1951	17227	11684	11130	13270	19085	21717	17420	14346	18709	3199
200746_s_at	10527	2470	17412	3392	19878	10844	16995	3677	4858	2184	19625	14500	8334	13853	7736	18012	17404	8480	1556	18555	21710	14274	18860	16085	6032	9378	1464	5729	3230	3748	2918	1963	8412	4008	4624	13754	17542	14699	8367	3545	8856	7706	15295	15445	13630	5192	12653	11752	9232
200747_s_at	8671	10857	18383	8050	16442	16075	20988	18405	11523	18427	7626	7170	9016	9275	18088	10426	1886	7125	6317	16434	18906	11265	19990	19312	16286	4839	6755	17512	16368	19400	1700	21505	9121	19621	4518	6930	908	19390	16299	12326	20189	20345	17521	13959	18592	3600	11262	5734	1619
200748_s_at	19702	2038	20045	4451	647	5775	16286	3172	7707	4485	20032	4887	6205	5917	4286	21745	6800	1024	9146	16688	12749	1575	14751	6288	9401	4746	18422	2267	15399	5836	8239	9371	2116	4524	17030	10062	15774	1085	1893	2825	2296	3112	1713	7757	8176	15786	11676	16101	5168
200749_at	18708	4216	11543	65	21066	13017	3915	15546	10598	95	18162	16325	3181	19547	9322	18690	21459	19137	19323	12481	9400	871	13778	21874	7402	20058	4304	218	4650	11026	8955	14670	11181	12573	17510	9637	21581	10348	2351	14290	5397	5518	889	20685	14770	4613	14239	21673	10641
200750_s_at	18466	11436	1929	6575	19503	17300	4176	5269	9897	1934	19738	20705	2818	3517	1771	10548	19851	3889	8460	17719	6924	8506	10143	17794	3043	11405	10458	1973	3089	1320	7268	20549	15406	18816	7381	2490	21784	13863	8492	9813	716	11416	19939	14332	14877	17198	8886	18247	20948
200751_s_at	17627	6824	1989	9616	18469	11606	5203	2819	16467	1518	19187	17111	6881	16388	481	10768	20420	1608	11808	11631	15471	14842	14969	10893	2375	11183	7564	4663	3633	500	9361	18470	21348	1968	3450	875	20950	3985	2463	6925	113	20805	5644	9322	17968	18738	20241	17124	1436
200752_s_at	667	10303	4666	19701	10708	9505	8931	9265	21098	10841	15415	1114	9560	4925	1413	16853	21954	3479	10614	13999	14565	10480	10042	21493	718	15579	11939	18213	2776	22026	12385	15198	6522	17949	10595	5094	4381	10868	3363	8072	6750	18820	18316	1520	19083	8301	17143	17781	8523
200753_x_at	21645	7033	2897	9721	21134	15125	482	7594	5106	8390	18172	1655	2077	20459	785	8612	16585	12663	10730	2881	1704	6908	12024	18576	4793	19750	2490	2300	3526	6241	3449	8597	8847	4069	2281	4546	21488	19256	1586	18820	4816	14958	1360	21925	15458	20149	10729	14161	21709
200754_x_at	20688	4841	12734	3433	21450	11558	941	2907	5845	8547	19381	663	794	13248	1911	11033	7969	20416	7888	2936	6163	8588	13521	12151	1993	10602	12212	8399	16920	2159	5922	11955	6921	20570	6242	3836	14363	14516	330	11765	10819	8334	1471	20012	18150	16527	9627	7182	20040
200755_s_at	21964	3890	21804	9668	19026	16100	5799	11978	4828	12816	12027	20097	922	19683	16510	5326	20715	13479	15397	3520	11225	74	7513	21258	7815	8545	11900	1543	17977	1837	15230	5180	3242	14919	16083	8665	5202	10589	53	1700	8488	15228	18122	16356	13002	13553	13840	20191	14682
200756_x_at	22107	8504	17927	10704	19856	3330	6976	6429	4105	2040	10713	16469	11104	19020	3205	2254	21108	1753	21312	8772	2432	1386	3129	15814	9360	9991	8186	8116	3268	2420	10797	376	10414	554	18580	9911	18791	14740	1725	2557	1208	7885	13325	19418	18445	21120	17967	21660	21134
200757_s_at	18192	4672	16677	11650	14440	14505	5604	10692	10341	10995	11599	20902	7091	18997	20139	4183	17155	18107	21680	9758	11862	77	8250	19333	19705	4689	8046	3150	3538	19344	6336	16052	5265	3405	8711	10803	11831	14918	1366	1714	10442	6773	3735	19536	4879	10850	15275	21006	13251
200758_s_at	4354	16504	14007	6784	13049	4744	11212	17784	8723	3393	4263	10036	18105	9499	2692	14328	6676	14120	3086	14534	19064	9	11589	3961	14881	5658	10085	2407	630	20907	10104	10228	1585	14080	19393	5489	9333	4372	3674	1337	18558	20542	3132	7613	21723	18449	16589	10744	5589
200759_x_at	8572	12167	6997	2235	15093	8058	15521	19554	2578	13512	1369	1324	20959	4310	1253	2336	12880	19085	10422	7289	17500	4	14049	3975	16449	858	19332	758	1587	19761	15517	14220	1033	16638	20528	5292	11111	8525	2896	2282	20625	19464	2306	1254	19470	6223	8306	3014	5074
200760_s_at	19585	20210	226	9297	21181	3140	2602	1564	6636	18249	21850	20144	21505	2214	6946	16990	11465	1096	13517	9735	10030	20681	20415	16002	2665	16679	19231	9532	18745	5664	2299	21149	9815	21719	4634	2676	5661	21548	10828	20925	13668	21420	2642	519	16387	12058	21504	21749	7627
200761_s_at	1252	18232	547	946	20378	3044	15343	2255	6465	8330	9940	18136	21074	11158	14510	20396	3359	9905	19952	14762	12722	19115	13610	20655	2660	20592	3216	11723	13446	11111	19574	21319	12758	21172	3088	8976	9094	17235	10558	10323	21411	21251	4479	8802	7831	7036	20919	21842	8462
200762_at	16675	16813	2552	964	22102	1874	18438	19130	17612	3783	10547	20989	15843	14930	14317	16991	2052	10525	18084	15068	21129	7501	14461	13365	1581	11218	19989	18352	2918	12435	312	21297	21188	12075	19415	21053	12739	18788	9176	5575	17133	9409	1746	17454	3214	3655	19158	20332	2447
200763_s_at	11747	15775	5556	13130	9746	16387	19078	3656	17757	15769	14092	14230	12984	193	13717	11869	12395	4171	20768	19579	12364	4835	5917	8798	7307	20657	21402	7673	14755	5521	8793	11712	19406	3349	15022	22000	13665	6442	12157	8668	16719	6199	6022	1747	11469	9769	10945	10306	18005
200764_s_at	20964	6160	4010	12205	5464	3983	11807	9089	6095	3926	21468	21380	16184	5444	746	4210	17761	8569	10258	8633	9899	13892	18818	16213	1179	17308	19450	1418	1926	1612	19588	14138	11692	10209	3935	21910	14981	1993	2282	11142	9299	20688	2275	18916	13143	16038	5851	11908	2426
200765_x_at	18302	17517	3291	2341	2057	5192	5492	6725	9360	6514	17225	17750	11290	6913	828	6058	18284	9138	4302	16579	21491	13215	12779	18057	5021	16984	19961	6288	4962	723	6434	15834	10617	14755	13428	22008	10580	4915	1719	10723	10998	12802	7373	18933	10220	10746	9206	12091	10412
200766_at	19947	5571	21007	6705	6442	14574	13515	19993	13812	6717	2347	654	4473	11318	20886	14418	7280	925	11405	20333	17777	14113	11090	10618	8283	12479	15550	2624	9076	19308	15204	14269	2819	10653	1871	13226	16067	9045	886	12448	19188	478	448	12748	14726	2216	11138	12511	9631
200767_s_at	21088	12192	19216	21912	16245	11479	2525	18351	10723	12258	17667	7342	21447	19927	11829	19102	15828	902	11563	3310	14696	20685	13370	19541	1769	5512	14664	8402	21231	8702	7967	8349	12627	831	1832	18873	4314	17021	12432	1368	10030	21571	17928	20920	21845	21059	10807	3080	18141
200768_s_at	22051	10625	13796	746	17365	19713	3146	10994	5358	3488	13860	21585	5365	21836	13396	15491	247	20047	9436	13496	8826	2215	18798	4033	6270	15506	21862	2068	18246	7889	113	19608	605	11577	4362	1588	21439	13720	1742	7595	14827	19671	19941	22146	14983	12747	15641	16240	18150
200769_s_at	22158	19428	11400	10632	20672	11965	9759	18934	4956	2577	9934	21758	8231	20807	15502	20843	13245	21247	11054	17588	1233	14155	20349	11584	4448	19713	20480	13015	18823	12577	502	17713	3378	6702	1828	8980	21921	13344	1920	19316	13437	14106	13349	21911	20597	21931	16596	19531	19628
200770_s_at	3600	19322	11034	6403	15615	4131	2130	15118	2840	8369	20385	19560	14168	5624	8337	9851	11232	1506	21314	1279	4822	5611	17306	19859	21185	1199	19063	19489	2006	10749	3815	7987	12886	5866	3200	20158	13636	13875	2613	562	11093	13580	7266	6632	13997	18156	19175	4051	17862
200771_at	12679	6689	19263	4904	6388	7220	2696	9534	17252	16441	16585	4194	11457	19423	17793	12179	431	12348	8962	1423	16437	8523	17520	21928	19541	4626	14927	13474	2775	5070	1525	18492	21346	11358	15276	13543	1390	9098	3965	8921	9483	9979	17475	15008	12877	19033	20096	8895	12324
200772_x_at	21553	14392	2636	9886	22042	18642	8202	6384	10471	21957	6079	14380	21093	1564	4783	13574	19925	920	10622	8036	8593	6657	14289	20893	2830	1405	8558	1847	8369	15147	6593	5665	13559	16716	6985	6435	17628	19493	7924	12241	19107	18535	2797	3919	6260	14580	13445	16373	21906
200773_x_at	5746	15918	12018	8037	21572	17527	9357	2178	7262	19674	8908	14907	6675	1331	10174	13152	17605	13695	17570	513	9724	11040	9168	18736	6545	1267	12268	1778	11808	12850	8069	12213	16723	7179	12429	5343	8082	21298	6831	1440	7899	9339	6046	4870	1511	18096	7151	13103	20334
200774_at	20572	17694	17318	9166	18718	7886	19263	13340	15466	21505	14221	5928	21984	21037	12310	1901	20865	18828	10511	2447	17979	19448	11902	21486	3559	6179	12693	8513	14254	19096	11415	17348	20361	9819	3989	20185	13456	13266	6412	4972	20151	21775	19241	20333	20967	12405	20043	12582	18892
200775_s_at	12645	1822	18786	18031	18726	12573	4150	2948	11261	6393	12594	4260	6894	21095	6040	5741	13725	15498	12496	4725	18398	12213	14061	20649	2093	9654	6299	14652	14335	1805	5096	18539	10467	6410	6977	13102	16351	10054	1823	5370	5807	12905	15632	19832	4728	12290	16658	10673	4412
200776_s_at	21448	3637	9611	9694	12270	1454	1410	5474	3807	722	10838	16941	309	21128	2263	10753	9959	20204	5363	2666	6968	19879	8662	18712	316	5370	14164	6388	7247	781	9925	8536	2555	10740	8932	303	13200	290	446	12282	17230	8624	6300	20044	19961	21275	8673	16441	12179
200777_s_at	19324	1876	17522	1723	7174	2344	3745	7362	12059	1224	21485	8180	226	20873	1617	10594	11121	19417	20433	1516	10824	16990	4854	19865	1046	7986	8103	826	7570	1102	6989	16955	1328	7790	13514	7184	18830	4451	762	8685	13354	9997	17027	21677	12473	11156	6297	18996	2555
200778_s_at	19445	11774	583	9498	20230	5866	3182	9520	9795	2384	19489	11086	9314	18483	2004	18056	7285	16548	9795	7585	13840	17793	17557	12551	1632	13691	12071	20265	16198	3344	14611	5661	1608	14572	3592	5299	17381	11367	11026	977	11241	19427	4203	17088	17946	20062	19661	19794	20733
200779_at	4456	5648	8380	1940	17357	1612	5700	7583	4024	10	721	605	625	28	2582	2073	13326	9020	4471	7049	1403	159	5160	21203	1794	12759	4865	2022	10689	5163	8601	213	2407	1062	18998	2465	16690	339	1113	1917	2855	6702	964	94	3929	4417	9323	7584	4478
200780_x_at	12767	16519	5103	18406	18973	16537	16277	2961	10296	15557	18478	10784	16444	1501	13911	13049	19269	1428	19978	13672	18241	14237	8680	11166	1990	2614	18089	6582	9918	19045	11066	7406	14430	17855	22146	21483	9230	14315	8388	4581	13852	7718	5201	4227	4318	20273	15512	11337	5555
200781_s_at	13595	9988	5547	15439	4121	14341	16669	4543	19906	9872	9077	20643	8875	622	15494	3123	9359	4049	14585	2155	7564	6103	6597	16753	9762	13235	4817	10540	8042	14691	8230	19153	18335	3194	17085	11510	8990	18773	10501	554	16451	7202	6441	3631	14027	13866	11503	4002	2456
200782_at	18781	1650	10835	10374	3748	6765	1368	8764	1680	11313	19186	19356	510	5386	5987	3935	19450	1630	14517	7406	6804	4523	8658	19270	8678	15082	767	17180	1388	492	3091	9550	7298	9585	16985	8373	16052	12480	40	10820	7160	895	7584	2621	1475	17037	16603	16700	12931
200783_s_at	19693	8463	18240	5963	20907	21587	20371	16444	9418	21081	10988	12822	3999	13868	21406	21063	16292	4289	9754	11026	7448	1266	5247	21581	2631	1048	4949	1682	20792	9694	10532	14403	2672	18195	3644	13788	18686	20388	920	22099	19488	10481	13910	9980	4669	11893	14081	19023	21461
200784_s_at	20556	4949	12972	22060	4977	20819	2485	14687	18080	15016	16121	4643	14539	6768	21882	14522	7190	17308	19874	12359	17970	11021	20367	1527	9866	10753	9136	12429	2870	17237	3250	10429	19178	6760	16371	16736	12457	7967	494	4278	520	1577	7430	13233	17069	9547	14902	17619	1547
200785_s_at	12327	16397	21708	21074	16232	21760	19534	6791	18687	5592	8260	1039	17881	6251	21998	14112	20004	10895	16933	3772	16631	7700	18497	1891	6822	18085	5510	7658	12932	21072	1255	4755	5664	1276	20635	21337	671	4755	4286	9824	1232	7337	5572	5615	1411	10235	19856	10554	2719
200786_at	19051	7578	2727	2033	5056	3177	4768	10567	2560	2073	9024	11973	11906	5124	1427	11793	16914	5131	12122	17219	7975	17808	1269	9545	3580	222	12870	13660	15701	895	8985	4860	2258	12540	20202	10566	18464	16486	9903	14211	2748	13065	15895	3521	13425	17918	6173	21656	10353
200787_s_at	18368	17942	1033	11318	225	2197	4973	5521	16839	15908	9027	13065	18435	17714	2447	255	17682	2163	5960	1198	8008	5359	19193	4426	2169	16828	17914	1357	20992	13536	7472	81	18128	2271	606	11951	10997	11129	15207	12346	1205	13885	19076	14963	20918	19907	18712	10200	20717
200788_s_at	13534	7912	2331	3040	93	2356	4347	8161	21359	1875	3819	12072	6419	4206	1098	785	9272	4465	16881	2027	18219	796	10754	10122	1549	12551	10986	3525	16556	4169	14558	14141	7132	2730	204	9542	16947	1457	10212	5037	2256	10994	19003	5147	13083	8513	18068	7528	6615
200789_at	15324	20766	789	19051	19709	16253	19979	21707	5138	8133	19586	10110	9534	8301	21392	16097	1921	12383	14617	16155	14408	13931	18156	15596	11602	4712	7295	18338	19236	22068	263	3379	20812	13714	20947	10998	17986	13562	8675	13339	11991	11454	18835	1924	14736	20680	7121	21339	1645
200790_at	19984	9661	255	7546	17584	21449	3251	13531	4459	1633	5000	20145	2507	20380	11677	8705	21293	4173	15796	10854	12169	6690	19453	12026	6177	2296	2598	209	20862	7762	11271	6889	14766	1699	20292	6649	7929	636	2813	49	1848	6880	15479	11926	7243	16426	20209	16010	5714
200791_s_at	18225	10769	20269	1740	4639	11221	18583	15858	10798	2093	21016	16019	7592	15808	7750	8807	9057	3532	3557	17163	17097	11802	17268	11129	463	20446	12075	11319	8637	3059	529	19789	5269	11044	5912	13770	13108	13469	3011	2022	21981	19959	7632	17201	11425	15594	18000	21166	12910
200792_at	15731	10146	1964	11376	17865	14197	12434	10201	10434	1386	12288	9320	8372	727	7156	15316	10498	4509	4093	19895	2823	10460	2714	19988	2165	10991	16390	4697	21724	4538	8135	21163	7743	3457	17063	8504	21129	10087	10618	2823	3530	15327	17834	5405	11945	5722	9891	21908	3496
200793_s_at	1639	10581	578	17866	18383	16085	9132	10905	9639	12012	11786	12478	6541	4382	18767	20299	9013	4409	4987	19721	1660	1996	9850	376	5300	10868	9864	20796	2493	17609	7391	13384	15021	5780	4263	15848	20671	11870	8509	19104	5812	13151	4258	13949	16491	20521	21232	21670	6766
200794_x_at	18570	2059	5025	15614	15506	5454	11728	4182	10970	1554	10387	8680	13880	12958	2480	17745	7002	19527	5223	17225	20220	22134	5269	16850	8151	9945	2676	5957	18646	5125	10794	20845	8910	10333	16680	1878	20084	11851	1337	8600	11077	9397	951	12056	4208	13170	15663	21443	5425
200795_at	10096	15535	12116	12595	8650	20519	19508	10222	13211	15295	13437	152	1430	7063	21432	9875	1870	21897	6635	7562	4052	4027	19714	413	8436	22019	4936	8366	11734	4982	1745	7979	22140	7912	21854	18002	8220	3186	9499	10003	18518	3336	9317	17192	9423	5465	10753	18303	361
200796_s_at	22139	15366	4234	22112	2569	1209	7043	15677	7324	13732	7112	10867	9942	21543	1580	5875	21763	9262	13778	11166	15440	17281	21230	14708	1091	17523	16124	8013	19195	1359	5303	1310	12267	403	2610	132	10908	1891	1910	20207	145	21030	578	19860	16690	21436	2257	6565	13228
200797_s_at	14062	3482	18959	1555	3286	3063	14420	6606	6543	10882	18883	3433	9545	1133	492	606	10768	15480	4249	18798	1309	18840	21330	19163	314	11505	10516	104	11386	5450	11479	16412	2103	107	3974	701	16012	8690	532	841	526	10567	14729	814	5554	7909	808	8687	2516
200798_x_at	20941	10324	6592	9601	5959	724	5934	8772	2856	1475	19	2920	5192	21854	106	494	20825	19303	6132	10608	1208	7485	21544	18171	1229	11960	6498	659	11614	1695	3085	13914	6009	11	2546	1097	8630	2933	96	1941	3697	14667	1295	17029	1528	17540	1101	5342	20979
200799_at	2455	491	19635	1249	9	710	11649	432	7802	16666	9723	5797	20744	3491	5365	483	8649	21201	21001	13944	16181	20809	5723	11980	13824	7525	18524	9975	15741	788	1019	22118	11051	21359	119	1472	5593	22073	4688	350	19457	19603	437	14723	18692	15617	5147	12259	4732
200800_s_at	1813	16145	21208	4977	12	1408	11930	2899	8264	7336	18591	15402	21172	15915	4706	4305	5538	21623	20352	5480	12356	12652	10144	8662	2880	9405	17400	6360	656	283	35	21946	11049	21750	89	2288	20832	21471	8736	2197	17366	21048	325	10040	21448	7487	3142	19329	4216
200801_x_at	14214	4205	6163	10219	18674	6798	13481	5471	11464	15205	5568	4647	14471	619	7961	3417	3774	10486	8924	2217	11675	3269	10325	16889	513	3741	13995	6253	16322	17784	714	21438	14902	12088	17468	4154	6257	17847	2979	9646	4715	7064	14697	4392	13292	14121	5576	10339	13201
200802_at	4000	18987	795	1980	14728	9463	15738	11396	3855	140	18559	14769	19979	4244	15940	14323	6573	9021	5450	3081	2458	540	7276	13573	2873	20402	20597	19110	11708	20101	7326	12406	19569	11653	9264	19123	9465	18246	8815	8237	9671	18853	18004	1337	19531	16467	20234	15752	3847
200803_s_at	19748	10896	654	7632	18113	5044	7762	9727	194	15894	1968	15296	16339	17283	907	4287	10818	18946	5578	17176	14571	6919	9552	15381	5137	16944	20771	9778	18326	1737	4968	8445	16676	11045	8004	12103	17441	13361	2873	18849	773	12429	14085	3794	19974	20589	16735	19463	7766
200804_at	12414	11675	368	6111	16877	15733	14800	18005	20250	16795	4634	6882	15535	4412	11453	20595	10393	18803	11434	13453	12828	8979	3897	17585	4877	9787	19528	13771	16781	3669	13625	21991	9849	16897	9842	4812	16825	20562	8518	17065	12597	20819	3216	4366	21600	6679	15776	20828	647
200805_at	5375	11163	2356	2769	18195	11782	2874	10579	1970	4928	18616	17543	18560	6631	5603	10797	21957	11899	5524	18357	3062	6022	6948	3595	403	13128	10870	7164	9610	2051	6900	19106	19478	9345	12970	9057	16407	10997	8088	13898	3223	21637	3588	1873	17109	12362	8145	15452	5744
200806_s_at	21159	14155	659	10245	2340	15827	607	7460	11094	2230	20300	20326	7531	21623	14940	5445	21474	1372	16084	10675	1543	10710	8908	14964	4106	3901	20458	13388	19849	2067	5626	16588	17747	5606	7679	8626	19957	2387	474	9921	1083	15869	18005	21527	18669	20660	7970	13377	13609
200807_s_at	4842	7726	1633	7527	2853	18136	3552	5004	9159	6187	19300	18128	18258	17880	10510	6140	14012	13915	14312	9164	10515	6869	3454	19590	9587	2849	17090	7745	20488	1533	6363	19478	13174	17415	13458	7780	19075	8697	464	2178	13639	15091	19932	19507	12871	4593	7655	12206	8632
200808_s_at	20792	14853	21288	19820	18399	18960	5563	5278	18019	568	18548	1004	3515	13091	6575	7533	1697	870	12613	19334	16700	16955	11026	21495	3871	7449	8562	2147	12908	22135	6392	21145	22058	464	69	14859	10930	4660	7979	10115	1046	9011	21903	21780	19161	5155	16709	17500	20850
200809_x_at	7903	16663	5913	11103	6810	15214	16912	4386	18225	4009	14314	20868	14836	355	16270	20853	19185	2904	10908	9655	6530	16141	12404	16745	12773	17197	16730	7090	15354	13885	12388	18841	13828	5466	19899	22081	18569	13738	11578	4365	13420	13207	12832	1742	12085	17872	14190	11189	11062
200810_s_at	21634	11355	3537	906	15610	6737	16292	20409	19373	6620	1610	8965	20769	8840	19946	16566	4331	13143	1627	17398	14900	19712	14846	18747	6816	21331	8238	4374	13881	20963	21855	14442	10643	10442	17822	20352	14535	18570	7660	21190	19319	13711	3496	19791	7482	2320	21628	13272	14293
200811_at	20976	2581	1468	2265	21781	6911	21212	20385	13291	9758	2372	17938	17570	13205	20793	9304	2996	17997	3661	19910	15298	21575	20883	16314	3797	21548	7546	9272	14669	21750	12262	16132	10792	2959	4515	20253	21014	10182	6622	21839	18306	15105	3475	20855	17703	9189	22034	16151	20908
200812_at	6173	6556	901	7322	14825	17047	3447	10935	8832	2175	9807	11206	12869	7294	8991	11653	6180	7196	13724	10855	10825	1484	6468	13869	6863	3652	18874	12757	13467	17631	6709	20699	16856	6374	15006	12549	21742	20710	9590	7433	2254	10979	18159	14588	20669	12644	16064	20407	2481
200813_s_at	21247	4978	17765	11806	11518	20745	1046	13095	8207	4135	21933	21454	16098	13682	7595	11380	13973	18704	18232	11533	10350	21764	20206	13345	4513	21284	19127	2250	4704	16102	2577	5959	1083	417	19196	10681	20802	11818	7049	3770	20191	21437	467	20364	18769	18685	21324	8142	8842
200814_at	18160	15462	1421	5201	19862	592	14065	12764	2336	3436	2072	15192	18245	820	537	355	3766	1714	198	20709	8932	14672	12147	1083	72	8097	17563	13095	1069	21553	1588	14529	2326	11727	8665	20806	16362	4571	7393	1803	5193	19393	14173	1709	9820	17223	5051	20440	4100
200815_s_at	17187	3030	19114	646	3457	3321	10526	3766	616	2751	1251	1501	631	1000	593	4744	10276	1600	9751	337	1291	20953	1972	17962	107	3043	7328	3180	6862	4504	6273	12737	1673	1944	3834	193	16448	5781	1750	215	10172	7031	20912	3985	141	9175	14484	5584	13589
200816_s_at	19952	16558	3838	2543	14761	18438	13752	19962	5574	9156	22053	19553	17256	10018	20711	17817	20355	21077	13102	17139	17887	19623	13987	20761	15715	19350	12341	1971	16789	11245	5205	21557	7101	8331	18380	14304	14983	20920	8808	6361	21636	21678	348	18961	12618	12413	21829	7677	2863
200817_x_at	16129	12685	2733	8959	5400	17039	15856	4517	19618	4245	11792	19148	18203	214	13906	6001	14711	2155	11501	11656	11905	1582	5903	8811	11793	14289	13986	14394	19695	17588	7209	20099	13238	21155	17295	20581	16868	10345	13486	8073	20211	9297	4725	3093	17873	14959	14025	5089	18123
200818_at	18356	19204	4237	2618	9083	18057	15353	8926	15915	3355	11989	17180	18412	1116	10007	19537	11131	1086	13797	17453	15709	4190	6185	13858	6829	6735	9000	15991	13275	15249	7734	20058	20634	13810	10017	16303	16971	16963	9876	13833	12997	15998	14571	1304	10417	12077	18832	21815	10968
200819_s_at	15833	16178	3561	5278	8039	13227	13332	3839	14718	7493	13866	19829	8760	614	14863	14594	13192	1828	14369	19438	14206	1205	5680	15203	8480	18032	13541	13539	6364	16072	21449	15620	10774	9722	10863	21950	16409	19568	12409	7879	13426	11856	15881	5027	13621	16422	12724	9134	4082
200820_at	21268	20608	1968	15222	3211	10845	5315	10849	3818	856	18907	17459	7308	12222	8219	18386	19411	2968	18125	17058	11506	5151	3744	6528	1883	837	5963	15677	4009	1140	7052	2125	11984	17140	10285	6616	19250	15002	6801	13960	2704	12207	4264	3774	13441	20501	17828	20110	2685
200821_at	9488	6080	18599	9630	12291	4761	780	128	15676	389	18961	2775	8994	16278	7391	8760	16278	18846	4377	20654	8482	5452	17114	19022	4460	16838	17775	844	10587	1389	6529	11073	4405	9909	18807	21304	17282	8632	1093	19660	21159	13839	4522	5571	2270	9636	15876	16847	17732
200822_x_at	15371	10467	13648	19166	19627	16052	14563	11920	9907	5688	6663	12982	299	2016	661	15915	6689	1156	7746	19907	19151	2716	4492	13960	520	6842	9612	14893	16289	12320	15527	19904	5468	2181	11373	13247	16318	504	10710	16188	4108	1025	18660	10346	1594	12595	9797	21657	10455
200823_x_at	18170	16215	1877	18314	19735	18296	14895	3919	20836	4927	3820	20130	8626	1684	15878	19260	18086	493	16927	19981	13110	4776	9966	3710	13305	20504	9827	15533	19583	18831	9806	20808	17382	2395	20212	20497	18266	19616	10971	11622	17193	16331	4004	1006	16266	19665	19123	14755	11427
200824_at	13624	18143	567	21460	7760	13068	13368	9476	17961	1699	20371	19919	20354	5356	2552	17205	7469	426	14823	15481	6676	8628	6115	21406	1670	5857	21594	14383	17657	21249	8318	1647	19409	10562	18524	20049	16570	5603	11211	8864	1771	8172	5343	346	19014	11846	9346	11309	11387
200825_s_at	1106	3548	19226	3213	18700	5962	1396	9342	6975	1809	13351	16864	3003	8315	10567	1883	22078	13807	21665	14110	8437	549	8694	16907	4823	20797	9854	19493	4721	18670	112	20740	1525	20593	874	10900	987	1436	6182	9301	3944	16253	1979	10815	19731	6476	7953	18847	2489
200826_at	15212	20047	7214	12030	20002	14009	10963	2666	10246	7586	12438	20810	1119	1588	17150	12863	7037	303	11253	19204	12831	1512	9143	10325	9307	2507	7939	6724	17747	11247	1217	20176	15466	20163	18477	18249	13722	19913	10301	13562	9525	12127	18046	1399	6506	16497	18031	21293	14289
200827_at	1991	21231	13273	5579	17391	20413	12777	3834	9658	17105	1942	10163	21124	9281	18943	19275	21015	9244	21105	18143	20030	269	11104	11592	2391	14351	8436	15568	12927	8558	2385	987	19693	4331	19072	20010	7490	12325	1817	6268	2830	20357	16741	7137	13685	6035	14898	15481	2538
200828_s_at	20894	10853	768	10666	19981	1550	2689	5505	3254	508	10015	20169	1781	20424	1789	9994	8994	11759	8387	9354	3335	19208	6094	8890	655	18516	3141	13835	17901	2817	10024	4645	1454	366	2374	3597	21358	19302	7481	6744	446	15484	17143	20612	17848	21019	17793	7603	20183
200829_x_at	7156	11565	1312	621	19006	2588	724	5084	4945	664	2045	2409	753	13907	1164	5428	6039	7810	7766	5431	1838	7953	3956	8050	3989	20521	5972	4140	18261	2523	8003	8165	1457	2666	1726	4933	19463	21280	556	9131	6554	4921	17698	20356	20314	16643	14182	5352	18611
200830_at	18839	9290	2480	6247	1692	12407	2296	8206	8213	6482	11239	13359	15929	4076	11465	17086	2122	6185	8340	20634	21169	5519	2012	15591	2889	1675	17723	14287	13237	3479	8939	20778	1392	494	14610	7500	9054	2309	4069	3235	12413	11738	18685	11373	17880	10227	9334	18891	9252
200831_s_at	20065	21980	14701	16894	21764	8614	6683	7144	2536	4282	17479	1811	7913	11186	16605	19112	18156	16957	16597	10596	9505	9315	21802	18954	1494	19940	21550	16337	3489	20502	632	2054	11285	15704	19356	19983	15766	15378	15	1194	18496	16527	16114	13950	21315	18337	21978	19397	2146
200832_s_at	9904	7481	21670	1145	15682	4540	4045	1291	3104	4640	21560	12097	779	9927	18568	10537	18361	21961	19374	9771	13724	11156	20849	19005	1246	13832	21923	4865	1208	13854	6583	2737	11220	10615	18025	11531	1874	11456	2	6403	19812	994	18769	16928	11383	5843	21771	17549	697
200833_s_at	18502	12890	17590	117	14483	1165	2731	2394	957	1479	5100	11770	4244	17814	1432	2173	18466	19770	7076	1834	16597	19282	6073	3332	540	7208	12434	5909	5405	1304	10847	17297	619	2232	20000	6613	2310	2171	1503	17451	7803	9751	1131	16524	3185	16436	14058	20012	7765
200834_s_at	14712	17473	5344	4490	6652	16824	15249	546	19896	9962	12665	21384	15228	412	17226	6438	6787	3064	8954	20264	9701	2370	7319	16968	14573	15707	16159	8870	3012	4464	6072	20498	19578	2853	17152	19024	15120	16947	11896	12170	15413	15418	6514	4069	15284	10238	13945	7820	11560
200835_s_at	15185	15267	7141	12243	3132	2009	7236	5701	7319	21800	6057	19061	4308	6710	7498	16002	20822	648	1509	9176	17792	2557	12587	13440	10659	19308	16463	20712	20885	15311	2221	3385	18341	10425	7367	14457	14564	12825	2080	21703	11675	8021	15982	10043	20495	11368	9371	20545	7256
200836_s_at	16369	338	16824	13801	21791	1069	10413	891	7700	12500	15057	3254	11186	2890	1614	18143	21626	19210	4420	3403	4240	14710	16140	17006	2753	16784	21022	5782	908	20098	15415	9688	700	1577	4526	19691	5244	15651	2745	7346	11392	1725	21040	4637	20927	479	15953	19461	3704
200837_at	7531	14652	3425	7623	20284	18857	3321	6910	2805	459	13412	12551	13110	2839	18732	11941	18698	6031	13030	16107	10530	13663	14310	4288	582	15303	19657	21149	7625	2851	1718	20628	11803	18343	3779	16075	11370	12258	11657	7804	1226	15819	16868	4995	18088	14938	15368	16638	6178
200838_at	17394	19526	17837	17616	2926	8349	11736	5417	6942	14164	12261	21327	19733	15948	1668	8549	15295	1278	4732	19735	13025	22057	11798	14194	5391	7614	16266	13177	13775	657	1907	2836	8195	3377	585	5861	20349	14129	4742	8384	11383	13530	927	13491	8121	18400	9837	17744	4668
200839_s_at	7828	21080	16615	5075	3614	8617	4883	2553	10624	16193	501	19971	20181	14387	2838	5667	11385	1737	1610	19350	18957	10923	17620	12054	13805	6487	19282	7465	6352	865	242	14992	7886	6368	1824	7958	11298	10485	1354	654	13875	5515	1464	4803	6312	6808	10253	17418	528
200840_at	3821	11384	353	252	14984	3397	3612	2494	14281	13418	1965	17352	12135	5431	2908	20445	15083	2616	702	16633	19214	18905	3458	17549	17512	932	7719	7081	20584	3060	4454	16209	5257	10658	8683	9118	21824	19217	3330	570	18907	11373	19756	7405	9860	4283	8811	19946	5767
200841_s_at	22055	15140	176	18564	21914	4402	166	14023	4125	8974	16239	16753	21770	22109	4794	10365	20517	743	21516	1097	6356	2787	10372	9740	2769	6932	21735	19190	22106	15418	15681	7153	19268	13798	11559	7437	2650	13712	4325	15142	15447	8745	12872	21603	22012	21204	16127	21348	6250
200842_s_at	19999	11905	399	10576	21784	16905	12418	16887	6101	17802	20022	17168	19527	19083	10380	5002	21083	669	11716	3744	17318	5560	6645	12198	11750	8383	16764	5915	21659	20174	1179	17611	15851	21143	13788	19757	20717	19791	2832	15403	18450	3856	19887	20610	21897	4620	17861	20847	10098
200843_s_at	1857	13106	1518	782	21657	8946	10360	11208	12682	6546	21334	19823	19252	11322	14925	9290	15893	3246	8618	15337	18822	699	7034	12414	10059	21102	19437	10623	7213	18633	4910	13360	9654	5586	8276	21978	13860	13100	5335	12006	19621	6253	19531	13674	15676	13345	17801	19300	320
200844_s_at	14314	19178	940	3317	16519	8466	6911	20462	13310	2022	1411	18270	10852	986	19636	18394	20418	15977	9575	4997	9498	19404	19571	8977	15201	20005	19636	9976	20783	4583	10247	7267	18742	10250	4560	20863	18231	19856	1099	6395	18547	8899	7574	897	3549	12828	13845	19183	18957
200845_s_at	3541	7467	2241	1353	18126	8609	12272	7683	14433	921	1937	20650	9425	7248	12140	7835	21136	15178	16420	6411	15005	15608	19826	8084	15085	14516	7507	2737	21117	14590	15876	7345	19249	18496	4231	21908	20631	18895	1278	12242	18672	15703	17789	15765	3317	13544	10755	20102	21115
200846_s_at	20248	21659	633	12769	20372	6100	2318	8990	8950	10250	14435	14948	18674	9240	12803	6811	7201	1567	7250	19768	18824	10739	3695	19601	116	15724	9358	12605	14046	6448	544	11048	20567	16953	19483	15428	21466	19462	11476	3672	4600	14000	2826	7267	16479	11072	19838	21333	17391
200847_s_at	8646	12944	3261	7047	15561	3923	15288	3131	6084	3792	19547	15054	14850	20483	3502	8122	19253	20375	12497	2507	20870	19394	12462	20014	20528	9326	12666	5927	21767	13302	13993	18057	18316	12179	8561	6883	11895	16528	9612	11175	21122	11792	767	15418	8779	9066	16762	20117	8847
200848_at	21746	18047	14780	8026	5479	9692	9425	2404	16095	22038	15239	12563	18417	14182	12686	10074	1196	5823	12945	10403	15637	20013	19433	16693	2373	5545	15745	18407	15918	18821	332	16829	10590	6277	16034	5306	12464	14653	4906	11521	12887	17555	21451	14114	10477	17019	19544	6343	9489
200849_s_at	3753	5566	12675	1502	4209	18366	20629	4199	12727	21647	13777	1087	19312	16538	13120	16845	5937	2777	6990	10079	18204	15868	15922	21000	12679	8543	18061	12178	3649	19460	479	19970	12078	7906	18110	4512	1863	15994	3591	4905	7876	14403	21730	15048	8828	5226	18612	12428	1358
200850_s_at	17996	13019	641	1648	5427	13472	19613	1411	19303	10667	12498	13392	16188	17632	17659	5327	21237	8146	8749	13228	14096	14162	17752	21363	5455	17954	13507	20269	3954	17365	1210	21625	11581	9286	17792	3530	15866	7097	3181	5115	2158	17617	22025	20507	14658	7905	17704	7812	1529
200851_s_at	5377	1890	2043	6099	10447	3701	6442	1709	13015	4029	311	17045	7491	20504	1527	8678	10291	3178	4522	6813	2762	14455	4439	6585	840	14236	2420	18240	6519	8334	8718	21755	1644	1945	14318	466	17431	12378	9547	14301	8892	16894	3872	18791	11790	19195	16892	14831	13212
200852_x_at	15512	6320	10324	9544	17735	10070	5588	4804	16931	6967	6765	4418	21088	13522	2533	3982	17121	11281	13997	17014	19976	7103	19331	11519	1214	12523	7608	6004	14548	12559	119	19115	8768	4183	301	2691	4221	5302	8329	6523	10077	13929	13880	1813	18816	11235	7886	12273	11605
200853_at	18909	14933	1808	13692	21033	2288	15714	906	6579	542	21263	11855	20667	3363	4880	12137	8455	411	1721	16103	12507	5874	5227	19883	4255	7957	20134	10345	19334	17837	6805	13763	16837	5471	14509	7737	19996	17172	1898	12805	17815	14265	7781	5377	17649	13165	7733	11167	15261
200854_at	2262	16093	20961	345	15162	4977	14640	13074	6289	3240	16054	19045	10129	2513	14727	15677	19798	20254	19739	20431	12978	17171	18943	19745	17509	12023	11876	19970	4037	13753	2778	12725	15782	17439	10370	20903	12531	21520	2861	19194	14624	20589	19977	16862	12857	19973	21708	18640	5926
200855_at	3987	10348	15951	13901	12630	8562	17823	19489	14937	8570	11830	16004	10355	11650	15698	12825	17358	21529	6380	7022	11245	20278	8280	18305	6905	16522	4755	18867	2463	16714	14252	10817	2646	9698	18743	18566	12585	21825	763	12615	7255	17148	16687	8839	6756	13493	8429	16450	2128
200856_x_at	3073	19626	15139	15364	7954	15741	4028	3378	12884	4374	17296	1527	18816	1743	21677	21388	12515	21458	12455	19500	13150	9397	8029	22098	19034	18988	5656	6104	6696	18789	5602	8347	12389	15214	19013	19375	15014	9209	5177	20581	7668	14081	19058	10005	5972	10423	20697	15959	12629
200857_s_at	12187	18241	11283	11718	10938	6581	14417	6166	2049	8951	19321	17295	13643	3467	15239	12226	21110	6119	10841	18476	15509	19541	9237	21805	6594	20272	15541	1650	7577	16458	4075	9393	16265	3211	15627	10696	16367	8659	2718	17405	11834	20999	14558	14168	18709	17465	20262	10335	4934
200858_s_at	12257	6982	3361	16542	17712	20784	10889	528	21444	21022	17535	16917	9525	2877	16212	10028	14150	1601	19595	4809	10467	4961	12485	18241	17197	19949	12432	4520	4000	14442	9005	21955	20686	8583	14387	13554	13927	11286	12617	21121	17957	20080	5968	4284	10972	11236	13843	6111	4220
200859_x_at	3529	1731	19352	15860	1449	15726	19765	19549	18274	4243	13843	612	1383	15030	10208	7364	16314	1579	19994	20389	21218	13365	20275	22007	838	13311	20860	7715	1318	19907	16444	15870	6262	2212	932	12089	5602	4295	5173	15210	17246	4222	17055	17207	21952	8862	19973	4626	20547
200860_s_at	13432	15544	5310	1422	18165	14115	15199	11924	12508	930	16570	18129	1345	12039	16874	16255	9673	11791	3028	20726	17623	14153	1267	16888	7915	6315	12207	14325	2540	8894	11778	20737	10886	11318	10947	4422	18252	14893	4556	4073	10812	12630	19752	17055	15636	16982	16784	7630	970
200861_at	6291	4750	18670	9830	16867	15242	15676	14475	12017	14285	20192	13221	7046	15881	7663	22041	2694	6528	1312	12105	7970	3504	860	13859	19028	17336	4021	10700	1872	12067	4548	13925	5860	17569	15774	17843	10071	10966	10631	6182	16136	10686	17148	21505	10943	19614	21222	14874	2179
200862_at	20187	3573	60	4030	18968	14803	844	5310	2425	1010	15298	15047	10550	5562	9051	20050	4616	21419	4719	14375	8670	13560	21282	18583	4220	19376	19569	735	11695	20817	4683	1417	13573	13779	1880	22119	12752	15105	911	7836	20928	7699	18672	18535	9311	1315	21909	21336	21545
200863_s_at	15808	7553	2779	3448	12847	3647	3239	1493	808	1111	1860	14592	7286	6670	848	6166	5914	16815	3786	18959	7261	19405	8169	10878	5931	16793	11816	19366	14470	12410	1686	4308	15597	17777	7841	1273	12117	15440	1722	9598	10596	10812	19116	1049	4085	19476	11689	15890	5082
200864_s_at	3626	922	12266	19320	9182	10113	7472	1028	4464	50	14042	3729	14931	20456	3190	3801	11134	21337	7688	6672	10253	20220	20873	22077	16292	11655	11443	8386	16775	6022	5501	11460	20249	17474	4319	10068	4743	1422	1225	20897	19455	19907	6017	11403	1859	17262	14029	21117	12410
200865_at	15988	1299	9413	11519	17969	8335	7332	12164	13010	15624	15932	16992	2023	18126	4280	16435	12264	14789	5698	5935	16487	18245	16865	6573	4334	8065	4615	4009	18310	7293	4697	10573	9552	9695	10093	13571	17016	17374	7678	6897	11219	1962	9213	18376	14532	8762	766	11867	9544
200866_s_at	12336	703	2057	10236	4614	6735	11535	7098	9297	8452	18810	16567	9424	12309	9825	7190	17713	2266	2314	9255	6433	7654	16989	5732	1702	13733	15513	15852	14341	2317	739	19310	6237	4346	12144	14581	8533	10593	7682	19853	10377	3963	408	15817	16808	5770	20103	18882	932
200867_at	15264	17293	1965	5592	5870	8437	3049	19478	2409	1163	18765	9433	18263	12506	5763	6808	132	21207	113	17384	8667	7045	3769	11060	1417	4230	4482	2315	7434	5137	6178	18888	3159	15725	14606	202	12364	5205	1654	14163	354	20959	5110	19026	7580	13044	1847	20894	4457
200868_s_at	10957	20032	848	8408	2875	594	2140	1218	200	2181	4235	20420	19389	2778	476	3194	2467	14283	3772	7095	1962	1820	15201	11036	362	3253	3858	10567	17731	3734	9717	6871	8810	11900	10361	71	13309	3081	1973	2237	1018	16481	19801	1583	16504	19481	3303	15645	18608
200869_at	13695	11843	1026	18528	8328	15204	8466	941	20742	4213	15026	21827	13853	271	1628	4553	12683	3647	9410	19584	10282	6024	9955	8361	12474	6172	12758	10686	6889	13567	12588	18777	20612	13064	15424	17839	19459	14301	13494	2204	19016	14784	1506	980	17175	13626	13190	5991	7811
200870_at	17788	4128	7077	6031	6524	14924	1850	2769	7537	2838	19592	17525	8105	11254	10111	11788	15281	18517	21540	3027	18493	9857	4625	13792	10480	9264	1938	5709	19238	2770	11738	14488	14813	12682	18008	2481	6161	9803	287	8850	15197	8243	14352	19182	16888	16975	17780	14628	18489
200871_s_at	5825	653	5821	7604	3554	9737	15035	10739	16151	7171	4291	5107	7330	1318	13291	3547	7554	2169	10239	20113	19913	4354	11386	4827	2671	1140	21450	5731	15646	2429	19252	19936	3962	8972	5600	17343	4198	10027	9507	16404	11136	1642	1229	5721	8827	4061	17120	18841	7426
200872_at	20202	20237	17993	21075	1047	5699	5441	2091	8385	2189	1468	20241	6808	1436	1250	11347	16951	516	17935	20734	13807	14076	13153	14885	6704	14619	17706	3217	3001	1171	10014	6465	19920	21790	4809	17971	4876	19140	4313	5544	19272	8093	16902	574	12442	18034	18786	16382	17292
200873_s_at	9998	11393	2112	1885	15535	10069	5455	1278	11286	573	13832	20136	19458	3755	5341	7323	20112	7853	15590	12663	7724	5438	2666	15412	7987	1071	19684	5169	20278	3661	6205	22082	16256	13214	16763	7681	16855	13867	5857	6234	16231	8382	19503	16902	12832	11993	8630	14594	14609
200874_s_at	19920	13501	6538	21317	3342	19579	3559	14418	1121	21792	18934	17996	16402	7109	5414	18031	11210	3197	19451	4053	1237	9157	2310	4115	20645	13006	2721	10222	16963	8739	17317	9514	10531	4597	7957	3337	17341	19728	6423	15789	6484	7165	2374	17488	21686	19786	6284	13443	1983
200875_s_at	20659	10189	10343	1011	12013	17846	7552	19836	3126	10155	13181	7237	17678	16711	5738	7295	16773	1678	2655	8653	6841	3147	1153	12388	5804	1034	18165	3768	12610	10685	7779	2184	9250	18268	8860	4738	21962	6141	9129	1961	8624	6890	19354	22094	11912	12611	7668	4637	7807
200876_s_at	19996	16684	1521	2687	11064	7602	3013	8724	6718	162	12863	13307	12930	3447	1467	5560	3869	5938	2147	17899	18520	17326	3338	12439	3844	11572	21160	7099	14844	4667	6112	15754	10186	7577	19237	1083	15023	21642	5671	8970	6037	12401	13109	9746	2948	15598	16235	21163	9304
200877_at	6561	11251	835	2775	13025	16354	6250	6279	10699	835	18739	20899	11562	11115	12380	3930	17825	17315	13161	20397	19189	10369	3073	14685	15069	6448	8078	17296	19597	3385	7169	21928	18404	14057	19024	7416	18682	18268	4412	6747	18810	20541	19074	11007	17057	16216	7359	14485	1008
200878_at	5010	12472	20615	5553	1611	4617	4558	17104	17665	6212	7558	12572	19570	16116	19632	13852	11514	20748	2196	6636	21292	18399	460	2364	17872	13249	18615	6923	13148	641	424	1452	9031	11821	6632	6744	420	12897	520	6608	18357	4866	1821	14595	11225	20264	20151	11940	2466
200879_s_at	20734	15228	13442	11173	15536	3782	8367	12639	19830	10190	6612	890	503	6937	9890	1736	12416	8260	5278	845	17206	17344	12503	6260	16042	21337	12095	14829	4140	3193	16684	857	4401	13923	4311	10673	2028	6239	3877	13550	3702	1007	654	15152	18947	20958	19242	10924	17677
200880_at	20060	633	5499	262	5363	2872	2893	7660	647	82	20864	7115	3160	22012	781	492	22031	20771	1614	4615	6834	15971	9820	1214	12780	4188	15444	1520	351	597	285	17894	4758	1277	3711	8279	17084	5296	272	4304	14732	14786	250	22140	13535	17510	1399	15441	6184
200881_s_at	21832	7631	1761	5016	1653	969	2451	2466	86	387	21503	6046	2322	22084	164	498	21348	17326	10359	1710	3822	13101	2896	780	4070	1064	18227	1681	267	1000	4868	19984	7958	1365	5211	805	21315	4812	4218	790	5188	15709	2863	22099	13785	19277	1818	14504	13039
200882_s_at	11457	9098	8534	2529	2071	3347	8420	7244	6199	5409	11129	12798	1073	679	1468	5391	1698	1972	14352	12298	18101	8565	2488	4161	3409	4595	17193	12397	20244	14915	5350	5005	18644	11100	7475	2045	20466	18715	8350	8629	5936	9309	18221	1262	3794	5143	7905	18652	5921
200883_at	4838	4440	2131	9957	17039	13149	12309	10549	10638	2014	20460	11732	5557	15113	12350	19504	21451	14746	1235	17684	8681	5100	10314	17882	2211	15264	17477	18653	20903	20203	1848	17399	20204	15701	3297	11287	13956	20158	7886	3841	1120	19515	15858	6050	19484	17464	17246	22020	11459
200884_at	18182	8718	474	5216	12617	153	19444	21013	7665	9340	6491	9259	5807	7785	8767	19949	13168	14923	17578	17151	3394	18697	20115	14282	17046	2847	17888	4424	15293	4170	1341	9563	98	8401	7782	4745	3719	2782	2021	7839	18507	15332	2750	9860	6787	3170	10063	16000	19037
200885_at	14032	5737	7812	19114	2356	3240	13145	10781	11549	13434	5277	21416	20894	4944	5647	6000	16963	962	12102	13964	15452	9678	18102	3209	4383	7755	21791	14421	17906	5522	1045	4320	20896	3983	8870	1784	13748	16549	14903	16872	8543	14761	13164	474	13043	18892	13138	21484	14344
200886_s_at	14066	15471	3847	12259	21112	6733	5796	6210	4235	5929	18426	19611	119	3464	1648	11657	14989	10576	4860	19936	19675	3274	4730	17793	561	20076	15722	1725	18972	5745	7167	12352	10701	16333	17602	11370	19511	6443	1744	12573	875	10591	6619	14060	4456	18549	1926	20803	15439
200887_s_at	468	2731	11797	7178	15906	471	5739	7027	9562	2725	5297	13672	4031	19295	347	5643	996	7718	20	17540	20952	10823	10863	15236	418	1269	20097	1497	9040	261	17	16169	95	21942	17875	13903	992	17424	2797	10161	17801	19982	4831	20964	9176	17781	2992	17272	35
200888_s_at	18558	14185	14478	10252	16026	17733	18644	2619	19858	15994	20341	18833	3388	386	16824	12630	16368	3661	13244	8503	3151	6513	7953	13924	2729	4652	11796	11092	21206	19871	4711	20098	18254	58	18541	19631	11687	8643	8462	11697	17891	19751	1257	4999	18811	17186	16926	8185	8351
200889_s_at	19647	16880	235	10944	21788	8585	649	8759	75	2835	15223	19707	13494	19361	2624	6722	21208	1784	21478	16648	13483	9167	8761	13106	1860	19892	6272	21357	19819	5096	1212	19457	11208	21417	3259	2610	21377	11080	324	21788	883	18830	16365	16035	14874	20988	8431	20505	19674
200890_s_at	20009	18468	961	9889	20563	6685	1186	6839	8844	4169	19615	20445	12265	19406	11417	9068	21497	14258	21421	5690	11940	10350	10035	14138	205	20243	9847	18036	19253	6764	493	19007	15416	16957	5180	5825	19497	19692	677	13650	14209	19027	7422	21486	14188	17942	10269	21147	20655
200891_s_at	1921	8427	1134	665	20303	13740	4351	3726	1566	8602	7556	6835	16550	18689	11225	7131	20551	7374	9951	21949	22113	2745	8734	16946	4716	15939	5055	13147	17796	2484	562	20503	7739	17463	5349	10004	6237	14780	612	16676	21439	7833	15533	19891	10256	4012	19569	17325	14735
200892_s_at	21574	2032	21559	10594	19940	12076	1697	6461	16593	3692	21606	5323	7293	21849	2563	7796	1644	18056	3682	6934	6573	7609	10563	16533	1473	10696	9134	873	16268	798	12363	13402	6055	14937	9562	2799	19634	13010	139	6276	921	13297	18585	19359	17540	19766	8454	11705	20196
200893_at	18699	7242	21529	2088	21304	9644	4685	2334	11488	1082	20355	5024	8023	20815	7261	8393	6389	19227	7997	10878	11638	3336	16160	20132	11832	1409	13514	1283	19628	1291	12726	20242	11187	16965	11457	3336	16126	12803	944	2068	9869	8668	20312	19687	12671	15623	16470	7151	14243
200894_s_at	12454	9669	5873	18959	2771	15613	2215	7404	10716	1532	12289	16632	11979	17916	1907	4019	19705	18336	20705	8374	5634	6566	9726	17149	11765	4030	19791	13773	5004	4619	912	16667	21163	14966	2503	1027	20153	2915	6318	1256	839	18714	20438	19314	17729	6699	7487	20628	1536
200895_s_at	2522	18213	9965	6013	9495	17164	4177	12893	16006	6113	13722	4411	871	15085	4724	14517	5088	16533	20899	10496	19431	3124	2589	9869	13670	13632	16859	12712	20260	2231	9373	12931	19984	9371	3639	4968	14895	1071	5018	8604	1203	13088	19775	17542	12012	11803	12401	21239	1096
200896_x_at	15695	5017	19359	6140	20322	3693	3556	2901	11606	16005	5902	9177	7360	1352	2542	17638	8763	1075	18736	14462	4438	7330	5678	19406	3006	2448	17148	11408	364	12278	2805	6466	16829	10602	1135	15420	19764	975	8309	15227	943	1175	17465	1316	19681	10991	15113	16089	20162
200897_s_at	10837	396	21651	1512	180	3685	12361	12127	20502	4895	21958	11904	18079	21930	15504	9517	10314	18283	13147	13820	19476	17390	11625	16344	15676	9692	20612	7423	21199	2795	207	11762	21666	250	1698	15900	53	17247	12655	1519	21645	13285	20822	22142	11463	18645	21439	8676	14151
200898_s_at	15690	11553	11851	14923	11498	1462	5808	16318	3327	3943	136	18488	4307	19104	1365	5640	17044	19185	1054	265	1002	2795	19415	4708	1685	7295	21014	5765	4447	17199	12552	6093	592	6077	1579	4162	4344	3223	9070	1193	14061	16907	1839	11752	9877	14916	19645	192	3475
200899_s_at	8403	11442	13271	833	6993	7407	17677	14258	1759	1099	4647	13543	14120	20965	13491	7326	1062	19180	4489	3662	17379	9588	19072	19155	11580	8968	11069	3172	19319	19584	13652	13234	1356	3629	6724	2424	2651	6862	4185	20032	20535	20381	4427	12900	8606	13494	21652	2444	4497
200900_s_at	21748	5888	7065	14349	19193	14805	4304	9663	1535	20832	9435	18359	9841	12443	8194	7843	18639	864	11436	1819	10240	7137	7516	8573	764	574	17421	12361	21259	869	846	5489	15978	10218	11132	5623	19627	15979	14655	19101	775	5751	757	16634	17617	21112	15748	20272	13411
200901_s_at	14897	3418	18459	13325	14665	18523	19623	20219	17585	1217	10906	6905	5871	15700	14567	4756	9151	7312	9311	4392	8929	2827	2614	15335	1149	3419	3328	6626	6759	1946	7435	13849	5200	16999	3609	9197	7959	18953	2753	12820	11076	6793	737	14717	12024	15270	4003	19352	14790
200902_at	18240	8589	12345	7216	10352	13715	1576	1403	4321	4205	17212	14806	17156	12800	9030	10700	16263	19816	16382	3790	4581	19242	16705	9138	11324	20301	9880	9093	7162	2182	822	17420	16376	8421	2194	8525	18531	12270	710	20769	20776	19195	1047	14641	2113	12948	13998	14240	17310
200903_s_at	10628	19773	8321	17475	18684	21452	14668	20052	8827	4170	7953	9250	16785	8534	15762	16287	20400	4215	12361	5458	3248	966	12683	13000	6098	3626	16979	15593	20271	14967	2225	21602	20061	2621	12188	14940	20181	11613	6111	9675	12009	16140	6784	4444	9332	4806	16920	13607	2724
200904_at	15357	15566	6646	731	923	4487	20381	2247	9321	2839	19575	4700	8843	4996	1842	4231	5632	3075	53	12262	4060	10776	179	6456	2334	7637	8980	1770	11005	10003	20	17432	474	1774	18343	62	4169	351	9452	12559	11460	12426	7298	3752	4397	16357	896	15010	31
200905_x_at	1810	6774	2378	2735	3306	2124	20166	1942	126	16323	1132	4018	12377	2950	395	607	11752	1334	99	5809	4229	9136	1820	2589	163	4481	9587	2328	15968	13871	2953	20513	1671	9209	11184	1469	6729	1641	9817	11209	10702	15075	3614	2409	15604	7415	1549	16620	296
200906_s_at	19260	7808	21860	17412	6368	3556	16276	15679	21112	14541	10699	6221	2053	22128	1159	15447	18230	442	6943	1786	15596	4720	14389	16468	11684	13048	18575	8133	21491	2861	595	1529	3944	5252	12123	8886	909	13828	13171	9463	6403	7982	17158	21803	18791	6092	20912	5616	19767
200907_s_at	20136	3897	21986	10906	2747	7039	9379	4759	11867	11779	21976	16277	17482	21404	4172	5264	18011	787	15091	12507	18657	4199	11033	12312	4409	6376	21970	2307	21826	3761	2461	15615	18073	563	2499	7438	137	18719	14807	4488	21291	17496	20248	22068	9727	2687	21490	9648	20178
200908_s_at	1702	15406	6666	1958	2751	7728	35	185	20196	20575	27	2556	5209	10878	20641	11097	21476	16717	5936	18689	5231	865	16049	18682	12714	15784	12228	1698	20009	1051	3172	1154	3133	9145	5144	11214	15919	20636	10718	620	13801	9825	4357	6672	17723	3167	15824	8723	18959
200909_s_at	19338	15036	5520	10532	7916	18761	18754	681	20859	6208	11818	19650	14572	546	12109	11143	10238	1723	13405	17335	9194	3303	8775	16257	19405	16987	17403	12000	4463	8351	9645	20728	19883	5003	11076	21184	15599	3706	13060	2494	16673	15590	6229	1843	14651	7919	7289	11022	7894
200910_at	20272	9716	10356	2071	12163	15624	6183	8859	9003	3265	11979	20918	14964	16306	6928	10652	15456	3070	18020	16199	3913	3338	4281	19239	9133	8559	17255	7880	5152	5006	1006	21803	12310	8723	3611	7646	18842	12598	8036	5663	1316	18215	18606	19209	18991	11864	15562	19556	18858
200911_s_at	6030	14288	20816	1960	11658	9772	8697	19377	2909	16742	16378	19228	20102	7171	20329	1090	6623	18484	7302	16431	12368	1329	1797	18224	8599	8355	14230	16897	13860	17679	21233	6114	16862	20703	14524	2677	113	17336	70	3692	21297	12695	19811	21234	12224	14202	18972	14590	6839
200912_s_at	6455	5866	2770	7621	20529	3936	16104	768	6344	11850	21050	9099	4698	4501	14667	2758	19890	20837	16270	16655	10643	7358	16356	17751	21026	9940	14493	20863	20551	19674	9601	17635	19700	14677	16892	1862	21681	3135	9449	1684	12574	15445	20712	1283	12566	17130	19486	3625	5870
200913_at	17610	16516	4390	9578	14062	9310	10369	12819	10121	10462	4943	3943	12866	13069	12013	6266	14489	3443	11690	647	3524	18274	5722	12906	207	6381	3526	13169	5823	20730	423	16721	17813	4498	9209	5201	6483	12621	3985	15195	11539	14012	21224	20261	14170	729	8801	10582	11692
200914_x_at	19872	16449	12552	3199	14860	18602	6923	261	3160	21984	11961	2025	1872	18199	10222	16074	20984	12448	17843	9778	4061	6295	3679	15437	21957	8219	12545	2149	21047	650	6028	15590	18852	18452	17652	10706	5725	3902	2707	7826	21646	5949	20504	11981	17170	3414	7229	6583	21898
200915_x_at	18573	9576	4263	4965	9042	16416	3855	588	13562	18732	19925	12492	2100	16608	2203	15448	13120	18734	12013	10932	21293	6140	2664	21494	20907	15632	14803	8619	20463	1370	1109	11402	12258	15839	19522	20844	9740	6689	349	5613	20827	14113	18402	20041	8668	2008	12836	18323	20044
200916_at	18146	5191	17169	8838	21100	1727	5716	10745	17648	2880	18668	4376	9108	5956	1059	3358	13353	4514	13848	19381	21550	1170	10622	19704	2573	19059	20496	6125	2	22017	1035	16155	9915	2218	775	9284	11960	3389	12035	11893	2881	13576	18817	5486	17454	16084	13617	20278	7823
200917_s_at	22038	18144	5094	21656	13928	4872	1893	12731	5765	7496	10070	21053	20356	21982	1494	5259	21912	834	15066	9885	2605	4755	11211	3211	8439	12842	17850	8484	16966	21064	14417	14503	10855	19836	9013	7169	18786	21125	2509	14780	2102	20682	4584	17147	22135	21711	18236	21758	10025
200918_s_at	3490	14346	18615	15454	18157	7022	5387	14407	305	5271	12037	17149	14248	14513	1684	772	21399	13761	21362	11411	9588	8449	3402	14723	4447	14457	757	19568	20893	17662	5933	20689	16028	13975	9683	1750	12344	20834	1013	2488	7460	9853	19721	3766	16232	20059	12720	21022	1717
200919_at	4924	8328	17282	930	3960	18719	2803	8585	8761	2239	1137	16338	4696	3763	9378	10810	11452	7437	2257	12424	20279	7851	21245	21553	8763	7406	19088	2580	16702	16537	12084	16785	14125	1497	2837	18111	17148	3067	1488	51	9693	8244	18813	8377	13369	19548	14804	19068	2551
200920_s_at	877	21814	21768	934	3403	1507	16092	518	10122	19721	10344	17466	7585	3772	6712	17297	20740	1833	6621	20271	19990	13443	19183	1109	10124	9423	481	17796	163	17809	10011	21945	10511	10238	17659	2114	11	2064	9345	15665	13175	15359	212	1953	1712	12260	20101	5146	10545
200921_s_at	3447	14063	20146	5782	17359	637	8880	316	19780	7167	16879	10141	6362	8155	1170	16667	16960	19283	13504	11418	18496	9584	20195	10849	20445	6258	1843	8431	205	20224	12777	19614	14455	230	17881	4123	31	11234	9908	10992	12423	21147	404	6298	86	11853	19487	15118	5400
200922_at	21178	12447	2438	14691	21704	20960	6217	7312	7628	12268	11418	20146	14592	8676	6747	12850	13189	2032	8511	12164	8524	7818	10786	19262	3171	18607	19483	8190	5528	21984	5577	9263	15213	6218	16958	14749	15997	17544	1683	17781	13630	144	4896	694	15833	14304	15672	19527	12675
200923_at	622	4950	184	21264	17152	209	11174	7776	2270	521	5601	11729	18794	6579	244	19167	4861	594	97	15872	11268	6220	18407	6453	844	17486	20637	668	747	4181	726	12488	7792	8955	123	16760	8501	9295	8075	9398	861	3114	7273	4303	13460	15132	3572	20311	1172
200924_s_at	11834	3132	8256	4600	2971	3360	2855	10458	1627	839	1431	869	256	11573	3442	7913	13343	716	15596	9673	18681	439	10870	2900	6613	16577	21805	2659	11028	457	725	1958	787	5266	11219	926	13753	243	552	2476	167	915	133	2458	20807	11047	12741	12326	1700
200925_at	15280	16968	3738	17254	20053	10846	13710	5694	8365	2404	3850	18854	11681	424	16123	20652	12538	1424	11746	21113	11201	15211	7633	2937	3295	9737	16076	8079	9611	3311	6309	607	18639	14710	12744	20172	14005	19124	5345	13694	16419	10951	14578	726	2181	14682	17195	21019	7163
200926_at	14483	8847	5576	10924	3583	17324	17553	5489	20003	3885	11467	20843	12518	415	12814	5107	16502	7358	19672	2704	8879	2718	6906	20167	16320	11820	10439	15621	21024	9020	8944	21275	18578	5267	17389	20222	7443	9088	11173	12560	18337	12158	13186	2983	13483	10764	10365	3257	14710
200927_s_at	20953	8566	4337	8898	16280	11706	3227	2757	5782	548	18779	19312	18326	15674	10350	15330	13523	21313	5652	12500	20893	19162	17358	16752	1637	8235	6407	13355	5994	7802	12280	20961	4529	2160	13879	2405	19498	1382	51	4228	17663	20385	12738	12988	3742	20200	13406	17461	2353
200928_s_at	13603	3312	8874	8327	5126	13050	11257	16638	2658	13070	20863	17197	18418	14089	20947	18638	6591	20378	6585	17925	4526	16402	21352	21618	12762	10884	8087	2845	20121	12622	6983	16863	16305	17812	21213	1769	6609	13762	6090	4580	16133	10740	7149	20661	4713	2907	19723	3858	2390
200929_at	6680	10890	4526	8482	21146	11030	1339	5672	3785	1918	5422	19043	6217	3978	8966	5310	16247	15265	4210	10874	4132	15266	17391	7561	3573	20042	9852	20629	12378	21101	4659	10931	5721	16115	17381	15034	20293	14151	1538	21640	1885	1139	3498	5537	7804	21568	14653	21437	12413
200930_s_at	16144	11198	12940	8791	7949	8048	6755	21877	7113	18717	14135	1289	18402	7210	12961	20587	10327	12326	4039	503	7983	6268	6784	12366	7258	8068	1444	9931	16631	11769	21199	11698	9996	9633	16552	13725	8103	7580	8025	20785	12192	4600	11246	8541	21628	16478	944	12065	16944
200931_s_at	11103	14903	568	18411	10687	18259	2158	7828	19212	18992	17894	12496	14684	21657	19717	17172	3610	15532	6360	1718	5961	6386	10382	12248	4331	6629	19123	5823	17749	21143	9121	4939	21220	11087	4217	7159	752	6268	6555	1872	12686	19021	21016	21986	20781	19037	20002	20686	18705
200932_s_at	18286	20132	3483	4166	3380	7629	16000	13133	11368	7038	1740	20371	21051	684	5994	17718	9610	3106	14662	18150	15408	6478	9946	17838	6793	21680	11880	19134	4305	16382	16993	17134	19099	14598	17860	15121	18444	7170	9956	3118	8665	11191	19951	1397	13166	12660	21650	11506	5101
200933_x_at	7708	8999	432	10418	9087	16224	14443	3650	17084	4668	5193	21116	16273	627	15294	10784	18109	17676	20550	17262	10869	13251	6344	17723	20663	17617	14498	12941	17023	17357	20890	20495	13765	2383	19181	18079	11449	19559	11559	11497	7230	8157	13377	3719	14317	14505	13919	7468	15252
200934_at	19265	19819	4037	280	20421	2010	14766	1341	5207	14712	20560	13181	18343	15097	1938	15966	16089	19342	263	15888	19696	4009	1009	21812	15000	891	10787	8527	18192	4352	3688	15252	156	20105	15202	16290	11500	17006	341	11460	21781	21355	19254	16114	7463	11458	2193	3228	14342
200935_at	1411	4613	22004	14545	20281	15335	2173	6724	7359	855	21715	16500	7113	9761	4032	4056	21669	6136	16423	1199	19464	4763	12535	17853	172	9725	15017	12142	15813	21694	3416	14333	14435	1974	1111	2993	1834	2657	1607	19372	1289	4930	16428	4460	12206	19823	14144	21341	8895
200936_at	9423	12523	2055	19618	10100	18372	18518	1495	14676	2690	16318	21191	10525	1718	19767	12490	18414	5710	19019	18095	5500	5615	6898	17519	7499	6542	16085	11457	10343	11275	16602	20703	16526	3318	19970	21643	18165	8985	13309	12513	9059	15510	4396	1481	17133	15342	14492	10637	8174
200937_s_at	19750	18866	1966	16829	8646	20537	18323	1998	15119	19935	17929	20234	9077	222	20615	5727	14747	10746	22041	3358	8377	9735	8566	15523	18253	10102	13265	9729	10652	21313	19562	21044	14490	3526	18059	13640	18351	4832	14089	2423	17535	17653	4655	4623	12762	16576	15526	10363	4823
200938_s_at	15310	3245	16011	20189	11021	20656	8516	7169	15699	12164	13382	16738	8812	7606	7262	5853	10037	10127	15482	17473	15442	9477	16650	1659	5448	7020	6235	14424	14024	6554	18564	12317	16130	11136	11854	9811	16619	15589	6669	19310	10002	12586	11201	15382	18621	5900	6601	7353	16395
200939_s_at	21853	18040	15251	15871	13099	11655	67	59	476	18407	2686	5695	7057	3885	3247	2908	15084	7716	4689	19904	16546	12635	19481	17673	11312	7815	17890	9126	15270	8998	2207	18155	6999	8123	11028	11673	2016	7292	788	19295	10918	12970	11843	3677	573	6885	998	6243	13831
200940_s_at	4990	17839	2663	1057	16096	8983	12890	18528	3096	12378	1485	20738	22006	3841	20685	14141	4887	1790	4006	7621	8763	17421	20380	11737	13446	4511	16074	4937	7174	11199	8420	22018	15209	5610	4039	12313	13803	9037	2838	11932	20049	22027	1114	3395	4158	20666	15535	6385	5303
200941_at	13516	13857	465	1003	15135	18732	15405	21289	9550	196	956	19320	19931	12198	13988	21087	8224	7983	12060	14908	18464	22019	9758	13162	8003	21722	5659	3610	20338	2259	9159	4832	9227	13560	17059	2187	20917	21894	6457	14837	6330	19796	1195	17808	1375	3065	17167	19270	2930
200942_s_at	16955	19507	9930	12632	12894	9213	6259	9350	391	2853	8751	14493	13393	6218	2330	10560	16055	7237	567	21239	19950	21036	17578	8350	143	20903	5456	7998	21744	878	365	15587	18373	19628	2761	6243	17215	19887	6439	8226	12493	17288	17442	2180	6954	12814	13562	19883	15302
200943_at	4608	19927	4370	14114	18030	7377	2729	6884	15069	1499	21500	8358	11852	8722	3457	21717	19766	12549	9599	12864	20319	6905	10461	18170	5133	6308	18174	17522	18675	21359	11496	18444	19140	15527	6029	17530	14751	20583	4799	315	596	21034	14924	8857	4047	14024	17153	5289	20009
200944_s_at	9608	12680	1978	1700	20229	13145	15803	4010	11515	3262	20577	17589	18547	3784	6404	9215	20409	10082	3396	19669	19809	6255	9639	20457	6655	4386	8909	13767	21164	20157	15069	18043	15810	14383	17019	20605	18968	13116	5295	9052	3385	14250	16317	4565	8880	15765	16499	16042	21294
200945_s_at	10241	17258	13546	754	13138	7186	9059	7336	3540	12923	17518	9849	968	19974	16242	11626	20150	6480	6789	8941	9858	7746	10276	20668	18835	15864	14727	19255	1413	18175	6859	19369	10031	13220	6310	6783	4953	12237	1512	7654	11846	17888	2886	21151	5618	10796	17585	21303	12506
200946_x_at	15170	21296	1898	16329	13044	15541	4640	14733	6838	5083	12089	18508	20882	17943	16021	17586	10542	21564	18623	3384	2804	21483	6037	5068	3898	18658	8424	20358	21347	4452	3772	10729	18272	7414	17238	13617	20042	6712	12136	14863	7497	15832	7551	5080	1652	21201	18924	18026	7859
200947_s_at	2557	21693	3010	6770	10020	15416	18095	15356	13270	12129	10171	5075	21548	10898	21181	19801	6568	22043	18464	20378	12680	21601	3432	16553	5408	11909	15884	20773	20543	13661	17784	2089	16127	13847	18676	18916	14574	9965	2155	10495	14121	16379	19190	5165	1509	5744	18139	15879	6090
200948_at	4708	11274	4123	3797	3644	4166	18147	3575	12476	463	14355	10045	19048	10891	1812	18456	1238	3402	12451	9592	11805	3853	12534	7661	4685	21447	20435	4986	16265	15405	13426	19107	18086	6695	4258	2891	9017	11144	1501	12801	550	15567	19242	14667	19943	17744	20230	20495	19147
200949_x_at	18928	16307	4599	14197	7094	14367	15802	2341	21648	9274	14224	20577	13937	1017	9953	5278	17422	4413	17279	10473	10940	2308	9070	3272	14393	11551	12755	15969	14585	6275	18188	17366	8760	6690	20442	20099	15700	20766	11223	6831	4865	12002	5217	4093	9443	13513	17727	2507	15423
200950_at	20912	11635	7270	8873	19499	10031	1446	11296	1450	1559	21329	20176	16331	11627	10937	9057	18288	20425	16264	19659	19088	12128	10797	18844	117	14199	17825	10191	19886	8708	12838	18295	17429	8690	2720	16348	20435	11491	4516	6385	1027	14580	1406	10417	19349	19232	21093	19719	18131
200951_s_at	7505	6357	472	20106	6728	3539	8104	15565	5061	15444	506	16565	3108	4019	8861	14741	11750	241	11395	2822	21839	7712	18117	14207	3451	788	15977	5414	21280	16881	1012	17166	6858	13316	7447	7656	19310	7370	3829	21543	2470	7083	10106	925	15756	4939	5563	18144	19046
200952_s_at	21067	9097	6730	18490	4708	6017	8181	10666	7304	7253	7976	16508	19120	14883	13590	11666	1330	9056	12893	228	14261	13153	19763	15474	9702	10455	9336	8696	20696	19453	2367	9086	9297	19946	9417	21617	2201	9591	6232	9155	18336	1824	9110	17204	10885	10571	1771	8812	16878
200953_s_at	13189	428	823	486	13683	12208	7485	7226	9830	8642	19346	16104	4528	1456	20577	18055	1812	6439	14757	1180	514	13873	19831	16511	4770	8227	21921	9581	20178	22111	8493	21919	13911	16789	13086	15646	3677	7267	1130	9513	14325	16006	19035	9108	21235	10971	16216	327	19133
200954_at	14315	291	4334	18567	14420	14340	15683	11273	1216	7055	4280	4564	10781	7061	3930	3126	9239	1906	9553	8422	10405	10673	11376	778	5865	22080	5414	7439	18552	7378	3730	12532	15551	9224	2216	10857	20300	8644	892	7392	422	133	892	7878	14551	5297	18060	17663	7138
200955_at	7777	20269	1106	307	19755	6901	16271	12932	12561	16311	11833	16162	17422	5284	5372	21555	4697	9458	20412	4567	8827	1034	16658	11056	5484	5143	9775	17528	12483	16323	3390	6516	5973	18829	17719	7167	21416	5658	7365	16163	15239	8685	19806	4307	14940	18225	19276	20680	2756
200956_s_at	21749	15007	4367	17878	20822	21558	3010	9232	6107	11079	21852	21557	14975	13701	3919	5984	20736	615	7067	17070	12527	8903	7361	19140	11363	1905	16621	370	8729	14510	6170	14497	20698	5169	2809	19746	20098	5808	9527	8590	5946	8159	17578	17234	19316	9185	14941	18233	18820
200957_s_at	4762	11177	4191	4460	17877	21124	12436	21204	12166	8394	17685	11084	3225	610	12099	21206	1980	2468	2164	3045	10830	4393	3526	19387	4453	5060	8776	9355	3240	16047	16398	12125	8389	5396	4037	20986	18316	10381	9571	2644	13001	4461	19650	8443	8025	1599	13673	14436	21708
200958_s_at	10414	4441	9058	1670	3077	4817	3633	739	16280	7178	11051	7098	10353	6783	4643	4161	10955	20157	18971	9945	18694	20300	16718	22013	580	12212	20339	13652	7328	543	13808	19207	3775	6567	21181	5087	2543	1530	970	11393	14646	6446	2196	6137	5665	16789	13860	19853	1468
200959_at	20736	15049	19264	14596	18781	5925	15571	14618	16378	7196	12622	16699	2446	5534	1694	16534	21006	8474	5154	14645	8138	1147	18375	12661	846	8961	17625	49	3184	5469	20429	15133	6784	5015	2762	12386	15472	6798	3580	11357	15096	20443	895	16379	20703	7054	17913	20946	19668
200960_x_at	16384	7363	6880	20925	8575	14196	19619	15503	8589	5579	13261	13329	2503	11366	3755	5957	1183	871	9666	19668	2584	15323	6867	20917	3807	12646	13004	14740	19776	4324	5276	20229	20178	12057	4666	6171	21054	11152	9831	6611	10234	8678	3783	14474	8020	18163	14763	16759	20209
200961_at	5992	3222	1049	907	13390	17659	10667	16075	6984	16545	14812	9459	15936	7168	5137	20749	9651	21624	14199	14235	21738	2412	2293	7098	13741	5549	9307	22069	2923	2083	15184	19790	13486	21494	14463	14890	14577	20553	4329	20960	17937	7561	506	11982	12196	10657	16247	8840	6556
200962_at	15789	18979	118	15497	3300	320	17696	6310	21861	20799	11471	18768	8559	850	22075	10291	3044	21107	12761	5299	12533	3368	10543	21831	21075	14418	11621	1195	21119	20818	2623	21646	21735	20532	19764	19025	1693	18974	2725	1891	17378	15849	12961	107	18901	11759	20039	17795	4525
200963_x_at	14389	12986	8036	4750	7777	15546	16998	5215	19026	7069	17466	21834	12536	577	13450	19165	9630	6783	19635	14564	8946	2670	10140	17850	11960	19419	12694	9703	10937	13514	8712	21732	18686	1172	20325	21647	12238	11966	10106	9043	19132	12730	6632	2913	12648	16563	12057	5498	5392
200964_at	16385	1379	15572	4468	13516	5538	5996	7572	2941	9097	13300	2052	5470	8106	2130	7993	5181	1155	15700	21221	12739	2747	7363	12704	279	11985	19689	8474	1265	19604	852	20056	5010	8568	12467	2922	4586	12056	10615	12473	9808	12814	19686	8050	1984	8162	11829	12190	3243
200965_s_at	5780	7021	2447	4667	10486	384	16339	9668	21856	3401	4339	20377	17342	20045	16938	17928	6837	13480	14763	2510	1927	21414	8762	17638	15610	17276	9186	334	2309	16443	11548	22130	3182	22105	3876	13288	2746	20469	9600	16130	17011	11982	14040	21798	2424	15926	21903	16011	10389
200966_x_at	10505	7345	6128	20051	8798	14352	6597	3055	806	4210	7354	14554	918	1923	4110	13053	18475	312	4486	20046	20932	10575	11371	9741	1197	16645	18945	4568	9909	5025	2488	18628	9144	6028	5379	20052	11759	12335	8741	13811	19628	3356	2623	1620	16610	17309	10852	16654	11118
200967_at	3444	16709	21147	3074	20949	18337	2380	7892	6221	6503	12946	13658	13930	9436	6668	11546	21209	8845	11612	20829	20084	2351	9429	12272	2131	5851	2260	11954	8537	2448	5401	18338	18444	10883	4438	3368	19713	16792	181	13753	3364	8495	853	3502	2623	10018	15602	20280	20132
200968_s_at	2945	14123	21454	4256	20815	16694	1176	9104	3446	14123	20098	17842	14856	8997	8703	11237	21760	9517	14924	21217	21158	4825	8354	8288	357	10984	2543	7662	4784	1164	5221	17707	5426	10095	2143	638	16100	14700	2490	9518	3801	21617	511	1579	1491	17283	17956	19656	19305
200969_at	3754	913	5742	141	19959	11663	2920	1934	6159	412	13932	6231	1439	18841	14123	6604	21434	20033	21020	4699	14311	8290	12446	10587	10520	12069	6728	7655	21965	5831	8827	20514	7506	19692	3652	6247	5426	21690	906	16792	21298	6923	164	15956	8720	11262	16602	14148	8471
200970_s_at	12441	7272	6009	6101	18608	13444	2634	1527	10821	1776	20180	4281	5999	20903	11291	5332	21839	20759	21398	2246	16756	14029	11174	19286	11723	12609	5287	6392	21604	20481	184	19127	18436	7727	3568	747	7545	8681	845	8025	17052	17416	483	14752	6459	18392	19251	12320	9716
200971_s_at	18917	11680	5688	7048	20000	12497	4214	1502	11148	2515	13764	1875	2649	18380	5969	2436	14885	8030	21290	2700	11202	9675	6090	19735	3959	6751	601	21900	21203	13444	9604	21067	16627	8413	1390	2198	8709	13350	6298	12996	1038	8534	7197	17646	5189	17263	16795	13974	16779
200972_at	18633	399	21211	7132	19744	3606	18721	3987	3786	1447	18200	7002	7857	6219	7437	11550	20629	2864	20419	8482	12402	19135	13730	17768	21477	17743	20413	8189	11866	7321	11378	9095	4750	4067	10430	11028	20638	7743	8512	5156	19822	7085	16843	13145	5913	6297	21699	16115	15415
200973_s_at	21308	4399	19662	9300	20975	2890	3544	7913	174	191	18947	22057	15186	11754	6508	12112	17818	7365	19686	6504	10999	20659	13505	8915	7339	13513	17340	17839	11970	3329	13930	7409	2948	3242	9227	13798	20591	6839	827	5290	12564	9078	4941	8039	6219	19540	20301	16063	3320
200974_at	6226	8070	9592	3485	9623	1576	18331	6929	511	20035	10670	4084	16000	2650	20651	8242	9075	9528	4296	19185	20776	2697	7413	1658	8073	13921	8244	13895	19581	21726	107	5447	13050	9176	11622	16673	7211	3108	5611	13103	8877	17664	21331	7259	11126	19807	18644	9808	22158
200975_at	5369	20086	1204	5681	7493	17957	14142	6060	22021	5134	5657	18928	17067	11566	13963	2724	9416	653	12107	3487	3624	9898	2472	761	2704	2004	733	11897	18706	2019	4447	8065	19210	13414	1048	19595	20412	17768	6660	14843	18888	14103	6957	16974	2745	14962	14404	22114	1248
200976_s_at	10301	15071	1571	1141	3073	3990	17991	3391	14203	6459	17878	2772	11759	6210	15165	9900	19468	5723	558	1098	2224	17365	4316	7469	2356	6212	18193	11156	2549	15274	8314	20085	1115	11202	20244	11532	1224	12126	1903	3103	21997	21458	20499	12614	10583	3935	13839	13658	1055
200977_s_at	8842	10337	4902	476	3932	2296	12481	1933	13959	12759	12137	7299	12881	9928	3419	9411	18612	19199	4682	11150	18119	7338	2496	8124	860	10260	16385	16680	20418	16806	13315	5116	1526	11247	20173	8403	11533	9659	1117	18424	21437	20436	20472	19923	8928	12593	3308	10787	790
200978_at	15768	14555	7068	10504	21772	16871	16730	18487	9567	2578	20487	19106	14076	2810	20996	17023	17762	7055	2456	17944	20594	20461	8939	9712	11439	9408	4232	18492	21808	20959	9658	19590	19407	21938	17353	21949	19293	21069	4201	15741	16242	17627	16358	3671	13320	18770	16836	17398	11354
200979_at	5313	10814	3777	1080	15291	18586	7699	2257	15058	9619	18761	7514	21821	13990	21571	14199	8719	3901	19471	20747	16541	6913	8013	14657	20625	1799	7132	11542	12448	15847	8170	8653	20127	21456	13384	21347	18388	9813	5564	10569	19668	15712	14396	21539	501	1252	20795	16508	8186
200980_s_at	19206	19506	2005	1039	19617	17947	16351	20272	5445	9207	12577	17968	8228	4062	11569	20504	17424	2927	19064	19136	14462	7816	12461	11997	9844	3523	11356	20463	11068	20027	73	17951	14830	16614	19797	10184	21241	11881	10679	9554	15385	15262	18430	2826	13840	15894	15329	16631	9182
200981_x_at	15666	19546	5765	17759	18324	16083	14467	3913	6646	16537	19139	10489	14105	946	13875	16654	16541	1762	17896	17009	18880	12395	9856	9957	2256	2151	17189	6725	7676	17850	8623	5841	12817	16478	22142	21542	11525	14143	4574	7373	13443	8190	4274	2716	2950	20507	14502	11651	5274
200982_s_at	8369	21341	400	2205	19556	162	19224	2087	19621	18059	7396	19387	4659	1241	14799	201	2198	2293	18307	18056	17126	3615	2562	14537	1064	17373	22119	2534	1396	22146	4902	19221	18211	15681	18376	4433	12403	20510	9937	22038	12955	14909	16656	3417	4824	4289	12851	21583	21384
200983_x_at	20891	3987	12361	12618	7090	1518	2125	6889	1621	377	8210	20197	13324	14857	1064	3406	15508	1239	862	19510	11657	20080	17507	7964	2921	13739	18078	19838	20156	128	1090	2327	13850	11814	18943	20328	5099	20381	29	15211	7884	10320	13953	2958	18802	12606	16623	20917	15896
200984_s_at	21437	3071	7599	16777	16911	1158	5414	6203	4999	1253	8035	17966	13694	11162	1100	6365	21030	6683	1534	14101	13070	20803	18758	5551	8565	9200	16490	6527	18702	196	1902	14240	14456	20378	19247	21405	8263	15494	218	11484	7343	12359	5657	5558	16649	20113	13045	20958	15789
200985_s_at	19514	2784	6058	10605	684	2533	3957	7143	5060	2286	887	17037	15011	16790	3804	6306	19278	18272	4386	9548	11650	20415	15509	16369	7887	11100	11686	5736	20990	138	1162	8956	11162	16314	18883	21119	7391	15201	1	2666	8675	7387	14949	16851	14200	14951	13398	20364	13471
200986_at	6411	19743	20078	15850	17209	53	20205	3885	2456	8453	1348	11986	15834	18317	115	1718	10204	21960	948	20699	19524	2527	18091	967	4550	17232	20911	2968	135	1341	362	8912	6990	16713	21724	9499	13609	13542	4738	12725	2810	17290	8641	11891	3900	12504	314	2835	3799
200987_x_at	21738	15639	2184	1524	16235	9624	1146	11420	8622	690	8157	18643	20669	13042	1656	14363	19780	7016	13085	4979	6630	11037	5982	10578	3754	4139	20892	19961	4073	4620	5223	13186	13693	7508	11225	7939	20378	16737	4491	19483	1028	16766	20850	17161	20209	20600	16376	20123	16746
200988_s_at	20668	670	9624	2600	11472	19217	2842	907	13928	755	18833	7642	18023	14736	10878	4618	20746	18869	15787	13487	10857	9423	8245	11894	6264	12512	9848	5130	4908	18185	1885	21301	7078	20496	1635	12448	21874	13743	2075	17350	542	10972	16900	22070	577	17772	12954	18317	15829
200989_at	2900	11470	6623	1200	5221	321	3413	981	8732	3346	11749	11281	7760	19489	1134	3571	13331	17060	2232	1545	15253	19521	20012	12101	6977	14564	12302	14363	19242	401	12290	11537	2186	16591	17780	17983	2008	565	4	5468	10437	11769	2771	13213	9127	9159	3172	11095	18347
200990_at	12131	13533	972	4134	20791	13529	18808	4724	17314	13114	14688	1336	691	5743	2813	21605	17147	1687	11899	19587	5981	1793	5136	21339	19265	10769	19034	11148	11660	16695	10241	21273	17532	2426	4935	5251	17210	14692	13481	3621	8388	13614	15784	8919	14262	4984	16845	10573	14995
200991_s_at	20087	20999	194	18467	21172	14506	10745	10770	18396	5132	10093	17646	20315	9127	12870	8500	19689	13988	14780	21827	21548	21239	19564	13506	2110	14809	10943	16579	13563	20590	1180	20303	19156	16129	19420	20825	20307	17588	11001	13846	3256	19284	13371	1282	20527	16409	19217	22004	1721
200992_at	13505	15115	20398	8367	17312	12818	2112	5745	12010	18371	20979	16527	2103	20411	8679	10941	20209	19294	20932	3981	1905	16793	8445	16320	5067	10898	5633	2732	20982	4771	11335	18501	18961	19583	18027	8792	18929	1807	4414	9601	16010	10160	21533	20747	20049	19132	11931	8572	3333
200993_at	17217	7147	19837	8149	18321	15530	2058	4009	14292	20609	21787	17468	854	21778	11532	17791	20294	20663	7791	5987	13441	19408	10697	15641	11274	14508	7936	4982	21807	3290	8907	21194	19916	16067	17434	6560	4784	1630	1134	5496	19476	16268	21309	16171	16607	11716	8922	12666	6725
200994_at	12437	12805	19393	5720	18233	9731	9385	2030	10085	20585	21733	18671	623	17370	18016	10971	19068	19520	13881	13562	16226	13315	13144	18256	18790	13803	12054	11326	18149	3531	4579	15426	20889	8886	16976	7327	9033	2204	2191	4077	16194	9871	21744	20977	14475	5178	11342	13248	8197
200995_at	13681	12644	20462	4958	12949	1012	6648	10285	16497	18859	21607	4955	221	21255	13844	13580	20068	19853	19102	14468	14840	13480	11106	15154	21091	10761	8627	1888	16509	6537	6710	21638	19551	12717	13010	10001	5626	118	3021	3303	21296	11665	22016	21770	12828	11022	5444	13489	2475
200996_at	20885	1318	6135	9642	17481	5674	4303	4777	5418	2214	19452	4636	906	18226	5187	8550	9534	19448	12476	13685	20683	17446	6896	9938	1087	4986	10795	7733	6376	1511	265	19085	10370	3127	20194	19201	17214	2762	302	13996	5273	11837	14056	19793	13525	16679	11630	13650	16573
200997_at	16993	5339	3672	4358	4058	5642	3940	1729	11572	1320	8760	14203	2402	17682	1533	11699	3999	5254	8961	12778	13624	3873	13126	7935	9563	14111	7424	20153	13465	1580	6236	21802	10280	9170	14239	824	16828	8764	9005	1824	508	8643	351	20726	7311	7276	21203	15615	20013
200998_s_at	12696	14713	14396	11463	20868	2561	10675	18215	2004	22096	19620	15228	10069	19557	345	20778	17614	3528	13647	1127	17371	15088	16507	15358	7672	9244	2327	9228	21606	17756	12268	17256	9413	22015	16302	11758	14059	19375	7264	15489	17328	2809	21397	6246	4887	945	11922	15633	18012
200999_s_at	611	7136	21734	2129	18550	402	4229	8247	843	19813	8121	9184	6408	10246	405	2012	16065	5327	16912	19162	18894	11828	18810	18719	3346	3411	20167	7996	14747	7007	12311	15838	1504	19728	18992	7797	11542	6123	542	3556	8187	7382	19215	14586	8694	1670	15008	16946	4678
201000_at	2109	13558	2670	4855	18196	3476	4545	19521	5457	4105	1878	9922	18881	8653	19054	5222	19635	11834	19927	16913	19054	58	15309	19817	4193	6860	19860	15679	2644	15439	7871	19578	12612	17023	2235	20011	10203	20779	1759	2861	10295	15468	17648	1929	21386	12603	11693	21547	904
201001_s_at	19906	10047	13479	9797	18082	3104	506	2209	3998	14728	10407	11610	1057	16375	624	6868	8560	2511	16766	1748	6134	6251	15458	21512	4005	7831	18977	13646	3462	5809	2081	1458	17467	8706	15890	1721	17928	19213	3801	14560	3035	6765	19136	12384	19968	19122	17685	20989	15797
201002_s_at	15429	916	7658	1051	15567	17469	4782	1827	13024	6974	20292	4430	4904	4065	14935	13961	9563	7886	16229	2984	3681	10586	3907	22114	2167	12413	17689	8641	2867	18987	1780	17677	10551	20478	16988	3263	15577	16957	3865	10865	5281	7606	16408	8979	14180	8864	19812	21597	9326
201003_x_at	1634	22015	311	6092	18296	18604	18495	16864	20397	4141	12695	18086	20552	18157	12872	11584	9472	3844	11776	10335	6561	9417	19601	6337	1289	22077	8165	19265	11274	20600	3505	16367	17957	6184	299	19740	18609	10341	10470	10487	1938	9611	16056	9031	14559	20510	20516	21395	10860
201004_at	18692	5209	2264	11938	19900	13591	8506	8048	10622	11371	1484	19175	1168	604	5595	1202	18602	3217	15887	21272	19108	8110	4746	3133	3145	21708	12443	20482	2861	11351	7120	12838	20198	9269	2662	21708	20596	21039	6591	21496	608	10737	5625	955	11341	16719	18653	21473	15085
201005_at	18766	18731	19335	8027	16680	21369	1715	1524	17119	848	16075	17506	10648	9788	19934	12704	6598	21965	10546	14410	12212	22095	19874	22043	3172	9971	17159	11928	1886	11469	8906	8975	21339	11233	3453	4049	4764	15144	1231	13581	17643	19948	13094	2289	2416	18748	9113	21724	3358
201006_at	4248	12002	4729	15927	551	14083	22143	21757	18410	11440	4661	20537	11956	3286	2068	16260	2163	4344	4735	8871	12605	18375	13448	10511	15296	7961	7669	5052	7277	4157	15358	3126	13040	16120	62	21809	8292	17660	668	20849	2473	18655	2916	9334	9053	526	17312	4672	9650
201007_at	9469	18564	1891	1092	15459	19056	16857	18071	15854	6862	3045	13560	17041	1919	12342	21882	16868	18542	20282	21378	18130	19265	11772	13780	7491	9301	1063	16212	20498	4264	18487	14970	15496	10121	5042	8379	12806	14552	4302	9270	11662	13636	17553	2354	3680	14363	15159	21822	5182
201008_s_at	22151	13033	6757	12112	3446	16225	6914	988	3442	21698	72	19504	20026	14308	19575	16886	21228	161	5366	1890	1675	16286	21951	187	4909	11650	19472	13070	4341	16183	16571	20145	350	21948	10010	283	11266	21482	10973	2345	21409	14746	21820	21107	20947	8626	6011	20480	1315
201009_s_at	21410	18793	9201	9053	6076	17819	7398	1172	5612	20186	155	16267	17805	1215	20265	14797	16648	339	4895	14061	2456	19646	21879	1767	10036	12748	20708	8596	5508	18372	9401	22067	455	20270	7909	308	13496	19624	9130	495	20152	16842	22108	17097	20832	11483	6216	18546	1669
201010_s_at	21138	6471	5422	3078	8386	17707	19587	387	13526	5099	487	15224	15126	344	20725	10458	20117	1661	5263	19737	5202	18739	21646	267	8743	17131	20499	4298	769	19276	15704	21794	248	22112	8194	1117	11467	21632	11523	170	21734	12812	22105	16156	17085	11298	6276	19106	660
201011_at	3573	10025	4591	3373	21060	19399	8934	8765	4827	585	2509	8434	5532	9157	9926	10561	19165	19056	10901	19499	18485	16051	6554	17221	2150	8607	4772	21579	15010	7336	10799	21738	14473	6293	4733	6101	3692	2779	87	6627	3678	11861	1962	2626	13539	10095	15733	21423	3738
201012_at	17146	4265	6288	10157	128	16436	3505	10840	12659	1035	19244	19181	13057	1460	1374	8222	10293	9433	3778	10525	19571	20332	12525	20652	2004	20678	21028	5384	1270	207	530	12082	1039	11926	683	203	5760	17887	10277	15207	20469	15690	6230	3043	5548	19285	5201	20116	13260
201013_s_at	5295	13289	17728	970	20651	19190	7079	11818	10139	13428	11826	10204	3030	18406	8064	10111	3541	10261	14610	18539	18988	9872	20246	18429	6685	15277	13443	11586	20826	18631	1547	19383	13614	18480	19492	10852	15574	4326	1531	8450	17686	6191	21615	21195	17030	17213	9602	21284	16287
201014_s_at	21252	18048	10671	17048	21252	10982	811	13739	8347	14348	19349	18372	6977	19531	6013	11027	9528	20066	19869	5665	13468	9465	17940	13240	6336	10185	19208	13075	20958	1217	21325	19464	18312	18945	17970	7599	19389	3064	48	16693	9800	6692	21757	19246	18503	19189	6305	21816	18449
201015_s_at	15781	1187	3859	936	4644	20409	1887	4239	9450	5333	2629	15508	7209	7208	5520	6790	10661	18315	7039	11843	21759	14639	16712	18663	4930	9967	6449	13528	1179	20620	14162	9508	12740	12574	18616	12303	8272	2848	8610	12641	1991	6323	271	7246	17396	7432	6990	22061	7379
201016_at	12889	6699	2614	7493	20633	17022	1433	2205	5033	2658	21465	17218	2721	20549	2546	13373	18824	19256	16523	6109	14317	4344	19715	16008	20960	7553	7202	3112	1949	1134	19039	9285	18846	12865	9367	5923	14986	1257	2686	4079	19559	17305	18745	19344	12514	4921	17258	14837	7594
201017_at	19156	18797	12376	19161	21787	11906	2036	10036	11481	21587	21537	21983	11121	20830	20498	20955	18892	21718	15810	13385	21183	10560	14164	5780	19381	15004	2745	1041	18461	2566	5754	20061	13089	10878	17862	14750	21671	18197	2287	17918	21990	11052	6330	21271	17743	11073	5289	11290	11885
201018_at	11205	7080	3232	6820	17353	20296	3687	3315	6941	7483	21825	17353	16807	20327	19432	14061	11151	19951	11319	15060	21630	11850	18342	18495	22147	16365	3296	667	21990	12057	20218	19670	10555	20559	17949	11663	8790	17027	3768	4757	19664	18795	18759	13430	4732	15443	10972	11753	2929
201019_s_at	19189	15009	1684	87	14826	13906	1184	1189	5280	21205	20004	15871	16079	17610	15478	17979	6845	21153	18535	12268	18689	5387	5183	18145	21877	5080	5629	1687	18992	3786	13441	21953	14798	19358	14637	7372	18641	5314	1875	14973	20272	8960	15531	21467	13847	3614	12883	10601	12936
201020_at	20530	14413	3541	9419	15119	9399	5691	7401	542	941	22043	19708	17480	9032	8001	4775	21875	19640	8311	6730	2741	14167	17347	15247	183	1429	15930	7879	18293	5221	6013	4833	4155	10762	2891	6557	20288	10575	250	4771	11306	15661	20023	4451	10523	19334	18903	18771	19413
201021_s_at	18618	21414	1711	9121	21823	7941	2357	1568	10623	2483	20523	12686	11676	17378	963	13879	19097	4104	21165	1990	20621	21667	18646	20202	4219	15499	11695	6124	11972	21790	5782	9839	21618	9922	13118	21433	5509	4780	850	9955	13510	18116	1802	13952	7967	20682	20505	17475	22088
201022_s_at	16829	17132	840	6881	21176	14784	11552	6195	20564	3149	19941	10329	5004	4705	14503	20204	21564	21782	18983	11401	20383	19727	17846	21762	6864	13673	14757	9458	20585	18072	21013	13049	21737	9439	18467	21520	6607	20690	1541	16310	14077	17032	3008	9839	10859	9065	20315	19581	18979
201023_at	17139	2891	9460	7532	17843	10096	18354	2217	8021	1971	12610	3089	6163	18171	8512	21495	1293	19332	6266	15701	20293	4817	11162	8013	11858	11056	3272	1561	19091	7770	10974	19854	10861	6381	3430	825	18189	10167	9227	699	15995	12940	21632	19977	796	18067	5258	2043	1894
201024_x_at	20022	15216	569	745	5312	15084	10777	8260	6570	22081	8961	9084	20264	11371	13800	9430	13602	6116	15846	2671	12851	885	1445	13350	13762	133	19403	9246	18863	3914	7437	6994	12681	21328	17995	5990	4313	11098	7394	19277	18169	13754	18201	20571	18491	3368	13541	10638	17210
201025_at	3489	6292	5855	1417	17906	4080	11407	7877	1824	11373	17974	8700	3437	19493	10012	3752	12342	6230	4546	2282	1035	10400	1728	14327	16186	11724	20449	6927	17424	17963	971	20534	5263	2214	16104	9372	1356	742	3282	21335	19066	18903	15788	21818	14619	8438	9083	14401	21136
201026_at	3836	9438	8280	3369	7957	10888	5669	9923	7103	22100	15116	4416	17653	18426	15109	16295	4725	18157	1917	4131	8578	2450	3112	866	11060	893	22065	5561	17775	16547	14490	16315	3709	13408	18906	8860	18757	11769	2333	22077	18854	17663	19271	19806	21428	17640	9125	18032	18842
201027_s_at	9620	10788	13702	1303	10223	4066	3999	9934	8363	4308	21631	8181	4328	14952	11823	7035	20815	4676	18561	14627	1756	12689	3157	13534	8822	8019	7862	9515	3385	6454	4802	21133	5775	6757	16135	3257	6124	9991	2486	12301	8519	9939	20973	14675	13631	9393	9253	20749	4367
201028_s_at	21012	17303	8794	19062	20231	20357	15437	5016	533	2470	9598	21849	12618	9330	8584	12546	7444	3828	6625	15546	10242	17475	15441	1679	67	18742	15502	15623	17865	3286	5569	3147	13087	12441	2898	20707	17100	16064	10427	1142	17570	879	2327	2330	18781	20392	19668	16135	2533
201029_s_at	15921	8509	13066	15819	20286	19791	16791	6531	5806	3573	2608	21281	9064	1567	13592	4825	3281	3767	7763	9127	20356	18400	15591	4378	998	21940	19709	19599	4402	1531	20209	4457	10688	18301	3343	20719	8961	19499	3336	11421	16219	2674	4808	759	7220	13667	13600	12605	1364
201030_x_at	13398	18236	19591	5050	19582	18745	5539	7456	11235	2899	18654	21157	10511	1093	20784	5286	2314	1604	13639	15340	15455	14579	7977	12598	14189	11612	14723	5145	13149	21901	18861	22000	19821	20716	9464	13310	17419	19704	8275	15139	20818	9307	15503	2140	18329	17950	13102	19583	5982
201031_s_at	7966	6997	13003	1143	11683	3128	19932	377	11397	19026	7326	2714	4451	8391	16823	8145	7881	20745	8874	2209	5598	2675	10244	19680	13102	2163	14294	1552	16133	5327	7049	6407	3983	2538	4487	2016	13641	4741	881	10651	18301	16954	1150	16078	2256	819	11646	2682	14652
201032_at	18497	14277	2911	898	16773	17597	19581	19302	16820	15838	11750	5944	21533	10979	12411	21294	6638	19308	16086	12613	11878	658	19074	11158	10697	1024	11911	6308	18890	5838	19978	20338	8870	19377	17149	8623	2478	16116	10673	1019	21459	15597	21892	16075	1954	10279	18768	21004	8070
201033_x_at	16754	14064	1168	8458	8216	16967	14964	4698	17470	14943	7230	21860	17101	235	18606	17873	20331	4040	18259	5041	10273	5430	6566	11926	11552	13261	14730	4800	20214	18454	18336	18793	11712	9467	16557	19838	17884	9378	10700	1975	18580	12573	4229	3203	18447	15656	15760	9465	13718
201034_at	19134	9685	16578	4676	20568	10570	21580	16645	5482	16045	19134	16300	19805	20231	15363	19227	1197	3058	6975	16343	21811	21304	18675	11753	5702	21218	13345	11599	18121	19950	2212	21229	15477	20453	9168	21947	8430	17296	2239	10158	15675	21583	14450	13384	3422	15898	17512	21581	14019
201035_s_at	7591	21406	4410	18074	20374	21393	13511	17115	4892	3666	19274	16763	14472	3086	22041	19375	4049	4914	20847	1846	465	12792	7414	12091	19065	18329	7236	16587	14521	10475	17964	486	21187	8544	3963	21838	18084	11763	11843	21194	1242	15003	16278	1986	15806	20989	21090	21083	18964
201036_s_at	2747	19586	3252	1501	20574	19466	20384	15751	10918	180	5578	13727	11639	6053	22091	22040	10708	20463	15330	19454	5156	17658	9862	20215	13896	12531	9885	7612	20631	13355	21526	16280	18902	8667	7494	22156	15030	18629	2171	7765	1592	15459	21329	7590	6959	4996	21393	21586	19690
201037_at	7442	5374	5965	16121	21107	7174	2944	7490	9853	16153	16191	9680	139	1256	2435	11235	4933	559	2879	12865	9553	4997	10641	17097	476	20270	19144	9034	19397	7867	9508	9969	15669	4717	18346	11853	2954	326	562	6033	7877	7356	19698	3019	5953	13287	5302	19646	3367
201038_s_at	15250	5900	4181	1986	20045	11688	16718	3393	12920	5569	11724	6811	13066	16814	19308	18796	3777	5503	4733	3673	4966	19598	21813	19035	7824	9306	5845	1874	13593	21862	7518	11758	17361	20806	3774	10425	7535	8140	3771	22122	18275	14024	2168	21261	3282	3073	21304	19542	14218
201039_s_at	17442	20224	1655	17379	3437	15205	3077	9834	1499	16449	14285	7080	17826	968	671	12380	7304	3733	2446	12789	17397	3410	19818	20323	4601	4825	21684	12824	19821	7343	7154	15706	17819	4435	7624	3691	12233	19952	10656	5077	3491	11513	21828	448	21997	14647	14579	13733	988
201040_at	21616	7263	2432	18934	17336	13495	18157	14869	10843	7851	20851	3569	20885	9466	5011	132	5737	578	9460	2369	13762	10343	19839	19578	2868	18641	8851	181	645	20389	1105	20875	15322	9441	11781	16233	984	13861	9197	18977	1857	14953	17129	3995	21762	5830	20139	21725	16700
201041_s_at	1755	12810	21428	7013	88	2977	18517	3155	14187	2201	92	935	3859	631	2131	11406	13896	9906	13585	15543	10050	18803	5948	6784	9182	21406	1816	6078	18952	3835	8649	11421	20876	832	1311	749	2926	849	1201	3	9	2089	14783	11	1380	13048	3874	916	19819
201042_at	10641	4724	22134	11117	2770	17362	3865	1610	11052	2914	3139	20196	230	17699	9254	1588	21483	16632	9204	10270	17220	16185	14515	18985	2073	19820	21360	13230	13672	14749	2426	1291	6631	17361	4072	21730	385	816	3	18527	6628	221	19703	14369	10587	852	215	18132	16785
201043_s_at	17331	17700	4325	13549	21842	21647	4360	875	7632	19536	20175	13890	11414	16159	15465	21932	6025	9207	19037	18428	5714	12581	21692	20766	1103	3633	20768	5380	10955	21098	860	14845	22128	13523	18003	3574	19987	8982	3823	14810	4409	18278	2448	3874	14536	12487	20350	21671	16283
201044_x_at	11113	6863	19117	22064	9004	3570	15239	10306	10959	13014	1321	2978	2945	9306	5732	10173	18575	17515	20891	21131	5431	9873	2628	2044	5412	17165	592	10002	19572	7537	21803	764	21934	374	389	541	5483	2208	11388	543	38	16314	1866	811	5341	19170	6194	596	8073
201045_s_at	17946	13740	15054	22158	15223	1473	4256	366	8174	2904	6157	12738	9018	15578	10063	15979	18963	10453	3264	18655	15118	3394	5337	4142	10277	11641	15567	12975	5191	2271	16757	6291	15788	1041	1754	10988	18960	6105	9715	2751	1717	8892	2818	18137	19294	6053	7467	3199	14593
201046_s_at	5971	7512	7770	2074	5741	16119	5761	6331	3190	16599	6739	8659	7249	1302	6424	14502	12338	2324	7181	21905	21956	484	9565	21813	9917	590	5743	5828	3297	1665	15341	6311	12400	20705	9026	11641	15789	14968	8727	16561	12788	3396	22018	2308	15708	9233	21340	11977	1169
201047_x_at	6528	21484	19705	1295	18127	7449	6722	4273	4006	1761	20052	7413	3319	5192	2596	7768	21090	20131	19416	2660	15059	8179	13050	10445	3965	5024	13122	5344	1919	4499	227	7498	15755	9525	2933	21554	10258	939	966	14508	8914	16163	5556	16424	9022	20907	16512	14180	3827
201048_x_at	21996	21186	3555	21602	20832	1658	6257	6923	3093	137	11264	17803	7462	14555	4169	10599	5764	11600	20562	9065	8689	19642	20153	6475	4516	1963	8767	17620	8560	8408	13836	16465	19189	5367	6144	7849	18147	13042	9078	21338	1845	19520	1282	15330	16799	12892	19072	18974	18761
201049_s_at	12699	15783	1572	14598	2633	15527	16558	4894	17808	8773	11855	19879	8664	157	14323	12840	18624	3411	17552	3250	10031	2784	5455	15404	10615	20858	16923	15389	18482	15216	18086	20812	11919	589	16893	17784	11470	6649	11647	18624	16734	8393	12839	3681	17670	16306	11423	3380	13318
201050_at	7452	21178	19715	5822	8471	16314	16896	19936	8210	12337	17593	14904	18135	12352	21075	2104	6000	232	15987	18739	21923	696	6510	16793	1441	5828	22042	11187	6922	11734	7687	19751	17903	11828	6145	21173	17587	15469	1961	10737	1581	8352	15728	8891	16887	5210	21020	17668	12268
201051_at	20695	617	3048	8142	21901	19146	3889	4241	14556	21462	20008	4213	14788	15179	20360	18190	2787	10224	11325	15669	12198	20510	20792	17014	2068	5546	18535	6142	22097	21949	10159	21056	21720	21893	1343	10860	17284	21179	2251	13189	2209	17374	6461	3034	8384	17660	20582	20768	12574
201052_s_at	11887	18439	2416	13137	12723	16927	2641	5508	483	586	10481	10898	15047	2770	9142	12413	8589	1635	2097	13215	11297	10016	7929	10494	3603	9002	15554	17280	17417	4688	143	3077	18180	9334	1564	12281	16756	18362	9759	14474	2779	6952	13843	888	17536	16657	10624	13661	13416
201053_s_at	10678	15330	2274	1425	6756	7339	20026	10451	12557	7285	1310	2534	18274	17862	10490	17941	8104	5077	1226	14433	17490	14991	6859	17803	5982	887	1836	2603	17242	8855	11105	5845	16777	11145	3528	12090	21091	16416	1171	16122	19360	13585	3283	20917	1020	3254	17008	13157	9555
201054_at	21703	19632	13333	465	21219	15023	3726	6594	21620	6635	20846	15057	17514	20676	17078	22012	20017	19046	19877	2570	9595	1039	19355	21596	21011	18976	14919	14541	16155	18380	2665	22074	12908	15110	18818	11401	19981	20443	6236	8178	15074	17264	17085	21716	11956	19272	22109	8847	9452
201055_s_at	21546	20122	7374	15115	21028	3271	14345	1511	12873	18574	4654	3289	14713	9549	2661	21870	8971	10783	21797	541	9293	6643	15680	20189	5297	12739	1612	13882	17687	2960	21939	13529	17090	3645	20841	1881	13157	13618	402	4834	2088	15911	15542	5736	16009	9476	17209	2612	17055
201056_at	4223	14534	6859	2693	16732	10094	20750	21015	10685	17585	20927	3333	16829	3997	21549	15474	20603	16352	7730	3291	8968	5826	749	15781	21501	5352	12195	8777	21390	20248	669	2827	14020	14284	19433	4383	9554	4040	1294	19707	21203	19145	17531	17874	5802	21271	16670	11494	2837
201057_s_at	290	9501	3880	352	12567	4106	19208	10393	3650	4069	11397	3443	1703	5059	12292	15337	8211	10220	2256	20065	4614	6166	516	8182	13242	2587	21952	5851	17902	20497	10690	4844	7499	4116	17670	17097	3333	2859	1435	4465	20140	18720	15519	9483	6968	5531	18880	6761	10057
201058_s_at	20597	10230	8127	21393	22136	10625	14034	12383	9375	16521	3831	21377	1385	18443	20852	15071	1728	3366	634	18899	18512	1452	7700	13485	13399	8181	18529	13820	7180	10298	13871	3166	22081	7873	20040	10520	9901	10005	11258	11535	14477	2307	18698	21839	19690	12691	16156	13682	22096
201059_at	1163	7936	3715	1638	1588	1337	4105	2796	522	12577	1501	21750	5051	11661	3648	1969	18198	8235	11580	5852	18745	1100	17191	9118	16443	20575	4130	643	6022	16170	7223	5353	409	1979	19173	11262	2846	16830	2378	11033	19160	6449	2197	15369	2545	18052	15131	9025	11297
201060_x_at	19562	8740	19189	9131	17803	3006	8132	1237	6736	4032	4016	18075	13949	8813	1679	569	7926	21753	2515	907	21172	21163	438	3090	168	5342	19619	7885	8229	1112	11800	401	18403	8396	20496	10500	9519	13533	17	17441	539	562	785	16863	249	15403	17600	18904	1625
201061_s_at	3055	15152	15177	11635	15866	2767	5596	1726	1694	6605	1201	20823	18994	11018	1002	6841	17903	18863	1145	19067	21417	19159	2080	3482	1728	363	9683	1617	8140	1902	7745	8	15276	9851	21249	5790	6604	17711	47	18901	8826	6749	982	17628	2607	12810	13558	15692	146
201062_at	12518	21211	14283	16343	14788	9466	11591	8288	1410	12838	10250	18755	5615	12029	6974	12959	18254	12424	2633	17458	16964	19399	15733	1930	2991	8836	18409	15856	6739	10893	6914	7077	13390	8171	17262	15090	12541	11026	1386	10067	7145	8293	9144	10069	9038	6621	1233	6216	5118
201063_at	14055	707	20032	892	1789	380	2575	7876	5095	3911	10345	15195	4752	3485	246	13790	15979	18142	4135	984	1831	566	9300	6545	9924	3866	1015	1980	648	13492	634	10748	8811	9218	22144	11125	20645	5919	2245	2333	8925	5573	7220	18408	1868	1825	19315	19669	3852
201064_s_at	10061	1827	2765	13535	20592	20962	17050	3179	14518	2317	19961	21786	3183	19366	15812	876	21661	2455	10341	16089	7989	18497	8883	17384	22013	19030	16236	15547	14172	16623	18986	21642	9668	1561	2487	19540	18461	1865	16734	4600	13431	19380	1808	17899	7767	18099	21597	13267	10117
201065_s_at	14890	20736	1313	10708	18750	20652	2573	7217	15260	21448	11469	15953	21212	20328	12889	15371	15520	4737	15783	5069	15438	13393	7118	18861	13531	816	13638	14015	21688	13583	1613	21600	4578	5903	8559	4880	20274	21557	6627	9536	16749	9389	15063	13168	15468	10148	19727	13599	19021
201066_at	12791	20076	1448	9051	20828	9020	9318	17632	2267	10148	12604	20124	1501	4346	16838	14750	2734	6795	4224	4639	8071	371	7152	15559	654	7648	11556	14817	12906	13590	689	15462	15007	1452	5609	7671	20495	16174	14350	6755	15091	16941	20988	262	19373	19236	11563	21417	9601
201067_at	21835	12375	4317	4385	8822	21434	19109	19977	8429	8629	21274	20996	5187	12755	21558	2111	4567	18913	16798	21063	11712	16754	10112	15215	10118	6516	3132	1085	21859	15832	11184	17737	3755	19112	13048	9631	21174	12470	3438	20879	19662	2596	340	21028	20189	6737	21192	21692	2137
201068_s_at	7909	6041	3016	4930	4683	5406	2473	7933	4040	2535	19196	17040	15791	6534	5825	6296	19844	16506	10825	20748	19310	13597	3724	15080	6175	2753	21794	9481	21064	1596	5220	16108	8980	4042	4856	2366	20735	20872	225	18763	17358	8362	3290	16445	10848	17174	15422	20933	16927
201069_at	15367	4813	6262	16684	4545	12799	12321	9143	12175	12259	19526	8614	7802	5148	17783	5910	612	4105	9660	6593	18929	3693	15809	13401	13339	19046	18776	15950	2427	16507	749	8307	20410	6622	21106	18115	9772	12009	4404	2618	5035	2883	910	7864	8755	6552	17292	8916	2815
201070_x_at	5425	17112	4082	14688	19178	9592	5850	18250	8549	22042	11842	17299	17042	18275	13827	4751	16232	1357	18703	14529	3987	21326	10656	15061	11315	2580	20471	17022	22034	5054	16794	15712	7145	20170	12199	2534	16666	21755	6659	13529	14766	8447	1053	17343	22045	12628	17734	17780	20600
201071_x_at	15343	7425	3669	8189	18960	5890	3696	13135	5946	4000	20421	10035	13895	17465	8601	3994	12187	18748	9295	14828	14657	13659	5009	20205	21098	13435	17326	17069	20117	15774	8887	15963	9501	16749	13535	6021	16003	8121	6247	2157	18502	21842	1931	9073	3625	19920	15449	20730	12389
201072_s_at	16282	21354	12330	11288	15259	12565	11499	18360	6380	20906	11489	755	10028	5405	12038	22097	22102	790	8268	196	1815	13773	9098	19456	2254	3060	14861	7100	22013	14480	7241	6194	15665	5038	3086	17415	11784	14130	14191	17396	9027	8578	17890	16031	21674	17743	7329	16999	8695
201073_s_at	19335	15830	6647	14885	18934	12779	1473	10242	8004	21938	11273	13442	18682	16882	15127	17635	21234	10290	7161	6478	3424	18116	5284	16910	11250	17867	9791	2213	5811	16271	988	7038	14145	2357	3117	17053	14177	7350	8273	18860	14197	2503	18130	13398	21929	19261	17758	7306	19227
201074_at	5321	18889	3901	691	12488	16455	4121	4370	19281	8331	19100	1515	14674	3555	20178	21481	19085	3149	11595	7664	4095	18346	3155	20530	11158	10578	9496	9484	13645	21191	8237	17502	14704	3050	801	20202	21001	8290	7228	20260	6665	18579	19096	18007	6575	8057	12781	13615	15250
201075_s_at	21325	12057	3736	10975	16333	9287	4874	11488	15420	395	17622	3906	9808	16447	12721	12675	10924	9661	18121	5300	477	20347	11512	20682	1939	16985	10959	5563	5160	17209	16385	12222	12557	620	1601	17216	10992	8336	5826	7985	12998	16656	13825	13208	9482	18603	19418	13330	10736
201076_at	10691	15439	718	6306	15625	18817	12072	16678	10909	4220	2532	10660	13119	9773	20776	19140	575	18784	9719	13122	7720	19507	8709	10735	3563	17761	15620	16566	16251	13729	13098	21518	11117	21666	5390	6450	3288	12101	11067	8185	2510	14876	12790	9921	15615	15867	12831	21168	7470
201077_s_at	14954	18018	2650	14213	20555	18143	3195	7345	11587	1909	12072	11527	920	7926	13238	14412	16052	1656	4479	21277	20100	14746	1288	16178	9344	18814	858	13012	18169	15882	10266	6814	16335	17779	7777	1941	16417	17114	7132	19148	2823	7182	19174	3150	11100	18258	11846	19573	7340
201078_at	21642	12181	3267	8833	21456	19247	5655	3684	1029	905	20512	19753	21722	6033	8217	7089	18726	20329	8832	1802	1005	21828	2532	9478	967	15699	10534	8261	17408	11194	511	19176	3683	11622	7850	12716	11091	15848	86	17740	14821	12579	4820	17082	691	19054	13980	19643	20771
201079_at	3741	10458	727	15622	20573	1533	11514	1861	11127	10956	2692	13771	18386	11122	4884	10188	19740	6663	755	18519	14239	3544	636	919	5374	3735	11794	10972	2489	22044	13629	18156	13397	10445	16181	7612	7214	3295	12900	1010	4143	20667	16181	3188	18666	13769	11195	20608	2033
201080_at	4958	19029	2688	6408	19581	9542	20228	8017	20228	18443	17470	5971	20215	944	21138	10693	12649	3562	16841	2394	13147	927	18747	11359	19334	14692	22038	9479	14181	20158	7142	19611	16571	22001	8159	9459	5290	4368	11330	1014	20153	15843	17174	11901	21470	1779	20790	11679	1580
201081_s_at	10268	5028	8074	21503	13178	3549	3090	4602	13165	15719	9659	4385	17281	18112	15528	18438	4448	4141	6871	6117	8056	6240	15505	16744	18671	21762	20800	16143	3940	15429	2760	601	2351	19030	14575	20557	17535	6274	6967	2690	11983	10211	1819	7537	17820	14042	17556	16116	2780
201082_s_at	4883	16433	21116	5256	18681	7130	20882	19687	4595	7465	16626	5484	16979	8297	9385	19817	2914	1873	18299	7183	9736	2587	15843	20171	86	19401	18319	8074	7072	21526	13911	17990	4694	11133	6635	20059	2611	21405	9133	14452	9727	11747	18926	2867	17223	1242	18384	10161	7297
201083_s_at	19556	21552	3820	19276	12753	11966	9468	15898	8972	21474	21763	3318	17846	16425	1396	11193	9549	3450	6999	632	3345	20813	625	21712	8845	3990	12039	960	20234	7816	11952	14639	2355	12857	6661	3179	15453	8197	1858	21903	18634	9139	17827	11042	21130	6318	17015	16393	19714
201084_s_at	11357	11066	5805	1811	18693	19200	11524	16995	13481	1037	21470	10926	10738	20893	6184	12834	20205	18509	5938	2832	12056	18246	2846	21115	18782	18534	13596	704	11006	12380	12106	16814	3423	14316	2521	2181	17918	6697	3054	6893	21714	18856	20330	21648	16460	15686	21413	18030	18486
201085_s_at	22005	17840	1011	17333	2886	8481	11064	15890	1429	22142	20171	8900	18025	16057	10209	2362	20586	2100	6533	3628	11445	20128	4513	16310	15792	1420	15735	491	21613	9021	7068	17576	3101	9075	4562	5556	19622	14039	5858	6220	12537	11473	15492	18599	20074	13140	20328	7375	14800
201086_x_at	13548	3194	3278	4802	5259	3037	19646	18148	4463	3815	21110	15827	5183	3828	13264	1175	17778	19774	3872	5879	13383	3158	8909	12869	14588	4791	17378	1009	3551	8367	2268	22041	5991	10338	5274	4016	21457	1129	11168	4299	18819	19178	17717	18960	11763	8605	14397	6962	4824
201087_at	18487	19946	3883	3347	9881	11970	2558	11629	2783	1102	9347	9536	18480	5766	9940	18222	8571	17318	7729	7619	5046	16826	20409	18239	5498	748	20746	528	5602	14475	13598	21435	21154	13601	3794	18257	8353	9178	332	14472	20898	16363	21142	10175	15102	20354	17041	7188	3008
201088_at	17676	15690	948	5974	20400	2885	2806	5371	9808	7780	2159	7806	3608	16696	648	13788	20156	643	6465	3504	19149	3656	1316	20462	3626	370	16934	5245	10718	2350	6959	11738	10067	18708	15026	3229	7173	21320	2253	2156	12963	13286	19008	12734	11400	8285	6991	21643	21495
201089_at	20516	1980	4070	8664	2539	16145	12242	18969	7950	172	1447	17215	17817	20319	4393	2579	4442	8250	9457	2774	5997	5643	19199	11820	895	12223	5931	20732	14715	866	932	20666	1189	5514	2275	949	11522	1307	471	15900	4136	18538	87	18830	16684	19853	9678	18363	10900
201090_x_at	15566	14831	637	19246	21053	9186	6224	7515	5560	775	8115	13297	19854	576	1809	11449	5402	4319	2160	16156	8156	8214	16662	18469	372	10729	13635	2236	19158	11185	5779	9928	16261	20003	15898	16670	17892	3724	5331	7833	12193	6992	16229	9882	15834	17516	9290	7283	15049
201091_s_at	21260	16750	2040	6534	20469	16149	1235	1796	4507	3793	19316	5490	19204	18239	673	12700	7293	12199	6256	5062	8855	8192	7606	18539	2036	2730	14301	8044	2159	15203	1340	16190	12688	15247	15253	10927	19542	689	1833	14880	14281	11458	15137	16073	11313	17852	11256	19695	12586
201092_at	19254	14885	475	6995	21085	13601	19992	16121	11733	13008	20665	14350	14929	8637	18721	9872	19262	8651	12377	3347	18724	5991	14092	19973	9038	154	15547	18672	21334	13851	9690	4863	14083	20594	19629	18406	17822	18547	11006	5390	16410	14095	14632	13423	12136	17088	12480	12657	9594
201093_x_at	5243	2001	3436	5812	17058	10824	21041	12113	10888	8944	13579	21046	17732	9645	14403	17045	8557	15220	11840	13130	20042	8386	508	20316	1401	705	5141	21237	7459	17579	5710	17035	16827	21894	1160	3418	15496	17672	7221	12624	4004	20611	21450	12731	19419	15879	8517	20320	9268
201094_at	15433	17866	5561	4544	6452	14179	14830	2129	17261	9050	10157	16290	11366	478	12834	4519	12021	6187	13049	20104	9657	9523	7917	7205	7447	16881	17682	6716	13639	5823	7317	18808	15022	2161	16844	19624	15068	16276	11309	13420	13748	14860	4459	2028	11599	8433	12951	1854	11799
201095_at	10980	16927	367	7339	20346	17148	14183	16628	7274	6733	10582	14870	2255	4102	20269	3145	21358	14896	11122	12754	18896	20360	8226	21421	3698	10697	10078	13137	9548	21039	5249	3074	20518	10898	6885	18425	18149	17555	1991	5064	11789	16905	4970	2660	20804	4841	16571	15907	18560
201096_s_at	22029	1143	4944	9836	9492	2645	2347	6342	1292	1432	10326	13088	957	14501	818	10488	20924	12895	21267	12962	8690	11762	6915	14246	328	19875	14766	3715	16313	14499	5757	5331	2145	1265	3158	1618	14907	3792	6	11430	1806	3548	835	19646	6936	19371	13777	16519	19726
201097_s_at	13822	7926	7678	7194	10637	3727	1719	4231	3159	2923	9475	2522	1065	15459	4234	8710	19041	19081	21563	4121	14010	6094	7375	10619	3615	19323	11960	2297	19440	3931	20436	17869	2068	1101	3930	1120	15987	6658	62	9214	9769	1870	1658	18260	7055	11514	9404	14790	17787
201098_at	3030	8254	8742	7891	11851	5842	3807	3091	7095	6978	17830	18091	14058	13563	3675	7267	19582	19470	14396	16292	21612	4434	4539	9353	11992	11631	17300	21094	4656	6715	255	15871	6632	9136	21300	13140	19083	19671	561	7632	10309	19513	17773	18852	9809	18334	12547	19072	7166
201099_at	7407	5355	4847	63	8868	3571	19244	18258	4871	8712	21920	13335	9884	14495	14754	15991	20488	20881	12194	19886	19886	8974	13371	16402	21900	10433	9577	1320	17320	4405	11686	12748	18014	8552	20574	20965	319	20315	1673	5241	18266	21851	16872	18480	14487	17443	14859	9969	12561
201100_s_at	6441	15394	2245	1085	5668	4499	18898	4430	13782	16261	21467	7996	11056	17071	17599	10114	21413	19013	13398	16320	20123	13557	12507	18966	20989	6879	15824	1749	14609	10026	12604	17800	12828	5932	21452	11773	8710	9275	10572	997	18621	11104	20132	20981	13433	5718	18352	8372	3805
201101_s_at	22086	19944	871	11596	19161	8826	345	6878	11449	20539	22018	15527	10679	22057	1598	8656	22014	657	21087	7892	10488	22024	6464	11136	652	13063	19789	7592	21971	9632	12081	10768	751	4712	2757	2842	18525	20177	6329	12703	2795	18048	16875	21147	21892	21375	16187	16396	18919
201102_s_at	4968	21399	3588	11664	15833	6709	18964	17110	19146	13903	3916	11122	3377	8975	4408	15631	14710	2587	12246	16958	18737	5267	12846	19453	798	8055	18494	18575	3564	21364	20995	13853	2709	17342	15455	22011	7124	14181	417	1856	13750	4636	14772	7320	17744	15955	9624	11066	8937
201103_x_at	4996	528	21351	1135	14446	12955	19907	18752	20597	14615	19633	15422	6762	10248	9921	15948	13136	17292	3865	19825	1187	771	3621	6157	18996	13065	19096	10967	4603	8690	13848	11899	473	18939	3979	3655	1405	15084	178	10978	19974	14062	20653	18980	13721	18971	11129	2601	11962
201104_x_at	20042	4227	18413	9970	6904	18217	17472	21188	16939	11528	20280	20484	7356	19497	6658	15916	21126	18131	4053	1957	2304	210	1451	8000	9954	20440	21114	18834	1210	15682	9843	12560	1103	7429	4618	1495	17546	2961	1524	9291	21625	15841	17144	20116	16500	17721	10984	1871	12082
201105_at	13611	16865	3957	19461	18843	4833	4568	8552	13664	6919	3421	21475	1741	484	13553	7926	10509	547	11437	17635	17105	181	16516	9625	1875	5264	4214	1595	5246	5244	1015	13	16352	718	15413	1277	13746	21066	3143	9357	10177	3191	6380	824	16921	16545	10641	17299	9542
201106_at	19695	7463	7184	12619	20562	5012	21551	12526	15610	9626	11134	18675	13917	2313	13204	20806	464	1290	19321	21641	21368	4626	8872	19972	21481	6241	15557	740	1822	21472	7845	2874	7171	8312	4056	18476	6997	8124	11591	10707	934	19143	2461	490	9927	6635	21876	16156	19870
201107_s_at	22154	1891	21003	9681	8708	40	9638	13492	1026	17880	10864	7860	21047	22125	7820	14981	10484	13070	13869	15882	16002	18310	12986	18840	9620	8476	20735	10666	5868	14796	22090	4796	2946	4548	4893	16246	10289	13484	6025	18337	112	6873	228	16746	21454	10740	18043	462	21824
201108_s_at	21710	10826	20327	14268	5768	9	6909	2630	1401	10684	14459	21232	19914	20245	9632	5809	12811	9151	15743	2107	8848	10842	9225	19000	11533	8899	13820	4565	1520	8910	8559	3553	2655	1089	395	4214	13214	18768	974	1356	34	3937	983	16418	21616	21696	20880	320	22114
201109_s_at	21731	6165	16572	10501	10264	59	9075	4027	7917	17496	7622	12521	18215	20847	1168	11609	18841	11218	1867	6612	19346	9614	10007	18113	19914	10078	2810	3144	1347	5343	9364	4061	8733	781	98	15548	12868	21319	8205	1765	21	20058	1012	21694	21190	6456	19067	583	22037
201110_s_at	2721	11165	19100	7757	3912	538	8854	1259	14379	21341	625	5329	21872	11802	3377	10729	13796	11060	4095	1949	16795	18849	10283	18150	21648	3366	2410	2180	273	4527	10861	6280	9664	8109	71	9737	10773	20472	6427	899	3029	20456	1125	20821	21253	13031	14625	834	21323
201111_at	4863	4517	14049	3863	21061	19765	4485	14415	10005	5881	15173	7872	16253	4890	11862	7988	17981	19039	10024	20761	19865	4287	10822	19853	4810	2182	19460	9374	20877	4293	12176	20923	2851	19858	10712	15488	20797	17525	712	7486	20886	16294	21949	8379	11104	13284	9288	18849	13363
201112_s_at	10057	14667	933	5058	20683	9073	4536	12210	9892	3602	21386	6591	3673	9562	10389	11249	20199	14508	8677	6835	15749	8637	2156	20119	4825	8441	21488	15019	21182	4528	6196	19245	10212	16586	15003	9820	19947	21461	3503	8833	16332	17171	21831	14287	7749	17877	14701	19162	11641
201113_at	5209	11382	4041	4639	19157	20787	12796	15817	11033	2894	5391	5147	11870	4736	14676	19371	7493	9874	21268	20563	7549	10263	3237	6856	6587	5736	5846	21505	13459	13685	9828	20867	13355	5310	2066	9906	19855	12431	11477	8118	5653	20240	18776	6021	12950	12742	17016	19778	9407
201114_x_at	19916	11106	4635	6875	4394	15803	4188	9963	6704	13703	17550	2715	16724	1720	9266	17365	3135	19647	8586	11787	18862	1891	4456	12462	2661	6259	20137	3556	19308	1125	5623	13021	10863	20560	9541	5078	19505	21512	3504	8330	5144	10967	14161	9354	19529	5959	9162	16749	2151
201115_at	6261	20724	1405	20402	19445	19469	1526	11276	11995	13084	5024	7636	5035	5069	13885	20581	13071	14101	21163	18987	20899	7459	19073	14562	7656	10028	10344	11042	21519	6147	1883	12704	17936	4379	1399	20558	15130	9861	8094	5580	4268	7092	16932	1152	17065	5442	16961	16860	17063
201116_s_at	7357	5760	10049	10253	14122	9101	5824	7939	14279	18302	17125	13127	2150	798	20370	11556	22149	3048	12258	686	1070	7188	18294	13894	1357	18601	7449	16685	5858	9129	3549	19033	21702	9588	156	19898	21213	2987	10381	16663	1165	8344	10319	11358	9066	20795	16108	12578	11857
201117_s_at	6246	17627	7719	5460	13617	3746	8639	5457	2337	11648	9544	13031	6985	6845	17781	4953	21989	9970	7621	1173	6277	14538	12741	11912	7083	15221	3519	12865	8600	11491	4437	12659	21224	8317	50	18577	9566	8183	5795	14944	7375	2818	11611	10307	4256	6919	18366	11305	14250
201118_at	12877	5069	1979	11453	1492	4256	8507	7209	16288	4395	11324	18082	18535	14268	5654	21172	17158	5731	20970	14470	1551	11996	18702	994	3474	20239	20168	9525	8173	1061	7406	17169	2772	1839	3699	9596	12880	7334	4579	9222	4792	18688	17412	7498	17805	19267	21804	19644	1723
201119_s_at	16705	15312	880	20760	20041	14522	15916	12899	11121	10623	4805	13840	11142	875	12556	13993	10639	2349	3120	21843	20210	5289	8179	6983	842	20538	19232	4771	17610	4385	20414	8451	17373	10454	9712	20650	18038	13509	9289	13628	14556	8820	15109	233	10791	18609	14415	14921	13900
201120_s_at	22130	20390	1751	11606	17438	11290	4155	20034	5476	20479	21117	21933	15785	13415	6459	19033	20771	21711	15788	2920	7095	12846	14879	15911	3422	21674	13508	12028	21804	6613	2302	2573	2983	3009	4613	4487	16140	20213	3594	18690	1559	8102	3679	15261	17822	21550	16276	20370	17012
201121_s_at	15955	12518	2619	5265	11342	15115	13770	9665	1090	3423	21710	21248	12648	5052	15614	20458	19570	21845	15105	4503	11361	14445	15997	18860	20247	20166	7003	4078	18726	4642	17296	8087	13770	17495	4927	1870	13077	14484	2870	15624	19595	5491	14989	12173	10193	12850	15316	19367	14797
201122_x_at	246	14595	53	22139	6129	7481	10732	16435	3591	13128	9410	3583	2125	6843	5482	8703	17831	2140	4704	6285	5960	16476	8946	15629	15650	21617	5372	6129	15858	6883	15707	228	13106	15836	19540	10604	7335	6369	1263	10802	8129	1404	3202	2397	14835	5580	4648	8704	2877
201123_s_at	16585	12371	8	11963	835	18721	17307	9358	4935	10019	16399	11798	5777	11556	3297	8543	19382	2385	11959	10504	18285	12650	13457	12623	6729	18860	12774	17289	6099	11708	16516	4355	12268	16616	19798	14730	14796	7961	2504	14349	11709	7640	3009	7960	12774	18545	14552	16940	854
201124_at	10989	19858	15060	9550	20389	10237	12187	20603	6699	9895	8051	4298	16574	16580	22076	13826	10876	5119	833	16166	19267	15072	19850	15311	16705	21358	11888	504	8344	16359	1740	5443	22007	19613	21040	11655	6952	21093	8266	8577	4724	18224	7423	7843	18545	16225	13048	11924	5056
201125_s_at	13210	660	4638	4740	15389	21670	8500	16391	4668	12375	13010	20494	7003	9876	21717	20713	17763	3700	690	18893	21855	13811	19678	4474	10909	21743	16687	1833	19866	2999	15172	4402	21561	15161	20271	3508	17181	16227	30	4351	12091	5870	18412	3547	20830	3636	6082	12919	3694
201126_s_at	19506	1992	13758	3099	8429	15311	17439	18211	2164	4352	2821	1716	321	10362	8323	7407	19190	7336	3940	2963	13749	20474	8997	17708	722	17608	2510	2003	9456	1191	6085	21542	1028	9603	7783	2580	19856	10597	13364	4285	3306	19531	13690	20042	2127	3950	10065	11223	875
201127_s_at	20217	19201	5571	18257	18999	6707	11864	6479	5133	4577	16889	20567	14515	5810	11006	8164	21257	12748	17360	7004	6166	13901	21102	11065	3099	12116	20688	14132	717	15866	18355	3601	4788	761	18118	14908	7408	14744	10116	961	3100	19837	17757	15896	21017	20828	20596	14623	18202
201128_s_at	3326	18171	1679	11543	20490	1212	3598	7407	13056	2305	15878	3445	13926	9072	16808	16434	14274	16328	21641	12316	4532	6536	18625	16037	2136	3535	18391	9257	18493	21665	7252	20143	8298	10908	18784	21905	3402	9650	369	367	5886	16950	19960	18328	19524	11259	18223	18648	18574
201129_at	20570	12161	16377	1388	20986	20978	14820	20342	20150	21844	20472	16260	17024	20966	16214	21006	7140	12548	2301	4506	3726	11115	21510	17114	17898	10343	17461	2792	22121	5588	13321	16666	17844	21353	605	16271	20530	20549	4252	3096	21623	18000	21993	20514	14348	10302	10568	16017	21129
201130_s_at	21974	6035	6152	17397	13240	12185	1907	8588	19088	5550	10105	6910	4168	11797	7926	12661	10590	14463	4547	9287	4263	15588	12253	2397	2778	3851	9285	14490	10984	11674	4996	13281	14837	1889	20565	17173	4281	18276	1745	7935	1634	5628	9844	16229	18307	7566	5263	4287	13229
201131_s_at	19496	3722	13	12368	5748	12440	3115	1084	1084	2497	11504	5794	1546	21055	12744	15895	21941	8530	12189	12311	15047	17670	7570	5321	6278	3472	17118	20023	8996	6629	3605	15323	13212	3874	22033	16763	11195	17176	5978	1647	16104	1214	12108	21499	1935	13005	15701	9837	3969
201132_at	10176	2289	5060	9028	4962	2022	8260	1031	7582	198	20750	18894	2075	13357	4231	16162	18241	21268	11732	11326	18424	19848	17527	16506	5160	8501	9478	4935	6876	3137	4053	19323	8315	2361	16764	238	14686	1009	182	13467	17262	12502	369	10527	7403	8503	18969	16391	12794
201133_s_at	4826	17665	21772	9358	19318	13000	2323	3033	12444	16896	19856	20458	11477	21126	13283	9561	20100	21464	9329	3455	6490	8284	21173	16416	8817	20960	11797	22049	21489	10930	10425	21211	4798	19006	7194	5910	4477	19200	1906	20712	20149	12860	6189	14681	16496	17926	17505	18333	7380
201134_x_at	14023	13759	557	13576	19380	17195	17612	11087	16170	4340	13771	21458	18014	780	12696	17201	13497	13198	19740	16104	15411	1244	4623	19194	10885	18086	10211	6641	19268	6265	7705	20794	20095	13607	18176	19920	20016	18817	10675	8466	20572	20484	15552	754	14517	16525	14367	14493	8897
201135_at	17271	20788	213	4382	6471	20741	13833	19907	5751	12538	876	2420	5683	3909	19518	13497	14891	19957	21089	13301	12432	6328	2502	8448	5510	11974	12807	21694	15477	18736	4785	6769	19749	13950	3152	11282	16803	12996	9974	5682	5691	6043	13982	13378	8760	9413	14846	16605	4119
201136_at	17711	20944	16083	4407	20983	16621	2782	1603	14258	2118	15242	20956	2883	3800	2535	12737	15610	517	7444	21580	19364	3700	8372	13930	3223	15290	7098	10954	20766	1253	13452	17803	20959	12937	12709	20904	7932	20974	11730	6157	19860	8720	20067	1368	18257	16783	12226	20306	21017
201137_s_at	12295	10377	17001	1778	12149	18571	21332	2441	21002	1617	1248	13935	20707	13648	4596	2461	6743	63	1353	18814	18087	14298	18329	13580	2419	13333	19682	11868	15497	1980	6617	18531	8535	3490	17284	687	920	15522	16254	18309	1197	16592	14382	4909	20764	21233	13124	5813	986
201138_s_at	21885	11802	1065	14047	18451	15848	3445	14326	2100	21629	22121	15278	18992	19907	9647	17454	15366	3558	3196	10489	21500	10035	10201	11994	6831	1340	11997	9724	18606	250	8432	14666	7258	17354	17687	3471	19475	14405	1939	17452	19912	10622	17445	20840	17739	9658	12770	16294	10698
201139_s_at	14477	19988	17078	587	16369	17963	2937	5279	410	1675	21219	16113	7358	8178	3211	3400	14386	3836	5105	19235	12128	676	9249	15161	7852	1643	12137	6420	1589	503	3904	15119	10409	16102	15158	5798	10708	3815	1104	399	18390	9480	20317	18309	3151	17099	11897	17825	20169
201140_s_at	20637	3135	5557	20261	10498	19003	19331	945	17114	3413	10873	11289	1282	704	12391	21290	807	1031	6493	92	765	2292	3360	2655	1243	13175	1623	741	6481	16179	11609	6744	20379	2943	21041	16929	9346	8291	9064	3547	571	11148	14062	5719	19676	15351	6681	19407	5065
201141_at	995	20815	19026	8161	2019	20922	10003	13532	18415	1471	12611	13623	15978	3488	19999	1107	8279	76	18562	12428	10849	15309	19883	1156	10531	3977	7649	14788	1759	591	5861	1935	11174	16840	21177	5253	2268	13809	9788	13195	12799	2382	419	19226	2836	16135	17235	16893	7240
201142_at	4852	9315	5455	1069	3472	5036	2899	8471	5309	2640	20313	18596	15235	21274	11474	8792	19499	14651	2719	17772	4599	21738	1698	10173	13681	10869	9172	4198	15746	13518	8086	10167	8174	7586	17885	727	19171	2898	2661	11964	17380	18420	7324	21717	14099	14249	13518	18499	1962
201143_s_at	21219	11647	4615	1908	7845	9062	9979	10095	11502	1598	18937	21697	16888	21097	21237	496	19809	4669	1185	3280	11735	19928	2828	20515	17921	3677	926	79	2300	10288	17216	19937	9368	4659	16565	1075	3109	2890	1843	5979	7507	9486	17479	19210	21464	2394	6302	18496	2262
201144_s_at	2514	15034	5042	2259	3820	9581	4269	12346	8989	2273	13290	11689	12858	5520	7643	3911	15478	12072	3449	19508	15153	3421	8590	7169	6483	16898	3505	3811	19108	1400	2029	12025	13071	5948	11228	273	20732	13580	140	14295	4530	9238	21194	16923	16199	18883	9485	19390	10548
201145_at	7625	20997	2988	13337	17801	3358	11317	18814	3723	4061	4464	18745	7846	9894	5383	3430	9082	2171	4970	10838	1857	166	9840	8370	10279	12546	5527	16749	18942	19890	437	15012	15731	20150	1163	10359	19882	9529	9699	11022	8195	18617	20325	6062	20008	18122	13525	17060	714
201146_at	18524	4317	1638	7312	5184	1466	2827	2766	5830	15975	18509	9958	1994	17399	1201	13881	4201	18108	2660	12681	7409	7557	7970	13170	16579	9879	17879	3655	1156	496	4531	17505	406	117	2803	11365	1052	2739	1380	693	3888	11187	64	8777	6416	8773	15949	11301	6318
201147_s_at	20651	15684	21989	19684	22123	17861	20844	5927	2258	3769	3412	7930	7468	20368	22160	21703	14746	20109	3852	2778	15266	17193	20145	9254	2122	5172	7425	403	1195	5729	10675	3483	1056	3181	2093	8849	16799	8126	1028	1319	359	13654	18756	21330	9885	19732	11412	16482	20810
201148_s_at	8912	19044	21902	10917	21577	5895	16879	16618	18204	16810	7110	1079	8099	10648	22157	19553	15650	21251	1025	1648	6568	12990	5071	11383	6337	5720	20672	9898	5525	16516	16792	11315	6573	10940	1780	9511	12729	17950	3210	20245	2567	156	5171	1416	17455	15195	1550	22055	19363
201149_s_at	20013	6725	21423	14534	22094	6596	15079	20057	17105	3774	9233	55	17748	1004	13814	12239	15246	5571	18087	11434	17596	12001	6003	494	22140	12074	8987	11519	19461	3731	2688	3031	1684	11116	686	6982	4557	3654	2825	17117	445	15180	2421	9740	16932	21779	8593	20384	17139
201150_s_at	20617	14698	16870	11473	22095	15133	21300	9206	8471	4636	5580	18593	12532	6118	22159	11781	16515	20410	6529	2347	5400	17279	7063	13384	7975	4672	14871	5493	5667	10806	13698	1143	8392	9734	2067	14832	21583	21077	2722	2093	1961	4996	21427	19398	7349	7596	4894	5704	21388
201151_s_at	21635	17741	1109	17538	20544	4254	6009	373	3492	19770	12413	21466	16811	21492	4468	3442	12015	21216	19089	3258	11692	17227	21108	16929	3361	13455	10400	17953	7480	19371	8531	7255	11367	15595	5476	3481	3821	13352	2284	21594	10740	21201	357	19502	17922	15592	15673	12454	19429
201152_s_at	20600	15711	2467	9808	20180	3387	6028	5607	8360	21601	17117	16758	21118	16257	16999	17711	3223	8143	5888	6125	12575	18126	20315	15617	1613	14285	820	3011	18335	15657	4688	20052	8664	17274	3746	6688	8621	15008	4715	17779	17726	15340	870	21216	7112	1832	16383	8854	3033
201153_s_at	16551	21368	1507	1531	20738	3353	14769	3526	15893	4489	4092	7538	20349	17266	10669	9907	1724	17338	3530	9398	20980	6606	18912	20352	15631	21386	1812	10439	2548	19110	4310	15535	10785	15351	8244	4654	3045	5734	477	2448	17554	20533	907	18000	10609	6233	13094	11606	16994
201154_x_at	17792	14816	3296	10616	7000	21212	18940	2691	19796	3211	17228	21742	9438	1255	18338	5205	20098	4497	21902	2931	5651	9742	11577	14953	10060	13168	10850	13286	6406	14955	18223	21922	14572	8572	14805	19706	17776	6309	12687	7670	20043	10086	7459	2285	17142	16646	18473	10173	11126
201155_s_at	9420	14325	7207	10353	12491	19351	14268	20909	12340	11767	5740	12966	14802	8921	12591	15097	16630	8160	4666	15444	12467	5408	1160	10675	202	2952	10657	2514	18791	11255	11950	17503	4598	5559	527	5794	21430	14450	870	18864	5631	14200	16166	9323	20603	635	9631	17689	4196
201156_s_at	18321	9938	3001	12288	7775	14498	9925	5000	8820	2007	11216	16945	4230	9221	7321	21314	7193	1747	8039	11344	14331	16235	11528	2036	5975	8326	11485	1743	7438	9580	6945	109	21542	1612	20764	1693	733	7429	10285	8230	406	17750	5046	9624	19292	16840	13378	18544	4246
201157_s_at	15829	21420	1873	721	3536	2939	7453	11106	7435	13968	7091	7763	19512	6491	1040	1824	14739	9354	7465	12934	18058	15751	2015	11449	2450	145	15698	14734	2281	19967	2138	15725	7725	13274	13289	1401	21835	14520	5451	14961	633	8217	21534	5312	17918	14607	10669	19430	4719
201158_at	12771	3808	4355	1621	21578	11996	4576	16247	18465	13261	17529	14352	16012	2175	8157	9636	6482	10402	19003	7019	21989	2400	17602	11455	17193	11812	9630	2120	17892	20964	18759	18733	685	9791	16036	2816	21902	21731	11431	11243	1898	13973	6097	18815	21379	14893	10921	15669	18274
201159_s_at	10808	9488	9012	18536	10563	20999	72	21849	9140	8561	21105	19902	16250	8958	17998	731	6319	15164	19544	18860	13342	2345	18562	5418	1578	18403	19260	1093	11732	9152	9208	2870	1807	3048	9360	421	19328	8814	11920	6765	1126	2692	3485	15372	22153	18944	7486	21090	15480
201160_s_at	5191	10206	1625	215	21224	6440	3341	4364	19863	20994	2254	6843	11108	7704	7189	13308	13534	10980	21462	13066	9732	6897	5233	17212	829	1006	7775	7869	2950	7582	13912	3079	19262	10124	19710	18066	15238	12147	283	17089	12170	5068	1013	7524	3338	1281	12977	9345	342
201161_s_at	14839	18957	773	10809	21810	15662	2423	9001	13222	20072	16241	12430	3779	10378	5701	21709	15010	8392	16950	13113	10520	8712	12518	5862	138	1319	12700	19494	3584	10814	1161	13071	20346	7635	20200	19078	14318	7106	3575	4025	12361	8505	424	6198	3189	1238	15781	7258	1305
201162_at	19062	17834	21175	18400	21681	1150	18908	1937	21282	10824	16447	20156	15700	4586	8403	12647	3670	5296	17809	5079	8076	3673	12016	1611	3694	3235	17390	3763	3339	3908	1892	860	9272	2502	9599	12738	4517	11007	4372	3940	638	8130	4283	807	6839	20446	7446	14529	8905
201163_s_at	6995	16698	19022	7964	20126	2199	13751	672	20966	7917	6138	10834	13612	8445	5419	2230	7631	12591	12081	2602	10033	20370	18460	9315	9730	3289	14966	3972	7165	1273	3856	880	6510	15484	11630	10271	6275	20641	3380	8342	11485	6477	5247	4376	10603	19879	14153	21907	17313
201164_s_at	12364	13039	267	3624	7522	3355	7652	1439	12370	6399	7229	10925	14892	12362	17690	18243	5644	7663	713	18656	2874	1337	17348	9123	17072	1570	21118	14494	898	9910	8908	20312	1696	2141	5120	565	17844	894	8366	2790	15292	19608	1128	6064	21289	4652	19465	4010	2061
201165_s_at	20882	14196	8114	9093	12613	4231	1239	819	15941	20920	10661	15861	10872	13444	1769	5355	9756	8701	4965	10654	11458	5022	10645	20789	16908	10298	16876	13341	1341	18830	7611	19485	7476	8040	1610	784	15740	4955	11977	1620	19962	20864	4167	12554	2665	21089	14034	1872	18874
201166_s_at	5894	11761	3091	84	12241	3211	13946	9672	4081	11541	2759	16967	8666	19814	14981	20492	11728	18521	8130	16380	18569	3035	11655	11039	21269	6685	8581	19218	893	13824	20791	19509	13689	5118	3862	1701	16983	2979	3137	7011	20350	21347	6751	16092	5367	16747	20766	3184	7194
201167_x_at	21833	16858	20684	20636	21708	16759	6919	14284	14494	756	9263	10745	3576	17643	2853	4299	19088	12350	3664	19093	18614	12198	18571	16118	3320	6008	20530	3989	8943	16830	612	4745	19396	2132	18955	6254	9351	7032	7375	3970	629	5565	16607	5315	14628	21340	14791	21496	4321
201168_x_at	5624	4239	16949	20726	15876	8484	16007	11491	4418	867	5979	229	89	1071	1186	7289	11496	2160	5031	20974	14846	14093	17868	20717	1425	13142	15916	3474	1753	17366	1055	20552	11842	5508	13073	1337	12928	18018	15738	3999	202	609	18888	1693	6482	9727	13652	19684	5947
201169_s_at	1542	1141	20738	18374	6211	1187	8309	2036	12981	3053	12989	3550	44	17499	700	6133	3627	8475	15627	20017	834	13394	21223	4429	17408	15565	20271	13636	21774	8255	15856	4129	14890	260	12180	3068	6014	713	9191	1867	1160	1032	201	2581	10724	19029	10565	22065	8043
201170_s_at	87	18335	20755	669	1251	3302	12169	1765	8288	2626	18661	864	231	18032	766	5299	3946	21593	16474	9599	2594	11624	21297	2670	4943	21923	19019	13469	21641	4107	11838	328	14645	148	10503	2802	2937	567	2012	129	2513	477	94	5509	15	15699	9593	21350	5949
201171_at	6599	588	1846	12136	6347	16242	21184	20751	17265	16518	41	11695	9741	14462	2027	12484	11123	19811	4830	16720	1114	21037	7774	4395	564	15492	10428	4492	21842	2608	7051	4733	6633	17019	19480	2217	8662	15156	6615	12871	6450	10855	2581	17149	263	3348	11260	21408	10493
201172_x_at	18854	4962	1529	1285	13327	2642	18723	2951	6685	2716	624	9781	8592	7156	3992	5483	5141	8961	6960	7150	6737	21154	3293	1437	6850	13400	2209	11086	20912	2932	528	19093	9969	17797	17143	7942	9956	13244	1300	8515	4967	6500	2339	10681	8901	15905	13728	20103	14980
201173_x_at	10948	15667	3660	2816	6158	11201	9136	11368	4684	3549	16623	10482	13471	942	7594	9014	11228	14074	13937	7115	1370	16791	4267	11768	2436	3510	19272	10007	18095	5541	9894	2693	14160	15536	2004	818	20402	9622	9848	5016	4591	9608	20670	10909	13822	16182	5428	15001	11070
201174_s_at	6833	452	3745	5406	7899	12251	13059	1883	8514	1305	7799	4241	527	5214	5055	4020	17587	13715	3518	1995	2136	12040	11094	10353	11174	19120	9178	4024	2050	14789	15712	17326	4657	159	2047	4191	19383	8247	661	17047	14364	7401	1999	2113	5405	1706	21205	18093	3408
201175_at	14626	15637	1601	1888	14899	17439	19762	19208	1857	2340	10732	15675	14236	12075	16512	18575	20597	13275	5437	8235	2554	2206	7949	3427	2095	5314	1596	6165	20586	3365	744	19460	12014	11493	21093	3936	21721	19155	2081	7678	3790	15839	12846	16257	15190	8245	11828	21756	15548
201176_s_at	15262	8461	4825	5012	13216	6954	6833	11260	2512	1138	20549	18402	8277	12974	11457	4192	20752	9951	12491	9528	7482	7254	3213	17752	13889	18995	487	4574	17393	13855	19482	21988	1563	10191	5264	15581	5188	884	4432	13162	9629	17926	5035	18712	16755	11096	18890	9061	2499
201177_s_at	15037	16758	6151	4692	15652	12467	2285	955	5072	4773	20350	13391	471	19229	12388	11639	2929	18941	10504	9556	17857	5341	5828	21898	19984	1050	5946	1671	4790	5313	6608	20084	16586	10243	14243	9920	18332	866	729	499	20070	15077	22097	16522	5257	9850	15476	13983	10896
201178_at	5658	4897	1400	2006	14972	974	13989	9612	1265	3708	7012	16529	20442	1699	3263	13940	2380	17684	1014	5779	4254	11443	6730	19096	632	5288	7482	7981	3308	18254	9246	7636	3573	6063	1553	11796	17698	13965	23	182	1333	6151	18391	1573	7476	8529	13438	18468	4440
201179_s_at	21684	16838	5915	10239	2745	4865	1288	1624	2625	130	19874	17786	1412	13323	1112	503	13160	8601	363	7469	3907	20846	10526	14943	894	15876	6781	6351	11598	1244	10320	16497	5941	3666	3839	5760	12053	7001	4052	6386	17123	11105	19040	15857	14046	13388	9168	18368	19460
201180_s_at	18662	5111	9395	595	10562	15940	3446	10955	3700	1759	19860	9481	2727	17705	4001	6957	8510	19192	368	3821	20194	9241	3693	20824	1112	6702	3447	6385	20146	675	11558	21107	818	11487	8161	5674	1975	9346	244	2160	19167	17826	18936	13711	4523	8809	11595	14579	15245
201181_at	12549	16211	3268	5074	9538	20171	1353	2108	3276	4764	11742	2602	858	15200	2760	1939	21746	14535	16087	11753	18585	16268	7643	21426	550	10731	1035	14708	6587	2717	3927	18686	7159	11174	4794	5710	2853	7152	1190	19034	17874	12142	17554	18363	16401	20679	13260	11279	9073
201182_s_at	21461	11121	6921	14017	20515	10526	875	3346	11760	21640	16746	1033	19904	19742	9810	9188	20594	449	9689	4043	6102	7761	19934	20448	19980	12405	11487	19951	16191	16174	14526	17838	18553	19448	11185	3264	15786	12329	9843	22115	9977	5291	18389	20215	20801	14347	19637	18409	15731
201183_s_at	20738	13104	3866	13471	18887	14101	19542	16186	5645	17820	20655	2566	11234	1778	7773	14155	6981	6169	17179	308	1390	12779	19522	16044	3621	4251	20296	4578	21407	5430	11131	12565	14930	21212	2547	1046	1509	13627	10258	9878	9982	18818	21297	15950	22040	1543	19336	18804	4410
201184_s_at	4618	16914	2742	7052	20351	14939	18946	18967	21846	21344	19576	9288	7177	6685	17379	9260	2442	7160	17733	20133	2769	1212	18170	15852	3991	12945	18370	10657	1237	18659	17540	17716	13446	18864	2039	5095	2098	11349	3698	19525	5574	21592	19883	13215	9854	4933	21550	21057	1871
201185_at	16432	13876	10400	5372	9777	17873	14882	15357	21191	17436	15090	10408	18098	2921	21616	13632	11002	19117	19902	3032	3834	4727	20069	16972	12964	12750	8598	19782	7194	13755	4360	2892	1380	12016	17158	8131	19398	20274	3596	19591	2908	13681	1701	11451	2662	9096	21738	14917	2478
201186_at	6241	14462	7523	8180	3362	10477	16333	11036	1832	9550	8573	19905	10070	3331	18320	10993	9942	2588	9743	7826	9169	5089	1589	1133	6105	5890	14488	20828	1257	2845	15900	5153	15060	9033	12394	1832	11990	21205	993	14159	12848	16701	6517	11687	18782	17202	20247	9910	1533
201187_s_at	6787	19116	21638	14505	1493	20624	18101	18207	9716	4772	18312	1572	6875	19984	19060	13062	6529	8206	4712	7584	5756	1049	18159	15963	17725	11308	12858	16621	5446	4235	1758	1072	4559	4411	15328	19294	13578	11193	6228	16222	13099	17689	4868	5390	21263	1273	1674	367	14959
201188_s_at	18183	4333	6695	17981	9292	9533	14656	379	2102	13157	14588	12094	5105	15886	4699	4186	9426	3768	10805	13303	6189	13823	20376	11779	3209	11958	12760	17320	8984	21036	8152	20027	41	9604	22126	6607	11069	4827	17542	20280	10527	10669	15713	9352	21899	7435	3449	5437	11072
201189_s_at	4345	86	14571	4144	5463	1370	2591	9716	1726	16061	18420	22156	3945	12185	8335	5926	4031	1982	2950	19940	2724	19167	21424	14436	5808	11261	17051	20412	3273	16062	17125	8613	25	13008	22130	20281	4154	11342	6745	10037	9592	10883	20187	17390	19459	16618	6316	7594	7267
201190_s_at	5600	5951	19115	3215	8656	2223	9955	5063	15768	3704	9926	8838	2094	16980	10707	19334	14466	18573	10671	19629	13049	15943	674	4354	14114	22151	19986	2782	17676	1880	13563	14884	1772	6964	4904	21013	10878	21378	3558	6516	9964	18275	13539	19251	13562	15704	20062	10071	7299
201191_at	13648	7358	20771	3828	984	2485	16838	18588	16329	7737	20805	9661	2001	16232	5179	14655	21898	16303	10591	2448	11465	9738	1048	2626	3427	21766	15161	709	6742	1581	18704	11449	959	6465	4159	12442	15255	8875	4084	15926	5556	8633	15134	21361	15545	19421	16516	18372	8803
201192_s_at	18265	11450	21277	7463	2667	2612	1344	9013	1453	2062	4568	17053	1527	20098	1619	3154	19885	4402	18483	7308	9989	13311	14392	15614	1630	21396	985	17726	2055	419	11763	16749	1255	8891	11485	8000	17864	6961	2553	11481	2568	19613	15589	20275	14236	13260	19043	10933	13868
201193_at	16376	20097	9981	6260	21344	17928	8396	9550	6589	15770	21237	19757	16189	12009	21821	8224	16383	9673	6701	19297	21102	6120	19778	2886	4827	16597	19418	4418	21228	19330	2013	16094	10185	21305	17960	13888	11102	22120	334	13646	16889	15444	14099	18945	5236	15603	18635	22025	6579
201194_at	18212	20393	331	20855	7661	4582	21361	17448	13315	4320	15385	12012	21601	5907	9593	12520	10309	9488	18235	14988	21891	15604	18441	7040	3719	7518	18993	8779	1241	15893	2521	12060	16117	18711	3257	8722	9574	10861	16306	5051	16954	18460	16433	8878	16235	10820	13286	13361	16192
201195_s_at	13610	253	20765	940	20116	3994	2104	11614	8151	609	4286	4847	76	21481	544	2307	20863	2238	12319	20590	21152	2903	11794	15869	9920	13107	8167	529	14063	178	1917	108	6922	851	3001	10255	2418	7465	99	1802	349	3	501	20078	13144	14344	6873	16319	1666
201196_s_at	21372	18869	4268	10355	18850	6027	1623	7655	1263	421	869	17869	21537	22002	2160	14768	15484	13546	5367	905	448	12106	9950	17505	4702	20719	15213	17989	17565	1696	10692	18141	2872	9045	11609	756	18725	1585	1636	13924	947	20180	17411	22100	18591	20015	11018	3397	2704
201197_at	21226	16123	8486	847	20430	7169	6274	8154	1955	636	5221	16530	21715	21559	12973	16276	14805	20866	830	12527	14108	16816	13143	18798	4648	15429	15370	1523	21436	1154	6604	20130	1374	16505	17315	7414	10947	2474	2222	2465	11736	21561	19420	22016	15160	6981	8026	1078	5143
201198_s_at	18837	6368	7152	8349	4863	15619	4817	9678	8057	20741	21512	16414	20097	6649	12194	13379	8463	10813	20447	4163	12684	9019	1278	8506	4736	16220	8245	11661	13048	2703	1569	14841	1067	5604	10819	1760	14745	19841	258	16278	8236	9522	6696	16530	21781	9321	16780	18962	12339
201199_s_at	17990	12835	7592	1937	4819	14676	3278	10729	9800	321	15393	4724	19069	3356	8147	8854	12525	6694	18280	3082	11099	5858	519	12889	4957	8640	20956	8026	3705	2451	367	7017	1466	2307	11488	2601	10698	10475	4743	2537	3320	8542	19483	12415	12868	16990	13607	16926	11150
201200_at	4788	11686	16149	1371	19696	1708	20481	9874	13949	7224	18149	19702	8738	19106	3137	19665	20245	10100	9702	5521	2317	5929	1717	1258	20025	20939	4295	3299	3178	1979	249	82	491	13346	19686	19007	17500	1476	11	5708	18641	4957	4506	20454	1983	6873	20359	20105	7808
201201_at	14453	7716	10868	10204	2596	14731	4094	8812	11656	11441	12420	9299	193	1686	2240	3927	5187	963	17845	21578	20227	20989	11143	2132	7719	20741	14747	8374	4558	942	321	12390	2536	15588	13933	21724	8910	4016	4617	10841	18603	2238	2416	1157	7346	19932	16983	16158	3203
201202_at	20263	20690	1262	6519	21735	10599	10930	1438	9233	9354	9382	20279	20665	13734	15736	11075	9461	873	278	6255	4483	9153	449	17049	3798	179	5232	11020	18814	21573	4056	13084	3300	21528	10553	4434	21209	13885	692	2090	18378	11652	21817	18700	8064	16354	11370	10887	21485
201203_s_at	22081	22086	19841	21867	16407	4296	10344	12653	3119	16173	21190	2077	21659	12128	1914	13279	20888	9744	7497	19264	21806	17489	14194	7676	2656	4098	18646	6726	2788	17804	8671	12905	8798	2040	15795	12634	7910	5522	4505	19676	13262	17050	3551	21742	18480	12084	1352	7867	9243
201204_s_at	1797	18550	19361	2758	16584	13080	17784	6710	2666	2134	17893	8503	10656	18137	7256	4971	21960	2066	4268	18922	8824	7355	3202	16030	2072	7119	12893	1059	96	1089	885	780	2564	10609	15452	7077	2955	12676	856	11251	16487	16839	13124	20410	16970	3694	10572	15656	17030
201205_at	498	3570	17341	7599	1730	2305	10882	10878	4487	20042	5614	11134	8498	14293	3343	13880	1272	14920	1646	1383	3885	3821	3809	5244	16505	7942	5853	768	15919	3201	21521	7069	2241	17511	16168	17966	1920	2377	17123	19834	2273	7743	3750	11941	4402	13815	16513	20192	17021
201206_s_at	21057	17543	16653	13010	4716	9475	11166	9634	12	18547	21628	7920	12340	12981	1005	5078	22036	2415	5782	14482	16234	7868	11472	12926	101	3847	8667	5908	21423	13510	859	279	709	3896	15962	14867	5058	12702	651	17199	11852	20036	4788	19711	18206	12231	4325	13270	18048
201207_at	17019	10192	17974	1191	6968	1360	3486	8784	9291	9615	1277	12881	19146	9332	434	14193	20609	20765	7026	7607	2958	1599	5468	833	13858	838	16232	372	21488	16468	3529	19763	652	208	17173	4023	327	2164	3152	149	199	17001	742	7961	6116	20097	16940	20164	1714
201208_s_at	19654	10463	5190	17097	8947	2698	460	355	9153	18787	3284	17058	13221	18063	1236	18875	18490	1947	5040	2067	7335	8428	3851	407	16596	7555	5260	387	21484	17768	667	10108	14349	253	20900	13615	3188	17363	2740	8144	637	11082	659	14420	20287	20882	9120	20646	6842
201209_at	18489	20061	2313	839	19060	13978	2233	1693	11057	3322	18280	17630	20441	9724	1234	9372	7641	15837	14442	6496	14475	18492	561	618	878	10305	17187	16777	18600	16241	12436	4268	20072	21012	11738	6908	12120	2343	12004	10059	13259	21321	16335	10475	7472	17095	13417	18353	15868
201210_at	14304	6400	12693	694	9768	17075	2882	1665	3467	1465	15997	4179	5600	19893	13085	13839	21251	21723	7993	960	5155	16597	3824	19276	12955	9934	955	8424	12773	1193	12380	16557	938	1681	19278	1706	11284	446	313	1233	2095	13899	21056	21530	5102	19842	3128	18112	17280
201211_s_at	22156	13109	279	10833	342	4397	4289	5771	6613	370	9275	16550	7166	13552	321	1152	21871	16794	21177	7193	6644	20892	8450	12916	6739	9523	10559	14506	1747	1693	11676	13473	191	893	12048	562	19221	3269	3524	12209	139	20494	5663	18591	18198	20772	9173	17242	15966
201212_at	13794	11042	92	12836	11840	2641	13038	9591	3057	6650	15861	18994	16144	16291	11415	8676	4443	798	4890	1652	5254	3524	317	4036	15517	15984	4028	5099	992	653	15629	6616	19	8297	16323	3232	10809	8298	609	11126	7627	13641	2801	4311	5493	1860	13627	15657	3634
201213_at	8692	22088	3112	19478	2281	2882	1341	8709	16481	2740	11092	12896	6920	4134	21887	17965	11409	5429	10381	14884	20508	17783	6781	15032	15844	20934	8193	3890	874	19374	4412	15511	6948	19609	4208	21229	4377	17791	3627	18993	17769	17041	15260	8292	20653	20948	21949	18873	474
201214_s_at	15743	11668	1070	1583	9375	19162	12099	16751	253	6593	11031	13029	16419	6680	20932	7316	15676	6470	7447	19518	19932	19347	10422	14337	3834	14642	16489	9691	12423	21636	14327	2169	19493	19874	4540	18793	17737	21978	9237	18216	6443	13849	18184	5553	17498	10057	19985	20189	3124
201215_at	5031	791	10637	7127	3029	16819	1162	11016	5882	7314	20916	2308	5259	14684	4838	12645	16531	21542	1569	14254	21001	2620	15269	14956	7221	5723	11308	6241	19179	12073	1135	12176	14443	9785	18282	7214	4194	18798	8	17658	20574	7466	15637	19963	10048	12184	5601	19651	18534
201216_at	11135	20466	9236	8414	22010	19480	20649	12334	4481	1194	13427	19820	16889	2233	15298	10116	12606	16914	7749	3945	4747	3171	13666	14402	1386	10609	14018	10530	19048	20674	247	21629	11291	15937	18312	17634	20586	11443	12002	9752	1194	15530	4220	206	19578	10548	18454	16465	5433
201217_x_at	13580	7479	2728	19280	5788	19327	16293	4253	18696	8041	16666	20562	15034	758	15435	11759	20022	7369	20588	12964	10476	8993	10921	18000	7061	18677	17235	17110	18654	17979	20740	21467	15170	21334	17586	21085	18246	6127	13245	1845	11570	10187	12953	2314	15732	18260	17847	9430	16846
201218_at	19814	8899	21165	6803	19396	21842	949	19213	11814	3468	19927	14606	9880	21278	1794	15380	875	15610	15639	18122	21868	20985	19958	20631	12684	5195	21505	1880	17646	2376	609	20813	2436	17720	359	19039	14131	12200	6164	747	19650	21814	1026	20179	9074	10713	18272	6005	3282
201219_at	7155	21911	21201	9062	19844	14264	15358	19943	16327	9331	15570	16545	10453	17326	12055	20982	1822	8519	14524	12813	21328	21181	19525	19672	11784	15888	19662	4547	14510	5223	21373	4612	16444	18789	13405	5742	17496	650	10578	9710	21863	20065	14822	21319	12808	15551	21364	5271	1365
201220_x_at	15219	12247	15459	767	16402	10400	14081	11544	20785	12749	16162	12191	4973	9037	9570	7939	1726	5542	11217	11335	21704	12627	21026	17494	11248	4880	21512	10118	11767	2501	7977	19844	2893	22050	2529	12620	13344	11427	9736	167	20980	21403	2462	18204	7658	1575	16073	3182	7428
201221_s_at	3799	9077	1554	1128	14630	5828	18485	21269	5993	17207	9070	5596	11978	6369	16667	5072	1661	4396	17636	11734	18950	664	6219	18013	15370	9500	16545	19478	17971	16704	12347	1459	20262	11376	4597	3474	17493	18684	12947	19405	12954	18671	20048	12378	17467	9527	13274	18269	18499
201222_s_at	20471	10589	18262	174	5136	2185	10213	10958	7689	21089	4977	17781	16920	19395	2548	8274	13422	19291	20566	6620	11154	12449	9455	18051	4951	2540	16961	5273	7432	4873	5847	13294	18641	21601	14049	1342	19653	14037	2127	14171	12529	10963	5870	13819	5537	20076	13687	14058	3719
201223_s_at	8977	8863	19815	4610	16157	4691	2454	774	3245	2687	20826	15558	15249	17711	6317	3973	21647	19513	16273	12543	21827	7022	5941	19696	10919	3073	4986	4132	9616	6941	8004	11912	19728	12380	13673	4245	14967	11748	5803	9841	11187	9427	15756	13146	15506	17941	17630	15050	3734
201224_s_at	17082	19950	11759	17940	19697	15028	588	6356	777	9473	10228	9218	2931	10334	21466	11727	17266	400	9306	8497	3469	8390	1552	16823	6923	1100	3339	12747	20608	16922	18648	12341	8064	20186	17656	8509	7264	15733	10576	20274	5560	7386	20913	18518	18440	13113	15628	14955	21556
201225_s_at	8394	7445	21575	5088	18425	8362	3878	2486	4048	15436	12013	6071	3229	15660	18859	18413	13154	21284	7953	8157	1589	2785	2810	19325	2241	3041	18273	5237	7916	20373	7886	20488	12921	19878	2165	15257	16291	1776	1376	12052	14295	16670	19813	17574	11431	7768	9153	13874	16725
201226_at	20325	17560	2421	20876	20660	19432	7711	1828	10708	6525	18065	20795	8490	1527	6589	15258	2361	6155	19548	21432	20561	10855	8132	4459	5224	11935	20946	9310	19142	3798	508	14819	17503	939	16968	21769	14001	8327	8197	12887	17304	11900	18458	4822	17451	16284	16672	14471	10931
201227_s_at	9858	20553	2012	1541	8353	15464	14615	7538	7088	11407	10926	19703	13381	7202	12959	19001	4502	6440	18872	21453	16806	6334	8631	2888	10365	18476	14810	6573	17140	6089	6259	8907	17563	8947	17420	20836	15913	20925	10417	19067	15994	12666	15445	4323	8438	10897	18346	15134	4655
201228_s_at	21196	18570	8162	17963	18273	6542	1467	18758	1801	6023	11032	4428	3569	18509	3693	9890	3898	4978	2284	15706	9842	6915	9978	20699	12353	16908	2026	1977	4007	18399	17777	2344	4349	13065	1644	2806	19279	6818	5563	20570	9534	13824	19224	16672	20718	8982	11400	1113	10203
201229_s_at	21632	21663	2766	13339	15238	8626	1217	2131	1329	17803	15827	10060	12616	12246	12191	18251	15398	3867	8756	21021	16371	10828	2909	13908	12399	9827	21549	11782	15124	7801	8885	16737	8088	21126	952	1169	11453	12143	2009	12658	10361	20783	21221	8281	17830	8483	18001	9812	14746
201230_s_at	13703	3368	5899	2236	5669	18230	14210	13211	12279	15035	9975	7412	21754	15449	21049	20997	8789	19290	15751	20143	13667	10376	285	20909	21809	8557	11084	2786	8466	19363	16088	9245	6755	17047	829	994	10532	11879	10265	21100	11769	21786	7549	5224	11647	2116	15465	1736	2546
201231_s_at	4551	12112	3376	20112	6757	4541	1773	5144	9082	15668	4737	18661	102	513	1732	14376	9625	2076	13214	18298	6705	4645	6110	20225	3347	11846	16823	1911	18227	3355	5673	13765	11167	1034	5800	10492	18457	6520	10163	13600	578	776	15189	11370	17185	10385	7877	20200	7137
201232_s_at	2187	20713	2922	2230	1675	17966	3242	8505	133	6757	2909	16182	12776	726	9913	12474	11971	12182	4369	20823	10298	11906	1276	15509	1525	6721	10412	6310	18991	6514	17177	19335	8538	9335	16115	688	15031	6876	8979	12849	2449	19605	13194	1279	20730	1197	11010	20616	3070
201233_at	8866	12607	5835	3712	1132	16212	885	11290	3373	2197	13396	14998	19896	10720	11577	13985	21627	19072	633	10597	7273	17268	3405	6021	52	3300	236	7411	21960	5815	19395	19443	19454	2518	16379	592	15688	6214	9893	12257	639	15546	3626	11975	21432	1485	9588	19765	5469
201234_at	12154	6646	12532	11562	19851	5982	3126	1570	13268	1674	13765	15821	13695	3880	2960	14669	8281	7807	6962	13898	14757	11847	15473	19948	891	20689	20514	15964	7500	19941	914	15334	21180	7863	3902	16231	1919	1087	8825	10658	11854	7380	20640	950	15700	18555	17743	15510	16208
201235_s_at	21385	280	10367	18099	4757	20294	11921	11516	18405	7243	2150	2693	8439	423	14770	1531	19288	3186	18156	16278	1733	11506	20988	1331	19695	12109	12566	14794	21234	776	22005	6834	2792	9544	5496	1815	1262	1681	14701	943	166	16840	13355	71	11865	19642	19340	5222	18914
201236_s_at	702	4299	17106	915	398	20907	14715	903	21698	20319	905	232	4782	1856	5073	398	3201	8661	9371	1358	268	14893	19496	354	20051	13907	6773	16034	21359	1308	16098	21282	421	20388	11098	4020	140	6241	9670	6934	37	11901	17478	304	259	18484	22124	3684	4322
201237_at	4644	3247	20631	2217	17902	7854	6897	9016	11565	254	14261	10419	11301	12188	11030	13322	11433	21976	6185	10887	15199	13486	18126	20403	1934	4421	10546	16252	19218	1347	256	20846	4870	11996	1419	9611	17432	10234	623	16314	15550	18086	370	12118	8541	4529	9382	20443	7253
201238_s_at	20712	3746	3989	8307	14141	9303	1311	1580	4987	749	20366	13180	8075	21061	6839	12045	20287	20778	6353	5192	18340	6949	11742	17400	2205	5827	5574	13392	17317	1798	3197	19688	4783	11026	3300	1231	15838	1426	37	13019	17272	17054	2329	17580	4994	15081	10149	18919	10880
201239_s_at	19356	6711	4331	8885	6585	4770	2934	6188	3944	1434	13255	15801	760	9182	1339	3955	16715	19159	16975	18254	11559	18211	11404	8846	5532	3869	3249	20875	21185	1466	7634	12318	8919	9893	4339	1660	19979	20624	1092	13045	332	20426	5441	12954	9970	20373	17602	19476	15646
201240_s_at	19021	1014	4784	2293	21013	18237	3550	8739	10742	1395	6314	13312	1274	19342	4560	2978	12511	21438	18594	12045	12949	16396	15725	14840	1983	1949	1513	12504	21852	1064	3137	18530	12682	21366	13194	8628	14447	21756	1604	8827	15620	17889	5921	17473	4754	9858	17077	16927	4505
201241_at	19637	21063	2532	2424	13323	19906	7206	18999	4918	773	19606	18650	17295	18360	13461	4180	20607	11963	7251	10778	6369	7203	2900	21810	11823	16995	6509	19475	19910	6436	11136	21897	12456	20367	18731	8326	18696	21738	2821	14400	20392	14526	17032	19295	17977	17703	14166	20171	10559
201242_s_at	12591	4174	21778	8111	9610	1185	19763	4121	3969	20034	17306	14154	4826	8998	21633	4960	19902	3466	4606	18551	17967	12532	21506	3503	16403	1984	14713	4347	21478	1381	766	17554	10687	4212	13432	17646	1036	5528	4061	1157	9598	51	19773	6927	19433	5689	13319	16159	20336
201243_s_at	18530	9694	22013	2754	14888	2114	11196	2561	17072	14353	1808	19302	1142	17565	18085	12925	5039	20535	5104	2151	6393	14408	21461	5435	8843	1637	12913	10090	21225	2785	3087	9307	10666	1042	15357	20225	4063	13939	669	4562	6262	15589	19438	12922	2500	7958	11747	17284	19207
201244_s_at	5676	12163	5080	3849	14642	6306	15447	6697	3012	8687	6543	8911	14882	17673	3140	10839	4834	16311	16158	1043	7107	4285	796	16031	5242	13246	17725	2335	178	15571	8252	20224	552	2673	1687	710	14438	3255	3361	392	9960	20083	15481	19424	14776	14605	18008	9090	13998
201245_s_at	11951	15815	692	3076	6610	3317	2927	9467	368	1914	9149	12217	17114	7669	1998	9216	6306	758	4013	20767	20638	13421	9118	14590	4533	6673	20843	9129	6410	14871	355	15573	12629	6278	3256	3971	16447	14145	12951	4179	691	18439	6600	4377	19208	17751	10262	18555	3128
201246_s_at	16612	6720	12942	21839	17548	19493	2172	21334	14760	13632	6618	12137	8300	7924	13166	20611	11038	6605	12106	13817	9664	13847	18629	10058	4980	17259	2695	6436	4381	9992	16821	5867	19326	8976	6255	17221	14100	10725	926	4640	2547	4803	3646	2588	15156	4085	10773	15820	2272
201247_at	7622	11194	9200	12938	8045	2367	20666	4483	17868	8869	15199	21579	1339	4918	13444	15558	17306	19617	18469	15680	16963	14967	19926	19061	5418	17644	8414	3699	4613	18506	20820	10594	6723	1361	3666	21199	14537	235	12486	10749	12636	11975	7323	14500	19206	14102	22011	5826	6206
201248_s_at	4577	15631	3568	18771	9427	1718	17331	19399	10520	12148	8476	16402	9133	16063	12944	3103	10098	7900	20188	6991	8073	6618	20037	21846	4862	11000	19103	10604	2650	20282	6477	6448	2609	13406	13957	16620	13729	2195	12286	5650	11962	10581	4699	9929	21926	5376	21707	10683	18196
201249_at	6057	1637	9949	17132	15244	8035	16812	15165	18644	279	15462	6047	7397	15056	6834	2001	1219	15485	763	1508	3139	16822	15400	526	19335	18980	14634	17905	7510	15837	3106	1650	1185	6896	5253	10351	10650	1771	12319	12752	5356	8449	7977	18023	226	12202	2576	5429	21177
201250_s_at	11853	6127	14038	9042	20106	12379	9780	7577	13756	6464	3462	16853	156	1506	6208	3263	4125	2790	17482	17494	7600	19789	18626	6765	16736	18317	15328	4700	5719	13946	18403	142	8821	21261	17518	10856	3961	218	16114	19784	14333	4032	1566	10846	55	16473	10164	4773	19749
201251_at	16433	3066	20661	21414	5163	14575	3775	4575	12499	4995	19894	17080	240	2209	546	12272	712	508	16215	19338	17545	10060	12531	8605	455	18893	19386	7920	1045	14706	1789	17714	4419	6740	2901	4791	7177	3054	5820	4541	1547	21	17963	9824	8343	9637	4913	21165	4323
201252_at	19986	15521	11551	3914	361	7572	3141	8842	923	5331	16739	17648	3650	2880	2928	9658	7257	1574	14501	13914	10347	4497	7373	14510	1470	2299	5337	10674	3984	16228	6976	16925	4890	5716	13814	1132	16907	11150	5642	12194	747	13920	13091	4247	11674	16531	6521	21855	16405
201253_s_at	5517	21247	1036	1112	16944	4773	20624	20119	16697	7605	119	4354	16924	14410	8111	9450	20757	3697	17062	8463	21097	6812	466	4337	14558	11751	7764	19165	20080	21473	21484	16759	20375	20365	7536	15482	7254	21013	7837	7862	19098	17890	13068	14009	6614	6734	18308	20241	8253
201254_x_at	15163	7639	1972	12758	14998	19063	15393	3469	18609	4709	4360	19931	6239	1481	19096	16336	19132	2608	21736	10511	9397	8158	7552	19409	14919	7221	19434	5889	3457	17937	19143	21052	11281	17420	18104	18724	17062	7925	12713	4315	15552	11544	13057	3729	4742	15819	16814	7074	6711
201255_x_at	4693	4562	11195	11960	17500	15584	10061	6944	6368	4189	5071	2928	2831	188	3115	9481	19845	1575	7731	21844	20670	9045	9161	14442	1559	11590	15465	19584	4411	12097	4443	10943	16100	10325	16841	19249	8249	11397	10587	11778	10706	10360	5539	968	1725	6655	20366	16046	4362
201256_at	10135	17143	4022	10925	14699	7376	17058	20138	18512	2935	1412	17904	14557	7185	19604	21532	18904	16877	11717	10892	2201	12788	5423	8185	1161	13132	12600	13372	18055	21186	21626	21585	19620	19931	7445	8956	14874	16753	2909	11493	7178	18366	13392	14526	5399	11870	18783	19235	14654
201257_x_at	14385	16134	4265	5045	3055	16571	15539	4083	19209	4360	3777	19901	14374	978	18510	13727	14995	13232	13943	5755	10709	809	5790	9403	21551	16648	4121	7632	19037	13500	15353	17412	13585	785	17650	20493	8388	18470	10693	1299	16965	7772	3883	3664	16340	14527	15264	5805	11491
201258_at	13182	18264	1628	20511	14902	18235	12269	1182	17502	5276	7057	21408	1678	883	19361	10803	13508	4374	20362	19729	11521	3077	8851	19057	15214	4793	15838	9160	8396	13476	7270	21729	16874	9666	17940	16602	19723	18532	12776	6382	16268	15834	2591	5497	10376	12185	15468	8556	18992
201259_s_at	21845	12479	3024	9609	21077	13449	1203	5955	12316	141	3161	21773	18549	17562	3784	17672	20996	19274	2022	7705	1321	18850	11676	11398	2547	17268	15303	21831	21145	5440	11492	21146	15539	14150	8692	2322	20073	11016	8657	14291	1931	17670	3131	18326	10100	20918	15481	18479	12195
201260_s_at	8872	15112	17606	7714	19007	7724	938	470	19503	7140	17908	20531	19559	7892	1965	18643	18219	20634	3105	15754	3689	15489	18172	16230	19301	10058	9931	7606	19456	10669	9732	21613	9266	13160	8591	9252	9571	5413	6233	10355	18969	21836	14502	7852	6166	7959	8457	20941	10015
201261_x_at	1967	1783	21227	10167	16764	6875	21891	14170	2257	9960	483	603	4783	4987	18682	13299	1567	950	17790	21186	21771	12873	18713	18479	12297	1112	3279	12239	6972	3857	13770	5321	15654	12768	15806	18230	12532	8657	5314	10527	3413	3529	13504	13602	2657	10137	13951	1047	4515
201262_s_at	19271	7175	9593	14499	15752	7279	16622	2861	15555	17553	8508	12759	3969	1106	12068	21389	1946	6386	10576	19460	15112	451	17088	19686	18178	2810	8327	11023	18030	5414	2413	6901	20279	15028	14162	20925	15938	11648	5403	9617	705	19832	4121	11208	7542	2496	14447	19138	3166
201263_at	20198	9959	7019	542	20362	784	4465	10253	4074	2490	16223	17819	15472	13379	1990	10248	14457	11818	8164	12529	16252	8	10498	20121	4658	342	21955	1415	1246	1826	1696	20319	14163	5253	13245	20640	19585	10194	3439	11884	4351	19963	13927	14688	11021	8373	17278	15555	778
201264_at	18244	18133	2204	8770	20841	14828	12153	5555	250	3941	14464	14668	14320	4785	4525	10929	18008	206	15793	21976	18785	11522	5794	11088	142	12285	13269	12778	6514	16385	1028	14056	17846	13401	4879	20013	17705	10740	11064	13764	904	17088	7369	1692	14371	19605	16006	22013	11599
201265_at	8978	1151	9425	11954	18849	9721	11588	3706	17747	13927	9041	5649	4585	19092	7857	16414	14857	16049	2383	6931	4448	16810	4920	7222	9253	14554	1562	6622	10891	20872	7261	12465	11806	16025	7419	5198	11505	7482	4126	10783	15231	18157	7934	3920	18191	16417	14869	5485	21316
201266_at	7069	936	21469	7063	699	1287	633	8379	9405	11736	19926	21231	20045	20771	12639	8932	5792	2658	6177	17198	20086	20972	5980	10768	8716	2244	2771	4042	792	79	8254	20226	184	1230	16540	47	351	58	121	20162	18514	18662	4042	19577	1229	17732	15032	13586	6519
201267_s_at	21772	19582	3886	11107	14308	6631	657	13913	5014	1939	18448	18590	16971	12836	3782	12539	14860	11372	16664	17071	17092	13376	2876	12480	800	12065	19290	8365	16430	5238	560	10987	12753	8329	10171	16474	21860	8217	10393	10376	2468	6071	1944	17746	17614	20213	17936	21188	18415
201268_at	18621	21522	784	19983	18881	18151	9888	7767	7332	713	11168	21929	9008	2050	14671	11275	13441	4424	17719	5760	992	9023	7508	10034	7787	3821	18460	15884	8424	19365	9083	20893	18204	10090	19643	12669	20898	7598	11355	12074	11532	9430	5270	691	16727	7072	16832	15264	6887
201269_s_at	18630	7798	7268	17677	14605	17599	2213	2273	10025	11781	10621	16721	5247	21353	20339	19281	19059	11908	20479	4360	3953	18281	20356	12191	15762	21701	19045	12382	6774	18079	10194	9266	1087	5176	18824	11407	2442	16428	9473	20484	17242	19134	6542	7836	20069	11310	12172	10453	3627
201270_x_at	11402	13253	3327	634	19780	17699	18620	9184	1867	11274	793	3237	15951	5110	20373	12048	16793	8644	11542	5058	8859	544	17301	17130	19019	10606	20246	4016	15815	18129	4171	21161	15646	14272	10976	7445	19454	19075	8830	17871	8255	13113	20526	11271	19354	3654	13106	18970	2261
201271_s_at	13253	20810	932	20015	12154	11269	8803	14132	1739	5296	18925	7148	15915	4426	2143	17393	7904	3385	7262	17728	21350	17516	9843	15131	871	5815	16781	3198	3115	19019	3273	3488	13872	10324	7642	10732	15803	13706	12342	6380	9736	10557	17707	5547	7268	9780	11991	12370	16490
201272_at	5720	10646	1663	13772	18709	2148	3841	1872	6140	19415	1331	18533	14883	1746	10572	462	13010	238	21190	20690	19496	12592	3362	9108	10560	4165	4589	12166	1712	613	2226	20156	3662	19305	37	9206	17880	5563	12365	18950	11406	15367	4257	13403	4899	12013	12222	19551	4888
201273_s_at	14130	13175	2502	7182	21002	11071	6933	2767	11342	2213	21138	8846	15947	18286	7520	14746	15988	21129	16413	8468	21249	8685	14884	15730	16329	6619	8771	9169	18810	11290	403	20855	16248	19402	15523	12799	13376	17788	5374	18543	21044	19847	16253	13318	6006	17757	15437	15817	14268
201274_at	16255	10392	1637	1921	6019	2735	3946	7278	1032	5562	18778	14074	18189	8176	482	12615	2632	3789	10104	21108	20113	17745	2639	8303	3499	486	8875	16586	16743	3185	96	18307	4271	8460	5334	1938	15835	13641	2411	19934	8926	9640	16390	10192	13730	17857	2957	14311	3538
201275_at	7821	19886	217	7252	19970	10636	3931	406	5297	15445	8436	19855	13885	2453	2762	12623	10909	19585	20064	19554	21754	1189	19296	15019	3768	1119	22069	13138	1342	20657	2768	13311	11864	17899	19344	20398	7287	20134	8073	12933	663	16615	15288	646	19999	6712	21272	16800	16888
201276_at	3459	11776	20754	2248	14716	1711	9367	6790	14023	4522	3375	9293	17416	635	3773	18179	6610	4001	6281	20195	13991	9711	5079	21882	14329	21985	20770	11587	1745	21273	20027	20638	17511	20625	19244	11537	8078	15212	2370	19160	20744	13694	19401	5816	8590	6717	21649	21074	6918
201277_s_at	16124	12851	4229	9809	20883	20972	5204	7685	10213	1173	19996	18424	8145	14528	8814	17624	18984	13477	14899	15915	1347	11671	13896	16622	3659	4603	18151	9925	17599	1471	3980	16833	9956	174	1795	7829	19418	10523	2102	10044	9505	11822	21321	21452	14935	17585	13805	9249	20911
201278_at	11775	19352	20804	2047	560	21400	20023	20107	17616	2499	18351	20869	18903	9507	22013	1449	2024	4269	13913	18556	20161	1069	3722	14334	11897	20276	3594	13663	18929	2247	4476	7963	21352	12734	19139	8507	6685	21698	2758	17352	1661	12017	20762	6422	15169	12238	21189	18592	2452
201279_s_at	5333	2508	21448	9399	1598	20657	8413	16837	14797	18739	1421	19002	17786	1262	19807	627	4931	6449	1993	12343	11806	9726	6205	13249	9332	19339	13467	10013	19805	1314	3638	3218	18176	21738	15457	6869	15810	21551	986	20225	2540	9671	20911	199	15553	20509	21081	16952	10626
201280_s_at	3206	20887	21411	95	152	21129	18899	18923	14643	21412	20103	20835	5359	4167	22099	6838	1312	1418	2663	14849	19222	6775	7341	17287	17867	14521	6825	6412	22037	945	10064	9304	20159	17676	21294	12150	7198	16226	6534	20422	5613	1604	21094	5438	14467	1748	21800	17889	12488
201281_at	10692	20201	7907	4270	1033	7216	8027	14399	193	5965	17181	6045	4085	12115	5580	11795	9502	2879	8559	5798	10183	2267	545	6323	432	11945	12350	3248	5164	1770	15325	8658	8470	1895	9323	663	16486	838	9233	11740	2156	9049	18516	18614	18712	17873	11704	21491	3982
201282_at	15943	18594	10910	11589	13131	1188	4894	13568	2202	5603	7671	2015	21117	4819	3193	19915	13727	2523	5227	13986	16589	2757	1852	21164	212	12232	19438	6767	231	3188	2094	18275	6452	9787	14797	18386	7487	7647	5831	11154	434	7050	17068	1857	21813	4696	15782	19710	3710
201283_s_at	15714	6260	4606	20258	9313	20059	19453	17866	2194	2916	4350	4637	11462	2979	13404	17521	17910	12234	6169	2782	18031	6267	21664	8554	6046	15190	21965	5734	1459	6615	666	13965	16741	6068	4673	11035	4489	1204	10605	14787	18592	17172	585	3940	21146	603	21187	1818	11153
201284_s_at	7223	19299	523	9029	16129	19954	13056	17649	6979	5944	3244	14354	17899	12299	7423	11589	18419	3946	10975	16821	8253	19547	13813	22148	4884	14852	13735	18340	15299	21599	352	20244	20280	20231	19280	20036	13778	3877	12841	10424	11891	16255	19309	8790	20796	17775	18904	20911	2433
201285_at	4672	5286	5435	7190	19879	6525	20436	9557	3511	7186	126	18183	21442	4348	10455	15900	18650	13293	325	16634	13578	7834	2715	20197	2792	3547	15268	15559	9388	21951	16117	18371	4963	21418	17553	12774	20718	6269	4186	6695	21970	7537	2852	3376	6320	12503	11804	20462	15235
201286_at	8350	12095	18189	17945	7837	20316	19967	14638	2246	1072	21816	13030	2296	2196	21673	9918	12242	19562	3961	11229	12183	9371	21807	15496	16085	20886	4452	20938	6439	9291	9676	1771	9208	12451	21162	16238	13335	20525	736	6517	2819	2088	11441	2954	8725	8288	22131	5308	5218
201287_s_at	11495	15186	20993	3278	10973	571	1354	14849	208	5141	14948	10081	16909	19861	16789	2788	10681	21127	10056	11854	16722	15783	20966	10723	8942	19540	9308	19261	1339	18494	204	5801	18746	5446	19050	21619	14300	14949	2839	15240	6647	6782	14194	9580	18963	9603	13134	9274	13788
201288_at	18591	17355	1182	4539	21720	21891	20329	3879	19138	7227	4874	12386	16368	2387	11233	490	9697	630	16320	7908	14968	14704	14767	8305	1633	141	3765	9947	18624	6917	9435	6914	21160	16559	14653	4147	16790	17162	11142	8003	802	8432	19493	20230	7873	20183	21042	15398	17949
201289_at	4869	14969	2915	8177	2787	13875	21842	6711	18285	1347	192	7739	10016	17795	3302	6576	9200	6484	3488	6128	4783	20232	10116	17283	8486	12688	17317	6339	9862	7598	12765	5311	14691	50	738	10836	2854	18310	868	321	3	7983	19706	13428	12406	12079	6802	38	14086
201290_at	16741	11305	2242	2686	16190	14214	8182	6949	7720	1989	10654	13751	21458	6925	14161	14322	19301	20002	15797	9230	11151	1667	6207	16750	5952	3496	13372	13347	19534	15700	18024	21340	18197	20822	9526	13358	14350	14573	8868	10332	13139	11477	6835	5092	6027	7760	16319	20908	16777
201291_s_at	21935	5384	11522	20474	22021	6865	17895	10140	10307	22106	18635	12311	15597	11480	5618	17721	9418	70	394	10837	8658	642	1805	21650	29	467	21990	5395	21578	12544	10537	8957	9910	21283	9315	18089	12083	19356	65	10858	21968	145	21129	1187	21828	1899	9539	21347	22049
201292_at	20145	16840	14599	9081	21951	16555	21679	1053	10856	16638	21578	15214	11305	13283	7830	15892	6720	113	5823	20605	2661	85	1018	21585	1290	1650	21687	5924	7192	6635	6613	199	6720	12487	8871	17851	10218	11684	45	9610	21490	928	21415	10723	8598	20337	9317	21291	21349
201293_x_at	11361	17235	4837	16905	16464	10612	9547	9806	13404	3222	5763	13096	18449	410	2133	16027	12629	1896	8333	18284	13652	9639	8170	15935	545	7081	18958	6630	18976	4279	5007	17116	13492	9950	16726	20034	15077	17500	8926	12336	2572	12538	14314	3172	14941	16699	6296	9518	15992
201294_s_at	10021	10173	15625	20989	2377	6972	11284	1299	16976	9953	1861	552	672	21809	3200	7729	20280	2701	16152	19451	12618	4202	20623	18763	18157	3734	22158	20268	15379	3500	7429	12650	7488	17645	21937	3060	2904	22103	9445	14412	11941	7046	20852	6831	15487	23	6174	429	8579
201295_s_at	17906	11644	9862	20066	3755	20123	5713	2446	15367	11382	9433	13655	2695	21846	2369	9240	19081	15927	12621	17847	17767	4291	21810	15076	15441	6296	18438	20716	19201	8105	8663	11863	12136	17016	22047	3202	6909	21957	6839	10128	14016	3613	19719	13677	4881	21311	6244	422	11695
201296_s_at	8939	6977	14459	339	6514	9176	14188	13709	15426	21657	1138	322	134	21965	1836	19905	1752	11149	12128	19741	18235	3207	20297	16930	11834	7210	19026	4238	5205	1361	85	21285	1227	2722	14536	2062	5287	6403	873	4925	14851	8061	13682	15900	2450	1344	6329	4279	15802
201297_s_at	18512	16324	6548	19042	20918	3651	8903	4504	1368	501	6193	6063	8595	21250	483	11587	21243	16688	479	4099	16104	16527	3460	16177	839	4869	19829	3355	1446	4438	11516	17203	8231	12836	18248	19176	17857	2538	568	13038	19901	19855	17632	17098	17634	19801	3540	19037	8413
201298_s_at	20627	13160	9280	10567	12209	368	4813	2958	1741	1389	1722	18899	3440	17692	452	9272	4081	14611	5809	1659	6139	14267	9418	5765	2613	5133	15019	20104	2227	3608	157	16589	8065	5194	15415	4260	20542	994	299	13607	14808	13181	19879	18699	9673	20620	2247	17782	14516
201299_s_at	18867	11867	16755	19250	7376	3658	7556	12359	15813	15726	16298	19409	11288	21926	5007	15784	20842	749	3367	1895	13048	18218	1691	15350	6601	4002	17615	9930	20101	13759	6559	8330	13563	13520	15791	8535	18295	19409	6117	21895	14763	6731	6502	19967	16417	21301	4539	12870	10602
201300_s_at	3442	7946	14520	1048	1283	18815	1952	2782	21502	2434	16306	17503	436	16481	7578	4173	16173	19763	693	2255	8729	3208	1614	19822	21254	5049	7427	11351	21636	529	7199	13457	21261	11395	6776	15650	13150	6270	290	20368	14908	1681	18493	14516	3511	12953	6836	20101	4997
201301_s_at	17049	15921	2266	8429	20615	5660	12826	5177	3756	14938	13200	16805	12803	5692	6865	4371	4760	4245	305	10469	12237	8960	13242	1532	256	3332	9483	20334	3203	3917	2348	1822	12151	21582	2688	15563	9394	20763	10460	4093	4157	19489	14985	1594	2466	18500	15049	21647	18125
201302_at	4719	18326	2081	8509	19424	11611	10544	7153	6637	17174	21262	17347	11148	6511	12392	2836	943	5547	145	16201	19654	18180	12229	6488	4860	3810	4759	17717	4346	4731	5897	1246	13381	17775	2113	15889	8308	13689	5096	7534	14622	16238	4830	8240	2834	13786	17981	21839	8409
201303_at	19282	16000	9777	7343	6329	15479	1468	2946	1397	11784	17388	618	290	10052	7445	8790	12776	5699	4417	11938	7842	18494	1400	10579	10757	9688	1163	10074	17815	688	13408	14310	2072	3271	13411	1468	20031	17452	8245	6616	10284	16551	1080	20004	4036	19120	20845	12765	16013
201304_at	15539	21390	12491	3917	11596	5986	4404	10229	899	7048	20636	11279	17047	18679	18831	20570	10208	20746	4434	8215	20699	12097	12708	9862	21949	5161	10797	8246	17224	6032	11655	10585	16353	16038	5310	6310	16492	8911	245	21067	11889	6576	15778	14958	2249	10102	16205	21753	5719
201305_x_at	15876	18456	2531	382	21435	17261	20733	1300	8726	20875	10020	15430	8985	1568	10457	1545	9172	1568	9378	2176	7297	12388	9863	21467	7130	955	15467	6037	21984	21880	21060	1672	19464	15983	12050	4227	21969	15940	8529	7203	16920	7874	21526	5485	7360	921	9574	13176	16471
201306_s_at	2912	18791	917	1765	21977	16924	19926	18890	9482	5242	12955	18236	8948	6824	18166	8837	5367	4637	722	6057	5553	11107	7723	21095	11616	660	7604	9945	21822	21827	11757	11894	19777	21288	15332	9364	20913	13581	9432	2553	16670	11053	21364	3347	10226	8233	16548	15247	6726
201307_at	18221	20934	15720	2825	12623	18844	8140	14709	13961	1612	20071	14991	2215	19766	21932	4515	8784	3649	9885	8640	19324	13891	18735	21793	19955	1709	20151	7116	1445	21010	12447	14795	5928	3425	9104	21739	5903	8083	2211	22028	19337	9875	13298	16908	10756	10762	20144	4455	20032
201308_s_at	21358	692	11206	19420	8077	16544	4810	3157	18472	21950	17940	12846	3029	21872	14973	17049	16266	12631	8548	2710	8198	19612	20612	20602	1171	8464	19147	18378	15623	13028	1450	14225	6188	7156	14034	16134	5126	18088	1255	17315	17566	8593	715	10959	17430	20198	18844	10676	16949
201309_x_at	12605	11773	16690	17850	21027	9833	1485	1558	18828	19991	9650	17062	10664	20069	5070	3644	17588	6840	9288	2339	13922	17391	21396	21043	19573	17490	9988	17503	6917	4909	7114	2734	18761	19568	1862	18746	16207	18387	12218	20573	11161	12033	17665	9389	17638	21343	22000	7355	20373
201310_s_at	2717	20109	14597	6226	22128	7090	11656	20390	10430	20094	1985	19217	9123	12179	16820	12262	9735	11303	18817	5927	19286	15254	19838	15550	12494	8210	10001	15148	19667	20171	16149	15811	14407	21576	1375	17135	4676	21839	7446	17217	13377	5461	20530	4023	15346	17645	22052	20610	20730
201311_s_at	19762	15541	2096	10811	20410	19618	12056	11267	12773	1131	14185	16871	14983	6576	8540	13623	15474	2399	9869	15261	19767	20549	20284	591	195	20177	10193	17485	17665	17542	8315	15299	16671	19769	16333	22155	11930	20869	11480	7052	20366	14963	1327	9459	6737	21081	20057	15290	19446
201312_s_at	9470	22042	5130	6489	21369	20236	21528	10386	14696	1349	15747	14712	16699	19613	19532	21598	17524	14783	2787	12575	18729	15960	20382	9421	1741	21510	10691	4669	20446	17346	21228	18573	18649	13720	10156	22157	13164	13146	2118	15953	21163	17624	1804	9971	7390	17742	20638	20130	16277
201313_at	1869	5763	21618	13811	8685	19211	12278	3449	10826	19844	671	6716	889	1772	9551	1278	10557	16486	4650	9707	4250	15047	8315	21655	15131	1904	21417	21755	2733	6762	9284	18660	9041	9111	13752	12865	1690	364	10206	18827	12400	10173	17538	1149	4968	11955	1374	5810	4644
201314_at	11810	10430	5415	2117	18773	11923	6314	20907	20736	14000	10730	10558	11316	926	4057	21508	4633	6806	20359	19240	18456	16258	3984	21229	10638	13330	20553	14068	7752	20567	13029	20036	19460	19089	2691	19155	9369	9992	9218	7026	9146	20211	18429	2104	17499	3884	9079	7499	17565
201315_x_at	551	7440	86	16686	19182	227	11609	5009	3187	5560	18930	8294	8162	599	253	1862	9489	14357	819	20953	19766	918	20608	283	1803	1825	13681	783	670	85	28	12537	1634	18434	10046	16106	8380	17156	4827	196	7725	7229	17001	337	10544	20080	3859	21879	8416
201316_at	6247	19783	409	5005	7726	2486	11521	19280	9652	381	14949	16016	21671	9033	4678	11171	19525	21029	1565	18385	7320	14631	18015	10791	15905	9270	15402	9725	17143	4676	7612	18219	7479	15793	18518	12037	13570	19372	6858	7100	8835	12034	2036	12379	7421	13030	3940	21889	8505
201317_s_at	19273	9818	2255	5432	11804	692	3902	1064	7328	2540	17453	18707	19326	1589	456	6852	13347	19214	15512	17412	18673	7643	3180	9579	5354	2127	9360	8736	15360	2089	6550	16453	12199	13362	15068	3998	15258	19991	5485	16808	19199	14694	17634	11670	9783	16469	2611	22070	19802
201318_s_at	18874	18366	4570	13865	20142	2328	17552	1006	5568	2245	18374	15804	8918	3377	836	11030	13904	5316	189	13565	20065	15641	11830	18740	213	9806	17957	7416	11337	4610	346	11484	11537	9986	18574	1968	13070	7298	1441	6262	5062	8959	14317	2980	13294	14610	7597	19211	19280
201319_at	1071	6635	3935	6393	18941	1078	8149	12	10115	12473	19364	18257	15436	9571	1753	8736	10675	3580	421	2328	17513	15116	12183	20234	5468	8829	1075	7363	19052	2592	1026	13690	12704	7686	20851	973	10013	19446	114	20647	8844	15316	13549	10644	11480	3826	5307	20473	20828
201320_at	2250	9302	16153	807	12749	18130	2887	9041	20512	20667	853	2171	6825	18272	21824	18740	13255	10588	15364	21814	13788	17763	18358	21633	6416	18874	6969	21024	18105	19188	4382	16822	15797	13901	19791	10227	14458	9676	12483	17848	18853	18041	19573	10488	17713	11599	21477	11760	13360
201321_s_at	15506	20651	5270	4342	6770	13565	17625	11414	9832	4574	1230	1378	11607	21015	21480	11300	10153	4820	20542	12770	12442	614	13086	18997	17103	17121	19670	11982	6883	19869	6103	21441	16731	18483	19207	439	16421	10627	12921	7810	18926	15067	21548	18393	2381	11814	17271	18627	8150
201322_at	10049	10615	1148	17864	17650	15701	14172	18956	9657	1214	19115	11966	19337	4325	16589	19419	15438	3408	5756	5476	2789	4797	4381	4668	596	19950	14220	12538	10020	14710	4913	17929	14688	9372	18331	16505	18899	1181	6500	13234	19575	17452	14122	6226	11470	13814	15897	21519	2683
201323_at	9005	19431	1249	1054	18652	9878	14923	17345	3665	9669	13964	17497	11274	10399	6080	8938	3023	2237	10179	12774	9565	15425	2735	14881	5264	8442	7661	1026	18431	10790	6632	10284	15761	9148	7558	9606	19041	19739	5281	16042	15317	10210	20851	20234	8941	10972	10150	10119	11186
201324_at	14732	17527	10038	2497	3194	3735	5453	4446	3679	1	640	19163	20353	11495	8692	12978	1290	19999	17980	14890	21506	3218	18249	18276	9711	16691	9293	177	15664	190	8184	6379	21809	878	10255	4953	1845	754	6253	16059	16915	142	17982	13391	1787	4425	8542	1982	47
201325_s_at	20863	11111	17921	9813	2097	17010	2062	5702	528	2287	629	14753	21459	20089	10944	10013	2226	20318	9051	8831	19098	4723	16973	5460	4609	14972	3937	1012	7451	245	15154	1175	21893	421	12719	14024	5848	14909	12378	21664	15436	242	17421	7159	1254	21709	8761	2689	56
201326_at	3851	11920	3548	3151	9180	18608	2808	7229	5651	1387	20744	18818	20753	14515	7717	16467	16125	3917	21519	20596	18786	197	3976	6413	12023	6443	10061	1873	21129	11365	10176	21890	14727	13858	5689	6997	10175	4698	459	1160	1437	15309	3556	21162	16786	4011	8293	19625	10500
201327_s_at	19673	10546	1799	5728	10101	12395	1641	4228	6305	13643	21270	13219	16261	12795	10323	11057	21559	5578	19570	10848	16144	3367	5235	20300	3708	5243	21110	5953	18421	14349	12962	19505	18213	16284	14149	10051	10696	4922	1572	8019	2076	20971	17358	18823	17482	14223	5833	19414	16542
201328_at	4114	317	22114	11877	9613	1496	3133	6891	10990	2312	10985	295	335	1313	184	7967	21978	21498	3365	21049	10157	2998	1290	318	15367	6525	3367	2321	19452	86	15158	9870	226	18875	5449	6856	424	112	2497	1646	54	1945	3320	364	2531	16226	19153	11791	11697
201329_s_at	11795	586	22046	17288	5619	610	4538	8266	9962	331	528	497	313	1883	82	9019	21807	20536	4046	17660	7480	7261	1863	274	15668	3274	9915	1447	8523	65	17178	7139	4141	694	3250	7408	7642	38	2212	2456	141	1201	1514	1819	7683	20746	15103	4985	11999
201330_at	19938	12968	1818	806	11667	10847	2582	13120	7051	2943	18619	17963	21674	12584	8633	13225	14712	10389	16499	12178	10566	8481	2461	10274	4893	13710	15317	20458	20925	15359	9290	18377	16231	11061	16188	3732	13168	19805	12357	14673	13870	9547	6153	12916	10389	20379	19857	15739	11802
201331_s_at	12757	20305	21096	335	8873	9469	13793	4545	6224	3680	1003	907	17231	8843	3470	12568	1767	8128	2192	19990	19304	6418	17100	4744	3475	19576	20584	14991	13022	17548	11331	20837	11622	12627	8805	20565	17400	1895	12958	15264	19671	21234	17891	13824	1658	13384	6847	9697	893
201332_s_at	20179	16387	21459	19339	12572	17026	8133	8995	13996	7289	11896	10525	20569	12832	7665	20066	10304	6597	2359	9963	12848	20893	17681	11913	1570	22010	19951	14675	18418	11643	6247	11032	12639	2640	20116	20971	6513	4266	14186	17086	11053	20962	2911	18940	22151	2940	6840	9524	6553
201333_s_at	5109	10894	11124	3026	8881	498	7963	9136	6684	21895	1998	21402	17146	14608	2112	1999	14633	2835	10735	12535	5463	11593	12918	13130	1085	16530	14364	4535	16525	15760	1209	6909	2764	18498	15619	15059	4465	9561	3048	6635	13403	764	17651	17138	17534	13398	18457	1881	10685
201334_s_at	2233	17661	1520	5360	5896	7345	16552	11355	5725	2361	20396	13707	10347	20100	14178	18380	18557	20851	8255	795	9865	19289	10379	12796	20923	18526	2744	6952	1639	12193	1286	2397	10456	10639	19646	17675	9930	4767	14	8278	20298	968	7288	21171	10930	4731	20338	9991	5408
201335_s_at	4911	9456	9771	4236	17037	16252	8394	16943	6705	17379	16100	6943	4338	10787	20471	15918	9527	21612	2664	22096	20374	16919	20659	15563	1845	8602	9982	18202	10386	10609	5618	4067	10869	5380	20191	18523	17126	14292	6040	4864	15311	3599	3859	19592	9446	10654	17825	12503	1222
201336_at	7326	17247	2961	2914	12607	13176	15655	3070	21458	14152	11439	19546	19016	8268	6034	15682	20497	5337	255	6289	9990	21872	13870	6500	3907	21432	9534	7075	12585	2513	2303	12671	6747	19253	4331	2791	20827	21804	6955	11777	18323	15247	16368	13416	15128	8188	18025	21486	17293
201337_s_at	22039	18799	931	9657	19381	16708	167	1272	12489	10228	10679	17662	17918	20496	3811	14329	19920	6393	7571	3233	5576	20797	12011	4790	546	11872	19258	21562	18388	2488	15645	9269	16626	1600	4327	2931	20454	19502	7702	12763	9018	20466	2268	17896	16585	17331	19546	20085	9468
201338_x_at	9685	18709	1836	1858	20161	16152	6758	2520	14472	3246	6243	17897	10220	4139	18735	5167	20884	15780	7799	18533	19776	15054	11128	12154	7470	5920	6015	11800	13842	21619	8997	19906	20660	22115	4781	18859	21158	15043	7771	6376	11595	7172	16501	5424	11168	15071	15979	21251	16101
201339_s_at	20466	18575	1660	9252	21271	18469	14586	9754	3001	1211	21788	17360	19202	15185	17925	9849	14894	21989	19390	20081	17921	17962	19401	10841	469	17127	11316	9134	18214	17659	17597	15734	18188	13131	9603	21956	17213	4966	9431	13719	18806	14144	2324	14006	6952	18921	17384	19995	18040
201340_s_at	21098	21863	2833	8642	3870	8594	8365	8970	12087	21985	1178	20253	21438	18521	15670	20936	7409	4294	7169	10467	6489	4251	21336	9597	735	1124	15601	15369	21363	11557	7061	7199	4114	21954	19000	18625	8792	19524	8120	3273	225	3811	21411	22084	19336	7195	4734	10134	19375
201341_at	20385	18937	72	7913	11588	19229	4692	17965	16123	794	729	22092	13424	21110	21911	18907	5647	19007	13353	3997	59	20346	21524	10656	8341	7341	15021	21316	12821	20537	8091	3680	3997	2870	15567	8695	11126	21147	12048	1296	156	9732	17591	21737	14226	21005	11929	9062	16898
201342_at	8101	13520	2092	20366	15361	11045	18075	18336	12723	12703	15631	3861	13639	3219	15120	8066	3926	937	2982	20996	20706	8073	6329	10020	5908	15606	2105	9081	20568	18288	10464	2108	9874	14018	4769	10525	17671	18264	10480	12192	1541	11334	18063	1775	12815	16590	16677	21873	18824
201343_at	13879	1116	6087	7851	9430	5451	3244	2508	13761	955	2605	5679	7808	13201	1910	5633	17608	18350	10763	20961	13744	19627	14692	15914	3920	2811	2379	1661	852	17607	15030	21854	19274	11273	1156	15773	17296	4426	9557	11300	7360	16816	6897	11741	1613	12131	17762	6872	4103
201344_at	5032	18254	7863	2848	8847	19267	7563	8456	9547	6713	3865	12299	16946	15499	15103	1387	20920	19495	19851	6841	18487	21003	10074	19752	18993	21747	19964	10265	20282	15676	18752	19564	17624	21925	3952	20363	11248	18844	10685	15654	11108	15101	14264	20279	10135	6423	20972	11902	8162
201345_s_at	4603	19114	3207	5815	12216	7192	13606	1916	11075	2168	4193	15525	12298	966	1613	12759	6460	7999	13490	3414	20769	6999	1072	12350	7126	18414	16425	17054	5918	2955	20231	9913	16252	5473	4109	2827	9994	2238	8053	616	6957	17266	19119	1586	9498	20458	15921	12192	11333
201346_at	11986	7236	981	3740	11076	9029	15569	3219	520	10191	16415	16426	6455	20859	13773	14451	16133	21526	851	17348	17181	7931	1506	11157	5111	8809	16342	12062	8230	3904	16823	1384	1108	12031	20316	2707	18540	13754	4509	2615	5391	16388	15963	21115	19483	20494	19990	4459	18140
201347_x_at	13683	21377	1435	12081	18276	20067	11802	17658	14213	8734	4891	14356	19339	1831	20379	15081	566	20438	9191	10940	12884	10106	3790	10409	7044	8828	10404	21901	13699	21335	2476	17508	20780	20929	4443	15394	14336	16603	10527	14316	2690	8504	18065	2992	15286	19631	19844	15924	20637
201348_at	9705	17829	3472	15717	520	21088	6065	11499	21753	8613	15093	22132	11481	4533	13435	8174	10315	4657	10962	8920	2032	12565	1768	112	8729	22156	15965	11623	21443	14183	3995	561	4321	10677	2865	13428	1383	4570	2542	11167	7198	22107	16766	21076	3331	12566	10870	6893	22
201349_at	20113	18746	12182	19103	3498	3937	10834	11957	10611	7668	14095	5179	5363	10651	2741	15130	18992	15264	5988	16815	2000	13476	19842	7413	4057	16315	22122	20469	6125	17869	19270	20420	3996	5225	15059	692	2409	15401	10529	8442	7560	19200	13899	16859	4860	16780	21991	10773	8759
201350_at	4460	4416	1794	7873	20642	6159	21008	20478	15266	2826	4785	10930	21166	5575	967	9718	9565	15165	11200	6219	7879	16273	11678	19291	9759	15090	11028	6778	2411	22120	19182	21268	8003	14305	1531	22018	9977	4245	11270	10751	2234	12854	5494	930	17552	16999	19951	20197	2104
201351_s_at	18393	8282	2172	5717	6678	3167	2098	5351	294	12005	20939	18559	6008	18093	1936	3446	20490	5955	12609	6842	10946	7418	2579	12775	5303	20279	3482	2059	6290	1297	6084	17494	4637	8491	5273	13110	19676	7440	314	3274	15464	15031	16250	12638	19301	18680	13244	15965	18438
201352_at	5361	4934	14021	106	17670	3304	16724	14145	7734	3694	21978	9682	4643	21338	13528	18208	17094	18805	14805	13915	21392	12317	3755	13798	13701	19661	2630	646	1488	2642	7968	17102	4845	5108	13477	20695	4057	10364	2729	7057	18965	8405	4569	18558	13959	17618	17941	11114	1763
201353_s_at	627	7113	10916	21562	2517	5245	18632	14426	829	8087	1017	7927	17125	2919	8762	9462	2539	2370	831	10635	2436	4731	6667	18311	14417	11032	14267	6389	1476	19672	15459	20902	5086	18931	15238	8589	7255	3938	733	926	7526	13643	19820	993	11951	735	4701	4810	3474
201354_s_at	13941	4811	20395	2623	8231	2731	17119	1703	16695	18048	4519	12828	17222	592	1686	13213	16404	12637	15486	22079	12752	6102	6760	20224	10626	13822	6226	10182	9070	8555	15515	4759	10072	15057	19682	7421	272	11067	3851	2074	15072	21839	14748	9927	10933	12066	9815	5562	11418
201355_s_at	14409	10881	17582	9054	11971	19706	22145	13033	20872	6494	12344	22050	14499	5866	18055	14062	10979	16025	14632	21596	20684	3682	18937	4742	8946	19786	3941	21298	6407	13826	4071	2828	15345	3583	20264	1940	6377	767	12203	17162	16592	21164	7773	7256	20255	11673	8534	7989	20955
201356_at	10079	1700	1748	3474	5989	1407	18111	14583	13339	12412	2026	2279	6247	14022	9622	2023	16477	16822	5463	20452	5313	20161	6699	10463	13904	16517	2010	11325	20926	20796	12299	20977	9346	1948	2860	3449	20509	4341	12248	16670	6808	18336	4155	4603	12082	11414	17325	11353	5883
201357_s_at	16707	8448	20066	13667	3809	9015	21751	9231	19513	3798	15849	13583	825	281	7360	9614	9387	4260	1369	2631	1121	17138	2697	18828	6965	10908	19177	2851	5463	21559	18394	16327	19462	6382	4659	1686	6977	2708	639	445	4042	7476	17667	2121	109	21580	18256	18067	3759
201358_s_at	13546	3612	16804	798	13793	4879	7823	2868	9911	15738	4107	4934	10397	13032	2062	10945	11656	5184	20081	6396	19207	4654	1913	7517	17583	15848	14311	7572	18306	1776	10931	10787	6666	15321	17445	2565	4236	21685	2104	10600	21479	12404	17011	18746	7248	14508	18633	15383	16723
201359_at	9306	12848	6077	10463	18566	2959	2127	1829	2845	13202	19655	15160	10639	12220	2925	3782	20990	17494	21812	12007	20931	13880	2638	12543	9981	13889	6546	16850	2188	2719	8279	21188	4099	19746	14202	2042	10866	15147	512	16948	19496	15566	14497	19425	11898	18847	14702	16967	10951
201360_at	8160	17255	1073	20393	20997	17271	17642	9271	16074	10309	1467	6136	15704	7128	8154	15679	9027	1482	1176	20729	18649	17878	7811	586	1618	2737	18670	9999	3995	4626	2192	9655	21643	5996	4190	14975	12486	13147	13657	10014	10541	13467	14296	649	1248	16824	14850	16335	1062
201361_at	8229	21358	5253	17139	17523	18213	13841	2142	14794	6306	14088	20446	18089	9231	5850	5652	4821	9302	2820	20021	15429	10529	1981	11766	11166	20419	3685	7441	10856	20156	20428	21314	14499	17638	13341	8515	8196	20788	9451	4777	5979	10361	19787	8435	17504	8282	7039	20558	19546
201362_at	7508	2569	21405	1701	8555	21642	18975	5360	9754	6152	21696	8572	2939	18185	5690	15861	20985	16401	7253	9036	21058	9353	21152	298	13543	2978	15466	22108	20816	14811	6030	17507	21914	11894	19928	21472	19606	10641	5268	12105	22157	6304	20964	10794	9314	7164	3273	12710	6183
201363_s_at	15156	4698	20142	11867	20197	12127	5622	3915	11597	804	21693	13122	1721	20714	3465	20823	21593	19348	3976	1484	6976	9756	21331	1407	10653	3342	13731	22094	19723	14832	15383	13057	21113	2999	20607	21258	19620	8579	3352	16116	22080	17831	17327	11258	10425	7051	11435	13433	2794
201364_s_at	18961	11602	3525	13914	9607	1621	7747	11631	9328	19455	2004	17550	20637	7676	2590	19026	8000	3877	4767	10648	15931	6167	4388	15338	5256	20315	16271	10515	872	11727	10737	830	1035	15672	3386	6678	3354	12601	6554	11477	4595	15571	13481	12086	19340	12994	19420	9884	17598
201365_at	18070	4289	6072	2300	7163	4073	17299	7734	19461	13559	8397	5851	19538	2864	7434	7976	18240	16531	9230	18723	20343	4766	6132	19040	2667	17113	13999	18771	920	11236	3879	18425	2380	20943	3556	15816	1288	3554	8740	13226	14238	18252	16478	7732	18600	2890	9774	9179	10502
201366_at	6324	5876	5215	5505	7152	2834	7806	3528	9069	291	6260	5527	6826	10218	4170	12086	923	20795	5752	9300	20852	21094	2277	8627	16520	12818	2531	1413	4607	8789	7796	2591	2911	6238	7952	4149	3690	9892	1193	736	20676	18626	17534	11635	6105	10686	7908	18965	771
201367_s_at	20666	12178	17693	10109	19869	18994	2242	620	20215	2898	3549	14249	22070	20301	9056	21349	20919	13155	339	22147	14457	21267	21912	6755	14977	2043	14832	5278	5155	13850	2891	14867	8655	12616	544	2955	6438	11043	4663	2500	8848	19461	628	14878	16678	15196	10130	10313	2870
201368_at	19092	18122	8403	7432	21732	19761	16727	1371	19481	2693	769	19112	20014	21777	13973	21575	406	20140	3164	21133	7391	22107	21142	3212	16260	2864	2723	1484	625	5917	14473	18550	1221	19791	7697	6707	5608	3277	9156	14	12639	20308	274	17842	4009	9490	7272	8855	1005
201369_s_at	15704	17273	21951	7694	21431	19435	19837	384	17609	648	179	16894	21772	14634	18153	22060	8527	13283	943	11720	15527	21137	21689	3233	14677	2767	9327	847	386	11805	21694	21975	3565	22043	3007	4611	130	2916	12461	8195	12092	11455	5064	17336	10127	1402	7737	15338	4244
201370_s_at	20480	10065	19835	5290	3550	7641	17866	17998	7800	13830	21479	16129	19991	18940	21640	14477	12919	21783	9503	4553	14001	22034	11079	15483	14840	10332	5835	5934	18699	10523	17949	17240	4464	4371	8809	16431	6468	17928	10515	13188	21746	19004	19695	11708	12300	16617	18911	6116	592
201371_s_at	20843	9466	7503	5425	10488	12789	4098	8892	10079	4332	21227	16120	18182	21115	10478	5319	15981	19825	14458	1858	17212	19719	1823	15422	3891	17413	12487	6272	18576	3969	13270	16853	4973	5272	16393	1100	19456	10654	5029	2131	20391	19636	22056	21857	12812	14297	20167	10717	2357
201372_s_at	16494	437	12434	8595	10289	10960	10989	5760	21906	11520	15028	21541	17726	10296	21031	10543	16956	16137	2856	8973	15841	20294	10245	2228	1818	3720	3731	7563	11012	10843	6531	18635	17671	12114	21246	17786	14327	21233	2862	13302	13057	983	12332	13922	3215	7976	2304	4904	6650
201373_at	15561	18667	18926	21335	854	8576	8427	15649	21131	2846	19969	16206	7106	18154	4597	11882	7055	18924	15982	21310	16332	12666	20737	11585	1193	21017	1277	15660	6211	21441	21847	21043	20448	17285	12522	14845	1451	2788	15211	3335	7235	12777	20174	18457	21545	15261	16351	5355	5578
201374_x_at	11607	21001	20160	19381	14656	13077	12088	1840	13476	19094	3410	4942	6800	7754	7521	4947	10072	10059	1036	18393	18388	7437	18743	12361	1611	4021	8289	1269	15066	3926	16933	14307	11786	1811	14796	13233	10044	19305	12397	2551	4902	11848	5320	9709	22132	10036	5698	17758	10299
201375_s_at	19886	8849	7911	7000	4009	3221	2581	1753	4551	3040	19693	20139	18929	21127	3024	12867	19732	21290	1080	3041	15928	14211	7530	19287	12270	14591	5657	2679	1209	654	517	19943	16760	490	15536	9167	13573	10132	577	4326	11001	18910	18035	21269	6046	19423	13720	4120	2132
201376_s_at	21822	722	10555	16514	14111	5694	3094	4379	4527	289	17116	19389	6142	15637	364	11181	11408	19510	10943	8117	11155	15505	5366	7892	3667	3526	510	10426	19796	2169	2814	21643	9789	9847	3369	1745	17324	1575	8292	3670	8115	16622	752	16622	3626	14034	9660	13070	15132
201377_at	5975	483	2116	2438	6249	16972	6655	13097	6014	6712	2453	1402	969	18910	6907	9755	17143	2902	15378	5940	9168	11221	5272	9500	439	6996	7836	4841	20330	4114	16804	3153	1554	592	1217	733	17979	11657	579	7743	3342	1879	2360	20313	12999	4243	19660	13505	3924
201378_s_at	16799	1171	2936	16048	13346	16081	3332	14302	814	5204	8853	8974	1494	10444	11321	7668	13070	3226	12021	18595	11985	14036	4014	7424	2628	19610	11081	6736	18658	5503	14419	11626	1743	3316	1330	348	19365	2130	3285	10514	3110	3085	473	6199	17806	19259	17830	14480	5278
201379_s_at	4424	2066	5299	1551	10800	19532	3548	6776	16268	139	16084	14615	3585	11844	16415	10198	2395	5495	11581	18812	16235	10057	686	16469	5130	13514	9403	6700	20204	7986	14456	21216	18328	3598	1700	1138	21585	3796	2356	1317	7572	12690	6710	18506	17118	2728	13060	10671	4675
201380_at	7483	19914	2085	2837	21499	9528	19385	18036	20350	8109	5382	10701	15937	4849	21481	18452	11689	5185	13181	6331	3910	5551	20321	15129	17381	19534	18070	19241	18855	15575	9961	7129	20792	13856	17808	15797	17401	15945	10190	14240	16563	8058	16468	9851	20220	15511	21277	16868	17334
201381_x_at	17803	18417	230	5867	15558	15099	2852	1199	10454	3305	19762	3371	20232	13594	13508	9173	5558	4682	20460	8146	16819	8875	5277	20480	12942	2085	14952	12318	19365	9859	9105	18713	20556	21704	3844	5595	18027	18674	4005	3284	18027	9812	19880	19064	12804	8660	8959	19467	14181
201382_at	1963	17509	13883	4330	1473	21910	13920	22126	20048	16006	2189	16518	12923	190	20450	13073	3702	12465	13060	4371	14441	16451	8313	7534	18529	10875	4277	4130	9085	10517	7226	1583	4929	17458	6164	4853	7592	10436	15708	19438	12560	20806	6910	1962	3459	21320	2473	18163	19108
201383_s_at	18218	12115	3748	11271	11921	13929	6544	12452	12991	3329	9459	17176	19093	16323	1844	4628	13849	6788	16459	13778	16057	21317	17269	4982	6632	15474	16153	21927	16489	18589	18623	10349	5624	11011	16924	1048	13478	18675	13047	14358	13227	17230	5428	11131	20538	12391	20369	15038	16587
201384_s_at	13160	7271	8353	5167	18720	9477	19512	4887	12486	4792	13836	13801	18564	10994	4005	10623	17563	18929	6534	14199	20462	18423	7937	11908	5285	1413	8210	11184	10759	21073	16119	21567	10099	17046	20052	4857	10524	19943	6284	14572	19813	19002	17564	10220	4106	11197	20150	8463	5839
201385_at	16922	8768	2808	481	21031	11111	1953	6144	10539	9391	18567	19562	6859	15818	2156	11979	18164	20905	14106	14983	11433	9419	11010	13606	13129	6289	15889	8734	3188	1121	12832	16566	7439	5127	3991	4405	20793	9333	271	19466	19168	13735	19587	18331	12633	18147	13460	14450	2191
201386_s_at	21625	10816	1442	11106	21287	16139	1071	5903	6763	1261	21574	19874	7766	21220	6848	13633	17547	21234	13944	1560	965	8704	5741	9182	6156	6695	17470	7935	997	792	7383	18372	8894	12993	2536	3668	21574	4221	652	4748	2864	19965	16988	21811	16377	21097	20030	11604	5184
201387_s_at	15798	2430	21782	9085	10482	22026	20240	21303	1890	6412	8632	2123	14103	10542	22146	1376	1833	393	993	21007	20059	21647	2844	4715	18970	1345	19027	16026	12680	19620	5635	1354	1151	10414	2939	9863	16822	11306	412	15775	16382	6347	7055	10084	3474	19311	7515	15918	633
201388_at	18346	9191	4093	6222	1365	18873	2610	6391	15344	4568	16974	13812	20818	9908	7324	11974	21432	4709	17041	11241	15606	982	696	15147	7909	9258	15594	166	5917	16168	10947	18126	16932	3642	2689	2109	20910	13763	6143	12157	7989	16487	17116	8876	21756	9360	11143	18978	4787
201389_at	2099	12183	18792	15436	5960	13162	6493	12757	16007	20045	1498	5401	8750	5417	3129	1183	1402	3552	21334	19513	19401	14376	2225	16461	13512	9494	9705	90	4120	2956	1747	16076	15126	9498	601	4641	150	2894	14681	710	10751	16097	19680	2904	14869	1851	2560	14713	5016
201390_s_at	11447	17727	1263	13550	17354	18065	10921	3247	3377	982	15066	15438	8375	7337	19400	16318	12802	2026	5424	20024	19480	2692	2726	5783	196	18157	10762	12783	19529	3058	925	10152	17099	9938	13294	15915	19715	18004	11110	4480	2530	7620	4795	3436	8711	19699	15267	13675	16161
201391_at	2937	17465	153	3203	20892	21563	17860	19347	13246	12648	4545	13740	5659	5919	14239	20369	1770	3215	19731	18734	1471	4990	6218	12448	8356	6271	4385	14344	20165	19784	16565	13930	20325	15904	414	9829	17859	4545	14085	4308	14315	15368	21277	18069	20302	9657	12659	18449	1204
201392_s_at	19609	671	21204	16789	15952	8398	9844	16559	1485	17809	20400	20039	21237	17074	10912	19658	11162	826	13739	4559	4868	7512	19748	10435	20259	12100	11952	19055	19103	482	1990	15498	6307	18454	13750	17105	1142	11629	8083	16250	12873	17511	580	20642	21994	5768	19437	8732	11696
201393_s_at	13808	683	20678	9038	11318	13453	2638	14267	4518	7999	21707	7787	17149	12291	8388	19407	10900	18844	17771	20217	16789	4743	18477	10168	16224	17570	18022	13158	763	996	11062	21276	7504	9349	19167	19934	1571	5379	1056	2428	12969	21107	786	18638	7742	19425	18057	11075	9971
201394_s_at	18229	1530	8337	12766	8675	3049	12839	20595	6791	6653	965	17536	17010	17189	4263	9984	5450	20114	9759	12968	561	2287	9324	10074	2266	11237	20326	20004	2123	5508	10037	18437	295	20484	6988	2684	12959	18901	16237	4649	21360	22057	1832	20802	17031	17855	20650	502	4998
201395_at	14277	7069	7786	2671	3138	9488	6512	18251	14845	4849	452	4945	16894	20936	15315	4352	1962	9933	15130	18942	9713	4862	11983	15239	4960	15265	15627	12269	18248	9287	17973	19013	1057	20770	3050	4161	19486	18261	7366	7384	21063	20936	15464	20481	12365	4014	16617	757	20691
201396_s_at	13558	6384	7112	7116	10934	17415	1640	19887	672	6301	3908	11809	14274	17531	6180	11738	12132	8805	7707	5554	16492	9169	3564	13595	2059	10441	4373	2421	8646	16433	8698	12569	1958	5620	576	1590	8020	1715	8534	7898	6275	13997	13723	20438	21923	16708	10050	19506	2910
201397_at	2490	20335	20346	10553	21118	3217	4252	20511	8508	15622	4680	2647	1851	8474	21630	11456	2439	6261	6524	20449	20748	3714	10887	13901	19769	9815	21779	7517	9266	5916	21045	5233	11321	8313	3404	12691	5166	15284	3044	6562	16574	1479	17493	591	20362	8041	21937	16094	1349
201398_s_at	4254	12777	3456	531	19966	19647	3953	1737	1276	3218	21005	13810	15485	19821	4304	5446	20124	19924	18356	5522	18562	8618	2868	13996	5684	14487	17117	7167	2592	2888	20623	21153	1122	20585	4713	21283	6765	21017	706	17660	19371	16972	2026	20622	7671	18369	10896	18973	3900
201399_s_at	21903	14803	2011	9360	21505	6710	636	4548	730	2461	16221	20504	19268	17356	757	1358	20424	17440	9913	1741	12033	10930	8073	5137	921	9859	13626	11931	2248	3953	7568	16016	3691	6932	3756	7744	17385	17057	704	15784	14018	18757	961	19079	6099	19104	17411	21390	20295
201400_at	17885	15180	1581	4107	13071	9747	4940	8347	7978	1157	2762	18281	18566	4574	9657	11728	2048	2676	12629	20342	20404	11450	2555	4308	1184	2044	12715	1899	15120	2636	80	8683	9457	8014	8106	13843	17862	18205	7182	16839	2749	9999	7023	940	4892	12029	14560	21791	9662
201401_s_at	21436	19285	7477	21726	20710	15674	2587	7887	10252	3062	16403	14650	21397	21296	6447	17400	4985	2145	5976	15682	17694	15096	17842	14858	1969	6285	21189	20645	7257	20986	21681	4319	19647	6266	21067	8068	20485	15192	9951	14785	719	17265	6849	8679	19180	16885	18996	8013	7188
201402_at	7083	14736	16466	16819	11439	14771	1555	1087	5599	19912	7045	12608	7084	10437	15313	15553	13470	5827	1926	7596	14731	2176	5262	1815	13468	20160	3809	11839	16419	20663	19947	7681	19890	17316	13782	10256	15435	16092	8409	2114	5313	2483	4423	7713	17574	8363	2349	7907	7632
201403_s_at	20421	17310	2377	12916	21539	16335	14827	10284	13752	444	1918	19972	12466	1674	19957	16213	19239	4343	4180	21613	22041	12764	4704	2311	10943	21894	10844	15521	5786	10205	69	2247	11896	17765	10957	19186	12069	20693	8666	10016	21224	17283	14129	450	4202	19617	18125	21401	9754
201404_x_at	20028	17971	9769	5059	8995	6887	603	4957	10269	15702	11337	17465	16307	317	9005	17202	19588	13042	15120	13813	17815	11625	5058	5300	12542	7334	1993	11220	17790	9333	19225	13990	3787	5723	11463	3697	12700	5737	2288	15676	7284	11813	2229	4059	21449	21679	9397	8922	12540
201405_s_at	6840	15715	2735	3138	18363	18504	13583	8984	6828	2903	4138	15807	15298	1212	17345	11205	10545	7061	17743	16203	2782	1730	8921	9608	1885	3511	14615	19065	16481	18852	4336	8037	19039	19273	4479	21895	18357	19052	6718	12264	9857	5324	16237	4722	16913	18616	19746	19831	12810
201406_at	20798	16240	4214	3875	17202	19373	16125	2214	18450	3939	14858	21455	4831	654	12880	6803	12328	3350	4515	13624	8348	1692	12122	20405	10692	18230	13320	9188	18880	15048	10576	21835	16960	555	17981	21459	19449	13093	11776	1007	12882	11204	13866	2373	13007	17082	20307	11547	11848
201407_s_at	2155	11762	13156	2488	4553	12122	7288	771	1091	2909	14565	3549	12584	19070	3888	9451	12450	14078	9475	10264	19078	19124	18854	16598	14832	6039	13594	780	2811	1639	4952	8096	18229	14682	3760	18697	8993	3317	1241	18335	20425	19439	3476	11942	18792	5587	13113	17627	1404
201408_at	18366	21179	21327	7542	17604	4179	19330	5157	19483	1521	21690	21668	4359	21460	18654	14262	20731	20366	14947	8309	11886	22151	20889	17366	16399	21504	15304	11831	5307	4337	10209	15524	12963	13188	18492	15566	18617	21868	689	16298	20930	19770	1323	10262	3576	5035	17477	11315	328
201409_s_at	9344	13376	20208	7538	6107	9116	18758	5897	3433	845	20641	20393	3256	19863	12290	19198	18531	13724	16907	2768	14492	22139	19016	20269	13123	19196	21074	12859	14924	1158	15118	8960	19254	15584	13638	19196	1713	4540	806	18266	22001	15263	688	18753	1783	2329	14209	5117	2435
201410_at	6404	719	3000	153	4497	15403	11940	18161	14050	11261	1517	7839	1284	19804	6936	20182	12063	2038	6584	12587	10327	4836	5251	4324	7590	1412	4082	1437	8099	2243	9411	19521	2437	7797	18627	18284	6680	9432	381	6975	16744	727	686	20090	10388	17767	7689	19866	5349
201411_s_at	21771	560	4297	2948	5909	18069	10630	14205	3940	16532	7870	4561	4107	18745	5947	13171	11616	574	1937	20871	17447	4922	9188	255	3583	2065	5293	8335	21704	692	2867	11791	4412	17148	19510	15295	7268	8120	957	12535	15210	61	1148	14542	20204	2783	10248	20244	3789
201412_at	8556	6978	3726	2456	9938	2886	13081	1075	2309	7135	2598	6472	19187	12667	1642	3379	18699	6822	7805	6752	18408	12867	7863	3257	8499	21702	10891	12737	1165	4424	10487	18798	4040	9397	20761	10464	8699	20155	6249	12552	14142	7273	16127	4280	12483	14563	12091	11232	2511
201413_at	8848	21555	2395	7902	12016	5489	14157	3083	16784	12437	20317	19667	1956	2972	10422	8765	17051	17829	17577	14655	9600	21680	6721	4457	15202	15116	6789	21192	4297	21087	3630	3267	19472	17035	2958	20348	13772	14641	7368	7829	18118	14668	18274	4052	7897	15366	21043	19802	13366
201414_s_at	6035	8433	20310	8996	20730	16362	21177	21734	9927	15606	12815	17148	11939	11019	9133	16488	724	5965	12577	15483	20483	4364	12844	11340	2276	1734	17905	10517	11123	15732	20328	17513	16885	1185	4285	5113	20960	15535	9985	8894	1176	21590	20249	16766	17740	5939	10347	19381	19452
201415_at	409	7468	1764	5909	4438	16487	19389	17337	4607	9448	9668	12377	12066	1257	18131	21257	1935	830	17690	21251	20420	9050	20561	9508	13649	708	18376	15465	21801	9545	5299	8090	14146	10399	4261	16862	10525	4857	9363	10121	18439	8294	20939	942	9978	3392	15143	11617	9755
201416_at	6906	11037	91	748	961	18934	5465	12331	20255	21732	682	1750	17960	2532	22123	18307	1061	293	1538	22101	21654	11469	22092	13123	7731	112	4860	14544	972	4880	16651	8924	21075	12344	9406	20830	222	14096	3413	5832	6206	15458	2333	3227	5862	21526	13334	10628	17660
201417_at	9777	6947	6895	7764	20542	6841	5267	8828	19601	5326	18893	8250	21145	21878	21834	21990	11585	7060	21862	15736	19777	14207	21927	13257	11985	164	9999	6499	174	13571	12910	17354	21842	833	10075	1897	161	10186	1832	3626	9729	14919	279	10858	5075	16943	22058	9250	15062
201418_s_at	14505	21700	20097	8422	7032	8960	10567	16230	5332	21439	2582	16737	4333	13685	10394	22050	10723	1441	6310	3533	13186	7498	22129	12082	2078	1153	17869	11828	187	8771	22054	8337	18770	2272	15983	10903	39	4562	3911	4647	2122	2715	5059	4923	5486	4774	16052	1614	12980
201419_at	18322	13841	1089	3713	19867	8815	12915	18232	5766	14905	3597	1151	16093	5224	19773	21891	7494	5854	7999	1157	9579	6965	4596	13738	1317	11601	7086	11497	5083	19382	1290	19522	4888	5967	14996	4337	20588	2604	2921	19245	5993	8788	7697	706	12112	3612	20961	4766	13539
201420_s_at	20580	14804	6293	16051	16983	14526	4022	17699	11550	7778	5478	14903	19173	14478	15702	14839	1832	3551	16237	13593	13365	10210	10660	11345	9699	19324	8711	17646	19587	20764	15088	16012	21043	5151	3261	11683	21572	7895	7799	21308	3560	4693	16331	20373	18861	20622	11725	14019	15830
201421_s_at	16569	11479	2550	16472	14275	19903	19125	14374	11404	8161	8072	9645	20685	1573	13705	20607	3195	17941	20572	6580	11240	3932	5113	9135	4934	6816	19305	18170	16420	17342	20567	16182	20853	13875	8788	13275	20517	22021	12451	20847	779	16698	15936	18851	13204	19525	15403	7199	11413
201422_at	3515	4048	9829	19481	4896	5519	4118	1681	18231	12420	5174	10264	5753	1478	1245	707	10469	666	2043	16222	2886	2596	672	149	1496	309	13270	18991	13503	4002	15837	9321	4456	1559	1007	1235	5647	12330	10140	17807	305	102	4754	908	3852	9933	4995	14677	922
201423_s_at	20727	6228	21023	8590	18543	14874	2117	10319	9614	8830	14070	19870	14201	15149	2199	20751	11615	19690	1844	1712	3491	12166	2921	17109	3636	15045	10172	5329	3642	1742	17306	15609	1987	351	1332	20862	18607	13083	5048	5525	16762	19688	2169	21328	17111	16653	18380	19009	18164
201424_s_at	20786	19679	21607	2486	12813	21261	8123	6508	5314	10753	12146	1724	20341	21904	3889	11846	15854	20238	5310	12666	17837	16024	5553	18449	18515	4886	11127	854	2120	589	5683	13557	19089	11792	1281	21506	8526	2483	410	10269	19667	20201	1354	17877	7240	7505	16896	17791	6666
201425_at	19409	21941	4657	15956	20171	1071	16195	14085	14057	12177	12640	5746	20859	1592	8971	2864	14612	21851	17049	2968	1886	15629	4019	13445	11164	19984	17958	21396	785	22154	21293	17855	2310	17508	10404	2259	7789	4387	12217	11836	15374	20166	7071	4154	2643	19695	18443	2636	2138
201426_s_at	21172	7589	6258	18331	18312	13688	16179	6249	19546	15607	19426	11710	6040	6865	7936	1882	1336	1214	17117	2313	11476	12139	7780	20653	7181	9121	8877	3353	11191	14565	1986	19449	12314	4533	217	3581	11596	12132	10344	7146	8285	13039	3333	1127	20297	20215	8745	14681	15685
201427_s_at	15438	10175	5228	5424	19038	22136	9998	2952	3645	19396	7804	2646	9221	12300	21079	8089	12465	19813	6957	14698	22012	18277	13388	10106	9548	21562	12360	331	20663	1058	4940	11963	16497	17357	17590	19828	14384	10048	1685	5537	21006	8546	8666	11673	2659	279	8401	17707	20831
201428_at	11080	13429	18985	17207	16057	767	4857	5483	15902	181	5334	13216	5446	3162	4962	8394	7081	852	3950	18754	4008	13068	14716	1435	11517	17331	6126	9886	13227	7675	15039	9457	6576	2787	16505	18883	7162	1022	8949	3741	4662	16579	14650	4143	11510	5745	4144	13772	18192
201429_s_at	12521	15266	9242	4878	3037	15616	19248	5565	14799	4958	3342	17835	11573	396	12669	8695	15763	10654	10678	3737	12249	2728	5267	7054	17054	18475	18181	11633	13256	5767	20219	17111	11388	9276	16799	21121	6707	6283	10201	14144	20580	10867	6448	5263	15759	13361	10071	2707	17161
201430_s_at	19892	1216	19463	17836	18515	3343	344	4073	5738	11580	12802	7735	17216	15695	338	14455	3090	7510	7598	14407	13953	8918	18365	2525	20053	16221	22091	10936	12	19569	3071	2446	18139	828	21016	5003	4242	19029	14439	6875	11096	9435	18706	13470	18162	18317	10194	16288	7911
201431_s_at	8212	13693	20872	2883	14811	1416	11887	5477	12660	12539	8191	14095	16114	13056	9600	6691	5985	8597	9744	8780	4805	18704	15848	3843	15020	10568	21169	11751	4218	14052	8811	8751	2071	19314	22131	8471	6304	18282	3000	13131	15233	4886	18520	5819	8634	9935	9445	16357	2631
201432_at	16776	21566	186	5391	22074	19496	16457	20918	19648	17260	19125	13690	11820	3735	21838	20501	15388	11798	17299	20505	19426	20945	19220	4611	17499	15612	18774	20196	18722	21236	1603	10888	21372	20784	3469	17153	12548	21759	10205	3929	3049	16852	16406	981	3121	20487	21759	21659	9269
201433_s_at	13945	12345	10422	742	21098	19715	12845	4793	16323	12735	10731	13248	19063	17995	17621	17726	5159	6955	21419	4818	2713	13412	1867	12711	14605	3019	7484	20847	20325	19823	3405	18983	9988	20581	7977	9361	10355	19651	11655	10952	1476	11061	18149	21385	12079	14340	14244	17408	19787
201434_at	8610	15463	6972	5740	10786	15693	9751	5087	10777	3824	12649	8742	7918	10432	14787	13831	20817	8079	15106	3340	15594	19304	3524	7908	14773	12939	6907	1350	14803	10090	8474	12236	19060	18669	6813	4239	20811	16970	4044	21559	7388	13553	4176	19060	9220	4183	18721	20494	15709
201435_s_at	20950	6536	21472	9786	11388	3488	431	1030	8374	1021	16785	7438	374	18362	6343	12168	12198	19093	21324	5422	10256	13700	14320	10740	12277	13317	4929	3879	8222	7366	7240	12596	19137	652	10899	401	20579	8110	528	18245	7200	17458	16316	15269	13137	19544	7645	19813	2076
201436_at	8864	13518	21630	15129	9691	16589	8768	1294	4169	154	20136	11112	278	17899	10941	9463	9967	20935	7417	8682	3324	14843	21059	11351	12298	18542	1308	1550	20035	4362	7386	18943	21981	9234	11871	5780	18365	6064	7135	19868	20517	8218	3282	17089	14886	5688	13317	20849	2093
201437_s_at	8089	14420	20772	879	1335	13949	4995	1695	3684	1733	4285	2175	110	20942	7771	13774	4964	19409	9386	6507	20069	10613	19706	16526	16387	7686	10359	5358	4051	2656	5365	12994	21414	7695	6583	215	10716	2310	546	21117	21278	10659	17738	16013	15785	5429	6146	16027	4837
201438_at	2537	10257	7438	5551	17719	6616	6910	14625	2899	10848	5745	10400	2184	20079	21143	13244	126	7605	4900	9919	19732	4221	13924	20136	5065	15367	4619	9087	5327	9619	1059	20472	12444	6493	16235	12042	9020	3178	4925	2959	1602	1385	7846	10122	11857	11429	9182	6236	10606
201439_at	8406	17817	17116	17510	7018	14338	20512	12858	2924	2321	9191	7966	14280	11061	18411	10763	6118	4042	18627	13995	11396	10813	2099	18244	6112	18453	21844	2356	6019	17380	8582	1482	10626	15129	1452	6534	9337	12990	6171	1843	14619	7580	20954	5704	4382	9893	18249	8182	13961
201440_at	8734	7961	2220	6694	18939	7796	4645	6107	12772	17551	8105	14075	22119	12234	2289	9862	17749	12533	4282	21127	20357	1761	832	12304	7775	12122	15438	16424	3674	2331	2019	21524	1262	14240	6296	12880	21845	18439	6648	2168	6174	12872	20806	20483	21375	5582	17577	17280	8028
201441_at	16565	21447	4341	12140	17206	14531	14146	5180	14809	1854	3350	16713	9961	1058	17953	14422	3640	1492	11931	20884	21461	2440	6532	17224	2933	1636	13797	4188	17605	5952	691	2326	16880	8676	18161	18394	13732	18468	10266	12963	13586	11315	18327	857	13376	9565	16592	17231	10107
201442_s_at	4969	12581	6502	11523	11079	7026	1966	17689	7444	8933	15507	19973	5527	3213	7492	7726	15682	11253	8292	4373	1177	2379	4649	1573	2135	8450	5550	14617	8015	8104	2510	2587	9820	10023	15846	5257	17345	5550	8878	15815	4338	6496	10381	7049	17856	20780	14228	20512	11698
201443_s_at	10717	13029	3944	270	16971	20384	12125	2234	16648	2092	19829	10393	17432	19775	17080	6461	15287	17100	11747	3028	5482	4559	6603	14371	8691	8037	7346	5656	16899	4105	1148	16442	17539	13964	20977	21955	9673	8798	6063	19419	20649	20105	3207	11929	2921	19751	15034	16785	8800
201444_s_at	18315	12296	1715	9312	19539	20751	6852	5234	3269	5021	20495	20301	14734	13838	13593	12719	20581	4073	14546	1909	3718	15103	3882	1067	11373	10374	3054	19488	21184	10520	7090	17930	17615	3777	21175	21439	7869	17379	2208	10335	16070	19917	2424	11206	2715	19316	19201	21602	7353
201445_at	19876	13126	8344	9113	6873	11943	8798	5851	16499	1229	18908	8403	5598	13000	2581	22046	20250	21414	10655	7505	17541	10638	20244	1571	14541	9086	7209	17661	15993	14756	1080	9611	4566	1343	2365	13431	12098	4526	3861	7088	3592	15691	214	16948	8296	21450	12407	2568	14996
201446_s_at	18659	19718	2027	12771	13920	6329	6313	8991	5400	9173	21528	15387	10715	19661	890	7469	10012	10660	5654	1690	9409	3397	7534	9435	9749	1826	16751	8704	20433	1847	1869	5588	10395	19939	3098	4650	19770	19997	1168	1279	18045	21697	20477	3013	15989	18551	11907	10858	20581
201447_at	19578	19422	2856	8994	14662	14003	2480	6254	3449	7854	21907	20018	12272	19170	5696	14887	7691	19935	7423	1643	17830	5495	18578	8551	18797	1901	11372	4963	18767	16157	10551	9740	14731	21888	11869	21247	21276	21606	354	11635	22117	21276	15849	15541	20047	17272	12740	16363	21737
201448_at	14781	14987	2528	2308	19135	9278	15204	16572	8590	10064	20894	3292	10920	21966	14002	15203	14734	19958	11061	13131	20677	2907	19665	15314	18143	1045	15943	2685	21200	6363	759	12202	14750	19287	12565	14673	10705	20647	3332	15531	22093	21987	20947	11285	10983	13299	12309	16323	20411
201449_at	18599	13908	4864	1399	13054	7020	13906	18661	8766	6753	21924	19145	19900	19568	13255	13952	10337	19105	12423	9244	21585	4245	11714	19030	21461	11889	17010	12383	19409	4910	15926	12095	4149	16625	19489	19313	10000	20756	723	11361	19459	20573	7647	19514	19162	5827	7398	16642	18378
201450_s_at	16189	13612	2526	19269	3040	15868	2666	2811	4193	9001	21082	3804	18651	18913	721	13318	11846	18190	8238	9158	20245	2740	12262	16060	2424	3930	14776	8968	18134	7844	471	7215	10011	16962	4207	11925	21036	15800	2165	11184	21146	21889	20231	13432	12131	18596	12920	15861	21836
201451_x_at	16944	15707	21246	16350	3881	17885	7129	15753	9940	5536	3818	16293	1095	15866	5443	11389	21582	20129	16221	9150	9290	16459	2394	1025	9865	20151	15248	4835	14821	7005	20939	4198	15845	5463	10506	17470	13918	19059	6297	528	6698	7426	3767	7194	11921	20884	17453	14387	6074
201452_at	11350	11889	21039	22159	7880	16241	2957	7857	18239	3003	19418	18393	14567	13684	10781	5378	7343	15866	8609	21565	21871	5263	18082	7652	4381	10545	8930	19758	360	1935	18989	9781	14450	1560	7864	10940	7362	11752	1804	4692	13155	1872	14446	21005	14804	16831	12916	20517	5539
201453_x_at	19250	5922	5448	11899	18955	9795	1760	4136	9131	1577	16423	4917	2679	11208	9089	7057	18101	20656	16718	3411	8354	7093	6623	6221	4407	1701	14581	1799	310	1014	19480	9358	6035	437	3700	3611	8909	3041	588	6665	1347	1614	2823	7861	6470	17238	13115	13095	11904
201454_s_at	19455	17442	1124	7469	13056	7400	2313	14048	1320	21859	20679	3394	20602	7718	620	7148	1446	6649	6699	3827	21427	12694	4583	20365	11095	4123	20473	21719	13662	4821	406	20572	10077	14603	18836	14490	1696	9583	1646	3657	14578	20676	20790	9856	9006	8900	18021	13908	13516
201455_s_at	10918	1262	19402	8104	12987	19562	11952	7266	19169	18137	21750	8844	14794	16535	11075	19361	3412	20200	8569	1831	1123	8047	5851	11312	6353	16146	17742	16063	2203	12365	5940	20092	19526	12360	6857	12766	3619	337	6482	7578	17059	16628	21157	16881	13846	11679	20929	19094	507
201456_s_at	21239	21329	8958	14342	18767	11469	2330	9390	6050	22055	15960	19540	20873	18778	12344	17999	17151	1303	3680	3297	7048	19624	2453	15396	9969	7133	13549	9742	22078	16983	8105	20802	7986	3760	9760	12637	21239	17144	2719	17879	12659	8363	20961	11468	19153	19134	11380	16025	21035
201457_x_at	21406	22064	4189	9515	20795	1760	4924	2800	8540	6533	2999	19006	16600	15331	1821	12650	19064	1636	4022	19055	10386	18127	924	11624	11754	11034	17693	21944	18165	3843	3764	10199	15215	5587	7138	1965	21269	13794	1926	11582	7934	10190	17674	16533	12644	21096	13875	19850	19246
201458_s_at	20725	15193	15535	9700	21589	4283	13817	16289	9836	534	1626	16126	10690	10601	17664	12170	16952	6664	9283	12567	13421	16295	5095	13191	10866	1794	17730	10363	8723	12233	13053	15230	14206	2093	7325	12230	20463	17264	5231	19475	21229	21455	21702	12268	3603	10821	11786	16553	15711
201459_at	1186	20888	3008	4076	20068	17265	9141	20363	7097	3664	2667	20732	10279	8733	11059	15124	14242	3234	16290	21569	11683	3023	3768	12490	9112	1074	16888	15707	6603	6505	15431	9348	16344	8263	19461	7633	13550	20197	8049	5320	9834	8041	20007	8708	15496	14826	12595	22116	19302
201460_at	5099	6259	15557	7249	18422	10233	6052	5213	5382	11075	1022	1852	1951	15038	2153	1110	6933	3997	5899	4047	12861	6909	2469	21146	3870	10663	8067	1517	2036	579	20518	10145	1522	1408	684	7395	2566	2847	1634	1195	3551	6956	16816	17951	19174	1533	8695	12728	375
201461_s_at	21802	5365	19383	18578	17382	12821	8659	14344	235	1721	9880	4896	4453	21999	1311	2229	19541	4400	4816	13399	19195	1153	10132	21842	3276	13802	20022	1645	3379	4399	9592	4466	3698	204	164	9092	8007	10601	647	2059	3085	10007	7035	19394	20112	9904	17859	19395	2926
201462_at	10845	4725	95	6956	1900	21831	17310	10924	10293	20769	16535	6684	9047	1867	10182	1480	5236	6643	15274	10389	15700	19344	19580	9946	3713	1510	12637	18701	20790	14150	12702	21296	1133	21950	9368	12081	9665	14285	10767	4017	11599	18068	12849	5576	14353	1685	15918	2715	4968
201463_s_at	14369	13438	3421	4540	3063	5604	5284	6734	8331	4954	1518	11209	13773	9762	4275	20558	19179	2166	13768	21745	21238	15504	7972	9716	2794	19584	13792	4822	10061	741	5643	11439	6339	9681	17556	4164	6138	12213	407	3892	6031	9933	12825	11548	13445	9960	17661	21457	4484
201464_x_at	2272	15533	19239	4737	27	17936	18450	15490	20986	584	602	352	480	3546	529	18406	12438	18197	10892	17748	10874	7908	21623	20830	7305	18616	379	298	16627	5834	13800	4972	13208	1064	3183	859	7934	3105	4991	4	40	351	1366	28	4682	2740	18839	30	666
201465_s_at	8173	22113	15994	20280	60	20262	2324	8093	14549	19922	5716	622	8144	7363	4193	15956	20008	2254	19458	11289	13218	17169	22015	16912	604	10044	18	213	20466	985	17606	1114	15318	778	6078	176	13337	3396	5482	5	47	622	6850	50	11560	2077	19657	19	18201
201466_s_at	518	7827	20024	653	175	18164	8654	6558	12525	2377	81	223	1058	21234	2606	15494	7945	18290	17126	14292	11219	8767	22032	20488	15179	21230	3149	61	16977	1927	15903	3	16468	15368	1442	1049	6242	1705	11071	23	81	106	3339	1055	1317	8787	11705	23	227
201467_s_at	21697	12917	2630	12044	2660	17571	9994	15336	4793	13448	4709	8516	7752	11496	10690	18302	16427	13	13817	21935	20142	17838	19536	7047	6810	18906	13088	1710	523	715	13002	608	9767	12485	16322	3754	12157	3730	1280	4399	19614	7905	3341	9424	3450	20185	17157	17326	10928
201468_s_at	12422	9508	813	1001	1046	15065	6727	18256	14957	14787	8542	1788	8256	21067	16506	19687	10699	7	18512	14619	21810	13987	13104	7677	10029	19807	10735	7129	597	1983	2411	4137	2626	13596	17713	3234	9829	20561	2878	17006	20947	6622	1481	21013	568	7880	16056	20954	173
201469_s_at	18043	17227	7433	18730	2586	7063	6710	12087	2035	696	9737	4870	5141	16960	800	12105	4458	11050	475	13181	18968	18207	19181	15219	2674	11763	20653	4112	2347	5790	7653	4394	11431	6967	503	460	7625	5238	12320	7414	1295	11444	15684	18767	21076	20688	8337	17558	7025
201470_at	16204	6319	20503	2403	19342	13853	9728	12188	3725	4375	778	18718	689	552	1325	14115	12874	10625	11877	17228	10731	16956	15157	1914	1476	4994	17837	14172	7001	600	18102	4790	5184	20733	9944	4341	19667	20195	922	15069	8083	272	2967	332	10487	16614	6266	21767	4963
201471_s_at	20092	384	15056	472	95	2369	2194	10707	11903	3746	504	2417	3420	15276	18862	7882	1757	2900	7770	13799	2389	13985	14179	18762	14362	12019	12055	1403	335	890	9231	16563	3985	228	2838	1073	6115	6	5921	1640	778	4982	48	5642	13156	19358	15203	22111	5517
201472_at	18030	15231	1795	4562	12951	13344	3916	8563	4763	3698	15513	15364	15708	12771	2980	18008	13571	16999	8771	15687	21609	17892	13672	16871	10325	15401	9288	13601	19649	8022	19673	21000	16316	16755	2820	15883	19416	14262	1545	12831	20542	8544	17257	9198	7394	17138	13535	21818	14378
201473_at	17650	4281	21822	670	4378	13468	9700	2852	11061	13900	3362	86	738	7203	672	5552	18503	20693	2058	12959	6115	7747	20292	6957	16565	16542	642	1053	20155	2104	14061	21965	18662	16	7430	260	1577	98	5904	17	18	6664	16	3353	11047	10624	6064	19296	2298
201474_s_at	6837	16755	21724	7961	18226	21770	16665	7530	8093	9507	11971	8320	6925	2444	11881	8044	2148	1258	2220	16356	14975	4097	21235	18919	5674	2133	8482	17691	17881	5331	1030	2858	20458	18516	8434	14692	14228	16937	11435	6424	9779	2059	17321	8884	5088	1980	4639	13465	1051
201475_x_at	8026	7116	2429	1673	19761	12990	13659	18277	2411	206	3480	12605	17983	11369	5173	1680	8874	4859	17450	4270	2925	3	8098	11941	2738	9291	21732	15133	2081	14464	1168	16238	13783	6735	19513	18020	15948	4881	1395	3036	11164	15646	21825	6527	19095	19410	14839	13243	1233
201476_s_at	22077	11535	850	10912	19921	14807	3186	12167	5496	15575	16118	18867	9255	20607	10966	10754	20973	6173	11277	17100	7689	14756	3312	15926	2598	3134	19782	18640	14311	21346	21302	8006	2753	7855	5666	8596	19879	15774	10008	9686	3104	9839	20179	5216	19473	16917	13806	14203	21193
201477_s_at	8820	10765	1883	1264	21230	17137	21658	7586	10952	16273	9026	9906	4199	1457	19334	16716	11636	1602	3390	17345	13206	3463	2135	21437	2594	908	17313	5790	21784	11837	12345	19444	2925	14247	2636	16959	18499	2547	3220	4937	954	1637	21437	1538	15379	1360	13915	14678	21357
201478_s_at	21165	15316	1005	8178	18013	6620	3212	17038	11517	1177	20352	10356	5730	16595	11458	1847	19978	5240	7735	21524	12931	9001	11422	16720	10879	5434	4797	1333	6076	20049	12247	20363	9581	5132	3320	181	22003	14681	3447	18595	694	10097	20951	21596	13600	17976	7958	8409	20662
201479_at	5144	7878	928	6434	18985	17820	3980	8227	10216	717	15421	7393	11014	10029	12314	16567	2100	6748	9481	16874	5001	7101	6819	21715	6957	6881	5781	12806	21468	20513	9220	21999	8745	15042	2077	483	22044	12195	12025	17092	421	19575	20738	19306	13064	10925	10110	16139	13626
201480_s_at	2499	16495	20690	7332	4385	10142	14332	16414	2203	4086	12847	4202	7980	1548	10168	18671	9196	3103	6456	21397	18603	12574	1565	20639	20576	7353	5409	13383	8269	21018	14608	19473	7147	5993	8104	5119	10064	4918	9228	6659	11029	11468	4716	13767	1976	16391	11833	12211	7798
201481_s_at	2792	2507	4134	10446	4933	20256	13801	21659	13714	1597	1832	11835	12859	21286	21950	19271	14926	1199	16462	22047	21044	2316	12408	19408	206	19227	4493	20012	9576	18923	9072	19797	18239	12095	146	20256	20795	14757	13299	14324	19967	7888	14677	14521	21963	6214	14091	22100	4
201482_at	9125	484	15109	14609	8980	16248	10652	2803	7372	7376	14488	14240	1810	5009	8143	7500	21905	14222	11665	6698	11962	10020	7174	13374	8014	11715	21934	12637	19019	11435	15194	17603	7324	4583	21707	6894	1199	249	1142	10711	11956	9052	13776	1167	20738	1780	10902	15487	2662
201483_s_at	20683	18223	829	8185	19345	5322	18391	13659	3203	3474	18521	21047	14822	11723	5022	13088	16987	4580	13893	11089	11158	16533	2148	7455	2846	13191	1813	7207	16146	4598	1315	8893	12357	18132	11017	731	19452	21826	8346	15649	17053	21566	1916	19128	13544	15346	17147	19190	21116
201484_at	6248	14381	1888	10835	8361	16016	15458	21168	5942	646	14866	20691	15007	13809	19968	13596	6549	15221	6673	2441	6733	15762	1468	2909	2388	10717	894	4477	13267	6087	7146	19997	12683	20221	8515	5471	19984	17317	10524	7683	4192	18158	879	13240	14964	17230	12982	19837	18366
201485_s_at	20814	20007	3635	9202	20361	18672	3964	4234	16044	14680	22025	16457	21695	19426	20586	17198	21656	4900	19115	4496	21879	555	14942	16326	19853	3368	6326	21472	21635	18723	15263	18011	21026	21414	13422	16850	8578	18685	3708	16826	10518	19484	4950	18999	2506	16559	15456	15342	8765
201486_at	17253	12948	3350	4371	21634	17713	2331	1499	11399	8689	19209	15576	22109	21063	17301	15815	20216	18837	10940	3097	21756	818	17505	18390	20102	15403	10208	9864	17894	14044	8007	14171	18638	17265	18853	19148	8887	4365	777	8179	20743	16448	2386	16809	3157	5924	15703	16008	14248
201487_at	9641	16074	6526	9293	21638	20781	17045	1895	9984	6877	18579	10794	19163	1279	10494	330	18767	502	8191	14342	7306	17291	14467	10946	75	78	734	7288	20830	1206	10093	9786	21793	20402	6066	11487	2167	13940	3353	10586	11605	21117	18931	1621	1888	18506	17430	20377	3310
201488_x_at	15138	10599	6938	9177	19130	3495	10400	1921	8359	21298	18167	9441	8995	6654	10514	1239	8865	2886	17424	8005	3686	4509	17749	18247	11128	4631	15405	4694	21100	2812	11497	18046	15937	18157	3755	17295	9960	18924	825	15897	13289	18513	3364	12107	20936	4732	17898	16516	10399
201489_at	17550	688	16384	2842	399	1888	7156	17969	13798	4342	1846	153	1153	21340	786	19569	10678	5588	19810	15742	2902	7499	854	18296	13671	8714	3186	3676	6667	107	21509	5781	11640	6802	2598	8155	10986	6693	1370	3024	366	5	2765	15485	15254	16582	8461	18152	5149
201490_s_at	21398	5847	13286	18716	472	1867	5600	9680	13240	4766	10821	1953	835	20408	2246	17164	1021	17192	22023	437	19	10920	3698	16650	313	17132	16669	1814	1495	108	334	4445	13882	6110	4505	7302	15481	331	6019	14789	124	23	1057	18661	17487	19221	10499	20412	6727
201491_at	10456	12133	1892	1630	1689	5855	16535	13766	1124	10614	21090	17452	18914	8354	3640	17092	7138	7835	20963	11402	21187	8400	1195	10506	5655	6064	19762	13150	2319	765	307	20227	17258	21847	12296	3567	21451	16114	2664	9121	1657	20817	19248	20220	18163	18352	10949	13390	7097
201492_s_at	9741	17646	5828	4642	14654	13799	16947	6334	17898	15442	7067	11622	9317	185	9831	13276	18068	8586	3947	2020	9580	3724	8275	18465	8005	18259	12269	8883	17958	12665	3790	15539	10097	5700	17571	19932	8050	19018	9161	3156	18435	8931	7532	2131	7170	15208	9098	7990	15528
201493_s_at	7802	17269	14859	7087	16276	18277	7352	3565	13772	2440	20457	13850	15464	20188	16072	20292	12234	20095	7815	3543	12258	16616	15112	21349	17659	4570	9271	15502	4624	8209	4549	20388	7310	20127	7549	10937	19414	2026	6447	336	21843	21010	17775	20121	14667	13378	19198	3139	8553
201494_at	4752	13315	601	4596	19611	16001	20593	10870	20436	6979	3379	17699	14395	1879	20995	1533	13240	6339	18575	1313	9510	11413	3159	1207	709	12738	8358	12990	20005	21477	9128	18938	21987	3546	19725	20146	9717	461	10838	12982	10605	7765	4319	2128	16188	16571	16866	16667	1346
201495_x_at	14211	4581	20506	21477	18768	5378	12450	8317	15057	7412	14465	14072	10394	8751	10192	5889	13883	15513	9054	15941	6677	7635	12603	3056	8418	14429	12609	18777	9687	7252	4233	14900	7900	3389	8718	8505	12981	8955	6860	2341	16140	17703	5435	14988	11244	6690	2763	14245	9476
201496_x_at	7309	3967	15773	18803	9255	13223	8028	10540	20169	7002	11828	2213	4644	12297	6224	13866	3459	19009	520	19409	10991	9361	14238	2955	6076	4782	19348	17350	16529	5814	16344	13880	14489	1482	15425	4286	9784	2020	3217	16729	19887	7673	12489	3803	8782	15718	2502	526	7896
201497_x_at	14849	17336	15219	4818	4971	2664	19246	11282	5652	15767	7299	1540	6559	13740	10356	6288	7809	17418	16434	18129	14371	14186	11959	760	10896	7630	7780	10741	2849	16448	1555	2012	5439	11636	8611	1249	13784	12251	2309	5893	20337	7740	4974	16828	3808	5914	1994	2830	8709
201498_at	8720	11012	11857	1859	16347	19216	6608	7016	14745	20958	19006	18454	13722	10721	21329	18000	19974	17254	9595	10727	14600	15869	13511	20232	20980	8745	13234	8002	20834	2692	19026	17999	13120	1550	1283	11411	12126	18140	7531	957	19852	14030	18087	21630	16118	1158	21729	4788	2260
201499_s_at	17537	18968	7405	819	12973	13702	18058	15455	12227	8690	19724	20590	2161	16558	8047	15535	14129	16033	8165	5808	6460	20403	899	20749	646	19670	1561	2269	3518	6133	11132	14924	13526	585	627	12593	15593	11759	12384	12620	13459	8810	20963	20423	15675	6650	20385	3453	3322
201500_s_at	6529	5805	8793	6504	6206	9869	5141	9952	8762	6700	6457	880	1448	2348	1393	1689	19003	3191	17143	4297	8423	12548	4729	13835	309	20003	12384	17392	8389	18512	5014	15236	19926	21110	5208	2786	16473	17710	9170	16697	12858	10310	17795	2239	2648	11822	19258	19266	10543
201501_s_at	9555	15754	496	1755	13954	545	8564	5425	1626	446	18438	16501	19632	15783	10503	16942	13977	20187	670	19830	21320	4351	20201	19107	12312	12699	7210	8201	1585	22057	10065	17361	19855	6484	19270	7178	7531	10410	5293	4723	19333	5256	5457	21341	8302	11155	16387	21047	9959
201502_s_at	263	1374	19470	35	2701	686	16893	2676	12026	3682	46	145	1687	366	887	1241	1729	13764	3620	2729	7348	1517	9182	12779	7981	261	14619	9773	10822	4745	10883	4143	1019	8	7071	3048	328	193	2451	176	8	15	2086	54	27	8975	5354	8172	5806
201503_at	15419	4086	20587	6029	12901	2093	2780	6462	9745	1248	14572	2619	20995	16103	749	18145	2061	17846	7046	9600	13970	1720	19531	17412	5223	4819	12457	4532	1006	759	436	20456	16967	10294	2214	19635	5136	5789	84	11073	10316	13876	4898	20238	10985	17498	7849	20350	8176
201504_s_at	22028	17062	2383	9727	20105	10720	5052	7811	5627	407	8738	13877	21470	20056	4772	15509	12126	12891	21491	3791	17474	20751	10293	7856	3093	17775	15514	20200	21058	14111	19101	15278	9641	1057	15304	15374	21842	21513	3573	16722	2334	17381	1507	21120	14357	20199	18245	18274	1955
201505_at	11075	2611	7837	4327	18349	13087	6101	12012	6049	14819	20705	15002	6684	9024	7001	5693	3499	953	5173	19983	20583	4472	16392	20281	12468	542	18791	20203	3865	13190	1805	15356	9226	14580	2479	14351	5439	4419	3432	12042	15287	9828	19688	6042	8934	751	20554	14734	20348
201506_at	18627	17689	20740	3806	21037	19813	4007	1783	19007	20429	3463	21896	21779	2225	21578	14268	4765	659	9136	2913	11294	5167	13500	21307	6389	2186	7987	17409	21716	322	3357	19529	12498	8828	4477	3158	4615	10804	12331	16591	5953	7915	19971	1441	9118	18447	4616	16983	21774
201507_at	21109	20657	4566	6196	8430	4658	1421	18455	21446	7531	4478	7331	15792	12935	8636	4631	7798	5169	13720	11210	3528	19684	8588	8377	5237	21232	81	11221	20502	9993	15975	5606	15916	9608	2602	3992	17048	19781	7978	7177	8544	3130	18945	14789	21221	15624	21562	18543	20268
201508_at	6320	2216	19325	20706	20408	5315	20489	7978	2820	4569	4624	2541	6712	9028	1871	17109	22000	18451	13345	13284	12108	11125	116	11499	12861	4131	12024	7573	1359	22151	24	12831	7203	4720	15555	12223	5224	5146	3888	2042	4397	3506	15850	1979	3477	4858	11770	1206	3788
201509_at	9434	755	1385	3777	6003	17891	7583	4845	6703	7151	8304	2300	17933	8580	20652	18977	1199	3905	7325	4368	5579	5102	1307	5747	1651	7776	16393	14728	18033	14817	12679	15076	11958	13091	3931	8377	21643	10560	9148	12226	334	11006	13102	7666	19627	11364	8475	19085	18525
201510_at	271	5468	16323	17998	9618	20116	1482	2103	17657	5077	1970	21390	11413	14078	821	3810	20529	17357	1964	20891	19462	19783	7044	5628	20552	3245	9962	9558	4507	5845	3999	7832	7813	6839	14370	8821	1668	15049	10657	19861	218	10102	14660	11198	46	17523	5657	12078	19677
201511_at	6016	3520	4781	4608	11382	16843	16057	20759	3860	14358	18825	5894	19309	1333	15221	1617	18017	8292	20403	17721	10097	13639	987	7899	2681	17912	16194	18944	6441	14371	2219	17686	16677	16151	7726	2022	7446	8598	6193	13580	3932	7893	3019	1882	15583	11977	8519	14892	1830
201512_s_at	19077	18683	1328	2057	15589	8922	1676	19423	7284	655	10626	9508	17585	20043	8420	11505	20447	16939	20783	3995	3226	12833	3348	12911	19056	12402	7654	19339	18580	15525	2809	21653	11192	18462	20518	3446	19549	15069	6305	19421	16877	15602	18423	21731	18948	19509	16621	17457	21094
201513_at	19333	18208	7151	7980	17275	19007	21566	21821	7831	4482	8996	11446	20603	7834	17929	20004	4034	16584	18574	3773	10479	6686	2790	18060	17378	10462	9551	4598	12601	10756	14643	8781	10418	16632	16981	12958	19044	19044	6501	12083	19175	17988	15204	19737	10469	1038	18595	17847	6998
201514_s_at	21532	8745	10837	19010	21161	11800	5446	13239	11789	3672	12709	20386	17995	12186	3039	19449	16402	17064	15051	8033	5846	5347	17735	14159	4899	2170	3970	17027	675	2186	6927	13506	5389	4469	1987	6203	8386	11172	4876	9787	190	16806	7305	20443	17535	14410	6719	19590	17645
201515_s_at	20390	17248	7017	7698	19441	18597	9219	19031	12667	1474	14334	19679	19816	20843	16247	20293	5494	7028	19702	12628	17586	7166	6860	19297	11822	11788	7338	16847	21537	15821	8429	21503	9210	20137	20159	18941	20458	16130	5077	13170	14035	15159	16273	21287	5433	14081	19585	18063	7913
201516_at	12840	5588	1946	17165	21622	21820	5577	13274	6350	8031	8876	21041	11524	7068	12268	2036	20332	703	19161	18221	11329	6868	19834	12484	9679	12886	6654	8844	6341	21605	2477	20729	20530	12766	923	12467	21602	18851	5460	14674	4344	17227	15665	14971	19123	17649	15139	20015	9715
201517_at	10084	16517	4622	7893	11544	15405	18130	17363	14742	2632	21997	11300	16570	14905	8112	7850	2789	14344	1787	15552	20174	8598	6279	11181	9776	1649	19134	2448	15555	21262	1497	20023	11648	13465	19855	4461	21948	9765	10746	15320	12448	11045	18777	21500	8650	16812	15466	18511	2140
201518_at	12995	19882	4228	1147	21089	7713	5038	3444	15882	16584	18623	13770	14297	11701	15807	16286	2660	13432	7549	9086	14004	963	3075	21233	8334	488	13912	16175	18968	22114	8260	19171	17786	15515	15376	20609	15109	11402	10087	11359	20573	19886	21459	8616	9486	18677	17132	11823	933
201519_at	3312	7814	2773	1810	17541	8066	13482	18167	12887	4828	10576	21838	17578	17257	12698	19858	20339	11520	2114	11928	13704	16093	7422	11005	13900	20055	11526	13449	21247	16951	20084	21610	10401	17284	21198	15339	18070	11377	10444	13533	21939	10432	20124	21163	13751	15622	19824	12648	1968
201520_s_at	21405	19958	437	7857	10421	652	7173	7432	6326	596	12133	19598	11442	19441	1749	19781	15917	8117	2801	5305	5682	975	4145	16808	10022	18029	9428	19034	2169	22104	10133	19129	19135	8380	17619	766	19951	3541	10233	2103	19452	19321	19569	19602	6556	17151	13746	14457	16264
201521_s_at	20968	6803	3793	10862	12315	13563	6845	13965	5336	991	16919	21802	16513	13874	4983	21027	5135	1049	13613	4187	13811	7013	6036	10553	3117	207	16840	4352	15674	13483	3550	545	14897	10371	20905	2175	21099	11614	6587	3996	3069	20163	14394	18998	13861	16958	21703	21837	7991
201522_x_at	7197	877	493	21104	20063	20970	19124	11457	20431	10424	18962	18536	18579	3109	21585	3636	3993	4473	12831	18452	15913	12394	6007	1335	15991	21081	14009	19349	13029	19976	15138	19691	21775	14243	1414	21986	8545	11717	15876	20463	2759	10957	18104	1077	20244	18454	20377	103	5978
201523_x_at	21329	8011	7421	9492	19711	2372	2879	11083	10145	2082	10262	19775	3584	14954	3968	8329	19300	3729	11621	3669	4552	21466	6643	11794	765	18058	7415	20352	6571	1851	13586	4156	9243	12358	5194	4642	18128	11941	4566	10811	2119	16922	15609	19914	15894	21172	19013	19707	19396
201524_x_at	16858	9509	5226	6315	18894	2934	3101	6145	9783	2222	10324	9662	6474	14220	837	12094	4589	5100	13005	13918	9238	21863	10025	11711	338	11306	6507	6187	3358	1319	9944	20586	8506	4339	5684	3763	10623	17078	2278	8907	1518	4970	19295	16810	15521	17718	9163	19334	16656
201525_at	17124	1064	21869	12173	8559	15018	8172	8583	15829	5702	19594	5079	2343	11602	15624	18616	1499	13494	10796	8849	4413	17215	4541	2764	18602	15350	16160	20774	48	18002	21480	2908	2847	8174	16609	2421	21783	7955	8751	19175	10496	14428	1167	20182	589	7342	2437	5733	13237
201526_at	16938	7387	832	12977	14198	19153	625	5746	20911	6637	15395	2724	19580	8187	4991	6157	14941	6645	15759	8144	19772	11336	8745	18949	1250	12919	14956	10905	17232	21316	16667	17695	17867	14048	18500	21923	21367	8088	3472	3383	15807	14212	14870	1396	14888	1866	19521	18927	17550
201527_at	17373	9203	7725	15180	3311	11656	6882	5142	18060	3481	5309	17065	3168	7726	10862	19020	14531	690	18707	8275	6430	922	4463	844	2835	17531	17281	18227	11031	390	13054	16548	3492	15896	7448	21735	11296	20390	10385	8140	1302	1492	4366	4326	19019	16056	12600	22137	12512
201528_at	9722	13524	540	8105	21727	10066	15355	13828	14415	8675	17352	19471	12320	14562	18377	13031	12257	8942	12125	12019	11337	16279	3578	21061	11769	3316	15240	15571	18594	22007	596	20459	19938	16270	12793	13746	10586	21787	5887	8007	10526	18843	21361	5068	10922	9492	18804	20055	10747
201529_s_at	15004	17921	524	16060	19436	15230	6106	16459	16299	10295	21571	20964	17026	4295	18586	15473	9323	15659	17177	1868	3796	13290	3171	11806	5405	6994	14142	18109	20066	21469	9616	17995	19660	21069	8627	7820	14066	18019	9326	9379	2039	21203	19983	5624	17762	19471	14805	21118	18638
201530_x_at	18516	2926	10376	20543	7699	17561	6143	6445	12183	1570	16963	3972	688	9183	4552	12494	20313	1614	2887	11191	17158	10239	10156	6754	4102	10830	20854	3116	3747	2240	4950	17618	4623	15006	18755	1883	9681	2153	3205	3855	7422	177	18009	14359	12454	17162	9401	17788	18076
201531_at	626	4868	22033	8391	4295	13447	2170	3194	18365	1391	3775	49	254	41	370	6740	14577	19606	1979	12371	899	11343	19265	579	18244	16287	385	1786	22132	725	15271	9067	6669	405	21052	2663	485	11005	3394	237	130	52	12	15	119	19901	11801	11742	268
201532_at	18754	9260	3836	5913	10533	2062	2385	6449	4619	3140	21028	19751	19713	13154	280	4314	3685	8089	3288	20380	10828	12979	2658	12865	5245	8924	20392	17509	16921	899	535	18700	4124	13550	6326	2178	15943	8831	3338	15047	17117	20272	18884	13830	5476	18684	2733	21042	15036
201533_at	2131	9871	13502	866	11237	2160	15874	1115	16992	13206	2270	1316	8996	9184	8466	18982	7899	20144	4187	7870	6764	3458	6665	11384	14147	20218	3421	14443	15931	509	9538	8383	7754	4892	7463	1274	12811	10432	74	16956	14376	6176	2772	15179	12298	3836	14473	12658	610
201534_s_at	21131	11590	5175	19198	16437	13101	9063	2136	8141	7250	5546	21190	19235	21033	11850	17334	5089	20979	17721	8474	20582	18186	19717	16826	14905	21580	21129	19773	3065	622	12039	15927	10098	1026	14914	758	9931	9774	6224	18223	21240	20380	4008	15635	640	15666	18417	18051	5917
201535_at	20557	7870	1925	6129	17409	20374	10780	6627	11432	4756	17136	21119	19237	21200	21880	16355	9680	21270	16162	16151	21137	19280	19865	20725	20055	19751	9874	14135	20161	4980	21368	17365	12048	18234	19161	13479	19182	4535	5030	19482	21712	11128	6301	14550	2515	19972	20674	11137	3995
201536_at	10516	11775	12284	2010	15645	20287	7821	4005	18240	21700	1004	11201	916	11358	13832	13384	20542	17008	15262	11788	3377	12522	906	10815	12142	3455	15528	4792	20851	429	1960	18230	17331	12415	18641	18560	18854	11095	1172	10547	15998	3541	382	4752	12929	508	17660	11569	6078
201537_s_at	18459	1269	7114	2681	10643	3113	7672	15451	1284	20388	141	4568	215	15400	1659	2967	4273	20681	4591	15778	4177	13788	3062	11507	4400	20118	17395	2609	17825	532	5522	427	11767	1287	8155	7593	17659	5568	7949	21986	1754	64	384	16271	16221	20192	12370	9378	20440
201538_s_at	19102	2811	1314	21372	1800	1430	521	12839	10117	13217	9685	21451	3385	6310	4094	15842	17923	4663	9459	6967	8033	19364	12090	8442	8444	20637	17988	9100	2634	833	5065	2392	18244	3027	10332	10676	16960	9107	1573	21477	192	59	468	3156	21743	21750	7489	17570	9322
201539_s_at	21053	10550	21123	19202	2164	21605	12595	20128	3425	14124	17427	18642	5617	6345	21201	19395	17819	16115	11145	11135	11832	19256	19782	21135	10190	14519	21523	21729	7695	5764	6996	6166	22151	16944	18316	2122	12614	371	5218	5722	9279	9975	1052	16757	19350	19705	20884	4969	20751
201540_at	3050	10435	21121	8195	17592	21137	12973	9521	21596	10302	2575	21170	8803	19890	21976	15780	6908	19073	11828	15919	20215	17394	15952	21428	20997	21728	19294	20479	19539	19424	11747	7344	22107	21597	10418	4241	2967	736	357	13041	15929	2169	4431	9959	18427	11989	21874	7462	17555
201541_s_at	20318	20979	1281	4796	14796	15107	10297	17282	6710	1892	2450	8001	13476	3953	19477	12224	17533	8239	19723	12853	10961	20149	8834	4562	472	8435	20089	2839	15235	20217	10040	5631	19781	7221	9792	20087	13225	21819	7450	14894	10949	8985	4301	9604	13580	6396	18538	20751	991
201542_at	9743	10275	21845	6562	4233	12200	4385	9281	4601	5899	15558	21771	16281	17672	11519	19572	14180	18337	3616	4917	14065	21904	838	14395	9812	21590	5291	1260	6245	2241	14077	5300	6403	12479	3003	1262	13223	17811	4029	21083	20836	19585	5993	21697	3766	4686	7236	10479	12927
201543_s_at	20599	7901	9537	5933	10545	4143	4325	13510	6318	2571	4730	17464	940	17569	744	10468	848	17642	10915	1901	1388	5542	1079	7415	229	21819	13871	7975	4244	590	6316	5960	13010	12860	4970	143	4916	3847	343	10362	3139	6716	15694	15500	9262	18515	8303	16003	21097
201544_x_at	20298	16518	9244	5566	14137	11957	14562	20076	10523	5233	9858	4214	6866	12323	7782	19500	880	2682	13245	5511	6283	1621	8880	12893	5077	10186	13037	16943	5456	14355	7560	7039	13953	9107	7571	1667	15292	5556	11392	1133	10807	14567	21163	9930	18702	7318	16363	13542	20819
201545_s_at	4704	8980	21881	2702	21703	10690	20608	20626	19584	3264	14764	3148	4914	11510	21320	21554	2398	8808	12022	12710	8574	9653	3657	21765	567	13280	14061	1942	2129	21167	11262	7708	1009	12777	12871	1772	9363	6995	1966	14019	13709	18397	18136	16659	11944	1906	18238	6272	19779
201546_at	12633	1764	3330	4963	4713	4579	10303	5982	660	2697	12118	16148	1477	2186	1465	458	20380	12252	2683	3965	13057	13291	9269	6945	4140	10340	15169	381	5954	3176	4851	20700	580	6545	5554	14486	16319	10613	2566	7910	19656	13313	18939	18202	13766	5300	7008	7913	2369
201547_at	2238	2075	16672	6891	1746	9289	10154	11990	9802	7025	6070	6974	13873	4101	13325	2231	8928	11663	5272	13750	9755	12945	18188	2189	3208	10836	11383	4113	6598	11455	2966	17142	17054	2139	14804	3879	4035	14432	10011	5846	12877	6270	11196	14303	9712	8160	14189	1460	14238
201548_s_at	9030	15878	1670	7186	10334	8431	1061	2604	16661	17683	540	16350	3642	17961	1744	12478	20587	4277	20049	1619	948	21088	20090	18355	16647	11914	20503	4951	375	14591	16033	20704	1190	8208	13758	4278	5233	3119	4020	6013	16473	19450	877	20838	8003	5496	21572	11673	2648
201549_x_at	6812	17583	4558	6302	17921	3059	15989	3335	20199	5802	634	20536	2833	19181	15535	20115	18393	17634	13570	17723	9081	19452	18812	18703	12360	18947	7742	7616	376	14712	8090	20062	1944	7988	15521	2051	2630	2740	422	3754	13037	16361	1171	21363	1653	18000	21601	9941	7489
201550_x_at	15705	4283	3516	15368	18879	5165	12081	3521	18000	10822	7611	785	3733	1725	11664	2049	18235	9123	1574	2513	11674	18175	9034	20492	1826	7643	12007	9756	18364	20061	4562	21061	19348	3891	18453	658	4341	9150	6719	9373	752	9779	16322	5755	17515	7987	10991	6397	16557
201551_s_at	18040	6779	21899	10979	20323	7190	9720	19650	1804	11962	10200	11545	12863	12035	6000	19604	17768	4342	20183	20125	16128	21608	7514	5597	8853	9736	14984	17837	10640	20585	172	11255	20759	5378	6282	12377	14931	16736	9624	19471	10155	14065	104	18203	17373	20552	20379	13258	7872
201552_at	10333	807	22093	6946	19171	12994	3942	17111	12346	7696	11412	19778	6088	12810	13409	8985	20803	20946	17689	19822	17885	21389	5477	11699	2841	4341	17335	18102	10431	20343	4269	19713	14881	4640	2766	16855	17612	16339	8003	7927	7856	3816	265	8660	5702	6577	15184	14198	9289
201553_s_at	3216	248	22051	5637	15011	6455	16650	8798	10449	9300	549	5361	5747	10570	10470	16662	7129	19471	20005	12020	16585	19605	8405	11771	8365	8294	16581	9037	3785	13534	19723	13740	13740	18488	3388	15174	8131	19147	7355	5341	10660	1382	773	12372	14515	5628	21242	15142	7404
201554_x_at	19483	18565	778	11560	8448	16317	11481	10888	4368	1881	8985	22017	19710	3324	7539	3171	20612	4843	1995	5806	11397	2929	2290	10448	169	15388	13536	13911	19545	13727	8009	15180	17491	21067	14503	10206	21472	16645	3691	548	4822	12310	13676	2222	14824	19676	13120	21371	10233
201555_at	10993	18036	4867	12705	21244	19919	15117	17025	10146	12822	20346	685	19376	9694	19558	10195	16927	12989	9021	10031	3454	3122	7538	17506	7946	423	14651	11958	18896	7132	11565	20350	2856	21534	6987	15906	22107	8034	1688	1528	3425	13822	21906	8228	17939	14443	9141	17843	20179
201556_s_at	3839	2292	9367	12185	9213	14449	18909	15796	6855	21389	392	3324	2617	15131	14113	20889	4141	4258	9154	20053	15324	14913	15826	21444	10994	11128	14621	7898	20456	20737	18005	15658	10152	3480	18010	4279	5213	8641	7851	21893	12940	15431	17862	5697	3472	13884	19321	15133	10179
201557_at	19277	13227	20925	20746	15671	19888	17733	12426	10202	4119	1356	3248	8511	10726	12589	13143	427	3000	6525	11192	12515	14553	4587	14983	3505	20044	19769	17	10948	17500	17463	3724	3384	2910	12735	3827	6264	16412	3968	6559	20466	18689	7666	1177	185	20165	17216	12602	10946
201558_at	15926	11769	844	469	1845	15635	17690	18400	10565	17772	557	1717	18831	11902	7200	16812	18388	10230	13673	11759	12887	6236	1731	13959	3461	2860	6062	2388	17227	9166	18472	19299	2449	10432	8045	282	22035	21088	670	16019	3508	8970	2939	19937	14172	6313	20823	3827	13381
201559_s_at	21914	10274	254	9837	12872	1578	4000	11903	1159	17	16393	21947	2473	21321	153	759	4742	17740	10153	13794	10766	19251	20447	10968	13886	5782	18932	17562	481	404	1275	1036	928	2842	15859	20199	5450	1727	396	7605	17635	4267	1589	20794	19594	21884	18058	19275	14290
201560_at	17721	10149	4440	7968	14557	465	831	994	781	73	21248	13470	898	19351	3173	5063	8952	21052	15464	15387	21864	17096	20082	15267	11477	3797	16127	6293	2580	369	17251	112	726	6673	16196	21609	580	5462	18	510	20660	124	6503	15416	10111	18029	12150	20382	7129
201561_s_at	19296	10594	12514	14434	20112	6311	8501	12276	16981	8714	11922	13000	21214	16402	20255	19214	14253	10232	5109	9444	10027	20828	19621	14538	3168	8314	16070	16244	708	21922	17990	20576	11336	16570	3426	10075	11072	19576	15847	5045	11062	21000	15268	20055	19246	13305	17944	6595	412
201562_s_at	14162	21287	7853	15105	20152	10762	15969	19083	12836	20863	13265	8160	17334	6423	12461	12964	21869	19504	19141	2433	1657	57	17327	12067	10183	1859	12266	12231	21014	17771	5048	7940	16735	7459	15854	13359	6905	10758	6760	10725	277	18428	16145	11719	18504	19351	12911	12884	5790
201563_at	1834	21502	12655	7423	20545	14977	15931	2874	15401	3526	17826	17590	20440	1563	12933	5763	18099	19517	16759	18001	8301	1	18430	14034	4669	7163	15525	6698	20493	15869	8566	5698	19385	17398	11986	8438	19072	4682	5532	650	2258	20110	20817	1647	10189	8419	11680	18933	16864
201564_s_at	19411	10076	18884	18994	12937	243	2220	9901	21550	9329	17314	16200	12882	11868	514	1845	5969	10013	5684	15389	15569	10080	20285	21749	7989	7122	12232	8278	92	22155	18229	6833	21785	15991	21702	22073	6648	9815	470	10931	3895	5168	6822	17928	19657	6281	18690	21591	16462
201565_s_at	19212	5060	20013	14431	21401	568	15878	4754	20786	14500	281	2234	4067	15	15511	5238	21371	15454	14533	12653	10132	18830	20303	14882	8229	878	18430	3624	15171	14451	4903	10094	19625	355	2911	3545	18716	18481	6736	354	14330	50	24	192	4924	2248	20355	21686	16790
201566_x_at	14581	2180	17424	16078	19548	339	2995	2227	15954	12930	209	4688	7770	2079	6256	401	21244	21536	14955	18098	16518	19037	18524	15917	18824	7916	6376	9854	10448	11337	8477	9891	13501	452	531	3345	13649	19525	5219	1446	14328	100	46	91	1357	15766	20120	18834	16780
201567_s_at	2976	5465	13938	601	5244	19541	20118	20365	5093	19164	10950	17964	3419	20906	10855	17605	17080	19577	3766	8250	18266	2079	8453	20999	20957	21570	15580	6617	5037	238	7231	10837	3980	11971	3266	2914	13314	1780	148	19016	18953	18854	2920	20170	12976	5012	11279	14227	1416
201568_at	10713	17343	1226	3791	20676	19079	16821	18157	9837	4451	9888	4425	13621	2096	17400	18516	12638	8631	21525	19770	20439	3361	7182	5799	6410	18199	17936	5143	9479	14517	4789	5869	19450	16892	2771	16887	20719	21362	7486	16054	8965	16503	16396	1888	11324	13791	20081	19824	13446
201569_s_at	17206	21703	238	814	21362	19858	13001	20095	10271	10008	2323	17585	15848	2573	21368	18164	2137	2862	16886	21208	21135	12010	5289	14115	15014	11051	6047	19380	14124	18363	18931	11250	21142	13015	7604	16958	16262	21664	6883	13025	8262	3165	19194	13896	1217	19467	19303	20999	12870
201570_at	9591	19013	1310	1959	19046	20379	20761	18815	11194	6240	5834	15283	19203	17410	16295	12116	3179	5192	21878	5906	2131	17343	8436	10665	2890	15701	12812	12784	13803	21527	16734	13412	21760	17208	9831	17234	4320	21443	11780	7845	16208	18162	17592	18440	10539	19623	20948	20198	20738
201571_s_at	21228	11745	1334	9488	17370	3595	2349	14069	1612	1663	10474	20399	6433	12592	1235	15476	20727	20564	13054	4176	9020	33	10279	9722	3405	7157	13153	15668	7934	21927	4104	9564	18813	19561	19486	13168	22030	13500	6449	21120	2202	15371	14616	4698	20687	18613	20523	15106	14055
201572_x_at	20236	16108	2384	10760	18619	7273	7318	9155	19231	7809	12234	20543	17401	2440	11877	14910	20457	14601	4078	5096	12319	671	11888	14496	8792	20767	500	13620	7290	21917	998	12541	19538	11126	18967	11309	22008	12421	4835	19015	12235	17002	16865	3693	17576	13906	18659	20038	2483
201573_s_at	20808	4228	3532	1132	6532	3124	2319	14327	3293	1054	11189	3087	448	21176	1491	12308	19166	5735	15004	4034	9043	11649	6366	10171	1384	19972	11540	880	18216	1036	8159	8378	1701	1285	17992	400	11774	16021	78	3708	399	326	3224	22063	8856	7101	10685	14293	6470
201574_at	19730	532	19625	1516	12883	18862	3927	11709	7057	3280	21572	6324	665	17617	10524	12725	21936	17289	9501	1273	3931	7951	6465	10165	1627	19521	5831	261	18616	5906	5772	6002	11120	2536	4575	4021	5385	422	145	6371	729	4885	16208	20793	14338	14642	17876	18130	4877
201575_at	2741	14581	2415	968	5367	4466	13453	4151	215	2843	9628	14073	1634	10864	9379	10479	13680	19418	1240	16822	17651	12084	9780	18202	8458	8551	3712	10536	2723	2498	17195	7927	3136	5394	13252	2287	19520	6866	4963	9629	17831	18228	19304	13147	11923	7180	13943	20081	18616
201576_s_at	4590	20398	6766	6942	20673	6137	4957	17232	3603	8999	19723	18282	20003	7962	6207	17835	12133	7960	2786	19422	11747	9927	3070	1925	8411	11738	9987	14316	12533	21875	628	19043	18916	12569	766	15776	15780	15226	3279	12814	2732	17807	4070	871	9166	15732	16982	16901	1596
201577_at	13289	13006	2891	3467	20905	19900	3135	13964	9736	318	1515	20272	1927	3844	10395	9584	14364	1236	20799	7760	1608	10685	12915	9510	3462	5589	20803	5531	17813	16953	7626	19131	17184	1631	15173	10210	21450	6284	745	15404	653	2206	13862	8111	17630	6342	10950	20829	4937
201578_at	12592	7897	21767	7952	20777	20089	9696	15112	1358	3989	1152	6961	18606	19709	21627	15207	3896	10795	5412	1121	3740	11034	8415	2813	7628	862	4667	7367	13103	11532	1038	15506	19816	905	16648	3015	3464	6509	847	7194	12250	10763	17804	13587	9510	17025	2118	14563	1159
201579_at	1092	22044	10255	4849	16654	2816	7889	7283	10977	16603	21122	6415	3686	17570	14881	18520	20772	1184	3450	15344	19224	7905	14734	9953	6437	9376	12485	5612	16903	12490	8921	16143	9580	4209	19364	20508	8444	10358	1888	6042	12467	10298	11008	20965	9594	14246	9586	3525	8546
201580_s_at	1815	18994	2554	9254	18679	19992	20599	16996	2590	21787	16704	20644	21657	16556	10545	19218	18955	17229	6208	4064	5899	12029	3026	11240	18372	18901	3214	4867	22001	16036	7741	13593	1645	18230	19478	18343	16886	15525	15784	18123	17345	19208	5425	5708	5391	17242	18313	19517	21120
201581_at	4650	21696	2074	1519	16965	20305	19755	4896	18067	5689	20248	8405	20107	11725	21653	21732	19176	21195	203	20249	21002	17558	4122	21790	15203	20181	69	12408	18750	16605	5996	15751	6594	6982	20011	21869	19809	22004	11179	19851	21674	9171	7102	15288	9979	10292	17058	20222	1946
201582_at	6534	7992	6664	3197	12358	12037	1588	324	4593	768	4865	17255	605	16641	9879	7999	20509	10102	22059	180	7163	5480	13691	4136	5605	9089	1340	18775	21754	8092	5267	9235	20810	19501	6226	9983	20404	11223	12499	5583	20603	10238	12868	19119	14728	10683	18102	21896	13060
201583_s_at	15164	11877	5537	10073	11334	6629	919	6221	1771	3208	9007	17413	415	20014	3587	9100	21405	14749	16746	533	7032	10354	7992	8806	406	10390	16879	21432	16804	6486	7257	16490	18589	20002	2498	7900	21622	11939	708	9162	6245	13003	14761	20229	17159	19102	9525	18827	5562
201584_s_at	20493	1804	9625	6579	20001	10926	2226	13791	8704	3141	2924	4555	714	13805	3014	7626	16041	1301	8682	12496	8119	9453	536	13649	2476	3871	20048	9806	6656	1019	3089	2679	11907	289	1641	2285	12194	13257	2951	14471	286	6756	1343	10761	20319	13061	8036	17783	21573
201585_s_at	20161	1841	16657	5272	11480	16828	8693	12228	14857	4084	18620	17740	7256	9770	950	4569	17979	18360	10048	4707	3103	16357	4026	15585	3244	6036	7016	14690	8134	376	6016	8520	4453	158	466	8837	11246	6471	665	2288	10298	14574	1355	21425	14531	21309	17927	5768	21407
201586_s_at	21284	2625	19988	629	15918	6803	5936	10079	12462	2436	4862	3366	6900	20786	3327	2920	20682	20891	3284	18861	5932	8339	7111	20312	3625	8877	13578	4408	17200	354	12729	19163	4789	68	4344	11869	11481	17284	267	2083	13078	8262	1509	22073	11702	4476	20470	13295	17279
201587_s_at	1576	4907	20670	6735	5176	19086	10785	10422	13297	9180	2541	3795	546	1293	2520	10835	21767	1547	1245	5170	15576	1778	2218	20895	10247	9608	4620	5391	5714	12889	11393	5033	4356	18869	346	13565	14797	17587	3324	2239	10173	615	1751	9904	12586	14345	17538	16817	2281
201588_at	15369	12431	5477	158	1773	5437	4623	7107	11369	2208	3464	7173	737	10286	2941	2013	15378	8647	17129	7993	2273	3102	1641	12681	12037	12950	2199	11634	11140	3294	7331	15780	6740	19915	12789	1159	19200	9551	1890	10324	19431	14395	5552	17887	4945	17538	17169	15432	18462
201589_at	13998	17127	2738	14389	18626	7853	3943	4000	9701	19122	20451	6786	14823	19492	13009	14044	2877	16360	9227	13702	19509	258	591	20526	13436	144	13348	3677	14561	12392	748	21967	10924	17489	560	18453	13012	15664	7448	5193	13089	20098	21507	18194	11759	12141	10858	18389	20638
201590_x_at	10714	5889	4376	13151	721	9575	3190	3979	12000	14876	13512	21990	7712	663	8445	12176	6938	686	12979	2406	13756	8422	14536	16899	1292	10437	12572	2368	19335	2079	3097	11253	7527	20908	16086	12710	9255	19638	5471	14250	7949	714	14464	3020	13356	13466	5882	20746	14514
201591_s_at	3647	21601	290	1179	11674	21224	21071	21233	18027	9537	1290	4787	10345	14348	21301	5791	510	14690	15956	7746	15644	1275	9503	19436	20710	8089	17104	18071	9758	15145	22038	19401	21257	21585	9793	14656	7740	13543	10547	19337	7352	19064	16108	11641	11876	2944	21868	2237	11769
201592_at	12705	18092	4088	3524	11261	14840	19562	2367	18248	13134	17092	19625	11314	3634	16553	12195	17634	3563	19822	15299	10052	7800	14244	9078	9295	3443	3124	11913	2920	18507	20697	18945	19791	11385	21084	16052	17478	16110	11327	1095	16342	18131	7454	3202	12518	17343	19115	14094	17639
201593_s_at	20959	18080	3523	9203	17697	16127	6553	10899	1945	21935	21325	6616	7173	6064	13103	8658	19703	2405	13619	7995	11007	16112	7531	8933	2512	909	15750	16188	21825	2881	5904	19239	11466	22141	13071	594	18448	4580	1277	15341	21097	8565	18252	18463	20468	5658	13384	10008	4896
201594_s_at	18726	909	12053	1451	10255	16132	2972	12946	7925	9622	2663	2845	9401	19427	857	11504	15494	17146	12635	18067	16438	12313	4002	19611	1305	2352	12393	1578	1913	1293	7476	20134	3508	9840	4996	6983	17102	16582	167	6186	13170	14130	17596	16720	2970	10081	13011	6196	20056
201595_s_at	8594	13231	3262	5267	16713	14607	3845	1907	596	3314	21272	13474	1141	20801	11141	10554	15832	19216	18077	2188	8219	7491	6425	11954	5585	9342	9066	5962	3478	9911	7054	20587	15353	13704	5858	661	17373	491	2629	9453	20078	13821	17960	21000	6981	19225	4968	12488	12873
201596_x_at	16333	21836	17691	14582	4775	20105	3624	4024	21363	3619	1565	17954	6451	870	21262	12360	21662	611	3200	14419	5616	20528	4681	22138	17305	2673	17138	10317	7589	11673	3016	10616	12920	20310	15704	6396	19645	13639	12288	7793	8887	10249	21439	12960	16980	54	12758	14160	22110
201597_at	13670	4726	3854	635	17293	4299	13517	1540	16248	7711	1367	11907	7948	578	12195	16016	6643	15234	9906	14320	19489	4543	15135	10900	20357	13081	11664	10820	12864	6627	17262	10711	19486	9314	17306	21144	13730	9220	203	17945	19936	7459	14769	1271	1799	5277	13994	18718	13866
201598_s_at	17667	7417	4881	5655	16699	11311	21860	6186	17751	15209	17295	11092	21197	1828	14331	21032	8775	7109	3246	7627	20350	528	19263	10504	488	3434	21777	7113	19083	20493	6693	12623	18173	6207	15172	9011	17621	5743	3180	11383	19986	20784	19220	1476	16381	4882	9230	1172	2175
201599_at	10908	18527	10521	6030	13023	21378	12688	15833	7705	2003	21694	18941	16138	20072	12071	18764	21439	11196	10752	16625	20044	22042	462	20507	14718	20519	18015	20434	5500	2173	21730	16695	15407	15005	828	21358	3649	4733	2817	13587	4184	14685	828	19122	11214	17978	17248	21110	10239
201600_at	6858	21547	294	12573	20405	16728	16114	10014	15109	1968	10697	18190	20992	1714	10802	14697	19975	1821	13595	3918	6687	6159	4252	12990	9183	5116	10233	20241	10618	21203	9748	21416	20796	9019	18013	13904	20101	13205	10349	3666	6804	17914	17112	8577	16907	11738	17160	14886	13937
201601_x_at	694	11452	747	17312	17799	10	6566	2468	372	16051	9562	17302	7455	2349	58	12201	7970	10480	142	19905	21306	3228	13163	2675	462	2269	8261	33	2348	59	86	6383	284	20065	16147	17107	2870	20569	1567	8248	400	9697	20020	2648	11124	20875	3381	17832	5
201602_s_at	723	10804	21884	2510	2846	325	11637	2554	1846	21923	7392	15843	17521	13565	16074	10641	8704	2023	2048	12727	19634	7039	13234	8295	1136	1778	18294	10760	21717	2487	8220	19173	18166	21075	18815	1057	1558	2861	8502	9709	21593	9950	20153	21556	20071	1256	15413	12196	10341
201603_at	8201	3909	21196	6112	4352	17750	20659	6599	1983	4238	9881	7496	12633	12949	7491	12370	7790	18724	1685	7481	19649	2778	12411	20575	5257	1505	11612	1614	16317	3922	7416	21444	9267	10368	17459	2921	6157	6604	3294	13663	21864	18707	18564	15285	19415	4293	10995	13469	6372
201604_s_at	20861	345	21775	15950	10348	7717	5887	402	15973	2485	19583	19270	6944	20485	2360	6958	1820	17882	4004	21121	18198	5716	10823	18667	1843	8151	4573	14823	2005	3596	9585	9761	10200	11308	19589	3277	17343	6338	721	19238	20616	20770	15629	19380	7457	19677	14451	16458	10022
201605_x_at	8917	5534	11860	21130	20604	3615	21034	2282	16970	10107	17199	2821	4813	14574	8552	1283	4356	8869	7435	19059	5474	21826	10795	20686	5048	9518	12494	5116	19356	9416	863	19458	20640	2302	3536	17816	11192	19097	9256	11398	1359	8905	19306	11566	17920	15549	20206	14423	21167
201606_s_at	21575	20149	1777	1471	17693	7548	2813	11238	1673	21612	11861	7858	20784	18767	14991	14828	14449	5743	2526	8940	16324	13428	2197	7711	9126	10887	8830	20748	21267	2919	21565	21021	10087	20999	11240	10699	20985	19584	11556	11035	14507	15317	19168	21116	16923	14045	9422	15273	11492
201607_at	18162	20755	6038	6878	9858	8885	3137	20973	2499	447	20603	16173	17804	13928	14254	5942	10227	16359	11203	8350	3307	15676	16968	8074	14378	19586	6979	6798	21797	6678	16782	14763	8856	10867	18980	11624	19280	17401	2798	20627	13049	9532	14716	21469	11952	11218	17298	18191	5383
201608_s_at	14190	11810	2957	452	17285	6808	1141	8304	3907	1101	10068	8793	20775	1771	2746	21542	4955	5540	6616	20498	12259	11537	5190	11271	8066	3176	4991	16518	3902	8644	13897	20164	5324	6428	9074	6664	17861	7819	8883	15943	712	11771	19541	15026	15390	13760	13132	15002	15421
201609_x_at	9715	3689	1221	6241	21135	18531	12820	21336	5460	4111	12000	18399	11307	13223	9446	13074	14258	9540	7116	16096	18784	6654	9884	12538	9270	2799	5234	17519	10505	10362	7357	2490	6600	17950	1279	6137	8803	21939	3513	3462	3193	4892	16799	12912	19542	17693	18091	15456	14006
201610_at	8354	20764	15454	12371	11162	9631	9506	10928	10663	15971	4214	5488	17070	17064	10307	18100	7992	12531	3846	12397	5861	9930	9526	10693	4646	2231	19215	20439	5834	8627	10400	2705	14934	12522	10191	12731	10333	9326	6148	14296	15341	6972	12071	15271	3816	7737	1675	9354	11742
201611_s_at	1349	8714	14657	1115	20922	20892	7691	4394	12790	4992	19572	16284	13616	14382	16957	19484	19460	12399	5005	19491	17720	15447	1605	12076	16670	20390	7458	18702	18998	15395	8405	14587	20192	19943	3208	21176	14222	5357	12902	1439	4096	4978	20428	12973	7157	9776	18289	17583	13475
201612_at	15188	17899	2600	3162	16207	19557	15789	7373	13610	17839	11752	2188	21832	16209	20055	17883	19009	19116	15211	16164	12445	12754	8963	9681	4347	20843	9660	19455	19111	19189	1348	20946	12712	18167	1808	20897	15626	18071	8837	16254	18856	20568	21418	6301	17214	8537	20533	21290	825
201613_s_at	2283	21519	298	8722	3177	5995	20444	4507	13682	2674	8174	14869	5329	647	1555	19386	13062	565	4108	14163	10098	7354	11264	7153	4343	15722	20968	12189	9794	20057	8496	12499	19087	3016	21332	19963	21135	17330	12189	18600	10614	18357	13607	166	20720	9942	9752	19980	12767
201614_s_at	10793	17874	3182	13152	21978	21567	5015	18026	12167	5159	19390	7897	14333	11416	13373	15774	4644	5179	19523	19108	21680	15381	19239	12658	3382	8163	21180	9340	20299	20299	13774	6896	12322	15615	3109	11305	15996	11556	2607	13540	3312	536	21158	14814	21760	14981	14993	17288	15864
201615_x_at	20864	7288	19501	18976	4566	10007	14728	20125	11027	3894	12956	17603	6593	21771	2529	16885	21079	606	3759	5021	21639	2162	20338	14133	11121	2385	15189	20202	12127	8860	1888	3510	1506	1654	1991	8341	3400	14512	1096	16705	19885	10301	18117	21944	16985	11406	21377	1687	22134
201616_s_at	21253	13302	11708	9804	6103	8420	1266	17956	9276	10223	6558	21210	6680	22052	13554	14579	21002	3422	1700	3116	10370	6588	20224	21223	14498	6953	19430	1668	7200	11791	1220	12139	10462	1904	9861	10472	2274	16839	2650	21007	20115	12146	20525	22038	21459	16050	17962	11449	22154
201617_x_at	22149	15594	12586	9340	18161	12806	5519	1682	17256	7208	22093	8011	1330	22118	14737	4270	21532	19232	3700	3642	10867	9228	21239	20803	1107	3163	6729	4933	12942	10133	1102	16444	13871	1683	4124	9421	3179	6719	1125	16899	20618	1287	7098	22035	17578	9826	17802	20178	21633
201618_x_at	5561	17267	3629	13239	21603	20676	8227	15114	2770	10499	6885	3217	11465	3875	19731	20225	17844	4827	16392	18566	18184	3225	3494	9577	6252	10003	18704	21696	19072	19133	18366	14155	20108	1515	20148	22102	18066	7563	10047	8701	970	13219	14109	4123	20808	5414	17176	10349	20739
201619_at	18999	20271	2854	7795	20954	12910	11466	9414	10171	1950	20828	11026	16571	7270	12371	18610	8685	21614	21493	13971	8627	15711	12565	9098	11015	18773	3787	11073	21345	21059	4181	17872	13924	16001	13054	9772	20544	20294	2257	11486	15373	19124	18718	6562	992	11702	12368	21319	9543
201620_at	12519	14864	11978	16405	21489	19866	8400	9903	8287	6722	15126	16032	7790	17660	8931	12131	6531	9507	20832	10296	14332	17416	5413	10002	10373	12311	14141	11707	858	6567	16247	19534	4032	3736	3307	17611	18940	10261	841	14857	8283	13809	3843	13537	11508	9040	20115	10576	18528
201621_at	14200	18806	17427	6727	1432	275	15228	11510	16860	5604	9121	14509	4601	7916	11853	18017	4798	8874	19027	10857	18637	19356	20154	21365	19466	8737	10825	9421	7386	19694	15991	14514	5752	1194	9381	17557	12498	6546	9756	13706	5294	4828	18355	17649	9008	267	3522	10674	19431
201622_at	2258	20619	1858	14957	14050	16874	4440	9482	13171	5673	2735	9025	3850	499	13810	7194	19350	9503	21113	8928	6645	11831	4243	17215	4563	9371	11018	19509	17760	20301	21726	16361	3091	13057	3964	21037	1941	3995	4653	6718	5256	17916	15738	2779	12090	12751	16769	10316	5641
201623_s_at	16362	15686	1100	2783	16094	11089	5279	7689	8961	21130	17575	13320	349	8808	1169	10436	4676	4561	5091	13132	20379	3004	18031	14390	4529	17168	5258	15455	4727	18223	64	3346	5461	22152	18086	15579	15578	4638	12158	10855	19134	4359	21483	8338	12487	7332	9673	16763	2407
201624_at	20756	10957	21926	19425	18069	2661	3729	461	4282	5367	21300	11275	464	15544	891	8877	4991	20494	10818	12540	19045	343	19061	16236	18670	12420	13191	9265	2324	20827	202	12111	11551	13710	7112	11219	18309	4046	5794	14099	20936	4300	21674	14345	12506	13065	9171	14826	6843
201625_s_at	22000	8785	6808	15716	4296	1522	6035	5353	14297	8993	2283	588	2089	15073	1660	13678	12822	21951	12111	10934	7503	4380	21795	20220	5051	11252	18096	17968	18032	371	4730	544	5713	151	21247	17607	7291	3809	4090	5748	1927	2243	985	1711	3354	16516	22008	11757	20130
201626_at	14652	10607	5503	2441	18224	3169	2819	554	8111	6430	2868	9975	504	11500	1224	8831	15451	22004	20320	19562	4891	11282	21815	20638	2545	10310	11942	13139	18527	291	9841	7593	17970	77	21502	20668	4089	2009	127	1487	20760	141	174	119	274	9725	22156	21990	16637
201627_s_at	18663	1965	5038	14358	20890	3646	8866	2179	12578	896	2773	9384	192	16276	912	2182	17029	21888	18754	20789	3517	8834	21410	21452	2314	11102	10915	14621	17992	526	8304	10567	16089	434	20835	20409	5489	1015	94	6148	19619	362	95	143	243	17541	21825	20786	21559
201628_s_at	16004	19529	3467	5532	8779	12978	7742	17099	18550	8784	17833	16172	10544	13246	3591	18351	17889	19126	8301	20758	21155	22006	18336	8198	11021	15410	15269	15192	2886	6638	12348	19146	14259	10678	2604	3838	21502	14229	14113	2432	15100	17254	12970	18975	938	18329	17764	20837	7752
201629_s_at	21876	22028	6906	18366	4093	11404	213	3321	4896	2046	11211	22155	20498	15094	6651	17345	15736	15372	13205	16545	20661	7734	1100	11099	9110	6610	9252	14837	11578	18926	19647	2701	15912	10049	15705	4640	18760	20609	4008	10350	1572	17906	19367	5863	6791	21166	20546	20518	15700
201630_s_at	18957	14943	3017	4717	4790	11950	19312	14624	17846	2160	17962	20897	20237	16304	16698	13227	11796	19559	5590	14866	13864	12718	1222	11369	9056	3326	2048	4973	21824	16687	20444	14806	8943	1824	15703	6922	20889	12393	9869	1923	17795	13191	4349	17159	5813	10507	19289	19454	19745
201631_s_at	3473	11088	17327	1721	42	2812	3873	7568	21554	9090	169	91	2440	15522	7694	2453	15894	15247	6624	12112	9365	21633	2522	18709	10300	21455	159	673	21760	807	18946	3779	13582	33	21286	364	470	677	1863	7	11409	2325	224	11654	48	11114	6092	7718	9758
201632_at	18136	8995	3218	575	17888	14748	18540	17531	11332	5386	19228	20925	21282	21192	11731	18114	12370	8225	18533	15567	19974	2275	3455	9950	1210	11049	639	7410	20356	19039	6272	18508	18170	17890	2461	8816	21597	21251	6268	9591	15984	9676	19064	18805	17689	19754	20121	19510	16889
201633_s_at	19263	16718	419	14074	5735	16700	187	1525	5468	1040	13118	21810	14469	10640	4010	9909	4075	10655	21569	10539	8230	10691	18224	12430	4041	9074	3280	14937	6154	12195	9137	3561	18305	13660	18761	8618	19387	13127	2533	4951	3486	10385	15691	3054	15576	7965	14340	21644	11269
201634_s_at	6545	16935	808	6623	4264	9735	839	489	11089	4680	11639	8188	17669	19024	11170	15404	13479	20585	15701	603	17844	6903	19565	16383	2127	9026	9058	2432	17821	12567	7035	17813	19881	10079	19335	14376	11033	21593	8571	17647	16793	18831	18491	4047	4859	8725	14596	21952	11619
201635_s_at	21945	16990	673	11308	2180	7748	9234	11246	5642	17136	12924	14241	12701	21737	11484	6451	21414	553	17288	278	680	9469	4935	11429	8885	4492	15522	20607	21013	18839	10944	3563	16905	2264	20572	2260	20794	18232	17668	12544	15794	17891	16042	20323	19970	19504	20204	19634	20119
201636_at	1321	1893	20713	908	1542	8021	10049	5190	2439	12705	14655	1400	11227	18394	11378	10242	4972	21122	17185	2179	5089	113	3668	20927	17220	913	12399	10131	15186	4900	11040	19547	2835	8928	20117	3405	16936	2899	6137	77	21573	20004	17899	13721	16406	13475	10402	12249	1047
201637_s_at	4801	14044	1171	346	4266	9774	16930	2639	11591	5156	19295	16573	4513	7534	4825	16802	14470	4110	20808	5046	2355	16470	2623	20204	17617	740	18995	15725	15195	20727	13500	10726	13291	6712	21568	4204	16062	6703	6085	2675	18764	12493	19684	6382	9424	12263	18527	19901	14463
201638_s_at	16959	14823	7251	12580	2579	8566	16066	10516	14952	8806	8245	1840	2168	16000	5484	14722	4626	17865	9897	9469	5840	11395	20033	21504	10585	11347	9237	17028	12466	9727	3575	6943	21400	15476	4134	19763	17335	12500	4226	16982	17807	19138	5186	5856	18453	21590	8991	3144	16791
201639_s_at	9951	15124	7247	3259	21960	19610	20763	19002	18402	18453	3579	3605	13587	9185	11657	21157	2981	1866	888	21211	18971	11123	8065	19710	1411	4467	20564	10977	9959	22020	12269	10005	20503	19655	13866	20267	8919	17142	7476	2878	11090	7736	19841	2606	10217	16411	11415	7155	5049
201640_x_at	12303	19601	7817	20074	2079	4365	16829	20003	6492	14409	8354	16895	21198	6989	19357	17994	6008	3398	19713	22124	22040	1707	1699	6639	4428	13537	10146	2860	257	21060	3082	13484	14333	5432	3659	3450	7582	21358	7352	1331	11484	9744	5793	6227	19295	21369	19962	10623	1356
201641_at	3669	9011	5943	6886	15282	801	7484	4596	18	4822	7108	19273	18240	2251	298	3523	13239	7095	432	8397	11097	626	16033	798	25	23	7128	2389	5436	718	11	10880	4527	10127	11884	8804	11691	20339	3247	1046	1544	19288	18510	4079	9388	2380	1082	21504	19
201642_at	9438	434	17734	615	14677	8153	14438	1435	14483	12293	6445	13775	4735	7783	2742	3839	15825	7978	4790	5518	7690	12409	9651	21212	15722	1935	10213	6894	1416	14906	5559	15692	16836	599	20380	17335	14600	78	1479	14584	472	7687	20985	1366	2449	13829	17678	14893	3331
201643_x_at	3105	7341	8029	1040	20692	10638	16885	16821	18119	20212	4622	17821	14335	1569	18389	18329	4692	18322	7133	13795	19742	16426	12993	20838	17619	18330	2093	12972	5489	19641	11157	19862	4385	14560	16179	3504	20003	14249	3016	8786	17747	21266	14969	8864	17701	11475	7982	3850	16473
201644_at	19003	19708	2189	13788	16955	11845	1964	6705	2510	5991	3565	6921	14259	3589	7407	5923	20516	14105	17982	20068	15752	9480	3465	19350	6327	10023	17806	1848	10353	2938	20092	131	20390	9679	18495	18823	20037	17798	4933	15606	4166	4573	599	9743	20197	13245	13455	18367	19922
201645_at	7250	474	7109	8048	1509	14270	634	10573	5733	15504	18411	361	5780	20802	605	12017	7572	987	3624	21597	11382	19910	15962	984	1318	14385	17611	7536	607	9331	4383	5632	5064	16256	6742	5551	13819	2024	7194	10572	6675	907	9134	20909	19720	7068	2293	8610	2263
201646_at	20429	18566	22094	10764	19677	13552	1656	3190	2871	9395	21818	11742	19236	22027	11607	18829	20716	5858	2086	741	8151	5777	20405	14918	3739	7812	3949	3031	4209	2172	182	16621	18028	9744	18089	12821	15559	20928	1140	18755	20869	5501	1279	17878	15895	21863	4210	16628	6273
201647_s_at	19073	6860	21991	13878	3357	3014	1815	13202	1539	8997	21147	7679	16530	21359	8250	9789	18509	19058	3026	7635	9336	4705	19177	5512	2919	15478	10055	4255	5186	585	4862	4814	13209	6001	21018	7055	16669	12833	3160	19146	12260	10667	5866	15462	15607	19278	7431	11625	3336
201648_at	4683	10708	20564	4811	6264	905	9074	7067	15082	5448	21101	7263	2492	19121	2269	1722	7856	19220	2186	12060	15539	21944	969	603	19288	2295	8993	13659	1442	3959	9934	20181	597	170	3956	19332	370	6329	6466	7197	17499	20138	1290	17030	10825	19387	14899	11623	4127
201649_at	4052	8585	525	20956	7789	1357	19281	18808	248	7472	4672	20678	13658	9958	1398	2624	2353	10986	33	8614	3419	1492	14623	122	98	356	12272	497	1328	355	10	8267	8923	18069	21851	16074	2865	18958	3132	6364	7869	18864	20810	4653	15427	18690	757	6891	331
201650_at	10345	9064	15948	13329	12497	10304	4662	4785	1938	2260	16222	8924	8173	8938	16437	10842	6232	11	660	21370	21277	12578	11853	21198	2038	3236	21511	16618	4072	7779	4982	13504	7508	21042	22159	15642	5610	16784	631	11469	21287	9471	21854	3005	4398	6660	9888	12980	10875
201651_s_at	2040	3958	3563	143	7407	10548	19845	15582	9391	3344	14178	15197	15655	9061	20414	19675	19816	5260	15360	18163	22009	21553	20424	19240	13599	15081	18719	19074	6858	16976	8744	21430	12521	14041	17987	4967	5794	20346	3035	12784	11766	19620	17226	15317	14712	3044	19243	17319	3697
201652_at	20805	18233	2052	7619	5529	10693	13215	5888	4484	1372	15989	12962	19076	13954	10298	10493	9615	19064	7864	20189	21053	12025	2501	15905	14310	10759	10357	12595	21873	8354	4164	19545	19953	15873	17811	3469	19560	12189	5057	15127	18057	21810	20908	20287	4741	20756	18381	20789	9964
201653_at	17785	16607	10917	6372	12895	2925	2478	1914	17369	2840	6644	17860	19071	17336	12568	13102	9910	20983	11381	14894	15759	8576	3328	11096	17195	15770	2242	1423	13179	15729	10632	21665	20252	10086	4973	269	16765	5681	6175	9265	14422	18168	4400	12698	7882	15937	13418	18981	13632
201654_s_at	16346	10048	11528	18865	14883	9669	3178	10914	10993	17696	12785	8445	7212	12074	13561	16731	14847	8166	4925	21368	21010	5064	9021	14911	2292	13468	13967	21586	14507	6353	3912	9473	8436	5031	4859	6871	4508	12576	7426	13306	6732	5213	18282	2753	19921	6402	19196	6176	16883
201655_s_at	10745	17007	14022	9117	8509	21749	19661	19438	5957	21001	3926	6474	3434	18970	13181	18641	7396	951	13452	20395	20714	6229	21281	11338	14839	5214	20469	16549	3525	2576	20437	11130	20714	4821	868	14437	844	11298	5935	2116	3171	9092	18853	17412	15651	813	20576	2121	20362
201656_at	8771	19978	9628	5965	8157	21208	1635	343	13267	1218	20302	8166	3215	19523	3953	11572	17414	4564	8881	1788	16644	9178	18670	19725	17373	764	18115	5471	17618	10027	16431	19914	12980	10216	14260	5521	296	7619	8480	14574	7937	9703	7260	18366	9926	9811	12315	19773	242
201657_at	15532	8581	3850	19193	17573	13681	225	2210	1884	2169	20347	14304	14437	17092	8042	7025	20492	19515	20391	5333	16937	9204	17439	15708	10161	14723	10501	11310	21056	12398	3186	18113	16875	9937	3763	10797	17912	8306	1690	2773	16327	10642	2962	9123	18430	12086	12917	15365	2703
201658_at	1696	5389	7218	3650	13757	13530	19365	20888	2901	17759	19385	6546	10286	9576	21140	11787	20960	9179	16521	15342	13601	17776	11277	12260	20228	18190	7632	8893	21190	21233	1905	12884	18771	13462	6899	19266	13815	20688	1135	15716	19823	1157	3888	5640	10478	6082	10348	19426	5202
201659_s_at	19396	18691	3849	7470	15809	8005	3312	11865	1592	3111	13019	10749	12086	15611	3994	5892	21143	12050	21346	6281	10583	10679	4987	14612	8048	21159	10385	18664	20218	18028	9922	18458	13030	13980	16200	15760	13332	17040	534	4674	12498	18873	19467	18482	10623	18149	17228	15610	17983
201660_at	4779	5578	21636	679	16868	15642	12517	14442	1047	2924	19836	20957	8934	19013	21246	15823	12832	19728	18700	11911	19487	529	21153	14290	2908	18170	17158	3103	21379	5993	3051	20841	18294	20382	15477	22050	2600	10262	270	1011	22057	5410	21341	13499	13458	13136	21007	19129	1990
201661_s_at	19141	12085	2182	3960	16786	20185	9927	3231	7378	13437	21304	17409	19211	21049	19583	11800	11739	21055	13379	17989	20578	579	21401	14418	16478	12017	19607	902	20675	7829	1531	21804	17358	15776	19964	21535	6029	17548	33	7957	22104	10110	21838	16959	15865	3795	19545	15174	6062
201662_s_at	3475	12260	3940	6425	15010	5756	1813	4725	229	5252	20578	20999	10513	20744	2016	12027	7337	14561	15336	10644	3269	7866	18037	3228	789	16906	17917	3869	5806	1738	3140	14755	5739	13750	19638	20674	2886	15625	9	13332	20822	14900	21443	15210	5503	13178	19055	17160	15233
201663_s_at	21725	16256	3019	12159	21608	5338	2763	14880	10648	4383	21004	9386	14342	20362	11120	20443	21931	7139	9052	7237	6191	4882	12334	21651	966	1265	14695	11030	5668	21783	4007	15410	4912	12038	15208	4676	15609	17746	5020	1220	21584	17102	21725	8259	14692	20833	7617	5211	21557
201664_at	18922	13146	3111	12076	21813	7976	20104	10286	8509	8867	21682	10231	19966	16035	17361	10787	18569	6855	8786	20299	20600	2780	16693	21623	1060	506	10782	4839	15764	21959	2383	15583	9591	12160	15568	15637	21136	21163	2089	175	20621	18484	21560	11268	8878	12688	5941	9618	21382
201665_x_at	16121	11918	8095	5205	6616	16323	16954	4996	17852	6935	15866	20510	16934	372	16695	10800	10923	3636	15566	3210	6771	2234	5802	12852	14270	15703	10393	12095	8410	18276	8026	18283	16411	18771	17536	18282	17588	7153	12645	16468	20774	9187	13706	3378	15536	15056	15257	8850	19549
201666_at	16077	1995	22006	15455	15920	12125	13463	5747	11717	2137	1828	21013	2429	14027	559	6440	200	140	9864	19556	13354	5092	7748	488	6055	13652	17641	5737	3247	363	3693	932	9724	20966	19987	6955	5123	17970	370	13090	3196	6914	15774	12737	15887	9228	6732	17316	1279
201667_at	2818	8747	7957	1993	4592	16870	2147	4252	6666	3228	21792	16783	18323	16582	10713	2209	19574	13918	666	17205	18406	4249	17651	12147	1031	21856	14957	11058	12766	13238	2304	7594	14129	2348	22160	7222	5137	8277	1058	15742	11234	4975	656	16651	8031	5552	3792	17249	20426
201668_x_at	21897	11448	20726	21151	8586	2016	935	11771	15216	21599	12264	15317	660	21259	999	17372	12737	1378	3857	21987	21852	7910	21618	21951	223	7214	15720	12779	17233	16023	3202	2355	1871	8537	18162	5187	6206	17229	3436	17448	8689	7420	21737	15861	15280	18687	20876	19029	5871
201669_s_at	20001	8091	21371	6063	1108	719	3366	1173	16178	1842	20219	3453	3760	16770	217	3569	7296	4241	3681	19641	19685	17173	19642	20554	2977	8645	12239	7057	10160	4252	3056	7730	4266	753	14823	4758	668	5895	5134	2572	21387	6374	19340	12008	7371	9035	17804	13179	11313
201670_s_at	4145	6436	22069	6193	6056	836	9695	6020	17774	21681	20759	3054	1679	17323	437	15121	3077	2396	532	12999	19892	20930	21444	20614	1672	4974	19086	7393	5032	7235	2905	8573	3559	1312	17006	6671	3146	526	2465	18164	21016	3302	21847	9695	7464	2918	21471	20536	3422
201671_x_at	19893	1950	2597	5218	9224	20323	4005	12366	1318	14746	21817	1634	12281	20967	17187	2705	13225	18915	6570	5393	5989	9747	3569	20185	8832	12604	4048	1217	18710	16798	6928	19581	10641	17919	16634	9414	1080	16716	515	21830	21493	857	17278	17974	19808	2498	13203	11157	3061
201672_s_at	13422	6435	999	5350	9657	11683	3491	10748	5372	5100	21518	17128	5163	18115	1180	6115	14453	8331	17651	3652	3049	9864	4855	15510	4965	11513	7174	2192	16888	5965	7309	19850	18786	17540	6923	7038	19278	20910	295	2631	16591	8188	18362	20936	16169	17935	13643	15934	1848
201673_s_at	6087	4395	19790	11017	5503	3134	18414	18765	21358	5545	6033	4533	6113	16149	598	12300	5373	2149	10750	8359	1522	8281	7148	5516	3261	13210	19579	11323	1805	17288	2904	20295	17715	12205	14534	10917	7842	14798	5593	17303	1122	15156	21034	17357	7054	12483	10771	20337	2058
201674_s_at	12608	19073	1803	3614	21387	19787	12506	10303	14958	21339	7426	5800	22111	3690	20437	21850	11140	18720	19278	1922	6207	5275	2771	15598	12484	5471	1553	5537	16363	20888	1070	21049	14021	22080	4222	12712	7836	8403	6859	809	20305	17710	12786	16717	19876	1228	6998	6270	2385
201675_at	6521	19998	3789	1052	19723	8492	18084	21299	14607	18577	10762	16482	18371	21626	21877	21972	550	21221	16833	4466	12797	2199	5591	20557	6736	6538	5492	2880	6067	20164	9959	21814	17940	22064	3660	9812	4756	5076	6826	4140	10369	17657	6059	20422	11229	5026	7430	6207	4263
201676_x_at	12642	4778	8522	18322	2212	4749	4726	12519	11465	2635	4673	13629	8478	1863	2472	9741	6543	19547	8658	11939	19969	5883	2523	13955	7772	2913	6901	11818	5258	1616	8143	19015	8108	19274	18012	6240	15492	9419	1788	2256	7355	8642	7783	9023	13737	19851	13962	14289	10207
201677_at	13102	7448	3034	16289	2020	19447	21735	10255	12074	17433	10553	4246	18898	4396	19987	8588	11064	18001	970	4973	13122	21687	2604	8619	14168	3975	4892	6011	18131	14822	16169	17959	13170	15058	1037	8617	17454	272	498	9527	7459	16490	16197	9951	19506	20130	21897	6584	11173
201678_s_at	6059	12670	635	2105	5099	12171	17160	10848	2676	6695	2898	19218	16481	8628	15725	3529	10221	6472	1200	14209	5240	21207	1019	4090	1018	4893	15866	12457	18351	17120	9163	16057	2470	21986	1191	1041	12801	17444	6983	9101	2730	19542	15214	3047	13474	6720	19687	19779	20019
201679_at	20299	4344	8273	21843	15374	9756	334	627	13733	1225	11178	17670	10198	19957	5890	19819	11549	10117	8759	10923	10648	5791	1163	9910	3031	2806	21353	903	488	1852	20785	14732	5110	3568	514	8905	3934	519	8760	3796	303	8148	811	19717	22001	21547	12868	8578	15177
201680_x_at	4817	8508	7158	578	15171	13581	15627	17772	14348	5422	4603	12843	2033	4309	2105	12016	13407	2251	7734	8942	6012	11245	188	15040	8527	5335	21757	1629	19593	2724	203	18009	12506	1952	10607	4606	21440	487	2923	7385	5331	15136	1008	16733	12198	1646	14597	16120	17752
201681_s_at	5489	5849	15451	791	3176	8567	2831	12923	21544	7821	6182	20233	20075	14359	6301	15567	2906	19420	15304	14858	21559	5333	11753	21784	12978	3301	17916	21220	316	9652	1625	16922	17921	9883	15350	3856	14403	16705	11935	90	17652	14196	18453	19034	10783	3942	20528	3597	19136
201682_at	1184	10369	1626	5447	19340	2501	9137	18835	9080	16170	3488	8861	11844	8084	6070	19341	11762	20605	13777	2416	3878	8759	3144	13522	14638	9658	18558	18065	15414	21274	11530	15697	3128	14885	6544	5010	9777	19179	8397	21286	21080	12340	18276	7065	12312	16103	18328	18487	10588
201683_x_at	22014	19337	4173	1552	10860	8570	339	1483	2926	20711	13496	9687	11456	21014	6270	7396	21017	1537	9179	1651	16177	21182	9686	8176	5009	17641	17501	3696	22131	7226	17527	13409	18203	8454	17809	1280	19413	22048	12270	21642	2752	7813	18668	13239	20960	13432	12009	10820	2568
201684_s_at	19010	5032	3574	9058	1886	7343	5591	10920	4347	539	5666	2364	4971	5736	9002	16381	11373	10403	17130	11525	10789	18498	12068	6872	11638	20091	369	11872	17469	9603	11022	14487	6552	15792	17550	4356	16422	3117	883	2327	1611	13783	14631	4470	17525	12912	8132	10481	3920
201685_s_at	16784	13119	20787	13745	2776	10281	19034	2963	6211	10857	14036	3668	7408	4315	15355	9427	10514	10079	566	18033	9099	19497	9697	11267	17765	12680	2772	3626	18166	1938	4646	18127	621	15774	18892	1533	6739	1856	9144	20766	16006	21108	4671	19699	4129	2236	17858	9268	890
201686_x_at	21221	8723	2993	18207	5185	5959	3058	19046	12600	3154	16192	18801	19741	19762	4122	11520	11686	19446	21823	6800	9458	21384	7160	10464	18759	19492	17541	13332	20828	3715	20818	2427	951	17272	16781	3672	16429	16172	2371	15682	8444	7984	2908	19898	20525	21317	17272	16993	20536
201687_s_at	17875	16561	5660	5809	7260	16512	3820	2461	10492	4407	21225	8535	19328	19254	11462	12386	16980	16871	13520	10130	18924	14800	4131	17502	20029	12891	6702	12535	15079	9355	9972	19689	12326	16975	9595	14851	17704	11394	10091	13594	21543	20523	15974	21668	10500	6504	16579	14639	980
201688_s_at	21695	18891	2248	16685	16318	7486	3218	2705	13152	1795	18780	14387	3205	14172	3060	12215	20478	8137	3222	18018	20322	21938	9900	20154	12111	6849	5782	20759	17519	11041	5627	8059	4767	8047	4467	15881	16023	19057	1181	16126	16396	19113	8723	11414	6290	21818	19626	19119	19796
201689_s_at	18104	16412	4122	18980	16718	12737	13576	2707	10357	6271	21935	21629	2662	18174	617	12885	15881	15140	9392	15717	15280	21600	5057	19407	14897	11277	11774	17254	14978	1183	4268	9157	7865	7054	5134	16157	15228	14191	1025	9928	18413	14820	8962	11519	3736	18310	12086	20369	9719
201690_s_at	3382	19866	8678	823	16395	2159	12605	4279	12007	5967	20411	16639	346	5993	2660	10874	8694	4973	5661	553	210	20652	9121	19792	14703	11204	9679	21438	17684	6540	552	17893	2204	13891	5057	13022	11309	17308	1941	5227	20313	8442	8529	6957	2533	4864	7496	18686	2379
201691_s_at	11327	13972	8970	16273	16075	14770	12874	13425	14681	10927	21753	933	5681	14071	4750	17027	8642	12307	15283	16836	17221	20969	5695	16322	18483	6294	7804	11144	4045	8609	1427	15967	9764	15300	19309	14503	12822	14230	4940	7649	19170	17674	8701	12324	3475	16360	3822	21697	14332
201692_at	2974	21216	13744	11487	20999	21272	18205	11421	10848	5277	18350	15033	12805	14202	17628	20609	5359	4433	13068	8642	19023	11067	16931	9928	8812	6155	21720	18996	8414	14812	21017	4660	22020	19715	1748	19634	17257	16197	3511	2640	14337	7643	21581	3058	11532	18431	19139	19854	15394
201693_s_at	7227	12722	21878	2551	9321	22152	14939	13036	21422	19179	200	2	195	596	20969	17148	560	12962	15188	4646	3446	20562	20120	16892	11850	22036	8809	197	20221	17596	21669	20633	18654	1583	11107	890	10541	5436	1985	15	19	2858	16621	12	10604	1266	7832	37	602
201694_s_at	254	7782	16247	506	1293	21989	11555	8424	17090	17410	25	9	28	7	17696	15711	14	21530	7988	405	314	17601	18113	5784	2843	21460	1593	2037	22159	1261	14432	21427	21509	41	21565	555	13708	8463	1699	2	23	121	12828	13	2437	12521	11988	8	5781
201695_s_at	6352	2336	12938	7972	17651	20163	14352	14184	3077	158	17110	7017	153	8792	2217	10030	16334	20307	21608	2584	368	20604	7327	2034	5611	17705	4193	5721	21202	212	3923	1726	17050	1434	17229	4704	12589	10638	718	8959	1769	269	4094	16365	15198	20604	6560	17776	6563
201696_at	6332	11388	3181	7147	19332	5381	13199	4361	113	21881	9465	8998	4886	5026	2031	1723	8340	13914	10387	5109	5009	20037	1821	17279	2970	518	17291	21132	1003	2962	6390	21032	18688	21640	1667	1141	21087	5030	6188	5657	11368	20173	19545	3432	11042	3719	9827	4404	11978
201697_s_at	2776	18751	2253	8359	21650	20063	11248	6918	11122	12398	13961	12255	6903	3874	10124	8195	8233	2722	1201	20367	12678	2045	2599	18026	9913	292	18073	15999	21415	19956	5960	21359	20921	11644	1606	16992	17786	21800	371	2818	6948	18783	21522	9474	15818	14835	9718	11133	21616
201698_s_at	10155	17018	14951	10973	20820	10051	8927	7630	6151	4144	20359	17316	8880	8616	3970	3943	11945	19732	12755	6153	13153	10036	15403	16061	4989	9504	12279	21531	5559	14458	6489	20654	19129	4444	5065	4328	19572	3348	1591	14175	2983	9216	4999	11966	1541	17965	16481	13894	19224
201699_at	18730	17161	12770	5615	7997	7490	3453	5469	151	57	20618	15751	673	9984	9326	9453	6079	19860	6687	13540	20867	17858	2240	19451	9746	4327	6298	17688	21383	1418	709	21421	13128	14182	14517	1967	20785	936	68	12837	20370	20139	19230	11791	639	8570	9928	21959	10226
201700_at	5578	13954	1744	3121	19928	20140	18262	15777	1338	4755	13837	14626	21276	9800	10922	7934	5139	9163	1095	17707	7709	9729	447	18045	2788	16134	13865	1287	21931	7684	8784	20734	6625	21003	1131	4682	10899	2170	7768	12895	6565	7393	21326	1257	17202	8444	2389	20862	5909
201701_s_at	20144	20136	19326	6253	17156	12623	20688	6407	3454	6651	20849	1335	12580	7794	20913	13272	12805	21307	20574	4932	20707	3294	15649	18434	21339	20977	10432	9287	10319	11875	19414	9227	16416	17482	9790	2382	17897	2324	482	11525	19517	12729	1676	14773	7794	11815	17310	19743	12989
201702_s_at	22127	13294	6945	16467	21087	13774	3799	4837	8518	22115	4560	9202	16374	14926	7863	13763	9334	1176	16511	7843	14727	13617	10149	15752	9102	9816	530	4027	18984	5612	6987	12995	3277	20510	10696	167	11764	12670	14259	12132	8095	3994	16604	14351	17954	10096	8516	21465	15614
201703_s_at	20290	6641	6166	1682	20846	1823	995	10978	14096	1393	20920	794	1928	10870	7342	7779	15789	7919	20527	14673	6192	1790	9788	20890	3782	15667	4861	3094	552	4835	9892	21136	159	7056	2493	2132	4387	5466	11310	436	18367	13203	2804	7360	10408	1623	10493	18623	6019
201704_at	2012	15729	5809	3276	15855	16549	15631	20908	17219	228	1889	15774	16631	6093	20116	18038	9395	5269	11919	13819	21192	7294	8569	13385	8927	5529	899	15460	19223	16804	2145	19709	20687	6728	2556	7959	12091	11153	16782	3729	6087	12893	15123	12058	18016	4339	7811	14410	4217
201705_at	5045	16350	5755	4949	2903	12091	1642	1830	430	14286	6840	18990	17497	8443	2589	5617	19232	16422	4452	17995	16835	16993	14509	19156	927	12409	2691	7696	3908	4433	1114	20858	5075	14353	6113	544	21769	17891	398	17792	16178	9085	17979	5065	7535	13424	18377	13546	846
201706_s_at	8290	13648	2239	16091	4074	16803	12019	14341	2740	243	8636	15832	19332	16338	17727	6938	825	14821	2187	12544	8817	13010	20042	5936	13006	20916	7334	15063	7645	14676	20731	3966	16207	2698	6283	9902	19874	9366	7814	5469	8319	5289	17054	5334	17890	21176	21230	21456	2446
201707_at	5207	8013	3991	2507	2467	4072	14445	7158	13571	3300	1817	14804	15546	7875	21691	4201	16113	18069	2025	7867	12510	15704	9452	6865	17438	20187	4051	18568	12990	19904	3247	15045	12243	9682	4427	9395	19755	21875	4659	21757	19487	14959	20533	12289	15514	13662	18437	21065	1443
201708_s_at	11320	17431	4976	13668	21510	10414	17884	8683	15791	16332	13641	11967	10728	5367	8412	18620	14400	3747	17265	6040	3143	6145	21422	11774	18310	12190	13779	15905	7560	20323	223	8659	8705	17402	8642	15842	20337	19228	10972	13449	1034	9816	6947	6543	20208	19686	21437	12811	16226
201709_s_at	2471	21154	4529	20451	20337	19015	14834	12097	16799	17746	8574	16396	13497	664	18229	18384	4377	7049	20396	8462	8259	149	20036	18279	16052	7174	6284	11385	3120	19198	9920	14714	11600	20031	6802	20935	16335	13806	8817	640	4419	1926	16154	2517	13034	12032	20990	17276	7300
201710_at	3557	1769	18659	11202	22155	20973	8347	19829	8611	16243	16348	14414	5932	4971	10758	8514	3122	226	14376	4470	7663	477	42	21621	62	4493	15420	12523	528	16473	574	3347	2476	8873	2006	20324	3601	12295	5733	9209	9280	7407	20500	103	19334	5988	10723	8002	21749
201711_x_at	21589	14408	584	12776	4401	4519	9721	3245	6779	21836	20991	18053	1087	22051	1559	3920	19263	8924	5459	2825	266	7554	8774	16162	8094	14758	13015	6912	21303	14304	14123	11986	14516	481	17771	1687	19763	15839	1173	2159	18432	12674	15643	21650	20667	19546	20269	4329	18329
201712_s_at	6996	1765	5845	14612	6410	19825	1092	12759	4246	12652	22091	18132	271	12633	20056	7987	2868	20421	21916	5167	5881	2187	16753	18273	17756	13092	10952	1559	14237	17079	2284	15232	18606	16295	12450	14132	2902	6785	3479	10912	19147	9329	2786	18893	13509	16978	11480	17613	6708
201713_s_at	12109	742	3096	559	2873	9214	9134	2743	2074	4765	21692	17865	439	20058	13958	7680	21914	19176	12840	13167	11512	4274	4675	20703	19581	11925	13670	900	5331	20992	11026	20426	21121	14772	19762	2556	14254	2166	735	3678	19224	3262	18422	18793	15038	8896	17916	17654	7586
201714_at	10746	7302	1709	12956	20630	14265	5127	10718	5665	16940	20345	12054	7287	16846	14070	12241	15663	2856	10001	7754	18243	812	13618	16527	3219	673	9991	18139	7978	11847	4842	8161	20632	21127	3100	14101	20183	21424	4160	7640	9994	8550	21531	5105	20077	19750	11955	21028	2809
201715_s_at	6085	7632	21530	10556	1539	12845	1192	516	2996	5499	11996	3172	9299	8334	1961	16982	160	4320	10367	11884	2587	1946	1685	9024	5575	11797	20005	1800	2500	4240	10984	13130	12460	5701	5329	1887	16300	3303	13287	4425	9273	20150	7745	12897	17164	16948	18782	12792	21508
201716_at	16709	13424	7219	6821	19348	5605	15757	15862	14002	10826	15296	16599	19478	5053	5347	16316	14930	7573	7701	1600	602	20159	9681	3603	4723	20360	5857	21289	3883	5144	539	19051	13109	11494	1089	6398	19253	18602	8745	22093	4332	20954	18411	6210	14067	14667	16627	17494	20273
201717_at	5473	21188	2970	2229	11740	3967	21077	18595	1195	1943	202	14282	13303	4545	14920	20025	5049	10672	12047	17253	14021	3172	2078	7960	5741	19150	225	13736	2226	19699	6314	20071	5179	21332	2950	455	19655	20057	15182	4154	14947	17379	3394	7075	17793	18453	19509	20560	555
201718_s_at	21641	9833	7210	19919	17133	17845	5865	10790	10494	6059	20050	17298	3522	20717	20365	4251	21632	11427	6720	7132	7750	5914	2948	12518	10337	973	14789	19587	13216	10319	2885	2398	4649	21197	19053	3061	8297	10998	12684	10773	14431	19232	16276	6530	19511	21194	20589	18248	11241
201719_s_at	10782	9943	14616	13423	19495	21773	14421	11114	14894	9510	19672	767	7743	9656	22129	6514	14437	6529	1553	20739	9932	15605	6811	15234	12923	968	20297	19811	19940	11687	3376	12973	12190	21125	19653	6297	1295	5311	9194	10746	14964	251	19997	15939	5460	9911	15501	19584	16204
201720_s_at	13242	16413	3194	15371	17945	16091	10354	1471	9976	18670	18774	11361	10270	9399	7568	755	2468	560	5558	7925	4067	11673	8630	9302	2936	194	15693	13028	16938	3605	16841	14456	14713	1169	20476	20296	19052	9777	15105	14243	769	18827	4854	16339	18729	21336	6793	11247	20235
201721_s_at	2980	2340	5904	4705	8124	17009	15883	610	10964	13885	3624	5592	11017	7018	8296	925	9848	598	7684	11071	437	13746	17161	9675	1626	439	15664	10785	19973	1477	7777	19969	12101	7110	6040	21193	10960	436	7663	18024	8207	8669	4426	11353	21163	19564	15028	353	21912
201722_s_at	11027	2441	5831	5562	18371	13387	18498	10407	11460	677	21204	4587	20938	20102	21916	20213	19547	21103	9811	17624	21695	1743	14007	22045	10622	5571	6191	21741	13400	7971	8231	17123	21576	11009	3084	21455	8396	4324	3120	1868	21132	20429	4243	16636	7582	18697	10092	19856	14840
201723_s_at	20094	13748	1648	8427	13799	20402	3685	7340	5859	21459	21826	4953	21432	7659	20132	19157	18514	7593	18890	3723	15684	2404	7215	22075	2340	1357	6968	6585	21264	13088	11681	9578	20460	19326	5353	14884	20264	10035	7646	4776	13616	16853	5109	20100	8084	18830	8200	14940	19846
201724_s_at	16948	20078	5819	251	8518	16622	13705	13668	12184	2089	20153	8099	20914	20560	22125	13682	19725	17122	8823	6897	19270	3871	15355	22096	4239	9395	4766	14076	19455	5395	9762	18101	21387	12006	17199	20636	17163	2299	2159	8390	21031	11604	943	19442	11395	7408	11064	15474	8961
201725_at	18437	4300	1664	10723	20023	15988	6086	12540	2290	1905	19763	18003	18251	15953	2715	11936	7414	8591	17735	19617	13151	21035	2195	13842	843	18849	16529	19133	19941	9973	18193	13334	17463	3532	19735	12045	18704	21762	8881	14225	1895	15485	16889	20677	17899	18861	19236	18610	13112
201726_at	16907	8657	8630	8055	18518	19666	3600	5860	12812	10116	926	18255	13649	14455	15852	14180	13372	21446	13130	19221	18754	2660	3720	21274	5177	7622	8104	3560	2314	2939	309	21934	20895	20168	2565	21230	21006	7030	1894	3077	826	20734	18618	15134	14984	15017	20186	20004	18124
201727_s_at	21181	9995	4619	15203	20294	5696	596	11781	1818	2726	3606	15732	21355	6610	3389	19857	17152	6148	5239	16505	14183	1924	4799	15493	942	17295	5582	15336	7522	15442	15994	7112	18490	11856	998	3976	21492	11655	3212	16275	605	18780	17338	12174	18118	18659	21172	17861	18599
201728_s_at	16320	21830	1349	4109	10459	17726	18255	15410	9458	22089	12549	2874	22107	12363	13519	9868	20968	443	5003	4473	16872	15464	10328	3695	18681	7298	15913	4137	22128	19679	1247	4710	18159	16404	7379	16108	20707	13045	13991	22155	9007	14506	17709	18070	21879	6754	21608	14211	11886
201729_s_at	14390	9411	2529	11336	21169	20520	4213	5821	8230	16344	7669	6189	17343	14586	13417	16591	21003	19285	20823	19103	14423	5173	14601	4014	2692	6132	21999	7917	19589	21121	12375	20177	13137	10700	13507	14311	14567	18077	7063	2587	14628	20590	16899	18394	21434	6874	20706	17460	7981
201730_s_at	701	21709	20330	1435	19411	9047	15570	15011	1863	22134	21987	17766	20462	21381	14296	12341	21868	2497	5533	2512	17336	9669	4346	8979	8217	4284	21271	16151	22059	14579	9641	18715	4310	21978	2036	18397	5515	16965	6045	19449	21394	11666	19818	21679	22138	6371	12701	5071	17588
201731_s_at	5020	14486	8864	6760	19287	16804	21357	21819	4320	18559	21663	18244	13479	14860	13751	10318	15024	5256	16959	4944	961	1440	1296	20976	13700	2035	11882	21343	12329	20675	12251	19915	8883	6462	2656	21581	7069	3079	2425	16517	20076	20489	19911	20103	18493	17611	9212	7183	7843
201732_s_at	9573	17275	13971	21690	21619	20401	664	9367	6246	21481	18927	19592	13150	22073	20657	9617	21535	2272	19351	4334	19307	11478	18161	10976	6049	18112	13247	11312	22148	17741	1291	2035	11494	19037	20870	4631	8967	9370	7647	13347	20819	1187	5374	9167	19108	19852	17878	17219	11454
201733_at	5817	4530	7279	19268	17431	11772	1028	10247	18139	10820	19026	18954	16224	12164	13237	18968	9212	6101	14988	2197	13300	11596	19655	15893	15265	19559	9588	14694	21932	19073	1158	18373	19792	14364	21421	1542	15865	4276	3078	19389	21578	12541	1640	5302	21982	2742	20029	17348	2853
201734_at	2684	8237	13926	7884	19017	12633	4099	6798	19185	4138	21697	16742	12560	18858	20674	17588	18487	21303	13793	12287	14935	9146	19526	12221	10374	22048	7714	21700	18828	21111	2560	18116	19633	16184	21094	3602	8144	13544	1712	7788	22105	18320	2493	13726	1424	21259	18518	20435	574
201735_s_at	14164	6172	16885	7524	15173	10771	860	6232	7590	1616	9025	19468	7920	21315	10414	12342	13632	19457	21535	6761	12542	7569	18270	13116	6129	21007	11893	17549	17543	17242	100	11199	19638	7738	18044	4282	11808	11126	8945	6347	21256	20609	2247	19113	10960	20618	21207	18997	2972
201736_s_at	19573	2011	9730	5522	18527	6758	13031	9120	4004	3113	496	13291	2468	21484	4345	3940	15643	16170	10686	10041	11492	7641	19277	15599	2623	1739	20127	16090	6101	7939	6517	4334	1225	6407	8157	9464	11049	7903	2827	4074	11669	13357	13294	16956	11687	17795	12774	2704	14460
201737_s_at	20524	20123	20724	5135	12484	1664	14811	14285	12845	3086	21025	21241	6118	20547	21493	9358	17102	19646	20153	20548	19263	2960	18972	18974	20456	1394	11355	14134	8769	4138	2818	20165	21711	10704	14622	6675	2578	11775	12991	2660	20944	19975	15059	21386	21727	14179	19319	12508	16821
201738_at	18348	6335	18757	2092	12068	8059	4306	936	6027	6586	4229	2953	5569	18227	6139	16240	13869	19705	4115	21085	21340	4000	2375	8723	14179	20476	4416	567	17184	682	16673	4932	1982	881	2545	1288	14633	4969	248	4368	14929	7349	469	17071	13247	13537	14353	19800	3800
201739_at	5626	3453	6753	10563	21	21312	13359	20192	19746	5858	302	458	15175	2712	13336	12046	22103	21386	14668	20591	6128	2437	13001	13416	20223	1849	8596	13368	20032	16612	6031	16317	4786	13	16996	1479	13957	57	4609	14707	9002	1375	15527	4339	858	17632	7821	21691	16178
201740_at	20539	19508	1339	9404	20923	13355	16359	18281	6076	6213	2547	14593	21769	3445	18593	13932	4593	3209	8361	9208	4458	12810	3095	13458	856	10786	20130	17928	18653	20951	9399	20331	19886	19138	8249	13330	21594	18579	10177	15380	9646	16881	18371	4954	18556	13364	18344	17917	13747
201741_x_at	16997	15586	12488	17000	1382	8104	15516	18132	19737	13767	17858	9738	19976	575	18680	2337	6453	18518	2993	16947	71	20263	8746	19346	4394	9782	7814	6614	3121	13214	15384	3418	12399	17193	1264	8939	14570	13933	12685	5300	19052	14530	5479	3162	18531	13947	19558	9504	20796
201742_x_at	22108	7110	1921	10768	21709	11719	290	6676	11680	662	10850	21133	15683	17487	13854	10038	11422	19691	21944	1364	1151	16959	6933	15436	2560	8281	14250	17927	16389	5668	3260	9373	16657	6474	4948	499	20249	14877	7165	9098	18499	20448	3014	15692	18768	21457	20133	10106	22081
201743_at	11264	11306	13490	7758	14058	8953	5832	5946	19821	16977	7937	18182	21544	2044	3556	1529	7581	10966	5276	8166	5716	993	86	663	1537	2701	14903	2606	21377	4837	465	11407	3262	20252	405	646	15206	17678	8382	16321	2303	19139	5520	11247	7483	10926	7293	1900	14777
201744_s_at	15247	5126	13317	7345	13093	4914	18227	4076	4541	6853	10574	12505	12108	10902	15179	7637	198	2398	2700	6014	20689	7489	16668	4694	4682	3028	6169	14337	11364	8394	2139	15496	9386	7803	14374	4737	7614	17121	2506	3582	18923	2305	12264	12537	9683	9620	18041	18992	15552
201745_at	19349	10951	8439	4954	7910	4448	4531	1531	8343	2957	21529	20478	1706	18222	602	11343	12365	19789	3855	12629	20043	12324	4357	17063	12744	14387	14613	1400	12712	431	12564	10890	3228	15576	19155	1636	21816	4786	118	15811	21021	13854	5246	20873	12535	9338	11825	19019	2413
201746_at	1783	18977	10932	874	10440	5740	13567	4642	19633	14824	1249	20075	19745	7005	13176	20411	16394	7751	7550	12326	10187	902	16328	20367	7428	2104	19545	2205	8118	21348	1330	16262	16759	8987	18082	15686	9039	3990	11536	19746	2353	2003	17466	10212	15477	9783	21911	20313	16045
201747_s_at	19056	13599	17660	19866	2369	13099	1783	11721	1561	3020	18279	9898	8469	11518	5359	20802	12971	18695	4348	20845	10275	7858	5463	17756	5732	10119	21940	21578	1330	1879	3928	16802	625	9415	10788	673	4153	14711	7180	7353	3880	21199	14681	19925	15144	16555	16691	12343	7635
201748_s_at	9817	6337	17496	4168	3775	13674	17474	18091	5038	6583	1813	9068	1400	13744	4335	8559	2193	10000	2516	8555	7341	3252	9821	14177	4269	9757	2045	20602	252	4001	9955	21397	1389	3076	3911	1298	17815	12177	4754	12096	10938	21728	13604	17949	16525	3282	11200	5346	5918
201749_at	8468	1414	11342	6746	5386	4433	12655	15012	11166	6085	5064	4156	3206	9042	9109	5718	4870	19565	8815	2184	21260	15744	17770	7968	12059	7675	10270	2406	13453	5167	6063	18993	12023	4939	14902	11046	4171	2112	630	6179	2061	9866	18027	12781	19096	16947	16485	4576	14393
201750_s_at	12427	324	6632	6806	11138	2004	7250	236	508	9713	6616	10574	2262	6072	4281	7296	2964	10395	9545	16002	19868	15865	11773	6200	7118	9905	18740	1477	6686	2155	20438	853	20255	2478	184	5132	11958	14056	2687	2706	1515	8268	2816	11452	18462	4082	12966	18053	17731
201751_at	5970	4053	15036	2288	1461	1252	3563	1968	15528	6364	1736	9140	1251	20105	5535	7172	15247	17240	8086	11038	14197	19219	8486	6311	2828	13628	14587	26	4012	3254	9521	5776	5986	13841	14413	2003	1508	2134	8084	5152	8055	56	335	8851	612	4759	16539	18380	4364
201752_s_at	21083	21233	7037	11170	15302	10917	17448	13267	8467	21635	21031	18526	20342	21780	16760	15054	8764	1021	15241	11906	15891	22022	19380	12745	2016	14763	19876	21451	13891	18298	13766	19400	19730	21756	7562	19000	15016	18506	9789	12554	16400	20050	3147	11536	1484	18226	21421	20152	20365
201753_s_at	12797	20765	2714	5760	18859	18054	19185	4940	17885	9529	20648	16265	14522	13287	20151	21036	5169	20806	10870	21669	14722	21515	17407	12502	11040	16110	12701	20521	12436	18557	6556	14492	19160	21765	17584	21235	15742	16626	378	429	17340	11425	16549	12686	4067	12060	20548	21136	12885
201754_at	16247	18296	3826	1752	12522	8800	14537	17326	12750	3496	12578	18602	12219	2018	7938	21008	5756	18491	5355	19509	17524	3747	9654	8830	3341	7509	13582	13995	19953	2925	7889	17393	18064	7516	18253	16345	10967	16129	11169	18757	18079	12897	13101	2781	2992	13163	13326	20145	9525
201755_at	10153	19548	4113	20777	18592	6168	10355	14485	5501	17361	16000	7846	17464	1570	4065	17995	3430	741	1675	15163	16988	1822	9424	21257	1846	8690	4975	12129	4373	20527	1608	13367	2460	7370	8124	3621	21020	21694	5553	18684	838	7158	20198	1180	21089	6056	13481	17484	22103
201756_at	7007	3604	5388	9564	7732	3581	18972	11223	6992	2976	5906	15079	12341	17000	5557	94	5082	12044	7203	17323	16605	15701	1521	15339	11233	32	148	19828	17138	20206	6678	22029	9054	20795	2240	3043	21323	8576	9119	11962	10694	19633	13161	16465	19441	14385	12256	18467	20851
201757_at	14157	8008	7026	4427	19288	8906	7036	18928	7468	3965	12560	19681	17247	4331	14773	20844	3579	1759	9346	12569	20676	10397	10908	17329	5343	11508	16969	3199	14959	3491	14073	19379	16059	14816	2186	11218	13851	18505	1588	12905	19938	12887	14730	2221	3839	5357	14074	20935	11302
201758_at	996	7921	3497	1472	11370	4543	6306	7753	507	1994	12181	13265	5832	12215	2408	15455	19841	9406	9768	21933	21435	9470	2783	5395	4903	14573	2892	9494	6704	9661	7304	14196	17571	14946	20444	2978	14889	21997	323	11062	11031	8884	20771	4866	5954	18824	15758	14018	19958
201759_at	18314	15588	4547	6743	16744	20370	20889	20523	15688	13786	7324	4748	15501	984	8811	11987	749	7553	11329	10856	3353	4039	3101	10929	15473	4704	6418	17285	9226	19521	10370	7802	12995	20583	10989	22036	8644	14517	5124	16474	15509	6305	6576	19212	7491	7627	3839	5851	15425
201760_s_at	19126	1814	5213	5921	16751	12897	3434	5343	4301	5873	12318	17398	18101	20542	10125	15685	13740	8947	19244	3731	15952	3516	18762	20633	4222	17535	1757	5335	17514	10730	5762	13389	7952	8183	17296	20555	20799	5666	1359	981	20186	4491	3486	16232	7058	18494	20277	20580	9378
201761_at	5384	1016	4951	862	20955	702	12639	6692	5104	815	2528	20983	599	18445	431	5689	16387	9700	10411	3551	17624	22	11679	16259	3647	491	16038	3027	3342	3108	6186	16438	3070	2859	21722	13849	10356	10697	20	5842	12567	12209	20750	11171	8704	7719	12534	15597	7212
201762_s_at	5488	8855	609	1226	18409	598	16100	6809	9646	1628	9863	19204	13255	2404	81	3965	4196	1067	405	19551	20944	1881	8943	377	37	1812	21565	3736	1025	21452	19	9992	1173	11278	14053	13459	3614	21411	7504	15688	6254	16717	19882	10103	8497	14084	3609	22117	1559
201763_s_at	6965	17384	8027	10537	4590	5055	21299	12412	12192	21244	15984	6789	18183	18583	2139	5726	7271	1471	2000	14802	6946	15243	6733	9283	7171	14612	789	5768	899	2556	17841	13960	3542	955	13731	902	793	180	11385	9020	3294	21662	18779	13758	20087	1772	17445	4425	8454
201764_at	14235	6538	6510	3034	21165	1205	13409	1965	7905	14633	864	3195	9420	3538	20177	10301	18053	456	375	22102	21942	856	1943	14763	13851	247	18499	12363	19284	10873	21977	1307	3291	19333	1554	21816	17697	17604	608	13542	6536	2124	6275	2602	8164	5380	12923	20940	14627
201765_s_at	4244	2243	8045	12343	12440	14708	16470	17484	4096	8315	7650	12078	7565	5314	19579	17846	18983	4786	2251	1612	5554	17032	19991	3273	1165	2809	15605	16622	12015	1345	4108	3254	15072	7603	12158	17968	20658	20991	10760	16252	8534	9757	1022	2674	10480	7389	18069	18817	17217
201766_at	4669	6104	7001	21380	7417	10502	15622	16104	18862	20246	14510	11851	17479	20656	3678	14944	12108	14509	6015	20885	7522	11642	10398	14062	7314	21249	10670	20760	10209	8942	3672	2877	4391	19453	21081	16340	10319	7079	15934	8903	17515	14859	14778	21807	20317	19684	2670	9403	19003
201767_s_at	14966	10689	2635	4110	21616	11829	7102	15217	6681	8911	16024	20142	18058	17829	2492	14304	3068	9144	382	387	11939	9360	1619	12443	4440	9242	21883	7574	21882	17721	3457	18202	5063	10297	14042	12515	21195	14709	12918	9859	13653	6433	20877	15849	20815	9713	8020	20815	16674
201768_s_at	18387	19107	451	10597	19740	556	6524	6785	5857	20552	20172	18561	3570	15141	1363	3031	21076	5272	21412	5356	4548	21908	6749	6445	226	16990	7832	15262	12507	19513	12485	4275	6430	3047	8695	2157	8104	2300	9562	10570	17684	13027	1926	12101	10852	19321	15298	5381	11798
201769_at	4797	14342	4648	6662	20700	1629	2699	5106	3662	14801	19910	12246	12229	19743	1991	11833	5374	19545	12564	13779	20083	14949	7993	18582	8587	18399	18632	7111	264	12935	15329	20232	16152	1896	17008	20712	6225	839	1596	17652	21737	17477	3834	17527	3291	15374	17634	7451	9863
201770_at	4098	18864	548	3604	22079	15666	17714	5465	9156	325	865	6532	14475	1406	7973	20442	5618	434	9196	18434	13447	8380	14122	15303	6020	2028	21989	1017	11687	19805	10161	14631	16605	8498	4717	1528	18010	21430	10652	1889	2457	5442	21954	286	18344	17714	20461	14101	20829
201771_at	14658	19825	4504	6647	19672	13704	6809	13908	582	8295	15647	14633	18056	9416	9892	13124	6418	3150	6661	19528	20416	596	5846	1345	344	9217	3147	10219	17229	17182	454	20234	10667	18764	8926	6102	14929	17761	4120	13953	389	5563	4617	2774	16179	5780	7307	15864	4371
201772_at	20831	9646	8054	8843	20921	1865	8730	3464	9627	91	1387	10209	954	20767	1511	9315	21393	20993	21995	2403	2689	12710	884	19525	8525	11109	11253	991	14132	3545	9444	18973	9199	5412	18935	4306	5749	2468	1729	6693	12682	6967	21907	14189	16632	18150	19421	11612	2476
201773_at	13165	17833	4270	8162	20583	7124	1333	1953	16152	19620	3148	21534	20138	16873	14928	18910	13165	19243	7224	21020	6925	1628	20803	20112	14206	3053	13612	17418	16374	17266	6771	21576	7320	13128	1580	6039	21720	19669	1432	292	21830	20548	14057	12883	14323	12793	18398	4848	2795
201774_s_at	20594	20469	2406	18002	21178	7094	7880	8030	8758	17323	14027	14855	14529	16498	15425	19823	8434	552	3177	1268	8797	4479	12739	20455	8746	635	22110	15716	15573	19670	1266	15122	9269	20812	11370	18031	14491	20616	13826	6271	14346	5841	21889	18947	15638	3978	15721	20801	21676
201775_s_at	20742	7190	5589	15406	9648	19218	1908	16354	18282	1501	10704	20888	14323	20429	9352	13344	13741	15774	19223	1171	4293	16429	6994	2055	2664	19447	8525	15198	19415	16642	5462	7569	2523	12021	18338	3571	21396	5509	9856	2853	12480	20512	13031	20480	11693	18672	8222	6897	15312
201776_s_at	16608	13858	10878	12341	11165	11889	3450	7316	7388	1957	15990	10254	16192	20419	7244	16760	21334	20093	4971	2611	13696	15999	4380	13983	11340	15444	5848	13553	4860	17654	5924	7025	4797	2550	13578	1334	15772	16069	5749	4833	21014	21305	5585	19241	8617	18503	18901	19163	14982
201777_s_at	4301	15476	10080	17460	4116	4851	2421	14196	1392	1313	527	17524	20779	21742	2226	15647	17732	1902	19520	5950	13026	8118	7164	13476	20880	16432	16016	18341	14950	8688	620	2367	14119	12394	5463	1560	12322	5677	6518	2396	11679	5164	5501	20626	10691	16692	12694	15311	16424
201778_s_at	16321	7350	3851	4955	17060	17404	14667	15870	18608	8958	12172	18862	20254	12758	20849	18639	4536	20097	6191	17064	21445	19700	1885	12766	6113	12902	975	20470	19696	16221	6588	21614	2365	16589	19872	18755	21352	20014	9199	7609	18510	21643	3439	19282	8635	19646	20497	16994	3580
201779_s_at	20544	7384	5937	10000	7578	18952	2848	13634	2640	21119	11201	16000	17071	18123	5272	14293	16134	12483	7747	10086	20093	22082	9670	1232	8753	3590	13698	17196	20855	240	3166	22095	7810	22065	12682	7685	11320	20273	1031	4986	20838	9968	1132	18388	18808	2509	11255	10690	2068
201780_s_at	11414	13305	7692	6384	6439	12857	18821	10389	8484	652	9884	8888	12392	618	1863	5450	1744	19280	7079	15625	21713	21755	14979	6779	6782	6686	10738	8882	905	606	5467	19180	2927	16618	11605	6341	4146	11505	75	10603	21627	20008	1591	9960	7827	11535	3179	17480	530
201781_s_at	10927	13060	4485	18742	18130	8089	5993	8716	1633	4133	10427	16537	21777	2020	18190	7557	21032	2851	3532	11123	11737	16257	6540	11914	3101	9948	18234	21118	9426	20262	8970	19591	20680	13926	17248	21070	15274	19848	14712	7759	6248	18167	2590	2572	19880	19813	13054	17906	8279
201782_s_at	4353	18237	2771	3776	7943	10501	20113	11433	8485	5054	3492	15619	19700	2068	14679	17606	3562	3136	13320	15405	4573	15407	6818	14912	3079	9992	16646	21506	11837	20534	10852	21018	20333	19120	18298	17929	14085	15024	18547	2909	12194	20798	7033	2274	16778	9481	17553	18082	1798
201783_s_at	2552	11557	19465	655	4800	2147	17831	11984	14216	3829	3162	4068	1264	2332	374	10576	6535	10791	4972	6185	722	8159	731	20998	11927	21994	6984	789	1555	699	7650	21255	2617	927	5460	240	13304	195	448	10844	524	5165	17893	10203	3757	13232	9961	12267	5482
201784_s_at	18870	14838	3733	10755	10437	7048	7204	7267	2324	2070	21532	7530	12564	18758	935	6064	7183	11081	2471	13519	20990	9333	7484	12943	7846	13730	10671	15271	8182	2593	8368	12169	14612	16642	9812	3037	17977	3429	3448	17406	16715	17408	1191	14135	362	18309	14206	12309	19699
201785_at	1667	5623	5008	18474	2965	21603	5903	323	5578	7735	14856	18984	8794	10892	22103	18165	17951	494	16731	11284	607	7104	21112	15757	18420	18762	79	8230	19690	76	1170	96	1059	21792	2180	10197	14137	12642	11458	4526	1482	6846	3036	9805	16155	4762	10768	7764	20213
201786_s_at	1408	2566	6464	1208	18534	1613	19446	11928	790	1651	1105	13257	4522	5595	475	5618	3435	7044	62	17932	19958	2671	15760	2409	99	1123	18828	91	6109	766	21	20091	547	16499	1975	7229	11226	18584	3315	2627	4074	18509	18840	17823	12309	7066	1584	17225	444
201787_at	300	2786	17383	17592	14209	4368	21753	19728	13920	13523	9691	7332	5798	5413	15049	1586	2531	13883	6808	19992	20056	2463	1760	5788	3321	3359	19894	21631	12747	5661	5172	3420	20462	12049	10357	11198	4143	17743	5832	12485	1613	2192	2097	1168	3170	8048	21379	10643	20484
201788_at	10447	20240	1101	186	9326	4232	19948	8473	15858	4173	14110	12114	20394	14035	16324	4470	14125	10767	12304	17447	6886	5851	3017	17103	11581	12840	21623	8193	19508	19635	10324	20891	5805	20253	18733	4797	21046	18524	6911	8272	17724	15772	17517	20877	12560	3510	19186	4787	17442
201789_at	5225	4099	14393	10341	16386	15010	5023	7376	15887	17233	6674	21635	4478	10823	10618	7378	1038	14034	7592	16586	10064	6105	12139	11730	7414	18515	14976	18828	8955	10190	3418	8000	11098	14194	11110	10407	8626	2717	3542	17692	17708	12164	9546	815	7508	6471	2640	6633	19897
201790_s_at	10642	17305	2205	15548	22071	663	1538	3448	2402	685	9374	20692	1055	11286	12736	9723	12009	15448	10648	7465	12839	10165	20119	19187	8354	18721	20988	16069	6096	21708	2455	6197	18714	4365	20193	17421	4106	3819	175	1209	7731	2112	14916	8762	21288	2500	22135	16787	20508
201791_s_at	10558	18394	4019	11721	16874	6289	2397	8535	6324	1264	1488	21071	3766	4278	10358	20069	15296	14983	12574	4909	18751	5871	21241	9548	12696	14655	22049	20064	7596	16862	3677	8617	16198	6862	21550	21375	19806	2457	105	3340	8893	3081	18342	6700	21169	1067	22151	18945	18756
201792_at	9228	5993	17038	7861	8598	3924	13732	7274	1594	19796	1820	13724	5863	4195	14644	21622	7896	1641	2796	13965	15218	7587	20496	16275	9553	599	18589	18958	8485	4768	1177	10141	18363	8884	4905	7056	12779	9541	11413	9537	1326	20636	16556	15686	3746	19659	1630	3366	15983
201793_x_at	21663	16379	2213	3950	12317	18084	16773	20652	206	21569	9855	6151	20494	5921	5880	12259	7747	474	3138	689	8728	13986	19572	5117	5679	18783	18003	6368	19182	5511	2324	8890	3615	10312	10300	19536	21161	9179	2412	16859	6489	1138	18579	16665	18467	17971	15830	2637	12814
201794_s_at	10744	9327	2580	2007	10097	11066	5826	4391	489	3657	1720	3446	11109	13681	20021	18642	3932	17977	12553	2204	1278	19678	11760	21106	1957	1990	14631	614	4201	13621	7523	21555	7032	17144	3508	20927	17352	15316	172	3528	9180	15454	17952	19601	9741	1681	8774	11887	204
201795_at	9577	11805	21573	296	20078	15295	12629	6343	3618	1710	16187	17626	20916	21821	12437	19789	7855	18559	7578	19011	18615	7653	16722	21787	6272	6227	2144	14043	15637	20799	13581	19754	19440	19557	16206	16098	14738	17937	8415	1730	22013	12043	21739	21680	3362	7998	20273	21254	20249
201796_s_at	7981	16793	14343	21823	18049	21230	9272	11118	9128	3558	9608	13495	10773	22119	9948	3892	8372	10446	16643	13835	7204	15823	18383	12348	14620	20018	13369	11040	5482	17240	19909	11877	3869	10766	111	15029	10867	1798	8549	6209	9746	10721	7788	7418	21694	15815	20495	3875	8831
201797_s_at	3516	20774	3458	9882	17127	20905	3560	880	2911	8706	3468	7581	15043	5592	13192	17768	20323	1319	7601	9636	4112	5856	19779	18601	1593	12208	10813	7273	7763	19712	935	19523	14624	5564	9982	10633	14775	2335	10920	18963	6583	8314	20819	5971	21527	10184	15996	6539	446
201798_s_at	4365	21733	227	1024	15221	16361	3396	11896	19677	16722	21897	12628	1628	13328	1220	10228	8661	2412	11707	15102	20129	17901	10853	7949	4821	20812	21941	11488	1891	1684	4973	15574	2231	11719	19487	9281	1851	13357	14329	8627	20664	10948	14984	13071	10369	4097	15991	9961	19436
201799_s_at	21118	2954	5997	10947	18554	2475	163	15904	2631	18280	1704	8333	1458	15998	2362	2239	20215	17349	16572	5260	492	12611	4469	18706	2000	19286	21484	16187	4838	11061	3255	18731	809	13021	19711	881	17443	4883	506	7436	8672	18874	647	15953	20186	18648	19736	7387	3685
201800_s_at	7282	2049	5097	2000	13205	9759	3925	6016	4714	7310	7245	11094	1120	12116	18712	11922	19776	21515	16331	17025	3270	21368	1660	16848	19374	7737	6513	8084	21196	2590	11910	15803	1158	8465	21377	944	5374	8255	1982	14182	15050	8202	1510	2366	9988	17564	20642	19592	2818
201801_s_at	14544	17309	10209	12249	21579	20144	10174	5540	4148	1670	9979	9803	5623	15501	22038	16635	7857	7851	103	9355	873	11257	12869	21886	1381	16839	16305	11072	1272	19794	1573	18781	2245	12559	5479	10151	9376	11378	8331	16492	10386	20852	19900	8995	20827	15051	11378	21420	21623
201802_at	6206	2279	16838	20897	21916	5162	9144	15905	43	14931	2519	6592	4647	772	21764	14798	6828	11150	3048	4756	16884	3115	12711	21815	14039	14352	9429	13611	3316	15886	18708	16269	1429	14925	6803	16733	7550	14006	8040	13794	6094	20084	20568	1898	18757	13640	14125	15404	11202
201803_at	18258	12417	2772	6831	9069	6229	1858	2979	14067	2315	16030	11944	20821	9014	11950	16522	12654	19831	15443	5019	5034	9884	3791	20141	10714	17675	18510	4773	2977	11811	16276	21994	1659	15840	16857	16907	11765	18706	5514	11670	19641	18664	14123	20219	14306	18606	14633	14446	14427
201804_x_at	11940	11004	477	3477	19891	3071	12887	21493	11375	13390	9840	8912	6039	11105	1980	7649	5818	1402	10505	13815	17481	9823	7608	7604	2394	2432	17331	4271	15451	21451	18994	21265	11361	17839	18349	21517	13034	16643	11178	10151	2378	14917	18343	743	10572	13870	19842	22022	12484
201805_at	7170	7866	1032	18618	20128	5027	12510	18640	9727	2004	3483	20721	6502	9716	6405	8205	21374	7143	15403	4792	3700	12491	10316	11604	416	21638	9170	5083	21657	16352	14554	18499	12773	19486	7492	13860	19804	13232	8601	14427	10200	10709	17713	3126	21548	21306	20567	21706	14830
201806_s_at	19883	10847	21594	21533	19583	20078	10710	2854	6598	19840	2171	2134	12524	8659	11234	15259	6735	5789	17394	4090	10128	567	11868	17631	5833	8484	8229	109	17294	12418	20117	9567	21048	8102	4040	3399	3628	11882	1448	1444	13390	662	19779	2031	8790	3344	14118	10216	10627
201807_at	11488	6279	7478	1911	5268	4799	4661	6405	2965	553	21367	20043	1729	17522	16872	15247	9826	20853	5430	12114	17618	21479	3163	19180	14337	17981	15136	10634	20731	1631	10276	16778	3599	10534	10410	4680	15588	20796	154	14630	20099	9449	530	14153	8924	16401	11956	16122	9401
201808_s_at	21773	19249	5332	10789	10680	17381	5249	11406	7312	18745	11986	4746	20635	17143	4282	814	9207	3388	18604	11659	17521	13145	11329	2672	4520	20073	11638	2781	9360	18592	3008	8170	19665	674	5591	8808	12578	1249	12845	18866	2892	20270	7052	17221	10422	22001	11814	19702	393
201809_s_at	2094	21083	21426	12680	16595	18787	4604	10195	5068	4113	9210	15255	21301	278	3398	4663	2848	3829	11689	19546	21099	17335	12091	813	3731	9304	3636	10368	12875	5943	716	10857	20508	695	11504	12648	3377	7091	13075	2191	1737	17878	19675	896	8482	14275	12565	18087	3530
201810_s_at	21528	9502	22098	5702	149	7763	17893	19495	15296	20782	17089	15408	1201	15043	21457	963	2747	5763	8883	5247	9064	21551	22087	21272	6213	14902	12321	20844	18230	2153	18652	16352	6606	18010	258	12755	2840	5973	13614	12365	14586	4235	16216	17344	7432	19307	14085	12801	21368
201811_x_at	3258	3045	21944	23	553	12036	8620	5398	17546	7509	9919	17692	935	20390	20069	8569	2218	10528	19187	5502	18582	21726	21182	21885	14515	19289	21094	2649	2383	627	17510	7428	9630	15775	411	1490	5662	11826	2321	3466	15073	1005	17973	15078	14006	17468	21893	12243	4149
201812_s_at	15909	13914	590	3613	16851	16877	20409	6317	20703	6565	8749	15171	16475	1148	20130	4591	19696	8495	10049	14975	12365	8745	13329	6016	17206	12424	16395	14296	12619	16040	21383	21644	17941	18133	13492	21897	14924	17190	14791	12625	18701	17648	15752	1122	8221	8211	14698	7641	18953
201813_s_at	18125	10799	2224	9448	22112	18881	15775	2671	18195	15213	9351	13230	19207	20439	21467	9300	12584	2243	11002	13229	15267	15822	12440	6505	15352	16875	9559	7289	19354	17449	11605	13810	16384	21072	10434	21830	7324	14600	11618	13837	12667	8822	21409	17251	20809	16569	20058	19258	8067
201814_at	3564	11191	3788	2602	20024	19859	20865	8457	19840	17586	16070	15726	18738	12031	21709	11062	11670	13706	3643	12488	21910	18883	12110	13611	7216	16200	3956	18420	14895	20782	7438	10164	12513	18211	11695	22142	20882	7308	949	8425	14224	10424	19206	19491	12875	18961	20934	10882	4568
201815_s_at	20200	1857	4979	18540	22088	14844	370	1669	12161	3350	19781	13132	3616	10460	3454	19720	12076	4750	21720	6803	9760	17528	20102	11938	8936	20211	5286	12888	1072	18193	1638	235	6933	1656	5145	20684	18677	5330	13628	18604	11674	1948	7646	20245	22047	21035	20542	16701	9608
201816_s_at	5373	20490	1462	6059	20973	12869	8723	2660	14776	3345	21075	10420	15878	17854	8870	20030	415	5457	662	19630	21781	10277	9824	21131	16188	17484	6878	5518	2984	17920	8099	13177	9730	14266	20377	16829	13292	13378	7681	7198	21354	19586	20110	10656	8948	18992	21423	19530	3804
201817_at	16088	16267	6741	957	3429	16535	2188	7073	6896	1689	20270	7759	18481	14053	10840	11769	14758	19488	19753	4122	11089	175	3205	17578	18844	9461	15778	2034	6023	16565	16082	20149	18025	141	5806	21657	15468	764	805	16799	16090	17584	19565	19971	9992	16043	5268	7246	11699
201818_at	17395	351	21824	1383	22012	489	8183	6259	14311	2457	18957	6033	4512	19003	1429	4548	11682	888	8520	4968	12093	983	16166	1670	48	857	21924	3087	1698	20656	9070	6780	168	21996	929	21105	7973	2284	1024	11591	19473	10615	12920	12758	16314	4582	7205	18061	2470
201819_at	3267	9989	2659	13606	21909	2282	15651	15190	10379	1760	14000	4683	6864	14125	22102	848	19866	15122	12627	7030	7502	8751	20818	21838	8764	11780	6966	13728	18573	12833	3746	7043	22017	17652	4170	10913	16776	8189	7177	12212	3088	16058	18392	14160	18673	5996	21386	18481	4485
201820_at	4285	7469	8364	2226	1617	10882	17592	16573	11158	6443	14333	10242	7452	1149	9415	20774	13138	6210	10620	3005	451	1335	12921	4419	17799	15143	20695	13334	14680	15492	7439	1438	5421	21103	15410	18224	5488	19714	14249	9523	12011	10398	2037	2573	2876	9589	2312	4844	7560
201821_s_at	20987	18136	1041	8638	4997	7532	5180	10174	3324	120	21357	20736	17741	19948	6563	12987	19425	7062	17222	8963	16718	5165	8498	17302	465	15923	8944	15727	14116	6179	10202	6076	15644	4035	884	922	20522	6190	589	19975	5884	18021	15377	19191	10109	19985	16288	21171	19619
201822_at	7203	2064	9808	18084	916	8468	624	182	6740	7237	17318	2672	5157	16474	16351	21237	8537	18427	17188	12067	2599	7852	7230	10062	14405	18827	18185	8797	18905	7299	20645	10473	11838	9886	776	11606	2786	18957	15783	2031	8461	3178	5591	18370	17062	11180	13327	16358	1643
201823_s_at	21643	15158	1345	11081	13463	12322	2427	4258	3207	52	15341	13367	20819	14223	2145	10407	8396	18993	10896	3523	9305	12723	8563	10400	8285	16485	8456	15031	20535	16063	2572	18992	13677	18070	4993	11652	22090	15932	3456	8169	19529	16125	5817	9555	20281	19731	16517	20903	18786
201824_at	10273	12934	2807	2905	10281	1179	10484	15918	4224	1220	7204	21533	20917	15155	16906	19636	13091	9937	20557	16712	21912	4169	5344	16464	20651	9792	11119	11921	19931	20868	1761	9081	19358	13432	15564	19930	20217	19365	2341	20221	20554	7985	19809	18057	11476	18363	19165	15885	17767
201825_s_at	21194	8797	18920	13536	20644	18024	9366	9371	17183	9851	18568	20755	21427	3035	21231	21877	7220	18815	4527	3637	2486	1916	3702	12892	676	1062	19991	7764	18574	17732	8728	7846	11445	13722	1749	20355	13954	10318	2148	8570	6623	14405	18653	4626	1969	13171	19111	19567	13489
201826_s_at	18796	8368	12924	7273	17934	4699	21253	18269	12805	7416	16419	18668	20969	6280	19777	20748	1414	13559	1281	5506	10056	3800	19356	12667	10007	1329	15084	16699	8705	10036	5675	8110	9619	17876	6135	20874	16487	13531	12215	12106	16518	20582	4303	3908	6375	4566	21568	13013	17666
201827_at	1386	15657	2982	9913	14596	6123	10491	19997	5717	6534	8768	1134	18656	10636	8929	18770	1149	7717	7216	2496	16757	15576	18066	16973	760	3355	11961	19142	18687	18197	8738	21358	3180	21759	10846	12259	9847	16836	3874	2124	878	21675	19738	13937	12171	3025	16711	10844	16812
201828_x_at	6135	5875	17138	14105	21084	14765	16138	16137	17382	3294	9913	4763	2729	9429	6277	17520	3791	2297	9312	20626	17380	15023	19435	15566	8989	22016	9527	16835	16928	14201	3821	9255	19584	19019	4755	21876	1215	19990	6316	19916	8028	8386	16213	880	19587	17073	20116	21904	20883
201829_at	17897	15113	4531	4944	4364	626	16425	7035	6264	2977	11507	16568	2221	22048	3434	13445	3236	21835	11335	15683	6700	20213	4913	22058	17301	6990	13641	10288	18883	22126	16147	5610	3535	21362	15491	984	7322	18686	12021	12358	21460	6210	7396	21805	5491	1905	10865	13172	19643
201830_s_at	19754	7218	488	9033	18006	2748	3391	2739	6670	2363	4927	20016	7659	22083	13588	7599	3557	21741	11910	19094	609	20270	762	22086	11692	5969	5282	13581	10703	22139	13149	6979	5550	17170	12479	911	7520	18125	11736	16708	11490	3991	16699	21336	1547	12019	9811	3408	15378
201831_s_at	22027	15601	3271	10125	20718	4144	551	6946	1209	22001	21919	14150	19880	20736	3927	302	21903	10627	15290	1261	1903	13629	14763	19048	4556	20506	21229	17962	18195	18513	5937	17082	12041	17802	15672	17430	15819	20321	2181	22065	17658	20094	16416	21424	21559	18846	14092	14835	15544
201832_s_at	9442	5749	5254	7634	17396	5092	2518	5861	13217	4079	21314	18224	12447	19184	5020	2400	21899	20184	16500	6744	15462	4029	8739	15531	18546	19522	12342	20135	851	14774	1458	21182	9952	20540	11770	20652	9746	18412	1518	9501	18993	21240	15927	18984	12252	14231	12656	15389	3291
201833_at	19727	7759	5079	7238	19852	3226	3367	4590	7361	19508	20692	18278	16617	15713	3383	2727	21733	15506	8813	5482	11774	4744	8905	22027	4847	2910	11481	10451	19410	15534	11371	16794	14210	16886	7252	11112	16384	5315	4953	20959	17940	14670	17390	20342	2473	17319	16656	15046	19962
201834_at	9980	8669	1474	9919	18124	11461	13076	1165	1833	14548	1717	15973	7372	16775	15999	7280	14492	4393	11816	21122	6254	13403	757	20107	15394	1719	19795	2707	17414	19456	890	12296	1082	17751	5115	1309	19272	15866	2367	16600	8405	20974	7566	18769	15623	11562	14274	2059	1375
201835_s_at	20776	14295	2140	17927	9435	2787	5201	7784	3155	11115	11076	21666	15594	18926	19279	13433	14128	12547	5311	4981	968	13836	1450	8845	8077	15528	17659	5972	11471	19228	11767	11292	10166	18758	9387	375	15887	15442	16264	19294	5084	19399	3917	16194	21806	19594	21046	15734	4108
201836_s_at	8034	19528	10270	14921	13202	13479	4418	21685	16698	7023	2388	8265	14601	21512	9469	20795	21607	13868	11892	19421	16205	16202	9456	361	9652	21488	10285	19678	9494	6741	3251	20072	14141	21712	18254	11313	19529	17593	7467	10842	20235	13394	1525	18773	1369	8423	21653	18831	3592
201837_s_at	6960	16479	4402	7582	8770	13711	4275	19035	3369	7633	329	20511	10332	20453	1702	17225	7635	7440	18233	12440	21951	17410	3749	2175	8807	3008	5255	18174	14549	4777	21582	5614	14970	21927	14073	1595	17074	12387	4318	1432	13915	20790	14687	13790	13182	14221	19738	11538	3493
201838_s_at	6410	8348	18107	12382	10570	7006	9310	19573	19524	20736	11948	4267	3631	20720	19846	1707	405	16529	1664	19722	11055	17912	1971	9925	17140	17700	12999	15888	19040	19660	10445	1753	15691	16807	17407	21410	16480	7761	11801	19139	20612	16175	1881	21209	13974	14122	5996	8178	3257
201839_s_at	11489	4723	14646	10984	13521	4867	13207	730	9791	4250	7276	7388	4837	11218	10848	12206	22132	178	14977	2079	5777	2819	3794	3544	8788	343	19087	19067	7348	11167	4560	16112	7745	18459	22015	18104	18379	7400	2918	18402	21269	10440	10485	9846	5707	8191	2788	17305	14045
201840_at	13254	18726	3454	19928	15006	16056	12227	2219	11664	1588	17865	21169	10117	1373	5896	10794	8780	5705	11994	4885	21836	20838	5830	6228	1517	13693	13075	14281	20619	19083	3620	16114	14909	4816	13110	21804	20359	11809	8927	11827	5554	9797	16886	479	15848	6362	16741	14602	9418
201841_s_at	13068	10862	1198	20657	16670	19889	9444	15970	16341	12447	20858	20846	5695	12381	20025	5839	4691	4322	16482	21602	20493	19606	21137	14738	18072	17586	21763	4479	1147	1528	483	14139	21478	14371	910	6324	9774	19401	11593	1642	12692	2373	16904	5352	12732	16174	20240	21823	13522
201842_s_at	19603	3220	11168	11890	6240	1397	20963	14448	21017	63	9869	8739	1653	5839	18001	10282	1766	13586	7482	11037	19797	20166	12817	19109	9092	14085	15688	19642	8031	9543	1799	15185	10148	14703	16610	11807	2247	13426	14867	130	3594	14255	5315	1887	14220	18247	12840	21699	2338
201843_s_at	9697	7521	8639	5758	3045	8160	14321	9859	17520	6367	13175	19113	4177	15545	16297	5830	327	14875	5019	12301	13584	18173	16578	18439	18316	15200	7269	17070	10857	12610	2621	10019	6621	13228	19305	20634	3156	1563	8626	3563	16828	4021	7531	2622	3134	10899	15237	21472	1969
201844_s_at	10186	7152	1414	13415	2707	3477	6515	1870	5851	14455	888	8765	687	16929	6914	4684	20291	16229	10596	11514	14715	1620	19372	3998	5006	17471	15563	674	13393	481	15948	21242	13577	5438	13437	1515	2920	17724	1312	6771	9127	10528	6231	21382	12143	1101	20082	5090	2210
201845_s_at	20195	4345	20676	273	12242	2647	8321	2459	2893	4627	2827	15140	834	21105	1562	2289	19980	18325	18341	4736	14922	3008	19668	18972	15028	20868	1322	344	16820	487	7175	21708	13819	194	15643	1071	13876	1832	238	5633	21100	21132	726	17223	897	6968	15334	16900	1525
201846_s_at	5108	18093	21916	3850	3833	3880	8875	3394	7139	21085	552	6756	432	15495	15572	467	19330	3832	12101	7622	4903	6864	18479	2230	16997	10532	18810	1683	17483	374	7519	13644	11054	4470	15308	1866	3913	6216	2236	881	4044	6757	680	19919	19673	17925	15150	3506	9655
201847_at	3394	5998	3075	9832	17897	21561	13541	15709	15196	2304	21756	22104	11932	18833	11711	485	16032	1280	4724	14580	21402	17253	17521	156	10977	20584	12440	11648	18829	3180	180	21036	21089	13163	20696	13480	12571	20530	6799	4812	8163	10435	1228	18448	6328	15998	14710	20897	1242
201848_s_at	21919	21896	13987	13790	6416	16412	4865	6444	4386	19571	19983	9149	66	13206	1198	12018	1147	9140	12952	6263	11305	15728	2548	13404	17801	20123	20618	17300	10042	1485	3678	19206	5593	19766	3057	21020	12999	756	10269	14682	1058	10044	12971	17931	7928	20961	4947	19347	3962
201849_at	17804	19910	16189	1831	17430	19497	13167	2067	17395	16595	9956	15211	14	20531	1678	12185	5305	21320	16319	4863	21046	15737	1252	17482	18207	17041	12335	16980	16019	751	11079	21521	6484	19066	6069	21717	12018	5489	7300	9260	12611	649	5358	21397	1344	4743	4833	19926	1727
201850_at	8709	5878	7373	3225	17372	10751	3256	1017	17472	9544	8201	3043	6640	5193	1259	12557	402	187	13895	19887	20943	7759	2728	22136	2230	13904	11854	11417	17332	21985	5046	19309	12178	4398	21726	8468	6662	9253	9264	11470	17149	10651	14950	840	19994	12703	14309	22075	16100
201851_at	8746	12340	9740	6009	1442	14782	5858	10993	9210	5458	11864	7277	261	15270	6366	9769	8979	10568	2873	21960	20924	14689	10840	21002	14350	21933	1349	5037	4539	3298	18717	8899	12340	14342	276	1498	12280	5715	4014	12410	3634	14854	18141	8565	8587	11123	18663	18529	1859
201852_x_at	5986	1028	15788	9470	7342	19800	3831	6265	9161	16571	21472	14492	10500	11314	18364	7660	74	1921	15614	4194	16910	6528	14038	19300	11275	6620	6357	15209	8378	8494	4003	15220	7277	20734	7091	11440	7207	7123	4604	11888	4400	13582	4925	2756	3945	11610	15192	7044	16814
201853_s_at	10304	14579	13580	13075	6058	6082	5629	9359	9013	1767	7242	10766	16399	4475	449	14933	5555	4448	2059	5995	3243	5055	19755	20065	273	883	21243	7856	11340	1562	5446	21911	2111	10280	2424	20880	1652	8286	11131	8855	9490	13252	345	460	3072	10700	14855	21980	20402
201854_s_at	16250	21774	3479	3344	5778	13030	18042	20618	994	13506	446	9903	19521	5908	18050	17532	15423	18878	2390	14316	20272	14693	888	12833	4523	2529	8428	4629	21420	7472	13642	20079	2427	10796	3636	6194	21292	21773	543	158	5107	16828	16257	18436	13570	17542	17572	17227	2825
201855_s_at	10973	15104	5135	2923	20884	5767	6261	17573	16144	618	20593	17829	11065	21924	18005	17591	6672	19996	21408	3534	21637	12978	6911	20563	18424	20639	9963	13624	9156	10352	3490	21659	18458	11975	2324	21550	18222	18590	5004	8764	21951	15092	1689	19593	11116	14197	21031	21601	6930
201856_s_at	20520	7861	6885	13363	18292	8649	5914	9327	1311	1919	18471	10515	17262	14369	9288	16150	20308	2207	15794	1016	246	6350	19956	3478	8110	1432	6973	14947	4811	2237	10045	6977	2268	10110	17922	3821	20949	11963	625	248	4842	20300	1917	13856	21660	21490	20850	5487	9278
201857_at	11114	9355	9316	821	19756	9837	8676	18522	3607	5587	20135	13640	19773	21445	15433	16778	14233	19237	11980	6174	11230	1596	11160	9457	19059	8150	5431	1448	1552	3050	9457	21221	9219	14711	17767	15567	18207	15138	941	16297	11002	21417	979	16150	12557	15146	17363	9269	3821
201858_s_at	15495	8226	17386	10498	18896	2759	11744	2858	11083	12056	9450	8206	11554	11068	379	310	20774	3206	2171	21337	20112	5709	10902	7087	778	2854	10020	11783	6830	14026	7797	11892	945	8948	12662	124	2043	5351	2347	11772	1201	5972	17732	8632	6778	20293	3427	21674	12005
201859_at	17973	3620	18636	7994	14816	1607	12579	548	9201	12227	1521	3961	5620	10111	711	369	18158	9986	5560	11259	20759	3125	16237	17598	1234	12377	7779	1773	3282	4918	7688	8076	3052	12206	12145	171	3084	4568	2880	1978	7604	2876	13677	15778	16250	17595	4216	21854	8751
201860_s_at	6372	8449	17949	19309	10460	1776	6382	8074	345	16112	5367	8435	11851	20492	10183	8864	7273	10342	3899	16955	10137	11002	21770	7766	3307	3358	20437	9319	7272	286	9383	4991	9446	19328	6412	11494	4	1143	1506	6421	2736	938	21928	21609	2952	13770	4672	18390	19326
201861_s_at	21673	20839	1776	9675	5471	8215	8295	1559	2702	13991	18831	5646	21896	21473	9935	8288	21748	8905	7810	15486	10910	12488	333	6813	3057	293	8950	7270	16371	16851	700	12533	11651	3442	10800	6385	6733	11057	11951	14796	5378	21143	1194	21009	21608	4579	15407	7606	15005
201862_s_at	20128	10399	14136	8275	14466	9054	2387	1994	1593	12615	14792	338	16588	21900	9108	1422	2806	19188	544	3055	2669	20171	1308	16717	3806	7800	2158	1407	200	10977	224	16660	12114	703	1177	11999	8768	4840	8768	17934	21514	13674	1479	21867	12424	3907	15506	12619	9907
201863_at	19959	11248	2644	4020	14064	11427	15794	2566	2677	4881	12810	19432	17052	5375	2091	4736	11722	5211	6520	12521	21673	8831	5276	1192	407	5038	9772	1795	16136	5482	13011	20673	877	10590	1297	229	21906	6748	8517	1886	8846	19871	4900	14366	16477	8530	15165	17759	14910
201864_at	3895	3148	10973	5904	2313	9299	9353	7809	18010	1511	1757	1969	7897	8377	3980	10459	14660	8743	15966	4829	4880	1296	15799	17912	11760	17883	19855	6003	2293	14317	8768	21288	8132	3426	1233	814	8357	495	3918	18141	11565	14108	19532	9028	15353	4141	11438	13506	1856
201865_x_at	10510	2283	1716	623	15772	4937	7716	5092	18048	195	8888	4493	8611	16694	18778	6830	7612	20205	5386	20269	16933	5746	20125	18412	21522	17367	8263	4984	2862	13237	16047	21474	17667	310	642	5226	2386	13321	2589	332	13065	16323	20107	5478	2275	8223	15696	2423	11620
201866_s_at	18416	213	20440	6677	3693	13015	230	10267	8314	1418	11353	11607	14125	6260	7306	448	16551	14428	9533	8475	6543	14192	19899	19685	21929	18708	380	4248	3656	13586	15074	7063	14463	67	183	6826	9269	10317	541	786	5099	17459	17091	2529	9025	19660	11957	947	18086
201867_s_at	12640	14789	2093	14572	20897	2751	7890	7045	10388	21855	4538	20098	21766	17889	12227	18795	11081	3480	15891	721	16785	11151	19343	21992	18043	7967	19126	5968	16988	11456	8093	18398	13368	18500	13129	13333	1214	11866	14090	13931	16101	21489	21662	17813	21631	10371	2894	20650	4025
201868_s_at	16236	21220	338	14904	11549	2942	19152	8160	14541	11097	6041	11297	21323	17044	7455	12711	19453	1483	17687	6403	19163	10164	19885	20495	13357	16816	6510	4440	5963	14613	17015	13096	6490	13575	13278	9374	2892	19600	13033	6592	11960	13986	21002	4319	20109	678	22081	15843	1127
201869_s_at	14111	6832	146	20263	21429	9064	4841	8027	14322	3213	2755	10111	21082	11644	12567	16095	2589	17887	17138	18474	19187	7247	14197	22153	6767	15630	18823	615	463	17693	6643	20265	2181	4902	3688	9222	807	14689	8574	4188	15809	19743	20764	18792	19937	19117	17800	17435	8060
201870_at	2881	13012	911	5227	17664	256	3249	804	11584	2422	17483	1958	11211	9170	7288	9509	20220	2199	12719	16193	13841	13151	20044	4105	16007	3794	2167	10886	839	21259	4898	18671	13332	9928	655	4559	11489	2873	12482	13681	686	11970	19389	13092	16157	9800	9728	19113	2990
201871_s_at	6162	4286	5482	6626	12205	13154	10864	2482	15072	6784	6169	3794	2601	3444	5962	18047	646	1141	13437	12485	2974	6176	1125	5962	1921	5745	13949	15044	18780	21925	14548	20270	13621	14611	19504	11023	8086	14364	11669	5608	1568	11312	7370	947	5543	1735	19047	11787	4988
201872_s_at	21018	19682	552	9310	13693	17944	1799	6269	11542	1296	14279	21958	9645	19906	13286	12984	12658	15391	15608	9141	16601	6330	12028	18317	12071	15058	11738	7257	17166	12779	7155	19635	20727	11687	4043	3409	21894	4757	734	3210	13239	16957	22125	20537	13605	18673	9743	12583	1470
201873_s_at	15425	7701	3442	6124	15935	21103	1675	7453	6396	538	17605	21766	4494	19995	13840	8035	3810	15057	15299	10224	13126	5521	12256	17413	9525	15033	5436	487	20874	7127	12216	21566	12208	4823	5440	5670	21570	3189	215	1140	18959	14703	21965	21776	10741	10611	11405	8164	2359
201874_at	7237	19120	18972	6958	3527	1015	3443	13550	18728	4691	14058	14433	15307	15751	358	19670	20941	10445	20976	6658	10342	8151	7494	3314	7164	20258	19833	5088	615	14872	10470	7917	2867	2852	3986	2895	2815	9270	6665	12393	6100	18888	14569	10917	7677	15386	12456	13922	5282
201875_s_at	18578	18858	21077	1562	4039	6838	7404	9070	1034	8080	18441	15777	12870	3566	806	16370	9129	7907	19113	1369	8744	8913	2341	6313	10586	10431	18561	15900	1348	6659	4165	5877	6232	19921	2416	3917	11705	19794	3971	4584	9311	21268	18110	20437	12555	15974	14306	13379	11223
201876_at	14153	11537	206	7295	21911	22102	10523	15406	21059	20012	17420	14062	11812	5769	21817	20148	16375	15732	14905	10823	15485	7533	16914	1166	17133	18257	13472	18959	21823	2356	6691	65	14336	19713	12571	12873	16673	21571	10028	16253	15523	14951	16505	12766	10661	19178	13867	21091	18350
201877_s_at	16488	6174	2818	4902	10922	5127	14149	3902	20120	10162	16085	19965	19041	17431	20303	3957	6861	14907	14515	16599	22003	20041	5397	20124	10642	12478	9096	6776	11283	11502	3386	21942	10350	19694	19795	22028	14271	19070	10412	8652	22095	21597	14570	7027	8050	18517	21213	21966	6673
201878_at	18363	9619	16962	6722	8820	6174	8530	15831	7337	21067	18358	13398	761	21927	1463	1503	22064	16189	20685	1530	2166	2004	3734	17286	6525	19222	18301	15084	913	913	12403	3122	2955	1075	1397	8272	1595	10107	3046	7419	430	6674	12820	12784	7839	18556	18415	1813	2176
201879_at	14333	19053	14777	14341	18806	13663	7792	3472	11029	21137	21332	9874	4518	19824	19950	19882	19648	2226	2505	675	1054	19639	12069	15635	16363	5962	17422	9836	22046	20465	16551	20033	3578	15029	6976	3150	10555	19596	14876	7572	4989	5407	2845	17824	19385	14659	21686	2995	6286
201880_at	3485	14664	12501	728	5444	3648	16171	468	4432	5669	21098	13015	1579	15878	17501	4317	13718	20110	8736	11313	12317	5661	15988	6162	13392	5242	8772	3545	18042	5091	14563	19557	3208	7836	6275	5066	10981	21427	2739	9989	20339	18043	2719	19705	13665	16090	18434	3457	1171
201881_s_at	10330	10659	7107	6369	9245	2186	8519	7624	962	16398	20137	12818	392	20878	4252	786	16993	18623	13648	6481	13442	3112	10383	13661	2648	14127	15440	19529	1885	789	9605	765	9526	396	1218	6877	2353	1495	1296	478	12231	9292	4894	16260	15027	18272	16169	1396	6130
[truncated: 20,751 more rows]
[truncated: 1 more columns]
