# Supplementary material for: Inferring Infection Patterns Based on a Connectivity Map of Host Transcriptional Responses
Source: Sci Rep. 2015 Oct 28;5:15820. doi: 10.1038/srep15820 (PMC4623713; doi:10.1038/srep15820)
Supplement: Supplementary Data S3 [file srep15820-s20.xls]

## Sheet: Data S3
Supplementary Data S3. Spearman correlation coefficients between individual PRLs and mPRLs.
	Aggregatibacter actinomycetemcomitans	Anaplasma phagocytophilum	Aspergillus fumigatus	Borrelia burgdorferi	Burkholderia pseudomallei	Chlamydia pneumoniae	Cryptosporidium hominis	Cryptosporidium parvum	Dengue Virus	Dhori Virus	Enterovirus 71	Escherichia coli	Francisella tularensis	Fusobacterium nucleatum	Haemophilus ducreyi	Helicobacter pylori	Hepatitis A Virus	Hepatitis B Virus	Hepatitis C Virus	Herpesvirus 1, Cercopithecine	Herpesvirus 1, Human	Herpesvirus 4, Human	Herpesvirus 5, Human	Herpesvirus 8, Human	Human Immunodeficiency Virus	Human Papillomavirus	Human Rhinovirus	Influenza A Virus	Leishmania major	Listeria monocytogenes	Lymphocytic Choriomeningitis Virus	Measles Virus	Mycobacterium tuberculosis	Neisseria meningitidis	Norwalk Virus	Plasmodium falciparum	Porphyromonas gingivalis	Pseudomonas aeruginosa	Respiratory Syncytial Virus	Severe Acute Respiratory Syndrome-Associated Coronavirus	Shigella flexneri	Staphylococcus aureus	Streptococcus agalactiae	Streptococcus gordonii	Streptococcus pneumoniae	Streptococcus suis	Trypanosoma cruzi	Vaccinia Virus	Vesicular Stomatitis Virus
Pseudomonas aeruginosa_GSE923_Calu-3 human lung epithelial cells_FRD1_1	-0.0685506	-0.0236807	0.0487663	0.0764441	-0.0379781	0.0169146	0.0482035	0.0863896	0.0421671	0.111258	0.0140155	-0.0532502	0.0255906	0.0266829	0.0660731	-0.0114784	-0.0431285	0.0119594	0.0413626	-0.0192934	-0.0625171	-0.00604226	0.0254636	-0.0211065	0.0961508	0.0241701	-0.0222459	0.0300995	-0.025301	0.0340666	0.0408427	-0.0606201	-0.00164303	0.0423096	-0.00843785	0.0136546	-0.0333256	0.279076	0.0778209	0.0488151	0.00248802	0.0101421	-0.00860896	0.0273672	0.0491038	-0.0364801	-0.0318131	-0.0742583	0.0336395
Pseudomonas aeruginosa_GSE923_Calu-3 human lung epithelial cells_FRD1_2	-0.0123141	0.0608281	-0.0770364	-0.0958384	0.070976	0.0533226	0.0823816	0.0151322	-0.0127979	0.0401002	-0.0695115	0.00196898	0.0394429	-0.116403	0.025759	0.0584904	0.0119441	-0.135877	-0.0145156	0.0721786	0.115793	-0.0344006	-0.0326156	0.0190443	-0.0828315	-0.0449426	0.0380336	0.00604375	0.0757202	0.048361	-0.0197319	0.0725146	0.0632837	0.067777	-0.0251896	0.0285989	0.0543156	0.276098	0.0233618	-0.0235571	0.00462549	-0.0238624	0.101397	-0.0809517	-0.0220298	-0.070039	0.0707191	0.0653862	-0.0291619
Pseudomonas aeruginosa_GSE923_Calu-3 human lung epithelial cells_FRD1_3	-0.0137958	0.0627265	-0.0736013	-0.0815039	0.0843436	0.0481681	0.0713025	0.0140463	-0.018897	0.0477264	-0.0715377	0.00609413	0.0363289	-0.11716	0.0248028	0.0622429	0.0209998	-0.136383	-0.00113587	0.0947075	0.132782	-0.0427026	-0.0324357	0.022815	-0.0832199	-0.0673347	0.0511633	0.0102025	0.0545226	0.0426711	-0.0201666	0.0769726	0.0734276	0.049233	-0.0280602	0.0216766	0.0580822	0.265815	0.0243798	-0.02062	-0.00169731	-0.0123771	0.101826	-0.0816459	-0.0015671	-0.0714947	0.0789402	0.0653011	-0.03333
Pseudomonas aeruginosa_GSE923_Calu-3 human lung epithelial cells_FRD1_4	-0.0603108	0.0232729	-0.0460927	-0.0438966	0.0260877	0.0553189	0.0927669	0.0739921	0.0383151	0.0806779	-0.0848407	-0.0152663	0.037631	-0.138116	0.0666002	0.0373486	-0.0192388	-0.147818	0.0298787	0.0317645	0.0216163	-0.0201717	-0.0200265	-0.00963228	-0.0372904	-0.0124342	0.0316906	0.0216254	0.0393177	0.0727673	0.00130154	0.0200126	0.0349262	0.0719713	-0.0132598	0.0445915	0.0042296	0.304661	0.0874187	0.0178025	-0.0597246	-0.0252937	0.054869	-0.116992	0.00596078	-0.0558009	0.0390505	0.0158747	0.00197351
Pseudomonas aeruginosa_GSE923_Calu-3 human lung epithelial cells_FRD1234_5	0.092062	0.028019	-0.0339821	-0.014285	0.0162718	-0.0334968	-0.0438519	-0.0550691	-0.0770882	-0.0262109	-0.000975731	0.0155473	0.0125778	0.0791229	-0.0538696	-0.0159886	0.0335266	0.0122797	-0.0490932	0.0670192	0.116308	-0.0173506	0.00932166	0.0181164	-0.0713081	-0.0429174	0.0594906	-0.0173555	-0.0497119	-0.0593475	-0.0337458	0.027398	0.0123151	-0.00690665	-0.0175297	-0.0451245	0.0415494	0.353449	-0.0545011	-0.0334584	0.0498428	0.0318073	-0.00924862	0.0841025	0.0376178	-0.0063956	0.0505156	0.0178632	-0.0579769
Pseudomonas aeruginosa_GSE923_Calu-3 human lung epithelial cells_FRD1234_6	-0.0293958	0.0329064	-0.0370289	-0.0708367	0.020568	0.0230165	0.0602872	0.0110273	-0.00914983	0.0885969	-0.0614877	-0.0111895	0.0145531	-0.0807301	0.0252657	0.0114778	0.00561746	-0.110775	0.00622756	0.0360002	0.073616	-0.0325783	-0.0246304	-0.0156628	-0.0496779	-0.0584819	0.00233147	-0.0136706	0.0361386	-4.69505e-06	-0.00556533	0.026792	0.0291967	0.0667829	-0.00288416	0.0213696	0.0173036	0.272543	0.0293266	-0.0171918	0.00781275	-0.0323495	0.0474402	-0.0314517	0.0133223	-0.0645563	0.0237996	0.000730361	-0.0103982
Pseudomonas aeruginosa_GSE923_Calu-3 human lung epithelial cells_FRD1234_7	-0.0330893	0.0332246	-0.0684632	-0.117934	0.046534	0.0108168	0.0317379	-0.0115046	-0.0270245	0.0646991	-0.0210044	-0.00619691	0.0310155	-0.0184322	0.0198999	0.00892397	0.0241295	-0.0716928	-0.00331188	0.0308933	0.0859947	-0.0241897	-0.0365071	0.0410709	-0.0331197	-0.0757406	0.0244712	-0.0252315	0.051653	0.00724333	-0.0242898	0.066334	0.0358232	0.0607718	0.010036	0.000502828	0.0263284	0.239649	-0.0241344	0.00655394	0.0518252	0.00778658	0.0595489	-0.00799801	-0.0102411	-0.0630794	0.0544886	0.0335444	-0.0317292
Pseudomonas aeruginosa_GSE923_Calu-3 human lung epithelial cells_FRD440_8	-0.0426203	0.0644689	-0.0768354	-0.0416471	0.0706204	0.0682525	0.0659007	0.0468212	0.0195763	0.0343001	0.00524371	-0.00141679	0.0617606	-0.0362647	0.129012	0.0666537	-0.0228604	0.0261484	0.0385472	0.0615876	0.0683749	-0.0220437	-0.00367483	0.0252939	0.0315958	-0.00795126	0.0159323	0.0636125	0.0558262	0.0660474	0.0183431	0.0221003	0.085954	0.12561	5.22778e-05	0.0549233	0.0748115	0.425205	0.0275659	0.0412456	0.106554	0.0117847	0.064383	-0.00731478	-0.00950525	-0.0456129	0.0705752	0.0584477	0.0175382
Pseudomonas aeruginosa_GSE923_Calu-3 human lung epithelial cells_FRD440_9	-0.030014	0.0567873	-0.0219825	-0.0327543	0.0196909	0.0532245	0.09966	0.0153472	0.0202885	0.1313	0.0144948	0.000352146	0.0464779	-0.0613986	0.104882	0.0478623	0.00811458	-0.0296954	0.0343592	-0.0233293	0.0599832	-0.0171461	-0.0128221	0.00510648	0.0398112	-0.0439297	0.00682328	0.0129596	0.0741498	0.0252652	0.0252901	0.0316793	0.0324771	0.121347	0.0197702	0.0562994	0.0190869	0.283874	0.0298247	0.00319958	0.117503	-0.0118865	0.0375768	0.00151482	-0.0108007	-0.0617388	0.0340442	-0.0266319	0.0386915
Pseudomonas aeruginosa_GSE923_Calu-3 human lung epithelial cells_FRD440_10	-0.0317082	0.0656538	-0.0302428	-0.052055	0.0371975	0.0560674	0.0801451	0.0243203	0.0159531	0.131173	0.0370756	-0.00107991	0.0633871	-0.0219023	0.112215	0.0427869	0.0140729	-0.0115074	0.0233842	-0.00532113	0.0554673	-0.0336404	-0.0117714	0.0383825	0.0520107	-0.0684592	0.0216668	0.0202214	0.0657714	0.0191068	0.00593144	0.0395814	0.0307096	0.107455	0.0119868	0.0536421	0.0318986	0.286118	0.0139164	0.0150001	0.137708	0.0254314	0.0571271	0.0206876	-0.0130367	-0.0682942	0.0480483	-0.0146844	0.022721
Pseudomonas aeruginosa_GSE923_Calu-3 human lung epithelial cells_FRD440_11	-0.0714032	0.0349373	0.000920285	-0.0106611	-0.0166297	0.0573	0.107808	0.0848296	0.0671953	0.155649	-0.00427614	-0.0282369	0.0599528	-0.0521999	0.139243	0.0323968	-0.0191945	-0.0447429	0.0471419	-0.045992	-0.0154725	-0.0191968	-0.000198046	0.000507697	0.0662549	-0.0201432	0.0179535	0.0210324	0.0386616	0.0387843	0.0292804	-0.00464959	-0.00314674	0.105835	0.0170428	0.0521816	-0.0279068	0.322157	0.0747373	0.0283083	0.0479123	0.01293	0.00937076	-0.0283186	0.0189417	-0.059392	0.0141241	-0.0615959	0.0412029
Pseudomonas aeruginosa_GSE923_Calu-3 human lung epithelial cells_FRD875_12	-0.0135416	0.0391317	-0.0105813	-0.0337792	0.0247804	0.0229312	0.0221684	0.0202765	-0.0316426	0.0444787	-0.0308168	-0.0225862	0.013931	0.0322629	0.00858225	0.0353832	-0.00348078	-0.0295665	0.00655413	0.0831209	0.114049	-0.0609716	0.000192138	0.016108	-0.0298219	-0.0516549	0.0432307	-0.00987803	-0.00797812	-0.0187725	0.0226684	0.0338923	0.0394308	0.0306376	-0.0129613	-0.0194038	0.0265197	0.359229	0.00325902	-0.00682576	0.00870343	0.0151903	0.0599772	0.0385694	0.0516044	-0.0854575	0.0455124	0.00963534	-0.0493761
Pseudomonas aeruginosa_GSE923_Calu-3 human lung epithelial cells_FRD875_13	0.134151	0.0699173	-0.0852296	0.00866599	0.0576088	-0.0303411	-0.0662999	-0.0502809	-0.0584686	0.0280074	0.03841	0.109371	0.0205187	0.0481244	-0.0460893	0.00425279	0.0935592	-0.0220721	-0.0229413	-0.0336067	0.0677688	0.0261385	-0.0122146	-0.00793376	-0.0950822	-0.0519501	0.00988539	0.0218192	0.0935383	-0.0618533	-0.0396585	0.0106628	0.00948387	0.0394768	0.0289147	-0.0342544	0.0637953	0.297306	-0.0770543	-0.0271139	0.0573129	-0.0125185	0.0124833	0.0479206	0.0535928	0.0906023	0.0578323	0.0572597	0.0164274
Pseudomonas aeruginosa_GSE923_Calu-3 human lung epithelial cells_FRD875_14	0.102428	0.0484148	-0.0619074	0.0388684	0.0327514	-0.0309926	-0.0764316	-0.0456235	-0.0318393	0.0630346	0.0663169	0.0791235	0.0279617	0.0864655	-0.0317429	-0.0174748	0.0760069	0.0165514	-0.00581391	-0.0466824	0.0155207	0.0309427	0.0239254	0.00191101	-0.0311394	-0.037992	-0.00164803	0.0132666	0.0848758	-0.0551225	-0.0306675	-0.00442066	-0.00472142	0.0237002	0.0384314	-0.0354465	0.0300698	0.253088	-0.058108	0.0120265	0.0702498	0.0184269	-0.0246303	0.0675678	0.0249553	0.070415	0.016931	0.0241766	0.0347125
Pseudomonas aeruginosa_GSE923_Calu-3 human lung epithelial cells_FRD875_15	0.0759644	0.0257852	-0.0382941	0.0583234	0.0117122	-0.0139931	-0.0455878	-0.00963544	-0.00375381	0.0835743	0.0367773	0.0662469	0.0130034	0.0331353	-0.000266953	-0.0120833	0.0569626	-0.0301943	0.0131519	-0.0614056	-0.0278275	0.0328327	0.00627599	-0.0414506	-0.0253218	-0.0206593	-0.00262191	0.0300836	0.067663	-0.0420094	-0.0122404	-0.0335303	-0.00480259	0.044695	0.0348363	-0.0250467	0.00169679	0.332671	-0.00928036	0.013852	0.00357653	-0.0206026	-0.0342149	0.0309624	0.046485	0.071539	-0.00474396	-0.000947545	0.0501198
Anaplasma phagocytophilum_GSE2600_NB4 promyelocytic cells_16	0.00590963	0.369105	-0.0365426	0.0419072	0.0307842	0.00133742	0.0193654	0.0125991	0.00989582	0.028534	-0.0337139	0.030552	0.0294827	-0.0460521	0.0114982	0.0318939	0.0178633	-0.0381435	0.00124767	-0.014904	0.00410739	0.0260064	0.0102451	-0.0274038	0.0140897	0.0204745	-0.0201871	0.0606163	0.0434937	0.00988346	0.0128887	-0.0237884	0.0484419	0.0241111	0.0198231	0.0243135	-0.000418846	0.047266	0.0329578	0.0242543	-0.00760114	-0.0044006	0.00393613	-0.0742958	0.0149128	0.0538615	0.00683978	0.0307198	0.0111031
Anaplasma phagocytophilum_GSE2600_NB4 promyelocytic cells_17	0.107948	0.355764	-0.118202	0.0588697	0.0842855	-0.0090255	-0.0703299	-0.0229616	-0.0786408	-0.0661657	0.014184	0.108076	0.00144525	-0.0143809	-0.066506	0.0125022	0.0671886	-0.0183337	-0.0132075	-0.00276919	0.0240649	0.0442629	-0.0192807	-0.0460806	-0.103143	0.0222169	0.00122847	0.0901864	0.0602099	-0.0055038	-0.0156915	-0.0324535	0.0342142	0.0178211	0.00228844	-0.0110048	0.0802069	0.0615254	-0.0316841	-0.0028544	-0.035523	-0.000605899	0.0126004	-0.0456909	0.0433824	0.191125	0.0426614	0.108108	0.00905393
Anaplasma phagocytophilum_GSE2600_NB4 promyelocytic cells_18	0.0190081	0.487279	0.00244078	0.0131679	0.0272112	-0.00309185	-0.0286936	-0.0423583	-0.045402	-0.00713401	0.0176355	0.018707	0.0278711	0.06095	-0.0180197	0.0334974	0.00938162	0.00500783	-0.0272093	0.0164285	0.0639125	0.00264335	0.00343306	0.0247457	-0.00630018	-0.0142598	0.00958707	-0.0142556	-0.00652947	-0.0283281	0.0123349	0.0104106	0.02009	-0.00285929	-0.0125974	-0.0218762	0.00401638	0.0130683	-0.0382117	0.00271304	0.0280538	0.029577	0.00523136	0.0430804	0.0189892	-0.00924765	0.036199	0.0176817	-0.0296393
Neisseria meningitidis_GSE4646_HUVEC_WT_19	-0.0764246	-0.00045077	0.0280884	0.076832	-0.0284476	0.0200581	0.0675933	0.0712559	0.0695803	0.105899	-0.131405	-0.031513	0.00186922	-0.100968	0.0587137	0.0189985	-0.0356916	-0.069972	0.024729	0.0182211	-0.00674209	0.0408429	0.0487053	-0.0683288	0.0363075	0.0832981	-0.0286591	0.0665899	0.00309083	0.023889	0.0169521	-0.0880857	0.0298086	0.227788	0.0430538	0.0650956	-0.0701664	0.0446406	0.11746	0.0520008	-0.0971924	-0.0602765	-0.0452866	-0.106909	0.0058023	-0.0371225	-0.04557	-0.0127623	-0.0262118
Neisseria meningitidis_GSE4646_HUVEC_WT_20	-0.0379177	-0.0339871	0.0296039	-0.071598	-0.0129552	-0.0161984	0.0222732	0.00576864	0.0046227	0.0807704	0.0744758	-0.0164474	0.0103615	0.0829346	0.0503437	-0.0209284	-0.00755695	0.0513431	0.00326456	-0.0431119	-0.0370981	-0.0563584	-0.0214528	-0.0307639	0.0678322	-0.0718943	0.0229305	-0.0175632	0.0064216	-0.00322831	-0.000559687	0.00588072	-0.059004	0.207872	0.00491272	-0.0243857	-0.0190394	-0.00176589	-0.0196373	-0.0144083	0.130432	0.0264819	0.0404144	0.101764	-0.03752	-0.0480931	-0.024941	-0.0850888	0.0607816
Neisseria meningitidis_GSE4646_HUVEC_WT_21	-0.0113901	0.0290135	-0.0936827	-0.235218	0.0107169	-0.0240221	0.0108712	-0.0513738	-0.0217296	0.0348827	0.113798	0.0558347	0.065946	0.123122	0.0932042	0.00387969	0.00109616	0.172525	-0.0794093	-0.0227372	0.0805634	-0.0395507	-0.0258767	0.0562877	0.0760194	-0.0997485	0.000550111	-0.0408337	0.140308	-0.0557726	-0.0618196	0.183021	-0.0210963	0.478487	0.0837964	-0.0232358	0.0485642	0.127365	-0.118609	0.0231105	0.353911	0.106847	0.114264	0.148437	-0.119106	-0.0352165	0.0448605	0.0678002	-0.0134788
Neisseria meningitidis_GSE4646_HUVEC_WT_22	0.0189018	0.0651637	-0.0513539	0.123788	0.0954208	0.0699084	0.0345546	0.0704863	-0.0152847	0.0414495	-0.0666974	-0.0114318	0.064965	-0.107225	0.00613601	0.0532959	-0.00471515	-0.183374	0.0524876	0.00904705	0.00751012	-0.0267934	0.00163359	0.00449693	-0.102136	-0.0010955	0.0975377	0.0977329	-0.0269936	0.115889	0.0155896	-0.0378309	0.079826	0.2752	-0.0644465	0.0281593	0.0481089	0.0737914	0.118356	0.0193393	-0.14417	-0.00974266	0.0580622	-0.130901	0.150534	0.0332815	0.0649705	0.0669564	0.0576741
Neisseria meningitidis_GSE4646_HUVEC_WT_23	0.046662	-0.00572485	0.0221699	0.16419	0.0138485	0.0571684	0.0193901	0.0824586	0.0173528	0.109717	0.116323	-0.0249118	0.0520965	0.0104622	0.0508104	-0.00580813	0.0173671	-0.073515	0.059763	-0.086564	-0.0735551	0.00493358	0.0157238	-0.00253753	0.010069	0.0711929	0.0543357	0.0547898	-0.0230722	0.10906	0.017511	-0.0714611	-0.0199536	0.279434	-0.0305293	0.0390982	3.30038e-05	-0.000993167	0.081288	0.0572333	-0.0406064	0.0127199	-0.0306668	0.00404228	0.129758	0.0215119	-0.0217572	-0.0383645	0.0380371
Neisseria meningitidis_GSE4646_HUVEC_WT_24	-0.00652528	0.11826	-0.165079	-0.102708	0.116329	0.0719174	0.0118932	0.00658868	-0.0376604	-0.0401808	-0.011889	0.0656843	0.143604	-0.00530101	0.0702826	0.0659004	0.0108436	-0.0609027	-0.019836	0.0651024	0.139753	-0.0145112	0.00104706	0.127983	-0.0698018	-0.0681094	0.106812	0.0522603	0.0603541	0.0912039	-0.0749453	0.186971	0.164622	0.553546	0.00142989	0.00786747	0.10853	0.161896	0.0106397	0.0356234	0.130325	0.108422	0.102119	-0.0343018	0.0819058	0.00830695	0.180839	0.183083	-0.0195937
Neisseria meningitidis_GSE4646_HUVEC_WT_25	-0.143033	0.00759278	0.0653242	0.119368	0.0152655	0.110197	0.166269	0.151237	0.135799	0.149255	-0.0289539	-0.0606868	0.0658269	-0.173307	0.156781	0.0553125	-0.0892546	-0.145938	0.087401	-0.00798746	-0.0605754	0.00444338	0.0366245	-0.0592708	0.106643	0.104208	0.0140572	0.119408	-0.0401114	0.206772	0.064238	-0.167153	0.028098	0.2175	-0.0130809	0.155445	-0.0378943	0.0767923	0.206247	0.0663927	-0.0888631	-0.0306292	0.0359789	-0.1704	0.0230382	-0.0454626	-0.0163547	-0.0394438	0.0556929
Neisseria meningitidis_GSE4646_HUVEC_pilD_26	-0.1206	-0.0644533	0.143389	0.196491	-0.102229	0.0278078	0.0921987	0.127288	0.103644	0.1799	-0.0972398	-0.0784963	-0.0479423	-0.120748	0.0637579	-0.0035747	-0.0628463	-0.0822942	0.0688603	-0.0408741	-0.128622	0.0164417	0.0487272	-0.165239	0.112941	0.109732	-0.0537504	0.0839414	-0.0578298	0.0361409	0.0991029	-0.210593	-0.058129	0.164399	0.0258963	0.0706796	-0.0923245	-0.0128844	0.187647	0.0547322	-0.155128	-0.0814708	-0.0853431	-0.0961492	0.0193221	-0.042541	-0.146711	-0.145781	0.0254839
Neisseria meningitidis_GSE4646_HUVEC_pilD_27	-0.0883001	-0.0556552	0.0547786	0.104089	-0.0686813	-0.00200957	0.0769124	0.0990163	0.0757111	0.102114	0.00183408	-0.0293695	-0.0426339	-0.0516159	0.0624888	-0.024246	-0.030664	0.0036059	0.0421882	-0.0563614	-0.123259	0.0413821	0.0167623	-0.136352	0.0917893	0.0972869	-0.0572142	0.0779213	-0.026021	0.0372204	0.03912	-0.160694	-0.0795452	0.236875	0.014206	0.0604202	-0.0578166	-0.0101712	0.115876	0.038004	-0.0803686	-0.063599	-0.0408494	-0.0185898	-0.029456	0.0118644	-0.128106	-0.102268	0.00482994
Neisseria meningitidis_GSE4646_HUVEC_pilD_28	0.0678209	0.0597864	-0.0988928	0.0387082	0.0463894	0.0563842	0.0600678	0.0388483	-7.40994e-05	0.071398	-0.0387065	0.0223859	0.0451273	-0.104353	0.0453145	0.0368	-0.0164337	-0.101334	0.0418	-0.0065975	0.0185069	-0.00811715	-0.017857	-0.029208	-0.0440938	0.0500009	0.0080462	0.0392993	0.0368167	0.0537108	-0.00302034	-0.0316299	0.0852647	0.320416	-0.0198251	0.0174605	0.088684	0.11359	0.0825816	0.0483095	-0.0412058	0.00685396	0.0132589	-0.0808867	0.0284577	0.0246862	0.0348063	0.0645899	0.0397139
Neisseria meningitidis_GSE4646_HUVEC_pilD_29	0.0662478	0.13945	-0.232716	-0.113105	0.142182	0.0656203	-0.000342868	-0.026651	-0.0912653	-0.105213	-0.034917	0.077218	0.105276	-0.0470421	0.0288008	0.0773702	0.0172034	-0.0618338	0.00190152	0.0824822	0.128273	-0.0482085	-0.0560868	0.119614	-0.130283	-0.0325806	0.0685178	0.01087	0.0671667	0.045554	-0.0566285	0.15087	0.15143	0.358127	-0.0468265	-0.0243993	0.193463	0.179982	-0.0257922	0.00595616	0.0672452	0.0859029	0.145626	-0.0462503	0.0509146	0.0617741	0.191765	0.223499	0.012152
Neisseria meningitidis_GSE4646_HUVEC_pilD_30	0.0677009	0.112547	-0.170284	-0.0633023	0.132486	0.0605058	0.00170607	0.0113422	-0.0924429	-0.0171666	0.0214819	0.0528163	0.0927517	-0.0192708	0.0340078	0.0455316	0.025478	-0.0770612	0.0077006	0.0453745	0.0895145	-0.0546609	-0.0701318	0.056522	-0.105834	-0.0423867	0.0664218	0.0271283	0.0685695	0.0427334	-0.028371	0.0722376	0.0860509	0.306884	-0.0474673	-0.0152233	0.169545	0.152646	-0.0166269	0.0121786	0.041065	0.0696807	0.125528	0.000286644	0.0881693	0.0477138	0.122969	0.158193	0.0331882
Neisseria meningitidis_GSE4646_HUVEC_pilD_31	-0.0493377	0.0470211	0.0359235	0.172153	0.0372616	0.138589	0.10244	0.119949	0.0760076	0.0733688	-0.069734	-0.0137557	0.0705395	-0.18628	0.120794	0.0641097	-0.0392708	-0.165568	0.0862128	0.0456846	-0.0157086	0.0354069	0.0270183	-0.0516925	0.0346294	0.121912	-0.0244578	0.100425	-0.0164155	0.0989968	0.0597143	-0.164845	0.096919	0.188175	-0.0480663	0.122471	0.0430922	0.0964318	0.181732	0.0174819	-0.144323	-0.0572075	-0.0116437	-0.151133	0.0797966	0.0101701	0.0103841	0.0190577	0.0425205
Neisseria meningitidis_GSE4646_HUVEC_pilD_32	-0.0940631	-0.0178815	-0.000562882	0.121955	0.00746661	0.114265	0.140155	0.15639	0.160765	0.0943256	-0.00606208	-0.0308898	0.0809254	-0.149107	0.185303	0.0427161	-0.0748673	-0.0951025	0.100797	-0.00956865	-0.0706651	0.0578396	0.0263472	-0.0777823	0.105461	0.162032	-0.0475628	0.107318	0.0280635	0.194391	0.045056	-0.143624	0.0303064	0.19744	0.000974726	0.154774	0.000265316	0.0899165	0.198747	0.111261	-0.0876676	-0.0414696	-0.0366781	-0.127174	0.00254893	-0.0158124	-0.0353102	-0.0227151	0.0493293
Neisseria meningitidis_GSE4646_HUVEC_frpC/frpA_33	-0.0995462	-0.0171001	0.0595748	0.0805481	-0.0187283	0.0579447	0.145863	0.147242	0.123884	0.263543	-0.0414436	-0.0532071	0.0461334	-0.140093	0.131707	0.00714364	-0.0715622	-0.139345	0.0837007	-0.0651768	-0.103102	0.00973823	0.0334579	-0.108295	0.0917336	0.0675942	0.00223615	0.114646	0.0276925	0.134077	0.0442901	-0.148515	-0.0143401	0.420411	0.0234371	0.0906649	-0.0613774	0.0918861	0.206904	0.106298	-0.0811895	-0.0530231	-0.00264859	-0.108423	0.018143	-0.0664553	-0.0926989	-0.0587552	0.0713657
Neisseria meningitidis_GSE4646_HUVEC_frpC/frpA_34	-0.0233962	0.0512417	-0.113553	-0.132661	0.101587	0.0373349	0.0323854	-0.02424	-0.0343678	-0.0181893	0.107913	0.0479829	0.0878985	0.0137324	0.0818504	0.0241529	0.00728578	0.0743982	-0.0160509	-0.00857158	0.0809519	-0.0372492	-0.0396032	0.0468406	0.0301219	-0.0416062	0.0172048	0.0286614	0.0930684	0.0635207	-0.060985	0.119351	0.0433325	0.524973	0.0190653	0.0490392	0.110838	0.142205	-0.0670977	0.0155734	0.22552	0.0553977	0.162152	0.0327547	-0.0590253	0.0159841	0.0603869	0.126423	0.0322053
Neisseria meningitidis_GSE4646_HUVEC_frpC/frpA_35	0.0202457	-0.00348652	0.0831809	0.21652	-0.0058233	0.0588252	0.0465878	0.0949423	0.0389471	0.138314	0.0767225	-0.048408	0.0273507	-0.0500144	0.0451116	-0.00403536	-0.00117446	-0.126914	0.0818324	-0.0717474	-0.0662968	0.022178	0.0360819	-0.0353689	0.0261301	0.075611	0.0349069	0.0618496	-0.0453515	0.10294	0.0472035	-0.131291	-0.00168528	0.15365	-0.0379601	0.0548449	-0.0362448	-0.0286652	0.140002	0.0686931	-0.131783	-0.0318814	-0.0788568	-0.0515164	0.131887	-0.0195294	-0.0642864	-0.0809602	0.034626
Aspergillus fumigatus_GSE6965_Human dendritic cells_36	-0.0598176	-0.127087	0.871001	0.140112	-0.137468	-0.0468213	0.00260156	-0.0094706	0.029992	0.046448	-0.0677758	-0.0838024	-0.165659	-0.0103129	-0.0614867	-0.028734	-0.0297262	0.0531647	0.00477046	0.00117083	-0.0168752	-0.00145921	0.0646232	-0.0685925	0.0554761	0.0227033	-0.0467168	-0.0115766	-0.135518	-0.212323	0.0695333	-0.126327	-0.0790471	-0.145075	0.00658885	0.00332349	-0.203048	-0.115383	-0.0146406	-0.0566787	-0.115827	-0.122132	-0.0696146	-0.00150827	-0.0847416	-0.0753119	-0.13487	-0.154989	-0.0421265
Aspergillus fumigatus_GSE6965_Human dendritic cells_37	-0.130383	-0.143053	0.871885	0.155793	-0.165827	-0.0435124	0.0401341	0.0158645	0.0769645	0.191019	-0.0307204	-0.134197	-0.147405	-0.00533071	0.00602546	-0.0201676	-0.0560028	0.0789247	0.0282961	-0.0472731	-0.0558969	0.0258478	0.122637	-0.0939684	0.182777	0.0217951	-0.0651266	-0.00883551	-0.123443	-0.154771	0.0782799	-0.164259	-0.117097	-0.0983784	0.0503363	0.0422599	-0.265327	-0.111424	0.0366882	0.00234133	-0.0559676	-0.154576	-0.116192	0.00644951	-0.092268	-0.133336	-0.197195	-0.223489	-0.01511
Porphyromonas gingivalis_GSE9723_HIGK cells_38	0.263716	0.0772299	-0.107726	-0.0298396	0.0682494	0.0226789	-0.0340253	-0.0198804	-0.0780166	-0.0564657	0.0301078	0.0662547	0.0392571	0.0113826	-0.0182202	0.0450522	0.0354399	-0.0161086	-0.025176	0.0414168	0.104033	-0.0462391	-0.0476962	0.0600918	-0.130387	-0.0644547	0.0572856	-0.000190772	0.0317983	-0.000411381	-0.0125656	0.0639995	0.0331343	0.0576099	-0.0305	-0.0450436	0.297665	0.106792	-0.0338501	-0.0263872	0.0316362	0.0400238	0.0701326	0.0607977	0.0649102	0.0227387	0.076	0.108479	-0.00870054
Porphyromonas gingivalis_GSE9723_HIGK cells_39	0.139085	0.0561858	-0.0905525	-0.0543301	0.0569838	0.0257518	0.0187314	0.00818245	-0.0640394	-0.051655	-0.0296157	0.0391234	0.0129152	-0.0385495	0.00675413	0.0281145	-0.00184679	-0.0335728	-0.0335777	0.0892503	0.0576121	-0.0458569	-0.0372998	0.0207279	-0.0650883	-0.0370315	0.0191507	0.0148076	0.0168543	0.0187512	-0.0298111	0.0468739	0.0511276	0.0323218	-0.0334454	-0.0148381	0.386898	0.0682951	-0.00682338	-0.0067862	0.0223699	0.032123	0.0683435	-0.0175596	0.00798762	0.00230331	0.0528473	0.10886	-0.0129856
Porphyromonas gingivalis_GSE9723_HIGK cells_40	0.209302	0.0547287	-0.0951717	-0.0706388	0.0763466	0.015344	-0.0330748	-0.0391545	-0.109633	-0.0812204	-0.0158915	0.0605531	0.0081534	-0.00872577	-0.0456101	0.0309175	0.0411143	-0.0337908	-0.0435501	0.0990271	0.125486	-0.053301	-0.0313903	0.0459569	-0.129597	-0.074058	0.0790374	-0.0178963	0.0184397	-0.00831617	-0.0248593	0.0717211	0.0366059	0.0207398	-0.0322051	-0.0342678	0.26815	0.0928171	-0.0535425	-0.0471305	-0.00270647	0.0222874	0.0747202	0.0180353	0.035944	0.0122852	0.0898154	0.104194	-0.0705698
Porphyromonas gingivalis_GSE9723_HIGK cells_41	0.173767	0.0360332	-0.0934647	0.010641	0.0478329	0.0527906	-0.00714886	0.0645511	-0.0135409	-0.0334975	-0.0222768	0.0664591	0.0219262	-0.0862077	0.0223951	0.0344708	0.00322492	-0.070324	0.0270873	0.0336493	0.0246555	-0.0236916	-0.0393988	-0.00610901	-0.0833316	0.0180435	0.022168	0.0547023	0.00821496	0.0429522	0.0142603	0.00412524	0.0458085	0.046865	-0.0492319	-0.000361035	0.297291	0.0791161	0.0425288	-0.0243099	-0.0643465	0.00848429	0.0318095	-0.0233088	0.0752444	0.0456282	0.047681	0.0660706	-0.00381787
Aggregatibacter actinomycetemcomitans_GSE9723_HIGK cells_42	0.608345	0.0373511	-0.0602192	0.0158566	0.0356714	0.00429647	-0.029152	-0.0192975	-0.0216347	0.00627743	0.0544466	0.0344907	0.0109885	0.0739179	-0.0352683	-0.0056874	0.0237558	-0.0454443	-0.0137492	0.000238873	0.0452753	0.00648945	-0.00753239	0.0198388	-0.107168	-0.0461276	-0.00286001	-0.0295226	0.0367012	-0.0377249	-0.0276916	0.0139073	-0.00327535	0.00238506	-0.0179365	-0.0292352	0.119603	0.0524943	-0.0228351	-0.00569177	0.037082	-0.0208739	-0.00894048	0.115571	0.0147802	0.0488096	0.00288504	0.0584429	0.0855743
Aggregatibacter actinomycetemcomitans_GSE9723_HIGK cells_43	0.691046	0.00125817	-0.0741835	0.115614	0.0177337	0.00609222	-0.0749344	0.0180409	0.00147501	-0.00781402	0.138482	0.0611474	0.0168005	0.103892	-0.0354256	-0.0598784	0.0467551	0.0177218	0.0189977	-0.09059	-0.114457	0.0623168	-0.0112571	-0.0070535	-0.0706294	0.0655728	-0.0533295	0.0233698	0.0538807	0.00647359	-0.0259127	-0.0714168	-0.0550433	-0.0286049	-0.0325993	-0.0127254	0.154784	-0.0259606	-0.0104101	0.0275391	-0.0218181	-0.00278176	-0.0873022	0.133693	0.0595037	0.176661	-0.0109299	0.0352045	0.130334
Aggregatibacter actinomycetemcomitans_GSE9723_HIGK cells_44	0.833837	0.0708948	-0.106676	0.0694117	0.10493	-0.00893865	-0.164043	-0.103408	-0.141077	-0.127956	0.142881	0.108027	0.0215405	0.200987	-0.129999	-0.00572064	0.0981944	0.0581474	-0.0691685	0.0136871	0.104696	0.0147018	-0.0213416	0.0765968	-0.208149	-0.0718919	0.053413	-0.0195096	0.0354041	-0.0681	-0.0611453	0.0683177	0.00463179	-0.054595	-0.0609893	-0.0751452	0.187035	0.0266785	-0.145104	-0.0255559	0.0223768	0.0352733	0.00624259	0.175082	0.0840012	0.152628	0.0691932	0.143021	0.00702471
Aggregatibacter actinomycetemcomitans_GSE9723_HIGK cells_45	0.617707	-0.00035997	-0.0453329	0.0580243	0.00929151	0.0142997	-0.0511307	0.00492023	0.000924043	0.0163604	0.0804461	0.028656	0.0144263	0.0859904	-0.00120946	-0.0248995	0.0235855	-0.0172899	0.0174468	-0.0511825	-0.0258193	0.0189653	-0.00245565	0.0256154	-0.0608794	0.0208426	-0.010811	-0.00767346	0.0215645	-0.00991632	-0.000293466	-0.0266772	-0.0152209	-0.0125172	-0.0378808	-0.0139948	0.119403	0.0181997	-0.0195023	0.00736139	0.00384377	-0.0148311	-0.050918	0.124345	0.0429131	0.0587438	0.015786	0.0219926	0.0889691
Shigella flexneri_GSE8636_Intestinal tissue_non-invasive_46	0.0317518	0.0898372	-0.134585	-0.133275	0.0869847	0.0335293	0.028473	-0.0553046	-0.0447319	-0.0526934	0.117875	0.0866818	0.117291	0.0866409	0.100664	0.0681206	-0.0255398	0.0960375	-0.0611168	0.023875	0.0983611	-0.032933	-0.0428806	0.0910635	0.0348114	-0.0985212	0.0370027	-0.0343725	0.069431	0.0132479	-0.0210008	0.192972	0.065555	0.15049	0.0235966	0.0198661	0.13607	0.103874	-0.0542792	-0.00329294	0.629959	0.13636	0.0960307	0.0871953	-0.0278268	-0.0284689	0.104587	0.0789086	0.0169033
Shigella flexneri_GSE8636_Intestinal tissue_non-invasive_47	-0.0166569	0.0456791	-0.0821164	-0.113359	0.0643113	0.0329059	0.0516523	0.0265225	0.00983719	0.0198326	0.0887658	0.0426466	0.114855	0.118718	0.140353	0.0444206	-0.0207818	0.0659729	-0.0450774	-0.00118656	0.054784	-0.0303957	-0.0196283	0.097252	0.0822714	-0.0313709	0.0433616	-0.0130809	0.0398502	0.0654916	0.00521843	0.145279	0.0028985	0.130355	0.0149312	0.0436137	0.0754709	0.0681816	-0.0175849	0.0125882	0.52869	0.149827	0.0797858	0.115029	0.0202015	-0.0421457	0.13373	0.0260209	0.00232157
Shigella flexneri_GSE8636_Intestinal tissue_invasive_48	-0.0204866	0.0377815	-0.058874	-0.0376233	0.0210158	0.0401872	0.121318	0.0336866	0.0405241	0.0299725	0.146618	0.0167647	0.13484	0.0589391	0.171859	0.09054	-0.0529987	0.164302	0.000446994	-0.0404421	0.00927377	0.0372349	-0.0139095	0.0251115	0.151286	0.0169401	-0.00794197	0.00547929	0.0552324	0.0871803	0.00938389	0.0752361	-0.0157416	0.188378	0.0422002	0.0826119	0.0569646	0.0955396	0.0291225	0.0806559	0.539436	0.117405	-0.0198041	0.0669628	-0.0731754	-0.0578957	0.0111369	-0.00755835	0.0216014
Shigella flexneri_GSE8636_Intestinal tissue_invasive_49	-0.0866876	0.0434896	-0.0283872	-0.0505268	0.0011396	0.0448232	0.144453	0.0812904	0.0303447	0.0803995	0.0742273	0.00314081	0.14062	0.0428914	0.205313	0.115906	-0.0383059	0.0989618	-0.0129573	0.00132797	0.0496233	0.0124182	-0.0296694	0.0494173	0.161275	0.00960346	0.0299028	0.00770846	0.0268869	0.0828153	0.0277674	0.0560176	-0.0172301	0.175614	0.0188929	0.0749775	0.0353686	0.109805	0.0456376	0.0412622	0.524458	0.119153	0.00422854	0.0709317	-0.00826481	-0.0930292	0.073798	-0.0210466	-0.0127455
Shigella flexneri_GSE8636_Intestinal tissue_MxiE mutant_50	0.00835478	0.0122432	-0.0458331	-0.0363097	-0.00101886	0.0251644	0.030827	0.0101005	0.0640021	0.033285	0.134837	0.0104948	0.0787204	0.0675222	0.156908	0.0537134	-0.0375693	0.156044	0.0388847	-0.0441497	-0.00411856	-0.00170159	0.0175793	0.0573318	0.17751	0.0272912	-0.0472857	-0.00728678	0.0363325	0.0885107	0.015651	0.069968	0.00411817	0.124778	0.0345488	0.0599897	0.0414684	0.0476781	0.0289124	0.0656052	0.600334	0.0667681	0.000716372	0.0671601	-0.0675252	-0.0326315	0.0201609	-0.0243539	0.0408325
Shigella flexneri_GSE8636_Intestinal tissue_MxiE mutant_51	0.0116245	0.0407775	-0.0289655	-0.112796	0.0242401	0.0239702	0.0381515	0.00584468	0.0206389	0.0407714	0.156265	0.0457143	0.0932087	0.138216	0.176287	0.026107	-0.0468833	0.149435	-0.0366232	-0.0174629	0.086214	-0.0273537	0.00621969	0.103559	0.128449	-0.0780686	0.050583	-0.0254026	0.0445049	0.0225967	0.00320523	0.145815	0.00868136	0.124817	0.029895	0.0242869	0.0381162	0.070318	-0.0562423	0.0124593	0.576585	0.125591	0.0737229	0.141695	-0.0554812	-0.0706885	0.112752	-0.026577	0.0196087
Francisella tularensis_GSE12108_PBMC_novicida_52	0.112736	0.216501	-0.330377	-0.138547	0.230054	0.129266	0.00766237	0.00126139	-0.0480538	-0.169632	0.0899716	0.172593	0.390904	0.0360165	0.104202	0.0391941	0.0566385	-0.0255369	-0.0469933	0.0480092	0.103304	0.0253473	-0.0984624	0.142343	-0.142874	-0.00472881	0.0343526	0.0369473	0.182011	0.166954	-0.0569994	0.245747	0.140679	0.16172	-0.0681136	0.00661869	0.262591	0.153457	0.00250758	0.0394489	0.155387	0.290114	0.117669	0.0350203	0.0715969	0.149341	0.241991	0.241536	-0.0353031
Francisella tularensis_GSE12108_PBMC_novicida_53	0.0424075	0.190576	-0.275515	-0.198303	0.178584	0.134743	0.0526823	0.0168102	-0.0241839	-0.125512	0.0652895	0.116895	0.382498	0.0127168	0.151021	0.0545631	0.0336208	-0.031008	-0.0321265	0.0746499	0.129023	-0.0191214	-0.109224	0.15907	-0.0886524	-0.0311484	0.0563192	0.0125125	0.16781	0.195277	-0.0404533	0.282042	0.138475	0.175327	-0.0620486	0.0067005	0.21588	0.143755	0.0259744	0.0331744	0.184801	0.293513	0.126663	0.0337064	0.0309991	0.0266792	0.246216	0.1955	-0.0416077
Francisella tularensis_GSE12108_PBMC_novicida_54	0.00229495	0.214501	-0.216937	-0.0283618	0.173619	0.211323	0.145318	0.051218	0.0870058	-0.0131075	0.00777404	0.0923985	0.363274	-0.0972688	0.228686	0.0823336	-0.0389651	-0.113257	0.0154368	0.0526359	0.0642514	0.0282473	-0.0207734	0.0604097	-0.0532224	0.0182486	0.0574004	0.0674328	0.15226	0.226598	0.0166938	0.124593	0.206431	0.170273	-0.0315207	0.111855	0.130322	0.160883	0.177226	0.038432	0.0755598	0.190979	0.0838894	-0.0923419	0.0358871	0.0241976	0.158159	0.121467	-0.00681553
Francisella tularensis_GSE12108_PBMC_novicida_55	0.0505958	0.160239	-0.189179	-0.0611555	0.164398	0.178207	0.0374977	0.0597975	0.0049983	-0.0908164	0.0432621	0.0526471	0.346238	-0.00799624	0.143675	0.0604051	0.0223471	-0.0493425	0.0176646	0.052756	0.0814367	0.0193376	-0.0457447	0.112938	-0.108554	0.0345009	0.0145018	0.0377843	0.137504	0.138661	-0.0316656	0.122439	0.147885	0.128487	-0.0871615	0.0616813	0.153501	0.122301	0.0498606	0.0395448	0.0731178	0.178828	0.0958853	-0.00557178	0.0661994	0.0673566	0.178418	0.181423	-0.0314901
Francisella tularensis_GSE12108_PBMC_Schu S4 isolate_56	0.0772253	0.207846	-0.242737	-0.0839454	0.213965	0.094269	0.0371216	-0.0293706	-0.00760198	-0.0906382	0.0286245	0.150221	0.369022	0.0205831	0.0495697	0.0291492	0.0113636	-0.0798328	-0.0730519	0.0469685	0.100819	0.0383788	-0.0221501	0.133334	-0.164432	-0.0404516	0.106484	0.0372364	0.149562	0.15207	-0.0435566	0.206623	0.167256	0.136469	-0.0489655	0.0106526	0.161654	0.11913	-0.00217318	0.0365083	0.0847819	0.271465	0.119736	-0.0287796	0.0866758	0.0827839	0.221838	0.198857	-0.0391413
Francisella tularensis_GSE12108_PBMC_Schu S4 isolate_57	0.0666312	0.187967	-0.225098	-0.205714	0.175115	0.0854701	0.00101225	-0.0718423	-0.0323077	-0.143557	0.0426392	0.135506	0.329263	0.0629902	0.0522867	0.0375632	0.0539446	-0.00205358	-0.0535892	0.0482851	0.115029	-0.0187799	-0.0810881	0.195737	-0.125223	-0.0527928	0.106195	-0.00641894	0.146358	0.131101	-0.0434072	0.276788	0.143721	0.129525	-0.0349874	-0.0497485	0.169885	0.0650764	-0.0674826	0.0102068	0.165809	0.314676	0.128087	0.0284415	0.0270346	0.0393135	0.283265	0.183444	-0.0611242
Francisella tularensis_GSE12108_PBMC_Schu S4 isolate_58	0.0415588	0.213817	-0.19513	-0.0565903	0.195129	0.158578	0.0707675	0.0172084	0.0462875	-0.0417656	0.0295024	0.113134	0.371302	-0.0319101	0.148369	0.073396	-0.00818508	-0.050093	-0.00947072	0.0502262	0.103293	0.0406782	0.00380687	0.101054	-0.0756725	-0.00732163	0.0681553	0.0703062	0.177785	0.185061	-0.0201947	0.135105	0.214018	0.161067	-0.0326321	0.0855292	0.133382	0.138517	0.0588215	0.0502194	0.0976613	0.212139	0.12743	-0.0547496	0.041627	0.0508543	0.191614	0.17231	-0.0131566
Francisella tularensis_GSE12108_PBMC_Schu S4 isolate_59	0.084936	0.20774	-0.214173	-0.00819667	0.206702	0.11558	0.0349213	-0.0352712	0.0446835	-0.0379579	0.0704338	0.164114	0.336541	0.0135089	0.090873	0.0268663	0.00337828	-0.0429031	-0.0295115	0.0072861	0.0827217	0.0844718	0.0303838	0.0890899	-0.0830887	-0.0172472	0.0517437	0.0746554	0.185045	0.15609	-0.021447	0.137251	0.177144	0.140531	-0.0281484	0.0810701	0.131334	0.132612	0.0442108	0.0591242	0.0911387	0.184016	0.101265	-0.0317661	0.0473624	0.106789	0.14902	0.184574	0.00413803
Cryptosporidium hominis_GSE7268_Ileal tissue_60	-0.207298	-0.000718184	0.0814025	0.00635242	-0.00184509	0.117441	0.58551	0.231179	0.186307	0.169705	-0.0546482	-0.0954744	0.063987	-0.143524	0.287554	0.155667	-0.13325	-0.0148286	0.0155453	0.0228049	-0.0219937	0.0216102	0.0346018	-0.028484	0.193591	0.0581208	-0.0124427	0.0411748	-0.0202891	0.132166	0.0539767	-0.0330486	0.0291402	0.0942079	0.00456843	0.158135	-0.0847107	0.0710636	0.197126	0.0477696	0.0656003	-0.00296947	-0.00487697	-0.117426	-0.0945097	-0.152741	-0.00600163	-0.107029	0.020947
Cryptosporidium hominis_GSE7268_Ileal tissue_61	-0.109143	0.0396997	-0.0319189	0.0392463	0.0852475	0.159477	0.488921	0.219157	0.147709	0.0598127	0.00167285	-0.00917981	0.100107	-0.16604	0.252931	0.177493	-0.0772251	-0.0187143	0.0426306	0.0358679	0.0112528	0.023682	0.0104688	-0.0105964	0.0903032	0.0811899	0.00362364	0.0846664	0.00550582	0.173393	0.0179299	-0.0173277	0.0739945	0.103943	-0.0164846	0.193939	0.0169331	0.121608	0.159643	0.0371228	0.0424713	0.0217251	0.00191518	-0.122389	-0.0531894	-0.0456853	0.0436603	0.00292262	0.0249002
Cryptosporidium hominis_GSE7268_Ileal tissue_62	-0.0388394	-0.00260065	0.0735391	0.0261663	-0.0499517	-0.0304226	0.675212	0.163965	0.0225558	0.118582	-0.00920241	-0.0416424	0.00808502	0.0436651	0.0163494	-0.0391231	-0.0477308	-0.0219081	-0.0329777	-0.0290929	-0.0175193	-0.00953866	0.0345721	-0.00916834	0.0756855	-0.0567581	0.0407688	-0.0134421	-0.0357516	-0.017449	0.058766	0.0135376	-0.0203123	0.00654725	0.0177525	-0.0371771	-0.0653421	-0.0346996	0.0345313	0.011164	0.0434055	0.0370785	-0.0142254	0.0126675	0.00509612	-0.0800805	-0.0141782	-0.11194	-0.00525314
Cryptosporidium hominis_GSE7268_Ileal tissue_63	-0.0583632	0.0101963	-0.0927666	-0.137623	0.0757166	0.0554173	0.425602	0.224206	0.036741	-0.0473341	-0.0626966	0.0240105	0.0247659	-0.176116	0.0336712	-0.00636061	-0.00243304	-0.102931	0.0108718	0.0775484	0.0460852	-0.0177535	-0.0705636	-0.0122986	-0.0583027	0.0415546	-0.0530073	-0.00354568	0.0337727	0.0738108	-0.045195	0.0355423	0.0461606	0.0552225	-0.0270663	0.0867277	0.077267	0.0642226	0.029533	-0.0216406	-0.0602981	-0.0405367	0.0824409	-0.0962039	-0.0798754	0.00126111	-0.0115897	0.129241	-0.0406507
Cryptosporidium parvum_GSE7268_Ileal tissue_64	-0.173846	-0.0117969	0.0343664	-0.0250247	0.0206612	0.13721	0.394318	0.455164	0.168461	0.104159	-0.0442303	-0.0826367	0.0696312	-0.143341	0.293086	0.181656	-0.106703	-0.00505236	0.0361745	0.0546637	0.00239107	0.0144102	0.0123306	-0.0139417	0.152438	0.0813653	-0.0158568	0.0538178	-0.0128018	0.149066	0.0306647	-0.0310135	0.0359133	0.0957519	-0.0304551	0.164529	-0.0349844	0.0973675	0.184588	0.0451607	0.0414266	-0.0207662	0.0212124	-0.0913496	-0.0630461	-0.117372	0.0296385	-0.0441246	0.0174988
Cryptosporidium parvum_GSE7268_Ileal tissue_65	-0.0822773	0.0738351	-0.0890591	0.00186398	0.105967	0.162883	0.331816	0.317309	0.124588	0.0902048	0.0596712	0.00536982	0.139072	-0.0967985	0.311158	0.194425	-0.0716686	-0.00287483	0.0398338	0.012375	-0.0200606	0.00879757	-0.0134055	0.0258116	0.126598	0.0660104	-0.0181573	0.0609723	0.0745023	0.185791	0.0267449	-0.000177055	0.0646732	0.16191	-0.0347051	0.183646	0.104034	0.164673	0.168513	0.0937553	0.114547	0.0304984	0.0446404	-0.039335	0.0110248	-0.0347555	0.0557646	0.0250912	0.072372
Cryptosporidium parvum_GSE7268_Ileal tissue_66	-0.109256	0.0164672	0.0545336	0.1404	0.00131541	0.12541	0.340398	0.324598	0.163831	0.14922	0.0174473	-0.047724	0.0774746	-0.0679197	0.260557	0.1702	-0.116839	0.0341955	0.0507301	-0.0298087	-0.0716724	0.0326199	0.0621668	-0.0420149	0.173357	0.0620917	0.0229954	0.0998813	-0.0261523	0.1435	0.0718143	-0.0851763	0.0322855	0.0785714	0.00417169	0.133092	-0.049683	0.0749083	0.195334	0.0971895	0.0634973	0.032028	-0.0630183	-0.0597092	-0.0335924	-0.0651925	0.000152685	-0.131343	0.059295
Cryptosporidium parvum_GSE7268_Ileal tissue_67	0.0713344	-0.0233858	-0.0534424	-0.0462396	0.00548014	0.0110788	0.0705937	0.672732	-0.0436882	-0.062293	0.0214268	0.00501951	0.0192513	0.0617974	-0.0014137	0.0229493	0.0389835	0.00169238	0.0265723	0.0368742	0.0383772	-0.0319929	-0.0137622	0.0202697	-0.044933	-0.000105987	0.0337154	-0.00144397	-0.00727617	-0.00427944	-0.0214188	0.0109365	0.00313632	-0.00403507	-0.0582821	-0.0239266	0.0671066	0.0218328	-0.0277154	0.0152475	-0.0306872	0.00891508	0.0327621	0.0964595	0.106646	0.0370455	0.0728047	0.0556418	-0.0189716
Cryptosporidium parvum_GSE7268_Ileal tissue_68	-0.0791624	0.0226921	-0.00890992	0.0657275	0.00250351	0.0714483	0.171505	0.375769	0.0830291	0.0975023	-0.0322114	-0.015581	0.0515001	-0.121804	0.152488	0.124756	-0.00916175	-0.0264902	0.0748647	-0.00328446	-0.0346849	0.00204512	-0.0203435	-0.045532	0.110744	0.0872503	-0.0303495	0.0606015	0.0210809	0.087106	0.0190145	-0.0877859	0.0277276	0.0694522	-0.00381228	0.0859446	0.0204857	0.0773769	0.145657	0.0682769	-0.0473867	-0.0222839	-0.0261594	-0.0890117	0.048578	0.0163156	-0.00133834	0.000822088	0.0294086
Cryptosporidium parvum_GSE7268_Ileal tissue_69	-0.0957188	-0.0380436	0.0760152	0.0293952	-0.0788972	0.00653293	0.266916	0.496838	0.0812459	0.133709	-0.0467366	-0.0662546	-0.0203686	-0.025247	0.0836436	-0.0225057	-0.0838126	0.00605133	0.0361056	-0.0258322	-0.0847191	-0.0124607	0.0275179	-0.0700487	0.117116	0.0195091	-0.0303994	0.0342294	-0.016548	0.0463664	0.0662866	-0.0832453	-0.0269337	0.0281017	-0.0107348	0.0120405	-0.0578126	-0.0119206	0.118077	0.0591816	-0.0245225	-0.0439894	-0.0185477	-0.00924497	-0.08866	-0.0615228	-0.0999654	-0.118376	0.0156429
Chlamydia pneumoniae_GSE12806_Dendritic cells derived from human monocytes_70	-0.0107858	0.0490755	-0.0155464	0.0492656	0.0639194	0.792553	0.0702205	0.0759788	0.105813	0.0444675	0.0290894	-0.00115901	0.058282	-0.0721546	0.222835	0.072891	-0.0151729	-0.0436492	0.0913147	0.0150649	0.0111168	0.00443805	0.0174149	0.0206594	0.0416124	0.0652287	-0.00400159	0.051741	0.103221	0.0767032	0.0316661	-0.00120168	0.146919	0.0449379	-0.00921367	0.0976987	0.0485304	0.0562774	0.117022	0.0304621	0.000349303	-0.0133407	0.00973697	-0.0349073	0.0299014	-0.0191279	0.0449929	-0.000290654	0.00964301
Chlamydia pneumoniae_GSE12806_Dendritic cells derived from human monocytes_71	0.0180623	0.0738769	-0.0617434	-0.00163341	0.0863897	0.792009	0.0514087	0.0486627	0.0952215	0.012182	0.0518328	0.0281734	0.0850015	-0.0380204	0.199611	0.0779463	-0.00459977	-0.0333292	0.0585362	0.0232013	0.0326644	-0.00525153	-0.00132711	0.0446268	0.00497436	0.0292706	0.0245417	0.0298677	0.129973	0.0675164	0.0192757	0.0638681	0.145279	0.0720669	-0.019857	0.0649895	0.0720657	0.0484399	0.0611752	0.023366	0.039675	0.0307749	0.0371585	-0.0158372	0.0224816	-0.00569301	0.0966541	0.0282386	-0.00508957
Staphylococcus aureus_GSE2405_Polymorphonuclear leukocytes_72	0.0582436	0.153033	-0.17387	-0.171342	0.128327	-0.000839864	-0.00794189	-0.100773	-0.0959384	-0.106313	0.0159089	0.116017	0.266735	0.0423236	-0.062586	-0.0286328	0.0431596	-0.0847294	-0.0831289	0.0367511	0.0824028	-0.00916601	-0.0872465	0.132124	-0.156369	-0.0780233	0.0781192	-0.0605529	0.0462121	0.0314177	-0.05154	0.24725	0.0652419	0.0628035	-0.025796	-0.103528	0.136049	0.0460696	-0.0878938	-0.0420545	0.0889568	0.563718	0.0668872	0.0357034	0.0728936	0.044675	0.195409	0.109392	-0.0633927
Staphylococcus aureus_GSE2405_Polymorphonuclear leukocytes_73	0.0549649	0.127147	-0.139316	-0.130783	0.10485	0.0126974	0.00924163	-0.0875494	-0.0902459	-0.0856215	-0.00759218	0.078029	0.174504	-0.00239569	-0.0577605	-0.0190479	0.0340038	-0.0884618	-0.0710314	0.0535392	0.0829367	-0.0224201	-0.0611563	0.081329	-0.147834	-0.0776404	0.0654531	-0.0443915	0.0359206	-0.00424579	-0.0351161	0.191668	0.0586294	0.0423882	-0.00911344	-0.0862066	0.113617	0.0474231	-0.0680821	-0.0518373	0.0586078	0.463853	0.041801	0.00716904	0.0463318	0.020151	0.146365	0.0854463	-0.0588173
Staphylococcus aureus_GSE2405_Polymorphonuclear leukocytes_74	0.0414301	0.173203	-0.115152	-0.0941988	0.0982111	-0.0023934	-0.00654509	-0.0917651	-0.0829155	-0.0889632	-0.0105185	0.0834177	0.204241	0.0382758	-0.054148	-0.000102398	0.0327728	-0.0481314	-0.0669555	0.0602425	0.113344	-0.0156252	-0.0695886	0.0784746	-0.129894	-0.0739826	0.067262	-0.0371479	0.0387081	-0.00090612	-0.00111885	0.207816	0.0699057	0.0231191	-0.036096	-0.0767319	0.0957448	0.0437997	-0.0591497	-0.0439457	0.0734953	0.587134	0.0561545	0.0332528	0.0533649	0.0135832	0.140319	0.0747349	-0.0426008
Anaplasma phagocytophilum_GSE2405_Polymorphonuclear leukocytes_75	0.0387677	0.244646	-0.0125213	-0.00139595	0.0221467	-0.0053513	-0.00707288	-0.0721128	-0.0392064	-0.0319544	-0.0113098	0.0368929	0.0742515	-0.0205062	-0.0773055	-0.0425267	0.0281564	-0.0391796	-0.037266	-0.0108276	0.000529475	0.0255723	-0.00493954	0.0094363	-0.107443	-0.00840223	0.0147378	-0.0238011	-0.00944734	-0.0365657	-0.0217216	0.0715795	0.00429536	-0.020261	-0.0127463	-0.0535851	0.00875047	-0.0148179	-0.0420736	-0.0226028	-0.0243976	0.11465	-0.0368074	-0.030266	0.0261541	0.0372075	0.0292354	0.0023888	-0.0330582
Anaplasma phagocytophilum_GSE2405_Polymorphonuclear leukocytes_76	-0.0148835	0.365241	-0.0830349	-0.0764965	0.0839746	0.065145	0.0289311	-0.0308106	-0.0298218	-0.0174053	-0.0381158	0.046146	0.106573	-0.0396463	0.038382	0.044623	0.0249086	-0.092306	0.0114888	0.0416331	0.0764407	-0.0293061	-0.06394	0.0765784	-0.0352664	-0.0634249	0.0431733	-0.0255968	0.0546928	0.0371472	0.0285615	0.0965211	0.0728093	0.0264026	-0.0173335	-0.0208178	0.0895598	0.0656231	0.00688639	-0.0357255	0.0183658	0.0857767	0.0691036	-0.0285862	0.0643421	-0.00228222	0.123105	0.0576993	-0.016402
Anaplasma phagocytophilum_GSE2405_Polymorphonuclear leukocytes_77	-0.0342295	0.433315	-0.0648572	-0.0486427	0.0490046	0.0360533	0.04219	0.0153461	-0.0240255	0.0218492	-0.0343752	0.0182384	0.110295	-0.0084076	0.034873	0.0303532	-0.00444521	-0.0631627	-0.0109265	0.0384784	0.0327953	-0.0359599	-0.0402775	0.0484563	-0.0142589	-0.0471813	0.0284199	-0.0201161	0.0438565	0.0609881	0.0152286	0.058711	0.0464875	0.0433382	-0.0354516	-0.00852299	0.0672274	0.0572385	0.0489234	-0.00826265	0.0209192	0.146854	0.0784247	0.0122586	0.0427801	-0.0381143	0.0568798	0.0452434	0.0013319
Anaplasma phagocytophilum_GSE2405_Polymorphonuclear leukocytes_78	0.0517517	0.331015	-0.14202	-0.0834667	0.0947056	0.0515148	0.011406	-0.0371749	-0.0205995	-0.0119926	0.0228192	0.0747494	0.182258	-0.00384163	0.0144965	0.0104002	0.00977689	-0.075607	-0.018952	0.0466286	0.0704623	-0.0339848	-0.0480813	0.0838823	-0.0668369	-0.0656848	0.0737261	-0.0271663	0.0751793	0.0638443	-0.0249213	0.146545	0.0929484	0.0874515	-0.0165598	-0.0386915	0.101371	0.0832335	0.0162153	-0.0111333	0.059016	0.179336	0.0905402	0.00954291	0.0524545	0.00521692	0.103216	0.06937	-0.0169859
Anaplasma phagocytophilum_GSE2405_Polymorphonuclear leukocytes_79	0.00726117	0.188663	-0.0400604	0.0255254	0.0293433	0.0681	0.0312093	0.0697804	0.0680379	0.053659	0.0343642	-0.0144073	0.114167	-0.010754	0.136013	0.0356931	-0.0102587	0.0248607	0.0615164	-0.0153939	-0.0120623	0.00592522	0.00668415	0.0327559	0.0631143	0.0282214	-0.000558317	0.0633432	0.0478957	0.11402	0.0250244	-0.0356885	0.0514238	0.0610956	-0.00269889	0.0395393	0.0411287	0.0527762	0.082248	0.0411042	0.0384328	-0.0236469	0.024568	0.000977915	0.00585695	-0.00695255	0.0498015	-0.00784595	0.0335884
Anaplasma phagocytophilum_GSE2405_Polymorphonuclear leukocytes_80	-0.025651	0.333386	-0.0193406	0.0386746	0.0165977	0.0900269	0.0442515	0.0477327	0.0658489	0.0483656	0.0110405	-0.00264536	0.0806572	-0.0212119	0.142772	0.0713197	-0.0475453	0.0149034	0.0400957	0.0190211	0.0172019	0.00128548	0.00592645	0.00884077	0.0665328	-0.0086487	0.0211673	0.0382186	0.0496202	0.105452	0.0408842	0.00162262	0.0745256	0.0442816	0.015353	0.0716342	0.00485977	0.0387826	0.106151	0.0410968	0.0533429	0.0407568	0.0342754	-0.0176067	-0.0079629	-0.0436919	0.00427269	-0.0111037	0.0342915
Helicobacter pylori_GSE5081_Gastric mucosa_81	0.00411149	0.0310927	-0.0525844	-0.0105128	0.0675386	0.0511929	-0.049265	-0.00316732	-0.0404188	-0.0980649	-0.037845	-0.0328049	-0.011942	-0.0631353	0.0225043	0.338689	0.0239341	-0.00143526	0.0777711	0.0675256	0.0512543	-0.0181664	-0.0559427	0.068153	-0.0392633	0.0386741	0.000802925	0.0106268	0.016094	0.0472218	0.0115566	-0.0309825	0.0609832	0.00124578	-0.0235536	0.0120741	0.0636368	0.0277789	-0.0179425	0.0143128	-0.0158449	-0.0401846	0.0576924	-0.0700562	0.00694036	0.00651956	0.0604215	0.138016	0.0194001
Helicobacter pylori_GSE5081_Gastric mucosa_82	0.049145	0.055028	-0.103225	0.0453522	0.0612573	0.0604283	-0.0110223	0.0339194	0.0140255	-0.0541909	0.0276209	0.00334358	0.0255374	-0.0372518	0.0584686	0.445346	0.0302674	0.0407469	0.0537329	0.00221487	-0.0283387	-0.0474758	-0.0508979	0.0627817	0.0123968	0.00747103	0.00105035	0.0282812	0.03263	0.0584954	0.00851895	-0.00319764	0.0561174	0.0160918	-0.0221656	0.0160041	0.110744	0.0368107	0.0171944	0.0237326	0.0159715	0.000123606	0.0535921	-0.0223635	0.0424047	0.0330021	0.0364697	0.0834386	0.0357498
Helicobacter pylori_GSE5081_Gastric mucosa_83	0.0752781	0.00630811	-0.0228168	-0.0696505	0.0741063	-0.0524826	-0.084217	-0.113396	-0.137091	-0.100616	-0.0300323	0.0311603	-0.00632138	0.0182579	-0.17114	-0.07875	0.0195127	-0.144525	-0.132008	0.0838669	0.110785	0.00121148	-0.00857512	0.052928	-0.242476	-0.112538	0.0593688	-0.0754354	0.00171105	-0.0844905	-0.0940979	0.0646699	-0.0178081	-0.0443264	-0.0346151	-0.0623603	0.0368313	0.0169199	-0.133176	-0.042609	-0.0712418	0.00609532	0.0513487	-0.00745925	0.019394	0.0196748	-0.00375852	0.111489	-0.00863779
Helicobacter pylori_GSE5081_Gastric mucosa_84	-0.114194	-0.0026176	0.0818997	0.0315756	-0.0839017	0.0402343	0.128751	0.148303	0.132495	0.111875	-0.0342168	-0.0492366	0.0202971	-0.0271359	0.187097	0.355308	-0.0359928	0.109953	0.0609395	-0.00523204	-0.011896	0.0363039	0.0590984	-0.0287625	0.228572	0.0937581	-0.0449518	0.0293968	-0.0164687	0.0803065	0.0668693	-0.0442386	0.0247672	0.0288443	0.00989906	0.0607924	-0.0820409	0.00198995	0.134893	0.0344757	0.0765148	-0.00665559	-0.0699931	-0.0334377	-0.0342978	-0.0861906	0.0295453	-0.107684	-0.0447534
Helicobacter pylori_GSE5081_Gastric mucosa_85	-0.00111815	-0.0057207	-0.0176638	-0.0988718	0.0476018	0.0175937	-0.00534176	0.0227875	-0.0276519	-0.0198188	-0.0429661	-0.0374747	6.07622e-05	-0.0332905	0.0102785	0.207096	0.00670991	-0.0555341	-0.0463645	0.0765657	0.089119	-0.0446466	-0.0273264	0.101662	-0.084484	-0.0962009	0.0751101	-0.0680029	0.00721656	0.00397466	-0.0274364	0.0588714	0.0102942	0.00991626	-0.0110103	-0.00378772	0.0392614	0.0508608	-0.0295977	-0.0482059	0.0101976	-0.0281252	0.0959903	-0.0206805	0.0325709	-0.0973759	0.0446665	0.0494344	0.0134375
Helicobacter pylori_GSE5081_Gastric mucosa_86	-0.168752	-0.0114445	0.147959	0.0421384	-0.066088	0.0753341	0.141789	0.122084	0.145712	0.140849	-0.0152915	-0.0312624	0.0123194	-0.0410877	0.174515	0.190975	-0.0826344	-0.0329344	0.0333303	-0.00835991	-0.0350934	-0.0181523	0.0602869	-0.0564457	0.174654	0.0439365	0.0119203	0.0560089	-0.0739016	0.066325	0.082678	-0.00718996	-0.000867236	0.00864176	0.00258019	0.0600048	-0.135261	-0.0213508	0.139231	-0.000755365	-0.0420091	0.0196304	-0.0269305	-0.0121328	0.0211155	-0.0967412	0.0444043	-0.168884	-0.0484169
Helicobacter pylori_GSE5081_Gastric mucosa_87	-0.136706	0.00800395	0.0484483	-0.00105218	-0.0180539	0.0506427	0.150243	0.127948	0.0972404	0.110884	-0.0371561	-0.0565008	0.0393036	-0.0628068	0.146123	0.44129	-0.0754511	0.0439819	0.0102663	0.00879583	0.00145182	-0.042709	0.0302611	-0.00644068	0.147404	-0.0268709	0.0412824	0.030499	-0.0432673	0.0702725	0.0528588	-0.00825583	0.0111672	0.0592354	0.0120582	0.0544747	-0.0523533	0.0446941	0.0977453	0.00923594	0.0726097	0.0219207	0.0139494	-0.0565682	-0.0102876	-0.127288	0.02966	-0.0855955	-0.0226286
Helicobacter pylori_GSE5081_Gastric mucosa_88	0.129467	0.0456781	-0.0370281	0.0500859	0.042695	-0.0186496	-0.13944	-0.0413682	-0.0957712	-0.134154	-0.00511064	0.0508618	-0.0145426	0.0332707	-0.0713937	0.303685	0.0822786	0.0949148	0.0153859	0.0379954	0.0987379	0.0693674	-0.0175038	0.0261375	-0.106964	0.0650239	0.0101002	0.0270552	0.0138082	-0.0330755	-0.0137632	-0.0437065	0.0309708	-0.0657649	-0.0303233	-0.0202383	0.0255363	0.0357252	-0.0816728	-0.0439263	-0.0330226	-0.0315719	-0.00263347	-0.0122999	0.0592747	0.111788	0.0810343	0.123644	-0.0208148
Helicobacter pylori_GSE5081_Gastric mucosa_89	0.0573953	0.0515376	-0.0409228	0.0168218	0.0547746	0.0198448	-0.0558152	-0.0743473	-0.0477082	-0.0404444	0.0026661	0.0339253	-0.0129213	0.00093172	-0.0262614	0.292279	-0.0188491	-0.0192677	-0.0180393	0.0485692	0.0549674	-0.0388092	-0.0128098	0.00215737	-0.0629503	-0.0416203	0.0157758	0.00322991	0.0464802	-0.0481646	-0.027243	0.00303919	0.0535877	0.0128269	0.013854	-0.0127049	0.0677295	0.0521377	-0.062147	0.0333544	0.00668124	-0.0269521	0.0366069	-0.0134254	-0.00834001	0.0252398	-0.0234512	0.0720476	0.0559806
Helicobacter pylori_GSE5081_Gastric mucosa_90	0.0825005	0.0206596	-0.0857488	-0.00811871	0.0751625	0.00644638	-0.0361403	-0.0450138	-0.0877685	-0.106626	-0.0188511	0.00307137	0.00286247	-0.0157845	-0.0921952	0.0707813	0.0353286	-0.0631804	-0.0330993	0.0632513	0.022066	-0.0066092	-0.0277865	0.0611897	-0.177378	-0.0328265	0.0474495	-0.00843684	-0.0111563	0.00207513	-0.0680165	0.0129126	0.0262245	-0.0168789	-0.016564	-0.0297367	0.0747444	0.0168864	-0.0672518	-0.000230811	-0.0643338	0.0097331	0.0279796	-0.0416124	0.0140217	0.0305263	0.00633239	0.109388	0.0173622
Helicobacter pylori_GSE5081_Gastric mucosa_91	-0.0276021	-0.0203095	0.0371888	-0.06949	-0.0239881	-0.0266711	-0.0128888	-0.0180949	-0.0706988	-0.045582	-0.0588397	-0.0369334	-0.0357414	-0.0163395	-0.054663	0.0610394	0.0129683	-0.0540768	-0.0261835	0.0794259	0.0760536	-0.0149492	-0.00498154	-0.00761254	-0.0786841	-0.0378905	0.0340829	-0.0768126	-0.0415211	-0.0531738	-0.0408909	0.0162213	0.000186541	-0.031423	-0.0137662	-0.0465468	-0.038903	-0.0133513	-0.0516364	-0.0456557	-0.0476236	-0.0228526	0.0128394	0.0115004	0.00122346	-0.0615839	0.00539527	0.0095196	-0.0454677
Helicobacter pylori_GSE5081_Gastric mucosa_92	-0.0865624	-0.0265768	0.0501175	0.0348712	-0.0573336	0.0475991	0.0511987	0.113006	0.112331	0.03102	0.0197561	-0.0354817	-0.00663398	-0.00553708	0.160112	0.178329	0.00466735	0.183436	0.101769	-0.037821	-0.0391285	0.0347101	0.0163347	-0.0235728	0.218576	0.146757	-0.100328	0.0498844	-0.00327801	0.0701541	0.0640559	-0.055254	-0.00716372	0.00161957	-0.0168549	0.0643462	-0.0532974	-0.018817	0.087205	0.0205667	0.0444668	-0.0169103	-0.0695793	0.0121396	-0.0438058	-0.00783729	0.0322203	-0.0634336	-0.0309613
Helicobacter pylori_GSE5081_Gastric mucosa_93	0.0704402	0.0141116	-0.0293225	0.0368007	0.00918537	0.0136342	-0.014756	0.0527083	0.0299465	-0.0119331	0.0413401	0.0133521	0.00288652	0.0316374	0.0656686	0.432231	0.00490483	0.119748	-0.00915811	-0.0212403	0.00326882	0.0213727	-0.0052542	0.0345191	0.0563717	0.0315342	-0.0175512	0.00906712	0.0201141	0.0166479	-0.0142144	-0.0421906	0.0119932	0.014412	-0.0120403	0.0245695	0.0296733	0.020136	-0.0162281	0.00615314	0.0727684	-0.0326965	0.00700315	0.0153372	0.0032435	0.0478143	0.0243996	0.0121986	0.0301168
Helicobacter pylori_GSE5081_Gastric mucosa_94	-0.0193215	0.046339	-0.0577265	-0.0672011	0.0428369	0.0647674	0.0237582	0.0744707	0.0440324	0.0295192	0.0479248	0.0350063	0.0485961	0.0310703	0.146281	0.237632	0.0676766	0.087619	0.0544641	0.00971954	0.0425706	0.0013201	-0.0127341	0.0588461	0.0876477	0.079735	-0.0311322	0.0255889	0.0647375	0.0650418	-0.00731291	0.0379729	0.0456081	0.0787488	-0.022791	0.0533175	0.0517397	0.0760437	0.00419686	0.0043982	0.0948678	-0.00336613	0.0499758	0.0555076	0.00796223	-0.00599543	0.145881	0.0557813	-0.0487828
Helicobacter pylori_GSE5081_Gastric mucosa_95	0.111483	0.0932627	-0.171954	-0.132841	0.151089	0.0172023	-0.0135313	-0.0664533	-0.101011	-0.0701094	0.0511922	0.104678	0.0701529	0.060669	-0.0146453	0.182455	0.0831388	0.00841303	-0.0754132	0.0695797	0.13842	-0.0033363	-0.032401	0.132249	-0.122425	-0.0548007	0.0467804	-0.0434275	0.111071	0.0122382	-0.0943897	0.146204	0.0560417	0.0863911	0.00333952	-0.0199222	0.164884	0.108215	-0.121095	-0.025749	0.145445	0.0673527	0.0871714	0.0212018	0.0111482	0.0322108	0.15155	0.187258	-0.0317079
Helicobacter pylori_GSE5081_Gastric mucosa_96	-0.061572	0.00444791	0.0568896	0.0899684	-0.0182429	0.0633228	0.0324552	0.123998	0.0865389	0.0414359	0.01293	-0.0292018	-0.0106308	-0.0307605	0.168114	0.230428	-0.0323183	0.120072	0.10028	-0.0326833	-0.0280299	0.00723335	-0.00378918	0.0156197	0.167747	0.0939997	-0.0360275	0.0633456	-0.0177627	0.0591682	0.108285	-0.0724687	0.0175694	0.0029106	-0.0345148	0.0622086	-0.0473968	0.010308	0.0911867	-0.0226442	0.0225925	-0.0272075	0.00965416	-0.0215706	0.0363192	0.00692368	0.0677112	-0.0522695	0.00709378
Haemophilus ducreyi_GSE5547_Skin biopsy_97	-0.00636472	0.0148858	0.0436697	0.0554041	-0.0362155	0.0906876	0.0936191	0.103343	0.137699	0.117787	0.0307359	-0.0423472	0.0221947	-0.0198781	0.445758	0.138175	-0.0401633	0.0761153	0.074912	0.00728865	0.0155354	0.0383757	0.0605721	0.0553833	0.185662	0.11141	0.0108187	0.0703095	-0.0289962	0.126989	0.0571056	-0.0642633	0.0558707	0.0426554	0.0183205	0.07393	-0.074456	0.0330751	0.113227	0.0323833	0.0748828	-0.0351138	-0.0551924	-0.0317676	0.00553684	-0.065301	0.132138	-0.0889538	0.00624787
Haemophilus ducreyi_GSE5547_Skin biopsy_98	-0.158	-0.00702111	0.118551	-0.013961	-0.081897	0.0985982	0.157535	0.126422	0.168791	0.166372	-0.0399648	-0.11535	-0.00481386	-0.074253	0.469592	0.123679	-0.115572	0.0600437	0.0965354	0.0420521	0.05415	-0.0461442	0.0467187	0.0353626	0.282819	0.054901	0.00504017	0.0200861	-0.00460121	0.103531	0.106543	-0.0322087	0.0516972	0.0688226	0.0375239	0.0906075	-0.0830921	0.0193187	0.143727	0.054431	0.132397	-0.0465653	-0.0113322	-0.0504498	-0.092407	-0.220553	0.0354671	-0.172725	0.0177938
Haemophilus ducreyi_GSE5547_Skin biopsy_99	-0.0673891	0.0162815	0.0519961	0.0349086	-0.0199113	0.129594	0.142752	0.139522	0.143338	0.125373	-0.0197439	-0.0736359	0.00919538	-0.0873317	0.459973	0.192031	-0.0538377	0.0232998	0.101752	0.0446216	0.0320167	-0.00395577	0.0266152	0.0796416	0.185232	0.0984619	0.029581	0.058333	-0.0376021	0.146539	0.0903565	-0.065478	0.0652432	0.0315731	-0.00505018	0.0893117	-0.055354	0.0511133	0.158705	0.0192213	0.050542	-0.0555316	-0.0221004	-0.075205	0.0118266	-0.123884	0.136128	-0.0917626	0.0107748
Haemophilus ducreyi_GSE5547_Skin biopsy_100	-0.0617293	0.0146575	-0.00781148	0.0383435	-0.00892634	0.113149	0.125793	0.176614	0.161701	0.0741082	-0.0625788	-0.0358469	0.00208878	-0.110213	0.493034	0.158685	-0.0481934	-0.00540278	0.137988	0.0354056	-0.00911075	0.00558587	0.0284658	0.0332472	0.191821	0.161659	-0.00784978	0.10673	-0.0302186	0.163599	0.0535044	-0.118892	0.0709617	0.0517346	-0.0160494	0.117579	-0.0265302	0.0555855	0.169563	0.0377739	-0.0482344	-0.0685296	-0.0274407	-0.114354	0.031999	-0.0208469	0.138352	-0.023401	0.0334991
Haemophilus ducreyi_GSE5547_Skin biopsy_101	-0.0437707	-0.014877	0.0313592	0.0319271	-0.0414507	0.0764222	0.0958756	0.125054	0.162809	0.0627197	0.0694609	-0.00836849	0.0112372	-0.0153016	0.621554	0.107076	-0.0297013	0.146371	0.096114	-0.0101245	-0.00761641	0.0717153	0.0517754	0.0181838	0.250945	0.193977	-0.0589891	0.0875129	-0.0159147	0.130431	0.0472892	-0.065569	0.0212489	0.0537888	0.0154144	0.111126	-0.0626855	0.014424	0.0900335	0.0541866	0.0870204	-0.00987876	-0.0720234	-0.018389	-0.0199683	-0.00619775	0.0985309	-0.0505603	-0.0191824
Haemophilus ducreyi_GSE5547_Skin biopsy_102	-0.092296	0.0453034	0.0416622	-0.00667251	-0.0398252	0.0985343	0.166708	0.114821	0.134	0.153103	-0.0875085	-0.0825759	0.0496206	-0.0965765	0.481378	0.145554	-0.0689544	-0.000721392	0.0827264	0.0457804	0.0797573	0.0077059	0.0360723	0.0543522	0.198653	0.0791841	0.0236749	0.0679024	-0.00867165	0.135723	0.071561	-0.0320016	0.0717722	0.0742985	-0.00784118	0.0812088	-0.0568426	0.0895971	0.16205	0.0588607	0.0514591	-0.0305736	-0.0189099	-0.0933618	-0.0269086	-0.167669	0.107597	-0.0745416	-0.00369864
Haemophilus ducreyi_GSE5547_Dendritic Cells_103	-0.0405349	0.08089	-0.10457	-0.0443726	0.0917901	0.198154	0.065773	0.100288	0.050772	-0.00275277	0.0425168	0.00821199	0.12165	-0.0113913	0.405568	0.0731493	-0.0122283	-0.033474	0.0606999	0.0276856	0.0211037	-0.0226797	-0.0253306	0.0455047	0.0470573	0.00838571	-0.00281716	0.0172801	0.137585	0.126843	0.0191658	0.0456068	0.167015	0.119916	-0.0295562	0.0685614	0.119836	0.103759	0.0861703	0.0415841	0.0659449	0.0386725	0.0930021	0.0354742	0.0366882	-0.0278742	0.0916225	0.0634587	0.0263894
Haemophilus ducreyi_GSE5547_Dendritic Cells_104	0.00127079	0.0690924	-0.117271	-0.00928186	0.0857963	0.188584	0.0529471	0.0890054	0.049455	-0.00430699	0.0683276	0.0340831	0.100147	0.000356991	0.384509	0.0505708	-0.00781763	0.0108879	0.0512622	-0.0175892	-0.00906095	-0.00226107	-0.008443	0.00563254	0.0367135	0.0321652	-0.0323705	0.048734	0.139985	0.136682	0.00946802	0.0148681	0.136884	0.131624	-0.0191133	0.076071	0.119689	0.0858933	0.0665455	0.0589792	0.0621451	0.0243756	0.0539378	0.0180739	-0.0131939	0.0383268	0.0559494	0.0666614	0.0236047
Haemophilus ducreyi_GSE5547_Dendritic Cells_105	0.0246547	0.130179	-0.158601	-0.0447371	0.128259	0.253596	0.0456427	0.0364045	0.0333724	-0.0378577	0.0712986	0.0597546	0.165056	0.0110942	0.43938	0.104061	0.0217354	-0.0323379	0.0319408	0.0499449	0.0813653	-0.0185542	-0.0138372	0.0985029	-0.0139137	-0.0200695	0.0477397	0.0301588	0.137182	0.130672	0.00774463	0.132846	0.200386	0.10157	-0.0301472	0.0471497	0.161368	0.119646	0.0595943	0.0293146	0.104386	0.0982909	0.0826475	0.0206736	0.058023	-0.0064581	0.170251	0.120618	-0.0298664
Haemophilus ducreyi_GSE5547_Dendritic Cells_106	-0.0037238	0.108968	-0.155016	-0.0221437	0.122185	0.271013	0.0644762	0.111725	0.0740876	-0.00621923	0.0559071	0.0456651	0.153474	-0.0621465	0.430674	0.0888148	-0.00496266	-0.0804997	0.0886751	0.0209786	0.0171271	0.00539935	-0.0337246	0.0455722	0.028018	0.0446377	-0.0116754	0.061436	0.17203	0.18474	0.00211843	0.0261099	0.194359	0.141964	-0.0310944	0.127499	0.154082	0.134798	0.116312	0.060857	0.0293278	0.0285403	0.0894318	-0.00551665	0.0678594	0.0220728	0.104576	0.117598	0.029237
Haemophilus ducreyi_GSE5547_Dendritic Cells_107	-0.0470435	0.113712	-0.115401	-0.0797949	0.0986823	0.270666	0.0781617	0.081226	0.073257	0.000488382	-0.00656523	0.00473582	0.152499	-0.0504779	0.428524	0.102464	-0.0146214	-0.0888315	0.0590056	0.0643743	0.0766261	-0.0445456	-0.0266957	0.101641	0.00187404	-0.0266178	0.0610827	0.00116521	0.148012	0.143652	0.0135117	0.1203	0.199874	0.106478	-0.0345297	0.0810694	0.109157	0.11413	0.105164	0.0358321	0.0665345	0.0688974	0.105623	0.00914957	0.0784073	-0.115655	0.143727	0.0731756	0.00272346
Haemophilus ducreyi_GSE5547_Dendritic Cells_108	0.00180266	0.0240726	-0.034522	0.00118823	0.0551484	0.220135	0.0618145	0.0837844	0.112139	0.0706031	0.107755	0.0166091	0.104136	0.055083	0.642368	0.0667797	0.00306005	0.0889293	0.0753235	-0.0349413	-0.0107028	0.0302389	0.0391602	0.0560134	0.0913561	0.0299765	-0.0134439	0.0451102	0.124561	0.10332	0.0325091	0.0662791	0.113053	0.117432	-0.008465	0.073003	0.0265274	0.0710093	0.0763516	0.041227	0.10234	0.0350375	-0.0041982	0.0837202	0.0282568	-0.0332868	0.0864731	0.0320186	-0.00175229
Shigella flexneri_GSE6082_Caco-2 intestinal epithelial cell line_M90T_109	0.0442067	0.0670329	-0.112283	-0.197991	0.0892246	0.0142273	-0.019844	-0.07773	-0.095071	-0.0847748	0.0760855	0.0568649	0.0691428	0.0766548	0.0159925	0.0524817	0.0512553	0.0327967	-0.0914169	0.0686798	0.12274	-0.0614687	-0.0633134	0.155772	-0.0414636	-0.112817	0.0744715	-0.0637392	0.0303332	-0.0133808	-0.0804408	0.178509	0.0624376	0.0715886	0.00703419	-0.0311644	0.105499	0.0568113	-0.135485	-0.0388592	0.581646	0.0954997	0.141752	0.076313	-0.00223481	-0.000821643	0.168491	0.121079	-0.0282357
Shigella flexneri_GSE6082_Caco-2 intestinal epithelial cell line_M90T_110	0.000982653	-0.00700831	0.00156682	-0.0721186	0.0192861	-0.0162456	-0.0109636	-0.0238025	0.000978807	0.0309216	0.0931746	0.0357797	0.0327478	0.140141	0.0196836	-0.0101384	0.031804	0.102105	-0.0389925	-0.0483333	0.0133136	0.0134254	0.000888121	0.0634506	0.0345835	-0.0275913	0.0266148	0.0110953	0.042021	-0.0315212	-0.016013	0.0780839	-0.0527003	0.112209	0.0425356	0.010598	-0.00560348	0.0336004	-0.0784611	0.00888003	0.560747	0.0574321	0.0196013	0.134397	-0.0246833	0.010084	0.0446672	-0.00613736	0.00139064
Borrelia burgdorferi_GSE6092_HUVEC_111	-0.110158	-0.026718	0.271028	0.653891	-0.142141	0.044901	0.111981	0.0851656	0.078141	0.199293	-0.153827	-0.134696	-0.0684652	-0.151859	0.0355463	0.0393023	-0.0964583	-0.0671744	0.0469335	0.0219904	-0.0319426	0.0136096	0.0937102	-0.185756	0.0947874	0.033781	-0.0433526	0.0799322	-0.0877035	-0.0721094	0.159007	-0.196582	0.0090468	-0.0964456	0.0148266	0.0941823	-0.168867	-0.00837724	0.214982	0.0299363	-0.195966	-0.158794	-0.100506	-0.125444	0.0340478	-0.166171	-0.246293	-0.206057	0.0154855
Borrelia burgdorferi_GSE6092_HUVEC_112	0.239985	0.0256928	-0.0444755	0.627284	0.0834683	-0.00724591	-0.138259	-0.0667545	-0.030942	-0.0892331	0.205357	0.107257	0.00452182	0.0845052	-0.0742387	-0.0202313	0.0782626	0.0750975	0.0157901	-0.0918567	-0.0466532	0.0964668	0.0412155	0.00106364	-0.0835726	0.0852066	-0.00819527	0.0654403	0.0224028	0.0102202	-0.0554435	-0.0648458	-0.00243196	-0.0440922	-0.0183584	0.00872113	0.0612613	-0.00456772	-0.0632577	0.00529491	-0.017492	0.00612356	-0.0757573	0.0333531	0.044913	0.253593	0.0323944	0.0642102	0.0668433
Streptococcus gordonii_GSE6927_HIGK cells_113	0.17053	-0.00439024	0.0222141	-0.00227334	0.00828965	-0.0496948	-0.0978356	-0.0665875	-0.0675916	-0.0613222	0.0670156	0.0325206	-0.00597936	0.376318	-0.057307	-0.00888173	0.0570619	0.0814582	-0.0439507	-0.0172068	0.0574465	-0.00122301	0.0222649	0.0381129	-0.0156139	-0.0436052	0.0131822	-0.0561121	-0.0184956	-0.0925968	-0.0203405	0.0586435	-0.026294	-0.0422564	-0.0120026	-0.0808967	0.0205217	-0.0447932	-0.112934	-0.0195626	0.0787978	0.0497768	-0.0396388	0.448567	0.0365646	0.03768	0.0489429	-0.002627	-0.0281963
Streptococcus gordonii_GSE6927_HIGK cells_114	0.0970086	-0.0243963	0.0362023	0.0201857	-0.0449558	-0.0345681	-0.0617557	0.0213959	-0.0153457	-0.00456713	0.0729316	0.0101816	-0.00652822	0.437699	-0.0108959	-0.0183429	0.0427414	0.0649976	-0.0179399	-0.0645224	-0.0465975	0.00255863	0.0120902	0.0180756	0.0364282	-0.0373899	0.0103693	-0.0234503	-0.0274973	-0.0535535	0.00426704	0.020246	-0.0625114	-0.0201666	-0.00777265	-0.0774747	-0.0204442	-0.0777986	-0.034453	0.00333701	0.0555208	0.0573098	-0.0479503	0.451893	0.066178	0.0178639	0.00408489	-0.0528667	-0.00442059
Streptococcus gordonii_GSE6927_HIGK cells_115	0.0979085	0.00847837	-0.0192892	-0.149902	0.00391036	-0.0598363	-0.0805952	-0.0856183	-0.0874645	-0.00912592	0.114446	0.0421791	0.00902352	0.39278	-0.0223927	-0.0278689	0.0543202	0.180949	-0.0935631	-0.0140371	0.100028	-0.0209142	-0.0477932	0.0785823	0.0164914	-0.112744	-0.0195166	-0.0821602	0.0785959	-0.112002	-0.0346412	0.112323	-0.0610973	0.0578599	0.0240963	-0.069887	0.0528668	0.0387884	-0.17783	-0.0180195	0.246768	0.0471419	0.058278	0.39657	-0.0647286	-0.0267162	0.026442	0.0138605	-0.0178722
Streptococcus gordonii_GSE6927_HIGK cells_116	0.0499808	-0.0284092	0.0294826	-0.0781814	-0.0556151	-0.0413185	-0.03974	-0.0475671	-0.01811	0.00558019	0.0823627	0.00610279	-0.0202868	0.344538	0.0078025	-0.0345579	0.0170601	0.138844	-0.0277861	-0.0235228	0.0159	-0.00921272	-0.034671	0.0198817	0.0767962	-0.0385958	-0.0436635	-0.0779713	0.0291252	-0.0861281	0.00476846	0.0259896	-0.0544496	0.00323757	0.00118805	-0.0431033	0.00227631	-0.0111057	-0.0884471	-0.0257333	0.153976	0.00117996	0.00546063	0.383129	-0.0412071	-0.0247634	-0.0229471	-0.043961	0.0100109
Fusobacterium nucleatum_GSE6927_HIGK cells_117	0.192957	0.0295485	-0.0554485	-0.0111047	0.0700245	-0.0399021	-0.117245	-0.0583949	-0.103347	-0.124003	0.0516027	0.0402684	0.00866446	0.548917	-0.0831555	0.0139895	0.064335	0.0201821	-0.0427302	0.0254722	0.0719682	0.00769162	0.0101343	0.0723378	-0.100885	-0.050011	0.0522362	-0.0231415	-0.0193374	-0.0455553	-0.0382916	0.0735948	0.013627	-0.0519284	-0.0399811	-0.0651718	0.0584229	-0.0394566	-0.109883	-0.00199141	0.0194378	0.0641491	-0.0164423	0.216253	0.0765234	0.0659279	0.0897602	0.0857286	-0.0384656
Fusobacterium nucleatum_GSE6927_HIGK cells_118	0.0982723	-0.0388131	0.0387254	0.0990075	-0.030776	-0.00601438	-0.057315	0.0652567	0.00631578	0.0183407	0.0358433	-0.00346209	-0.00347382	0.532937	-0.00994871	-0.0273564	0.0263475	-0.00797988	0.0264993	-0.090866	-0.0992401	0.0281168	0.0276619	-0.000382235	0.00990012	0.0272366	-0.00324814	0.0219143	-0.0466716	-0.0259881	0.0253861	-0.037987	-0.0494822	-0.0561547	-0.0254839	-0.0592731	-0.0331463	-0.0814438	0.0268963	0.0280675	-0.0531105	0.0339538	-0.082952	0.274186	0.117372	0.0489433	0.014991	-0.0512761	0.0109629
Fusobacterium nucleatum_GSE6927_HIGK cells_119	0.0662286	-0.0149372	0.000317768	-0.119655	-0.0365497	-0.0619874	-0.0606715	-0.0398795	-0.0331527	0.0521508	0.0983867	0.0169302	0.0132361	0.553834	0.0130655	-0.0343704	0.0379665	0.163585	-0.0685098	-0.0603116	0.0289817	-0.0145145	-0.0276552	0.0304858	0.0642726	-0.0875814	-0.0303454	-0.0658898	0.0832516	-0.0822643	-0.02409	0.0645888	-0.0655733	0.0639417	0.0333564	-0.064125	-0.0112608	0.0025619	-0.11754	0.00627332	0.229801	0.0396179	0.0156174	0.35582	-0.0595475	-0.0357143	-0.00506624	-0.0408867	0.00264525
Fusobacterium nucleatum_GSE6927_HIGK cells_120	0.0761272	-0.0163831	-0.00763104	-0.0893003	-0.0245771	-0.0601097	-0.0774745	-0.0544464	-0.0397109	-0.001495	0.0767272	0.016892	0.00288894	0.620034	-0.00180359	-0.0373256	0.0328795	0.118676	-0.0479266	-0.0260631	0.0138549	-0.0104243	-0.0258905	0.0416185	0.0355027	-0.0645359	-0.00923309	-0.0589874	0.0205565	-0.0752313	-0.0129846	0.0437116	-0.056118	0.0263087	0.0049936	-0.0662639	0.0190984	0.00690083	-0.0975073	-0.00813048	0.144045	0.0585306	0.00743538	0.342897	-0.00582718	-0.00229793	0.0210153	-0.0140002	-0.00175093
Trypanosoma cruzi_GSE7047_HeLa cell line_121	-0.0144025	0.115101	-0.163711	-0.191502	0.138263	0.0327136	-0.011295	0.0211888	-0.0710525	-0.0942671	-0.0485447	0.0655047	0.122492	0.0446097	0.0550304	0.0853926	0.0489423	-0.114446	-0.0120477	0.054325	0.0566787	-0.0650954	-0.0912788	0.198425	-0.0733067	-0.0765462	0.127123	-0.0469844	-0.00604402	0.0941126	-0.0277721	0.155557	0.0702798	0.0843613	-0.102998	-0.0696095	0.133806	0.10227	-0.0483269	-0.024046	0.0459952	0.180008	0.142423	0.0191587	0.164666	0.0686379	0.513336	0.199974	-0.0219728
Trypanosoma cruzi_GSE7047_HeLa cell line_122	-0.0455036	0.0918337	-0.141054	-0.164212	0.129226	0.0554247	0.00860903	0.0428194	-0.0343308	-0.0952243	-0.085448	0.0474566	0.0938297	-0.0306509	0.0519179	0.081683	0.0346222	-0.153652	0.0139805	0.0828857	0.041775	-0.0510687	-0.0808149	0.158715	-0.0828078	-0.0275244	0.113673	-0.0100799	-0.0365014	0.116965	-0.00938634	0.096341	0.0836626	0.0546957	-0.0942978	-0.0416984	0.109009	0.0847215	0.0113646	-0.0262304	-0.0533515	0.142894	0.118664	-0.0507257	0.160438	0.0757973	0.507449	0.18681	-0.0230725
Trypanosoma cruzi_GSE7047_HeLa cell line_123	0.0195434	0.108873	-0.145397	-0.154505	0.141823	0.0294292	-0.0234029	0.0147003	-0.067092	-0.0827055	0.0110953	0.0676962	0.117663	0.0920816	0.0703115	0.085706	0.0507731	-0.0835698	-0.0137203	0.0264389	0.0425708	-0.0576484	-0.0850096	0.202517	-0.0511382	-0.0759816	0.119596	-0.0593204	0.00257058	0.0690255	-0.0171211	0.132893	0.0624461	0.0915854	-0.0840113	-0.0748335	0.141155	0.0961593	-0.0606006	-0.00758877	0.0883291	0.185871	0.123751	0.0643018	0.189386	0.08441	0.495438	0.183958	-0.00318757
Burkholderia pseudomallei_GSE7577_THP-1_124	0.0675865	0.116456	-0.160013	-0.0895454	0.657352	0.0671848	-0.00807436	-0.0447467	-0.0698696	-0.0983861	0.0621732	0.0850133	0.0930309	0.0166746	0.00408027	0.039798	0.0452641	-0.0494111	-0.046053	0.0483751	0.100373	-0.0135287	-0.0267273	0.116057	-0.138441	-0.0501214	0.0574645	0.0104266	0.0783911	0.0857012	-0.0621358	0.12328	0.104592	0.0708514	-0.0473335	0.04079	0.139374	0.0983378	-0.0774233	0.0129605	0.0609505	0.103073	0.10949	0.000272765	0.048083	0.0878497	0.148504	0.179605	0.00066254
Burkholderia pseudomallei_GSE7577_THP-1_125	0.0390275	0.0841086	-0.117409	-0.0300139	0.650464	0.0750199	0.0222473	0.00255015	-0.0171692	-0.0525798	0.053947	0.0719948	0.0716685	-0.0139526	0.0344338	0.0340303	0.0237599	-0.0539581	-0.00490392	0.0268767	0.0525885	-0.00767656	-0.00458438	0.0795437	-0.0857004	-0.0128205	0.0447356	0.0247102	0.0604497	0.0987792	-0.0347288	0.0772716	0.0898925	0.0672932	-0.0354096	0.0780569	0.101415	0.0739632	-0.0242391	0.0189603	0.0223415	0.0542659	0.0899232	-0.0286909	0.0395238	0.0817127	0.0975973	0.132148	0.0356932
Burkholderia pseudomallei_GSE7577_THP-1_126	0.0533484	0.0887065	-0.108867	-0.010155	0.81537	0.0699389	0.0232375	-0.0109039	-0.00945601	-0.0368332	0.0408032	0.0515614	0.0704047	-0.0188897	0.0300699	0.0493691	0.0200831	-0.0383564	-0.00739352	0.0345479	0.0694775	-0.00560518	0.0106258	0.0568152	-0.0921394	-0.0156836	0.0387295	0.036793	0.0653354	0.0924614	-0.0291009	0.0589562	0.0892527	0.0608557	-0.0401074	0.0755336	0.0884777	0.0868252	-0.0128	0.0147934	0.02974	0.0342242	0.0801619	-0.0373074	0.0383567	0.0679251	0.0799038	0.120588	0.037782
Streptococcus pneumoniae_GSE8527_Human pharyngeal epithelial cells_D39_127	0.0056249	0.0424608	-0.105443	-0.181884	0.0532649	-0.0238795	-0.0333066	-0.096437	-0.083226	-0.0543353	0.0601882	0.0382697	0.0455807	0.112188	-0.0132666	0.0166435	0.0492157	0.0616319	-0.078514	0.0178847	0.0921893	-0.0339579	-0.0525813	0.0687995	-0.016615	-0.111151	0.0280475	-0.0947491	0.0885529	-0.0345624	-0.0524935	0.139144	-0.000154315	0.0915092	0.02959	-0.0403971	0.0623044	0.0719537	-0.13528	-0.0121996	0.175867	0.0907794	0.105914	0.088233	0.304969	-0.0121076	0.116014	0.0894989	-0.0224029
Streptococcus pneumoniae_GSE8527_Human pharyngeal epithelial cells_D39_128	0.0492806	0.0883573	-0.170105	-0.15106	0.1256	0.0207767	-0.0339019	0.0129408	-0.0835343	-0.110367	0.0596287	0.0803488	0.125584	0.102922	0.0302097	0.0466684	0.0408779	-0.0563949	-0.0502923	0.0203894	0.0678678	-0.0626557	-0.0911527	0.199174	-0.0766664	-0.0968362	0.137364	-0.0383455	0.00682719	0.0700366	-0.0571802	0.155035	0.0508849	0.0941538	-0.0640492	-0.0369231	0.186575	0.095419	-0.0835043	0.0143867	0.130143	0.184093	0.148218	0.0873353	0.32742	0.0807527	0.288093	0.15855	-0.0189435
Streptococcus pneumoniae_GSE8527_Human pharyngeal epithelial cells_D39_129	0.0574365	0.0830731	-0.14793	-0.111754	0.12148	0.0259046	-0.0353258	-0.00454724	-0.0844959	-0.0701682	0.0977086	0.102813	0.121159	0.12431	0.0605126	0.0492822	0.0575333	-0.0128422	-0.0322781	-0.00930537	0.0630165	-0.0534425	-0.0714053	0.15729	-0.0450056	-0.083212	0.0946717	-0.0179021	0.0211248	0.0473349	-0.0560558	0.113591	0.0512583	0.116456	-0.0365138	0.0103725	0.188083	0.10663	-0.0918717	0.0399676	0.168481	0.150234	0.150751	0.126428	0.425674	0.0807008	0.22418	0.151688	0.0235887
Streptococcus pneumoniae_GSE8527_Human pharyngeal epithelial cells_G54_130	0.0810143	-0.00614368	0.0518978	0.234304	-0.0366621	0.0276662	-0.0518663	0.0516653	0.0144505	0.125092	-0.0274325	-0.0384868	-0.0199774	-0.0119131	-0.0306051	-0.0256518	0.0156105	-0.12755	0.075475	-0.0255366	-0.0657757	0.00519985	0.0528342	-0.0601834	-0.0399669	0.0396734	-0.0295919	0.0413816	0.00784029	-0.0201576	0.0548071	-0.147855	0.0196918	-0.0784949	-0.0110579	-0.0204047	-0.0350799	-0.012708	0.113386	0.0312405	-0.192311	-0.111397	-0.05684	0.0105243	0.610744	0.0118575	-0.132784	-0.0762941	0.0669625
Streptococcus pneumoniae_GSE8527_Human pharyngeal epithelial cells_G54_131	0.0802452	0.0734441	-0.0993596	0.012868	0.0570482	-0.0123316	-0.104113	0.00117376	-0.077315	-0.029567	0.0635699	0.0487296	0.0991773	0.122126	0.0281825	0.0555299	0.0269597	0.00238805	0.00654567	-0.0422058	-0.0187494	-0.0178583	-0.046387	0.163309	0.0189002	-0.0446487	0.0579428	-0.0475634	0.0327043	0.0109754	0.00944891	0.0521144	0.00841579	0.0238146	-0.0361022	-0.0603809	0.125802	0.0315562	-0.0612989	0.0571917	0.0963058	0.134357	0.0194504	0.0836111	0.431223	0.0973524	0.17222	0.0621382	0.0733866
Streptococcus pneumoniae_GSE8527_Human pharyngeal epithelial cells_G54_132	0.0743545	0.0363768	0.00461563	0.218967	0.0262019	0.0306467	-0.04148	0.0611536	-0.0178093	0.0419707	-0.0700834	0.0104611	0.0351071	-0.0514342	-0.0286242	0.014579	0.0371658	-0.205812	0.0511171	-0.0122726	-0.0603542	-0.00287008	0.0235159	0.0140915	-0.118348	0.039859	0.0622886	0.0322589	-0.0475766	0.0245032	0.0286279	-0.0760505	0.0199486	-0.0547723	-0.0639461	-0.0240407	0.0348851	0.0330508	0.112098	0.0179818	-0.228336	0.00120715	-0.0616027	-0.071419	0.630258	0.0788854	0.04208	0.0204395	0.0535556
Streptococcus pneumoniae_GSE8527_Human pharyngeal epithelial cells_TIGR4_133	-0.0268849	-0.00239118	-0.0326288	-0.0553581	-0.0220362	0.0174071	0.00475003	0.0216613	-0.000528791	0.00802207	0.00498023	0.0254884	0.00452592	0.0139854	0.0165175	-0.0240562	0.0168578	-0.0853935	0.00800417	0.020561	0.00758013	-0.0486943	-0.0520279	-0.0292486	0.00285538	-0.0560129	-0.00239668	-0.061487	-0.0185921	-0.00112297	0.0135086	0.0203584	-0.00561939	-0.00854184	-0.0158257	-0.00951161	0.0158768	-0.0136271	0.0370266	-0.0139919	-0.0379465	0.0286944	0.0684724	0.0777802	0.498599	-0.0216004	0.00246952	-0.018046	-0.0473317
Streptococcus pneumoniae_GSE8527_Human pharyngeal epithelial cells_TIGR4_134	0.0341626	0.0828235	-0.121334	-0.0749398	0.0733895	0.0478158	0.0256546	0.0553783	-0.0264086	-0.0158636	0.0270081	0.0899457	0.115524	0.0332009	0.0732974	0.0569451	0.0442237	-0.0869327	-0.00889925	0.0258105	0.0523055	-0.0673174	-0.0732036	0.100665	-0.0241562	-0.0610929	0.133787	0.0285044	-0.0259334	0.065075	-0.00548228	0.103085	0.0297743	0.0934726	-0.0637443	0.00409765	0.131	0.120733	0.028643	-0.00477738	0.0860998	0.161655	0.105406	0.0369774	0.383593	0.0484835	0.246042	0.0698387	-0.0262854
Streptococcus pneumoniae_GSE8527_Human pharyngeal epithelial cells_TIGR4_135	-0.00237215	0.0567979	-0.0700929	-0.0480073	0.0440164	0.0506641	0.0128572	0.0647802	-0.018381	-0.012042	0.0271891	0.0488573	0.09577	0.0304909	0.074893	0.0363194	0.0191239	-0.0787038	0.0119278	0.0127645	0.0231951	-0.0659625	-0.0500997	0.075721	0.00672416	-0.0316444	0.0865699	0.0109714	-0.0751528	0.0605746	0.00594557	0.0597418	0.0244287	0.0819831	-0.0860299	0.0088269	0.113705	0.083224	0.0460428	0.0209162	0.046131	0.130807	0.0936878	0.0681842	0.483972	0.0346231	0.166573	0.0494805	-0.00861933
Listeria monocytogenes_GSE9946_Dendritic cells_136	-0.0676666	0.0690277	-0.174643	-0.033183	0.0938809	0.0805122	0.118604	0.105003	0.157971	0.0371544	0.0450833	-0.0197385	0.145912	-0.102911	0.222372	0.0677556	-0.0473403	-0.0610687	0.0902863	-0.0107111	-0.0502775	0.0173396	0.00794185	0.0723106	0.0864999	0.0890014	0.0424705	0.107589	0.020673	0.959478	0.0300797	0.0178292	0.114815	0.109711	-0.0120337	0.13144	0.0610154	0.0339422	0.198768	0.144713	0.0257027	0.0585917	0.0438778	-0.112637	0.0200946	-0.0234044	0.137261	0.0265248	0.0380753
Listeria monocytogenes_GSE9946_Dendritic cells_137	-0.00934845	0.0958832	-0.247234	-0.0779943	0.149432	0.0815132	0.0706864	0.0552954	0.0824261	-0.0481669	0.0713654	0.0162443	0.178365	-0.0675385	0.16129	0.0625197	-0.0191222	-0.0521669	0.0438367	0.0138144	-0.00268443	-0.00181288	-0.0116465	0.110195	-0.00883983	0.0397628	0.0625713	0.0699158	0.0468169	0.914733	-0.013123	0.105149	0.151002	0.0941171	-0.0286976	0.0924765	0.115139	0.0424588	0.124182	0.116291	0.0609172	0.103532	0.0892034	-0.078014	0.0288975	0.00311552	0.174931	0.0808871	0.0176483
Listeria monocytogenes_GSE9946_Dendritic cells_138	-0.0347335	0.0649932	-0.185703	-0.0380255	0.115427	0.0965431	0.0834863	0.0976748	0.116025	-0.025535	0.0521629	-0.0129649	0.157524	-0.0940523	0.178822	0.0676119	-0.0306267	-0.0410365	0.0723653	0.00709452	-0.0202211	0.0245752	0.00160143	0.0794777	0.0261263	0.0751687	0.0385846	0.0754191	0.0206135	0.928715	0.00242467	0.0531784	0.119978	0.0832771	-0.0314942	0.115337	0.0831827	0.0399943	0.154205	0.132223	0.0169814	0.0506686	0.0582871	-0.0977887	0.0191231	-0.00315533	0.139235	0.0622818	0.023665
Streptococcus gordonii_GSE12121_HIGK cells_139	0.157286	-0.0153843	-0.00547863	-0.000876206	0.00110754	0.00438778	-0.0844559	0.03777	-0.0346652	-0.0272792	0.0882884	0.033686	0.0238697	0.236327	-0.0121515	-0.018085	0.0473899	0.0360925	0.00697357	-0.00922787	0.00562693	0.00393098	-0.0301446	0.00834699	-0.00699403	-0.0262321	-0.00279877	-0.0406753	0.00869464	-0.0508513	0.000713814	0.0479458	-0.0169424	-0.0278904	-0.0490694	-0.046731	0.0808921	0.00107281	-0.0237113	0.00847266	0.0317373	0.0374281	-0.0150816	0.667949	0.0967936	0.00206611	0.0114238	0.00478309	0.0167276
Streptococcus gordonii_GSE12121_HIGK cells_140	-0.00513755	-0.00619887	-0.0011205	-0.0156537	-0.0374363	0.0254475	0.0160721	0.0360213	0.0228513	0.0458739	-0.00617858	0.0198751	0.00529534	0.015471	0.0354695	0.010666	0.0364415	-0.0697833	0.0644956	-0.0230439	-0.0241724	-0.0271802	-0.082273	-0.0332946	0.00343648	0.00655983	-0.0118766	-0.0388411	0.00704686	-0.0343289	0.0236687	0.00381861	-0.00326777	-0.00950282	-0.00170526	-0.0117311	0.0610625	0.0376952	0.0531483	-0.0388704	-0.0210355	0.0079914	-0.014402	0.372435	0.106384	-0.0216812	-0.00171744	-0.0392127	0.0273997
Streptococcus gordonii_GSE12121_HIGK cells_141	0.00963198	-0.0578578	0.0348739	0.0152904	-0.0691127	0.00553184	0.0485165	0.126977	0.0595081	0.0934804	0.0573291	-0.0143888	0.00839126	0.0833588	0.0747489	-0.0708729	0.0101044	0.00795206	0.0432387	-0.0856271	-0.143728	0.0210008	-0.025961	-0.0430565	0.07239	0.0613909	-0.0538929	-0.00532435	-0.00607458	0.0142311	0.00703085	-0.0878359	-0.075909	0.0196555	-0.00359916	-0.00366452	0.0436732	-0.0212829	0.0920866	0.0348208	-0.00484781	-0.00578095	-0.0544591	0.421436	0.0397602	-0.0254455	-0.0752339	-0.0893934	0.0607804
Streptococcus gordonii_GSE12121_HIGK cells_142	0.167306	0.00958928	-0.109421	-0.199538	0.0620107	-0.0219639	-0.0966381	-0.0381604	-0.0903937	-0.120922	0.126836	0.0598274	0.0442884	0.276513	-0.00481672	-0.00766164	0.0631283	0.143836	-0.071977	0.0203039	0.104471	-0.0100113	-0.0818614	0.0942559	-0.0559311	-0.073013	0.0104001	-0.0655929	0.0850673	-0.0422346	-0.0752768	0.165993	-0.0390287	0.0665225	-0.0179329	-0.0665737	0.135978	0.0321023	-0.167065	0.00793288	0.20492	0.0839841	0.107347	0.493227	-0.0408815	-0.00484914	0.0647951	0.116906	-0.0434635
Porphyromonas gingivalis_GSE12121_HIGK cells_143	-0.0235909	0.0275208	-0.0860834	-0.0960657	0.0602244	0.0176021	0.000146162	0.00701374	-0.0100301	-0.019329	0.0414007	0.0444785	0.0560364	0.041949	0.0218251	-0.00629538	0.0359837	-0.00337079	0.00672263	0.00614911	0.0161911	-0.0136601	-0.0496179	0.0529221	0.00836507	-0.00479944	-0.00466649	-0.0203073	0.0600566	0.0346692	-0.0341382	0.0660226	0.020906	0.0881314	-0.00273296	0.00746423	0.237171	0.0602462	-0.0257381	0.0290289	0.0815611	0.0375823	0.0253774	0.182397	0.024928	0.0143704	0.0671813	0.0864803	-0.0123999
Porphyromonas gingivalis_GSE12121_HIGK cells_144	0.116729	0.0613123	-0.103898	-0.0066034	0.0703553	0.0182386	-0.0519842	-0.0191172	-0.0685251	-0.0532133	0.035678	0.0527571	0.0713086	0.0502737	-0.0399393	0.017127	0.0568949	-0.0602097	-0.0167201	0.0297675	0.0591846	-0.0302023	-0.0299348	0.0828863	-0.116308	-0.0447054	0.0780787	-0.0124816	0.0178042	0.0279504	-0.0400048	0.0883826	0.0466097	0.0258496	-0.044804	-0.0554092	0.220864	0.0525335	-0.0384995	0.0220229	-0.00280778	0.0805136	0.0105583	0.0599844	0.11875	0.0415824	0.107987	0.111589	-0.0310064
Porphyromonas gingivalis_GSE12121_HIGK cells_145	-0.0325963	-0.00070187	-0.0472295	-0.111577	0.0167173	0.0124404	0.0508168	0.0555228	-0.00464666	0.0179148	0.0729353	0.0127713	0.0508847	0.0689471	0.0935133	-0.030622	-0.00851954	0.0787644	-0.0214113	-0.0299425	-0.0183199	-0.00616058	-0.0411324	0.0450273	0.0687452	0.0246511	-0.0338415	-0.0113271	0.043026	0.063177	-0.0428294	0.0368591	-0.0347995	0.108271	-0.00752063	0.00893481	0.183621	0.012007	-0.00255229	0.0464874	0.123877	0.0684824	0.0273117	0.178784	-0.0678798	-0.0378814	0.011424	0.0449011	-0.0187526
Porphyromonas gingivalis_GSE12121_HIGK cells_146	0.0671343	0.0436406	-0.119385	-0.175347	0.0813441	0.00190046	-0.0415576	-0.0222857	-0.0806311	-0.0871968	0.0893767	0.0692629	0.0628331	0.147854	0.0236033	0.0113341	0.0712162	0.0913152	-0.0468372	0.0113902	0.0911703	-0.0149701	-0.0790837	0.0822998	-0.0311953	-0.0261111	0.0186335	-0.0250327	0.0715567	0.0144894	-0.0643592	0.135305	-0.00342384	0.101964	-0.0203436	-0.0378331	0.246006	0.0395658	-0.12032	0.0204668	0.169082	0.0974895	0.0757174	0.182173	-0.0372338	0.0212206	0.102143	0.128394	-0.0594381
Trypanosoma cruzi_GSE13791_Human foreskin fibroblasts_147	0.0514487	0.14371	-0.188019	-0.177413	0.137917	0.0914253	0.00525413	0.0132901	0.0169434	-0.0738963	0.0472712	0.0845741	0.128602	0.0479871	0.176462	0.127167	0.0299777	-0.0227078	0.0452114	0.0443122	0.129946	-0.0533467	-0.065401	0.231346	0.0197941	-0.0233929	0.106666	0.000834409	0.0665516	0.130841	0.0100939	0.146243	0.149867	0.13233	-0.0424472	-0.00848001	0.165836	0.119331	-0.0449153	0.0205834	0.186029	0.172783	0.165655	0.0104693	0.107415	0.0731186	0.534086	0.169371	0.00339543
Trypanosoma cruzi_GSE13791_Human foreskin fibroblasts_148	0.0717711	0.141032	-0.198766	-0.157393	0.166968	0.0965172	0.00558489	0.0091589	0.0238306	-0.0761453	0.0556009	0.0962284	0.142518	0.0405496	0.165892	0.112746	0.0367669	-0.0277845	0.0370437	0.0390738	0.140695	-0.0507138	-0.0612043	0.23274	0.00196105	-0.0304544	0.109829	0.00994417	0.0779305	0.136398	-0.00572972	0.149854	0.154874	0.144635	-0.0445028	-0.00371053	0.168555	0.128641	-0.0447196	0.0221683	0.175396	0.160442	0.178297	0.00535284	0.121484	0.0858495	0.531873	0.182415	0.0169863
Trypanosoma cruzi_GSE13791_Human microvascular endothelial cells_149	0.0907645	0.105968	-0.168949	-0.148021	0.150755	0.0670232	-0.0535501	-0.0426523	0.0194328	-0.0778336	0.0455843	0.104518	0.0884608	0.067451	0.09199	0.0921876	0.0596751	-0.0131954	0.0345797	0.0392735	0.104522	-0.0171698	-0.0438116	0.198874	-0.0373133	-0.0238122	0.0793252	0.00380017	0.0912508	0.0818612	-0.00613804	0.127461	0.124708	0.0766493	-0.0210308	-0.000641125	0.134796	0.093327	-0.0670876	0.00107407	0.112844	0.111981	0.112656	0.0308883	0.0840485	0.0731663	0.53757	0.158977	0.0199091
Trypanosoma cruzi_GSE13791_Human microvascular endothelial cells_150	0.0402075	0.0770766	-0.118824	-0.103118	0.113095	0.088381	-0.00233552	0.0400562	0.0663829	-0.0446851	0.0551361	0.0616941	0.09879	0.0377289	0.148358	0.0881386	0.032078	-0.0557557	0.0810277	0.0202214	0.0494699	-0.0207243	-0.0100255	0.213568	0.0194126	0.00729056	0.100189	0.0188627	0.0280736	0.140537	0.000759343	0.0835687	0.126961	0.0765693	-0.0264336	0.0421912	0.0816991	0.0531005	-0.0103583	0.0279347	0.0785522	0.119573	0.0993355	-0.00629569	0.163101	0.0769072	0.501979	0.100316	0.0424214
Trypanosoma cruzi_GSE13791_Human vascular smooth muscle cells_151	0.0863293	0.107399	-0.145699	-0.130654	0.121241	0.0596539	-0.0489728	-0.0515115	-0.00706395	-0.0805346	0.057879	0.0750237	0.108914	0.0894154	0.102804	0.0827002	0.0648131	0.0141543	0.0297224	0.0450824	0.140377	-0.0436932	-0.0314523	0.228575	-0.0253587	-0.0172018	0.0892672	-0.0290813	0.0580778	0.0880634	-0.0252441	0.143966	0.102284	0.0824466	-0.0244273	-0.0267848	0.123624	0.0853061	-0.0950644	0.000137373	0.161714	0.126277	0.112079	0.0499698	0.102361	0.0710239	0.539836	0.154904	0.0204202
Trypanosoma cruzi_GSE13791_Human vascular smooth muscle cells_152	-0.000500795	0.0459694	-0.049529	-0.0314764	0.00966577	0.0536225	0.022958	0.0105341	0.0875174	-0.0271455	0.0402455	0.0331336	0.0682095	0.0165172	0.1426	0.0529591	-0.00234121	0.0457796	0.0791549	0.00531945	0.0625285	0.0148055	0.0473142	0.0777291	0.0777582	0.0814824	0.042293	0.0545459	0.00352102	0.0975826	0.0105284	0.0531165	0.0964761	0.0369359	0.0158729	0.0482627	0.00727314	0.0118785	0.0251863	0.0227808	0.101596	0.0689129	-0.0388372	-0.0119173	0.00423881	0.00837541	0.787095	0.0217996	-0.00950653
Trypanosoma cruzi_GSE13791_Human vascular smooth muscle cells_153	0.0666948	0.0906172	-0.10927	-0.0960742	0.0868374	0.0852432	0.000598142	0.0259941	0.0561465	-0.0263591	0.045341	0.0634437	0.0855487	0.0408014	0.129161	0.0707839	0.0617464	-0.0522421	0.072845	0.0344415	0.0960701	-0.0225675	-0.00872404	0.189295	-0.00632712	0.0409857	0.0959062	0.0119736	0.0253464	0.109136	-0.000479493	0.0698989	0.116451	0.0465508	-0.0215002	0.0151619	0.0822824	0.0671919	-0.0116171	-0.00114827	0.0748118	0.100641	0.0784662	0.0202816	0.129368	0.0597765	0.512854	0.0929322	0.0292209
Trypanosoma cruzi_GSE13791_Human vascular smooth muscle cells_154	0.0557577	0.0616841	-0.0975957	-0.107329	0.0779081	0.0715219	-0.0276536	0.0138349	0.042594	-0.0648358	0.0643542	0.0463905	0.0781131	0.0580418	0.105152	0.0625166	0.0444925	-0.0271159	0.0654807	0.0121674	0.0685086	-0.0241236	-0.0208237	0.190216	0.00833784	0.0288349	0.077186	0.00124072	0.0247786	0.0991096	-0.00387299	0.0886998	0.105806	0.0279051	-0.0373118	0.002979	0.0778794	0.0353623	-0.0458707	-0.00850149	0.0897666	0.121848	0.0889042	0.0283071	0.116533	0.0739266	0.464609	0.0876281	0.035879
Trypanosoma cruzi_GSE13791_Human vascular smooth muscle cells_155	0.0667241	0.0801991	-0.137542	-0.136478	0.10237	0.0681329	-0.035457	0.00867377	0.00148027	-0.0773393	0.0598277	0.0700909	0.0889985	0.0620746	0.0972816	0.0658468	0.0687598	-0.0425865	0.047064	0.0202934	0.0937775	-0.0427688	-0.0279034	0.22514	-0.0308536	0.0197278	0.0959597	-0.0107626	0.03893	0.101357	-0.0261189	0.114827	0.111931	0.0438363	-0.0260398	-0.00685629	0.104405	0.0485951	-0.0657642	-0.00648122	0.0985743	0.12191	0.109758	0.0385603	0.141478	0.0819676	0.507188	0.12179	0.0276804
Streptococcus agalactiae_GSE15495_HCAEC_156	-0.0391283	0.0787872	-0.10433	-0.134283	0.11616	0.0300935	0.0176742	0.0104369	-0.0468538	-0.0386293	0.018014	0.0134821	0.0581036	-0.031309	0.0122327	0.0607922	-0.0108435	-0.0726691	-0.0466149	0.0464364	0.0770372	-0.088298	-0.0886052	0.158322	-0.0740336	-0.136937	0.0903688	-0.00624444	0.0502307	0.0625675	-0.0479108	0.0996273	0.112848	0.131131	-0.0526045	-0.00197819	0.115691	0.102531	-0.0462655	-0.0221463	0.0782638	0.0496199	1	-0.0225805	0.0669004	0.00380205	0.0931603	0.133941	-0.00579592
Staphylococcus aureus_GSE16129_PBMC_157	0.00144527	0.0506951	-0.109812	-0.102891	0.0635937	0.0569127	0.0224174	-0.000390062	0.0454839	-0.0723585	0.0572702	0.0676202	0.0728143	0.0216252	0.0852281	0.0334244	-0.000587644	0.0540019	0.00263048	0.0551657	0.0416017	-0.0121735	-0.0565024	0.0758324	0.072387	-0.0123077	0.00195384	0.0625704	0.050173	0.0534908	-0.00544172	0.15631	0.0379502	0.0503681	-0.00369231	0.00069918	0.121874	0.0329955	0.0384647	0.0162257	0.122514	0.270778	0.0664393	0.0388943	-0.00659583	0.0128711	0.0993309	0.0868021	-0.0301668
Staphylococcus aureus_GSE16129_PBMC_158	0.0566375	0.141316	-0.158621	-0.121627	0.0997449	0.0125826	0.0264331	-0.0837532	-0.056877	-0.0438136	0.0423953	0.131536	0.0778941	0.0505142	0.0229883	0.0143169	-0.00389803	-0.00178863	-0.0739668	0.0813212	0.129426	-0.0236049	-0.0543031	0.049779	-0.00831662	-0.133513	0.0619891	0.020009	0.0652092	0.00634818	0.0112064	0.217165	0.0463554	0.0866125	0.00892509	-0.0550621	0.160182	0.117361	0.0308989	-0.00958774	0.158138	0.272617	0.0825037	0.0617864	0.00899423	-0.023174	0.0860748	0.0725003	-0.0431323
Staphylococcus aureus_GSE16129_PBMC_159	-0.00564997	0.118018	-0.152501	-0.109187	0.069667	0.0393475	0.0765454	0.0217855	-0.019858	0.0455258	0.0647454	0.0737972	0.15597	0.0499657	0.128443	0.0364043	-0.0222058	-0.0239825	-0.0600134	0.0145204	0.0659248	-0.0639256	-0.0786281	0.074928	0.0769924	-0.136577	0.0893804	0.0514503	0.0426815	0.0988176	0.0289495	0.248111	0.0375547	0.178377	-0.0213661	0.00896887	0.147156	0.132251	0.112249	0.0295631	0.195652	0.26166	0.132848	0.071898	0.0672711	-0.0500861	0.0942429	0.0317238	-0.0226544
Staphylococcus aureus_GSE16129_PBMC_160	0.0149816	0.0728815	-0.105953	-0.0511382	0.0386545	0.0548479	0.0106002	-0.00296326	0.0517191	-0.026034	0.121455	0.0984826	0.0900127	0.0736328	0.0977506	0.0347726	-0.00493637	0.0228931	-0.0076492	0.000662616	0.00686814	-0.0145137	-0.0138553	0.0810654	0.127824	-0.0333135	0.0492562	0.0286084	0.03892	0.0910654	0.0220366	0.170097	0.060252	0.0838004	-0.00766325	-0.0130541	0.0941459	0.0431949	0.105051	0.0225349	0.171542	0.206111	0.0596738	0.0819091	0.0368119	0.0337639	0.115254	0.0158084	-0.0107077
Staphylococcus aureus_GSE16129_PBMC_161	0.00964228	0.0212215	-0.00399792	-0.0157718	-0.0462899	-0.0227925	0.00794699	-0.0353476	0.0357782	0.00531867	0.114548	0.0239286	0.0407027	0.153791	0.0481525	-0.00646159	-0.037971	0.10054	-0.0247109	-0.0365355	-0.0377614	-0.0411422	-0.00892734	0.0502167	0.143117	-0.0965934	0.065752	-0.0147152	-0.0301666	0.0107091	0.0640052	0.152973	-0.0246535	0.0489029	0.0101237	-0.0823677	0.0403337	-0.025482	0.0619915	0.0204858	0.201785	0.223556	0.0120588	0.151678	-0.0208603	-0.0436126	0.0208437	-0.10043	-0.0148645
Staphylococcus aureus_GSE16129_PBMC_162	0.0637011	0.0428397	-0.0668881	-0.0380709	0.034316	-0.00784065	0.0075522	-0.031014	-0.0367508	-0.0274488	0.105699	0.094169	0.0412947	0.127469	0.0310196	-0.0135255	0.022132	0.0607917	-0.0528872	0.00938787	0.0270269	-0.0435093	-0.0247544	0.0563374	-0.00969433	-0.119822	0.0903199	0.00544521	-0.0163962	0.0124907	0.0402104	0.173472	-0.0413602	0.0490959	-0.00438783	-0.0712204	0.107732	0.0482966	0.0124691	-0.0336017	0.175069	0.158563	0.0486581	0.139768	0.0346151	0.00210439	0.0662708	-0.0407808	-0.0333826
Staphylococcus aureus_GSE16129_PBMC_163	-0.00894177	-0.0563405	0.0886997	0.0819292	-0.108696	-0.0812551	-0.067666	0.0244028	0.00115191	0.027311	0.0689225	-0.00543324	-0.0139981	0.129818	-0.00828395	-0.0136114	-0.0308129	0.135285	-0.00240653	-0.119738	-0.122196	-0.00983357	0.0260688	-0.0540389	0.142324	-0.0318724	-0.0187576	0.0110303	-0.0331024	-0.0813523	0.0246071	-0.0537001	-0.0986252	0.00516495	0.0146028	-0.0334704	-0.0596674	-0.0542748	-0.0134856	0.0289552	0.0814783	0.359576	-0.0453228	0.112562	0.000100317	0.0386964	-0.0932806	-0.0996416	0.046173
Staphylococcus aureus_GSE16129_PBMC_164	0.00788101	0.0053822	-0.0124708	0.0507529	-0.00761034	0.0166073	-0.00994545	0.0276942	0.107262	0.0576801	0.0952383	0.00984666	0.0591463	0.0753887	0.0929563	-0.00596392	0.00035345	0.0460259	0.0598484	-0.0957874	-0.148542	0.0334085	0.00858365	0.0740823	0.189605	0.0507204	-0.00648187	0.061769	0.0142039	0.134481	0.0858815	0.025526	-0.0340313	0.0409919	-0.00658884	0.0039181	0.0344862	-0.0493675	0.134438	0.0559722	0.0632824	0.164953	-0.0306061	0.0587588	0.0482911	0.0566522	0.0614845	-0.0680331	0.0739658
Staphylococcus aureus_GSE16129_PBMC_165	-0.00805904	-0.0661357	0.0591084	0.141384	-0.0696673	-0.0189117	-0.0202339	0.0727641	0.0677512	0.1151	0.0641928	-0.0494454	0.0160448	0.0376032	0.0171635	-0.0773113	0.00345035	-0.00394922	0.0548506	-0.150443	-0.207123	0.0563835	0.0540242	-0.0174133	0.129735	0.0870338	-0.0754393	0.0740254	-0.000687547	0.0494996	0.00981993	-0.104654	-0.0746159	0.0112362	-0.00713356	0.0321051	-0.0614833	-0.0748872	0.129666	0.0569629	-0.0387776	0.100383	-0.0699359	0.0268122	0.065189	0.102096	-0.0825121	-0.0877542	0.0874793
Staphylococcus aureus_GSE16129_PBMC_166	-0.0844233	-0.00672582	-0.0171787	0.00947493	0.00415013	0.0273049	0.0571836	0.11055	0.0662158	0.0719823	0.0103034	-0.0757293	0.0994713	0.00666594	0.0877091	0.000592007	-0.0573271	-0.0724661	0.0464163	-0.0144666	-0.0936201	-0.0114649	0.00232785	0.0612618	0.111282	0.0462869	0.0109316	0.0441956	-0.0334864	0.188013	0.0280434	0.0696423	0.000321438	0.0580369	-0.0424301	0.0221494	0.00960281	-0.0237259	0.209046	0.0771367	-0.0188595	0.167701	0.0212642	-0.0111368	0.0754059	-0.0215422	0.0402422	-0.0196764	0.0232485
Staphylococcus aureus_GSE16129_PBMC_167	-0.0544004	0.0434147	-0.0554847	-0.0457474	0.0200583	0.0384732	0.0989829	0.0625079	0.045353	0.0820151	0.0160241	0.036403	0.0785144	-0.00603803	0.131545	0.0172851	-0.0477617	-0.0661386	-0.00037607	0.0207374	-0.0164145	-0.0319648	-0.0298622	0.0448183	0.106533	-0.0741607	0.0687997	0.0381298	0.0218159	0.109906	0.0611302	0.155631	-0.00594186	0.127842	-0.0095733	-0.0100074	0.077821	0.0770913	0.182623	0.0126456	0.0823204	0.202974	0.0696677	0.0250317	0.0701977	-0.0809747	0.0571661	-0.0440793	0.00549149
Staphylococcus aureus_GSE16129_PBMC_168	-0.12612	-0.027121	0.0278394	-0.00770612	-0.043901	0.0119821	0.0994536	0.118118	0.0807377	0.135637	0.0163064	-0.0961798	0.078582	0.0180894	0.122653	-0.0192723	-0.0983173	-0.0446946	0.0133412	-0.0551549	-0.130784	-0.0186426	-0.00157992	0.0187305	0.175776	-0.0105794	0.00979994	0.0578589	-0.0165714	0.135577	0.0289147	0.0313458	-0.04973	0.093161	-0.0259474	0.026822	-0.0263092	-0.0205272	0.212979	0.0785299	0.0484508	0.250891	0.0339782	0.0131382	0.0402351	-0.083085	-0.0252556	-0.0811042	0.0509001
Staphylococcus aureus_GSE16129_PBMC_169	-0.0800585	0.00453008	-0.0101127	0.021671	-0.00790045	0.0622699	0.0701373	0.119748	0.103494	0.127984	0.0478238	-0.0470854	0.135806	0.0219356	0.156477	0.00430285	-0.03655	-0.0415455	0.0433954	-0.0827947	-0.11542	-0.0018618	-0.016885	0.0503471	0.175209	0.0443114	-0.00910826	0.130907	0.00863837	0.175083	0.0221832	0.026859	-0.0137448	0.110046	-0.0322708	0.0746911	0.00319915	-0.0149037	0.215521	0.104077	0.063549	0.203776	0.0279537	0.0135542	0.0810169	-0.00636549	0.033634	-0.0358225	0.0812912
Staphylococcus aureus_GSE16129_PBMC_170	-0.0785986	-0.00697134	-0.0198475	-0.0845403	-0.0428884	-0.0204573	0.0198045	0.0246111	0.0324433	0.0269929	0.0216729	-0.044087	0.0197035	0.00392924	0.0716339	0.0202103	-0.0314351	0.0328331	-0.000659815	0.00630256	-0.0220821	-0.0307251	-0.0356889	0.0419296	0.111936	-0.0512118	0.0217508	-0.00150876	0.00574284	0.0294225	0.00590954	0.123552	-0.030986	0.0451253	0.011579	-0.00556245	0.0243272	0.0143215	0.036088	0.0359791	0.105375	0.136649	0.0361144	0.0359024	-0.0188256	-0.0725599	-0.00291746	-0.0300628	0.0020649
Staphylococcus aureus_GSE16129_PBMC_171	-0.0710592	-0.00635083	-0.0346876	-0.137333	-0.0429691	-0.0214878	0.024779	0.0238795	-0.0159329	0.0187702	0.0905402	0.00622213	0.0641733	0.12169	0.101468	0.000897639	-0.0444879	0.13037	-0.0179017	-0.0028775	0.0294692	-0.0692259	-0.0555	0.0294654	0.152429	-0.115138	0.0372103	-0.013595	0.0128678	0.00259637	0.0075477	0.203302	-0.0536851	0.126893	0.0243038	-0.0396692	0.065995	0.0585537	0.00428022	0.0296603	0.250739	0.196192	0.0823005	0.159082	-0.0424711	-0.108975	0.0156023	-0.0403998	-0.0454167
Staphylococcus aureus_GSE16129_PBMC_172	-0.083176	0.00510994	-0.0558261	-0.100675	-0.0468291	-0.00947556	0.0693276	0.0607483	0.0621533	0.0254493	0.0468652	-0.0127768	0.0617061	0.0736838	0.109028	0.0285934	-0.0666433	0.0743967	-0.031695	0.0110738	-0.0261208	-0.0535949	-0.0430941	0.0481767	0.14909	-0.101441	0.0457325	-0.0189074	-0.0103869	0.063479	0.0621524	0.210339	-0.0445168	0.0837194	-0.000776185	-0.0494338	0.0531197	0.0247783	0.125588	0.0161993	0.177605	0.231632	0.0610375	0.111994	-0.00122513	-0.110286	0.0254338	-0.0864375	-0.0330546
Staphylococcus aureus_GSE16129_PBMC_173	-0.164735	-0.074887	0.135345	0.00525103	-0.15134	-0.0155856	0.0797122	0.109901	0.0904672	0.112578	-0.0489259	-0.141696	-0.0161794	0.00321576	0.0952341	0.0240836	-0.103132	0.0315425	0.0297037	-0.0473757	-0.109212	-0.0595184	0.00326938	-0.0355667	0.205417	-0.0300322	0.00332939	-0.0277319	-0.068423	0.00820654	0.0679809	0.00421894	-0.0673237	0.0411397	0.00107183	-0.00531478	-0.108788	-0.0428229	0.134677	0.0191328	0.0124972	0.292874	0.000316026	0.0318812	0.00365215	-0.165693	-0.0774651	-0.164067	0.00152665
Staphylococcus aureus_GSE16129_PBMC_174	-0.0848505	0.0689365	-0.057735	0.00487103	0.0129497	0.0856239	0.104462	0.103948	0.098998	0.0964069	0.043942	0.0104906	0.122354	-0.0404381	0.180606	0.0456529	-0.0509517	-0.0622133	0.057331	-0.0241964	-0.0520971	-0.0276743	-0.0176125	0.0328209	0.17212	-0.0234224	0.0681958	0.101052	0.0208516	0.159856	0.0724844	0.139104	0.0559519	0.146592	-0.0111329	0.0637003	0.0606524	0.0761545	0.235019	0.0593618	0.0728701	0.187665	0.0639661	-0.0106352	0.106958	-0.0408963	0.0809889	-0.0458421	0.020944
Staphylococcus aureus_GSE16129_PBMC_175	0.0735448	0.0257442	-0.107878	0.00753791	0.0875481	0.0211785	0.00274934	-0.013457	-0.0102496	-0.00712962	-0.0189748	0.0362371	0.0225364	-0.0316016	-0.0528753	-0.0462377	0.0568675	-0.111095	-0.0130417	-0.000421567	-0.0360935	0.0191178	-0.0150727	0.0448897	-0.137918	0.0289648	0.00840179	0.0422254	0.0202408	0.0654326	-0.0174269	0.01163	0.00314985	-0.0191639	-0.0460893	-0.0143109	0.086711	0.00343518	0.0679283	-0.0150866	-0.0788062	0.0414992	-0.0108337	-0.0493756	0.0630185	0.0949521	0.0355409	0.0530447	0.0150047
Staphylococcus aureus_GSE16129_PBMC_176	-0.028655	0.0567507	-0.080503	0.0249622	0.0271563	0.031026	0.0103825	0.0443606	0.0729126	0.0513169	0.015469	0.0331392	0.100074	0.035468	0.0858498	0.0279496	-0.0223897	-0.02137	0.022215	-0.0252856	-0.065944	0.0305513	0.0106264	0.0610913	0.112525	0.0402552	-0.00931014	0.04631	0.0284108	0.147026	0.0573022	0.0818663	0.0108587	0.0566993	-0.018842	0.00554167	0.0467534	-0.00310894	0.185657	0.0636644	0.0168473	0.140491	-0.0267433	-0.0106696	0.0805773	0.0165773	0.0595255	-0.0116996	0.0253204
Staphylococcus aureus_GSE16129_PBMC_177	0.0104007	0.0287177	-0.0847154	-0.0437813	0.0717478	-0.0103128	-0.0338682	-0.00553554	0.0388009	-0.0459868	-0.00297433	0.0653838	0.0697288	0.0562014	-0.0175142	-0.0152348	0.0276884	0.00188337	-0.0232441	-0.0023888	-0.0139403	0.0604613	-0.00881761	0.0644711	-0.015639	0.0576102	0.00258742	0.0377184	0.0129185	0.0956877	0.023912	0.0682129	-0.0268679	0.00100863	-0.0277811	-0.0391104	0.0571453	-0.00289429	0.0512255	0.00930243	-0.0325993	0.213463	-0.0242533	-0.00563155	0.0413014	0.0945705	0.11306	0.0388549	-0.0391422
Staphylococcus aureus_GSE16129_PBMC_178	-0.0149164	-0.0364662	-0.0285238	0.044026	-0.0297399	-0.026303	0.00474269	0.0845367	0.0453597	0.0480769	0.00233969	-0.00251936	-0.00469889	0.0190781	0.0280428	-0.0493936	-0.0463529	-0.0140521	0.00878347	-0.0858159	-0.175463	0.0494082	-0.0100313	-0.0117375	0.0863811	0.0647439	-0.0346291	0.073419	0.000121497	0.105482	0.0548884	-0.118007	-0.104202	0.00361013	-0.0178151	-0.013219	0.00822516	-0.0507106	0.130638	0.0559638	-0.0565945	0.163895	-0.0675735	-0.0109241	0.031888	0.0706527	-0.0213987	-0.0572952	0.0530783
Staphylococcus aureus_GSE16129_PBMC_179	0.0276758	0.0408258	-0.128492	-0.0969259	0.0783827	-0.0285192	-0.0351365	-0.00880833	-0.012571	-0.0145261	0.0403227	0.0587126	0.0947285	0.0914829	-0.00764133	-0.0361961	0.0228885	-0.0184838	-0.0329589	-0.0246565	-0.0232362	0.0305322	-0.0578668	0.071634	-0.0213378	-0.0211721	0.0385475	0.0420328	0.0390238	0.0862868	-0.00544226	0.0911234	-0.0310052	0.0686082	-0.0287527	-0.0440804	0.0978697	0.0268664	0.0463331	0.0409683	0.056445	0.244257	0.0249709	0.0561957	0.0512496	0.0797492	0.0974719	0.0464908	0.00558473
Staphylococcus aureus_GSE16129_PBMC_180	-0.0498764	0.0208348	-0.0351352	-0.0977409	0.0155691	0.0400063	0.0200939	-0.00478584	0.0781122	-0.0767459	0.0568238	-0.00459333	0.0560156	0.00874129	0.0786156	0.0259648	-0.00927972	0.0827161	0.0104615	0.034832	0.0193888	0.00177117	-0.041697	0.101422	0.135297	0.047014	-0.00848772	-0.0173289	-0.0246733	0.0953225	0.0107066	0.112781	0.0230833	0.0119126	-0.028453	0.0203694	0.0451194	-0.0345551	0.03173	0.00460822	0.106826	0.19365	0.0313382	0.0148365	-0.0513091	-0.0106483	0.0865932	0.0191627	-0.0407466
Staphylococcus aureus_GSE16129_PBMC_181	-0.0697407	0.0188793	-0.0541391	-0.0866891	0.0535145	0.0523645	0.041457	0.0393881	0.0011366	-0.0923342	0.0593783	-0.00851716	0.0855673	0.0088404	0.0553756	0.00854011	-0.0550592	0.0376396	-0.0123885	0.041898	0.0620079	-0.0615463	-0.0719914	0.0532824	0.016251	-0.0474275	0.0477053	0.0251997	-0.0529999	0.0703311	-0.0346154	0.156767	0.0384606	0.0881145	-0.0425239	0.0405165	0.0829249	0.0190682	0.00848799	0.00819245	0.105017	0.204317	0.148262	0.031102	-0.0362866	-0.00644538	0.0635851	0.0529248	-0.0607146
Staphylococcus aureus_GSE16129_PBMC_182	-0.0184094	0.0708162	-0.131193	-0.100881	0.0989017	0.039637	0.0482006	0.0291212	-0.0210463	-0.103804	0.039886	0.0725015	0.0697006	0.0294209	0.06017	0.038935	-0.0342361	-0.00302546	-0.0387422	0.0728082	0.0643521	-0.0506221	-0.0754477	0.0809321	0.0103638	-0.0681706	0.0703234	0.0294389	-0.0143464	0.110731	0.0388112	0.225718	0.0176431	0.0611241	-0.0554203	-0.00786521	0.149282	0.0565576	0.0699565	-0.00205214	0.094061	0.205262	0.123013	0.0427178	0.0221158	-0.0160405	0.104156	0.0659164	-0.0774187
Staphylococcus aureus_GSE16129_PBMC_183	-0.121499	-0.0493741	0.055935	0.0187462	-0.0740471	-0.0142544	0.0324842	0.0916923	0.0740164	-0.000970202	-0.00968399	-0.0642231	-0.0127596	0.00859017	0.0615601	0.0181641	-0.095903	0.052188	0.0254515	-0.0486386	-0.0973181	-0.0199896	-0.00916899	-0.00880082	0.180248	0.012239	-0.0163488	0.023193	-0.0824383	0.060733	0.0657584	-0.00625993	-0.0717034	0.00727307	-0.0269714	0.0215821	-0.0420976	-0.0520385	0.116434	0.0166699	-0.0100855	0.329939	0.0039954	0.00973702	-0.0111687	-0.0357181	-0.0424462	-0.0898866	-0.00915284
Staphylococcus aureus_GSE16129_PBMC_184	-0.0463435	0.00034366	0.00912937	0.0842182	-0.0168841	0.0413939	0.063137	0.0921003	0.0871257	0.101469	0.00672235	-0.0217519	0.0106301	-0.0445881	0.115919	0.0107709	-0.0508542	-0.0962279	0.0696802	-0.0581518	-0.149261	-0.00197516	-0.00718775	0.0255619	0.119608	0.0096397	0.0374392	0.0512171	-0.022983	0.133443	0.105018	0.00392659	-0.0299616	0.0232433	-0.0301294	0.0146345	0.0120351	-0.0190548	0.211078	0.027949	-0.0607332	0.0556334	-0.0192798	-0.0427273	0.0984953	-0.0132887	0.0239545	-0.102789	0.0624103
Staphylococcus aureus_GSE16129_PBMC_185	-0.0139384	0.0194214	-0.0704961	-0.0436598	0.0943571	0.047283	-0.000194112	0.043921	0.00620771	-0.0807316	0.0626193	0.0169592	0.107307	0.0521529	0.0223523	-0.0146576	-0.00540266	0.017874	0.00963995	-0.00758066	-0.00986555	0.0223935	-0.0374561	0.0950878	0.0104242	0.0734869	-0.00120277	0.0674852	-0.0236854	0.125341	-0.023412	0.092966	0.0124106	0.0314154	-0.0725057	0.042971	0.0808307	-0.0252394	0.0355325	0.0451291	0.0251674	0.260213	0.0552875	0.0448119	0.0285179	0.0879423	0.0844943	0.0848013	-0.0176713
Staphylococcus aureus_GSE16129_PBMC_186	-0.00329583	-0.06237	0.0264604	0.0925096	-0.0170466	-0.00617941	-0.0490544	0.0554128	0.0351396	-0.0411622	0.0131698	-0.0256879	0.000814414	0.0273804	-0.0227564	-0.0350708	-0.0218534	0.00786399	0.0297723	-0.0693829	-0.149925	0.0443837	0.0330593	0.0421565	0.040145	0.148164	-0.0468311	0.0205796	-0.0829967	0.108436	0.00781752	-0.152515	-0.0480897	-0.0769687	-0.0434013	0.0189986	-0.0303797	-0.147109	0.0487437	0.0623376	-0.113658	0.062084	-0.0934139	-0.0463302	0.0208859	0.113094	0.0148967	-0.0260059	0.0392276
Staphylococcus aureus_GSE16129_PBMC_187	0.00131551	0.0184507	-0.0812524	-0.000764307	0.0628761	0.0335041	0.00508848	0.0488929	0.0603831	-0.0285212	0.0921081	0.0403254	0.0951471	0.059737	0.0679409	0.00222621	-0.0241033	0.018822	0.0111569	-0.034779	-0.0699162	0.0210413	-0.021018	0.106875	0.101318	0.0443151	0.0218781	0.064245	-0.0262081	0.178007	0.0503348	0.106075	-0.02142	0.0416684	-0.0527177	0.0175271	0.0964537	-0.038292	0.119995	0.0533899	0.0528658	0.243696	0.0366585	0.0415706	0.0545804	0.0695737	0.0834148	0.0150774	-0.0056838
Staphylococcus aureus_GSE16129_PBMC_188	-0.0404139	0.059616	-0.0588955	-0.0505635	-0.0060365	0.0210442	0.0859912	0.0129212	0.0249728	0.0751364	0.0399643	0.0406297	0.0413513	0.00560755	0.124273	0.0174818	-0.062015	-0.0132023	-0.0138157	-0.00654034	-0.0293999	-0.0367794	-0.0296009	0.00422224	0.148842	-0.111507	0.0454312	0.0365635	0.0551052	0.0569723	0.0460577	0.131864	0.0130368	0.123013	0.0172745	0.0013793	0.0643029	0.0655322	0.145608	0.021201	0.137529	0.221369	0.0589141	0.0246281	0.0117414	-0.0841145	-0.0045196	-0.047814	0.033882
Staphylococcus aureus_GSE16129_PBMC_189	0.0106993	0.0171097	-0.0765347	-0.0210456	0.0762534	0.00948648	-0.031966	0.0800682	-0.0264773	-0.0230671	0.0840584	0.0417107	0.127833	0.0680415	0.0126583	-0.0406279	0.00233104	-0.00292738	-0.00702326	-0.0337184	-0.0350087	0.0213183	-0.0401041	0.0536732	-0.0107243	0.040414	0.00873022	0.0907222	0.00868923	0.114813	-0.0537708	0.0496653	-0.0345702	0.0903882	-0.0522618	0.0375421	0.0864647	0.0171545	0.059428	0.081772	0.0374258	0.241299	0.0643456	0.0440236	0.0750807	0.121709	0.053273	0.0842116	0.0177549
Staphylococcus aureus_GSE16129_PBMC_190	0.0133973	0.0615351	-0.112334	-0.110734	0.123757	0.0274565	-0.0116371	-0.00318353	-0.0596693	-0.10033	0.0583207	0.0779431	0.107527	0.0380188	-0.0368095	0.000273744	0.0316717	-0.0298228	-0.0375436	0.0420039	0.0836411	0.00218259	-0.0473358	0.071354	-0.084022	-0.0196762	0.0596313	0.032733	0.02056	0.066609	-0.0823043	0.164549	0.0540314	0.100399	-0.0573319	0.00184948	0.120605	0.0716775	-0.0144698	0.0180175	0.0557302	0.217634	0.122024	0.0423379	0.0437995	0.0566374	0.100513	0.148057	-0.040163
Staphylococcus aureus_GSE16129_PBMC_191	-0.075582	0.0370383	-0.0355682	-0.0998453	-0.00366302	0.0208674	0.0698743	0.0241877	0.0318571	-0.042907	0.03657	0.0102655	0.0679086	0.0693612	0.0870506	0.0518596	-0.0677311	0.0688338	-0.0321	0.0497541	0.0491287	-0.0675129	-0.0409291	0.0702224	0.128815	-0.0870164	0.0619206	-0.0177174	-0.0603158	0.080067	0.0575919	0.215175	-0.00605437	0.0558896	-0.0238932	-0.0334196	0.0779774	0.015924	0.0810309	-0.00696133	0.16289	0.222057	0.0792443	0.0831719	-0.0374441	-0.103888	0.0707675	-0.0440757	-0.0863888
Staphylococcus aureus_GSE16129_PBMC_192	-0.0981647	0.0272284	-0.0342998	-0.0697398	0.0103502	0.0333197	0.0815447	0.082167	0.0402184	-0.0377054	-0.00589116	0.000203015	0.0680009	0.0174553	0.07264	0.0391227	-0.0642287	0.00424542	-0.0203532	0.0572835	0.0171778	-0.0465687	-0.0474685	0.0497588	0.0881369	-0.0388127	0.0604776	0.0253994	-0.0728338	0.114312	0.0560181	0.155472	-0.0215215	0.0324479	-0.0500163	-0.0214816	0.0599001	0.0177036	0.129404	-0.00772815	0.0486652	0.203365	0.0777028	0.0375448	0.0104142	-0.0752196	0.0667571	-0.0330313	-0.0773386
Staphylococcus aureus_GSE16129_PBMC_193	-0.13774	-0.0344415	0.0974109	-0.0263657	-0.109227	-0.0021434	0.0589209	0.0621643	0.100213	0.0193255	-0.0121538	-0.0685353	0.0477282	0.0710821	0.0803626	0.0183354	-0.0833162	0.0744496	0.0153051	-0.022221	-0.0495404	-0.0491563	0.0189303	-0.0101343	0.196742	-0.00371712	0.017524	-0.0271569	-0.103434	0.0179744	0.0430259	0.0977577	-0.0330036	0.00733364	0.00393151	-0.0327216	-0.0876403	-0.0742369	0.108464	0.021469	0.0762899	0.449874	-0.0341184	0.0614548	-0.0328445	-0.107647	0.00555572	-0.134264	-0.0607584
Staphylococcus aureus_GSE16129_PBMC_194	-0.0456535	-0.00191599	-0.0331942	0.0204376	0.0313518	0.036299	0.0212308	0.0793692	0.0600288	-0.0335193	-0.0171678	-0.0438707	0.0640545	-0.0287005	0.0100952	0.00888504	-0.033863	-0.052052	0.0205627	-0.0130917	-0.0821489	0.00707561	-0.0189631	0.0591677	0.0379669	0.0773385	0.0106516	0.0566194	-0.0604584	0.1525	0.0339815	0.0387656	-0.00410154	-0.00971745	-0.0696931	0.00960855	0.0376716	-0.0590393	0.163832	0.0379466	-0.0953781	0.188785	0.000613105	-0.0402878	0.0495474	0.0456387	0.0551369	0.0140675	-0.0148478
Staphylococcus aureus_GSE16129_PBMC_195	-0.0534468	-0.0303641	-0.010984	0.0396235	0.00767538	0.028316	0.0304758	0.0644924	0.0703315	-0.0065386	-0.048633	-0.0615095	0.0128319	-0.0652424	-0.0215471	-0.0167616	-0.0363192	-0.0884714	0.0274018	-0.0189793	-0.112836	0.014365	-0.00941996	0.0306543	0.0169464	0.0902168	-0.0134759	0.0329236	-0.0670461	0.116727	0.0311089	-0.0410906	-0.0126086	-0.0549687	-0.0629402	0.0112137	0.00640985	-0.0844185	0.167439	0.0147736	-0.147689	0.133116	-0.0306762	-0.0803116	0.030665	0.0419978	-0.00667634	-0.0214962	0.00686357
Staphylococcus aureus_GSE16129_PBMC_196	-0.0232248	-0.00485177	-0.0502454	-0.0158678	0.0321669	0.00519579	0.0159164	0.0635127	0.0767564	-0.0437526	-0.0141563	-0.0135293	0.0396858	0.0181029	-0.000179179	-0.00391619	-0.0292277	-0.0208594	-0.00277576	-0.00721953	-0.0552355	0.0249798	-0.00477147	0.048302	0.0157634	0.0640476	-0.00106582	0.019031	-0.0276356	0.117979	0.0321955	0.0410073	-0.0154306	-0.025183	-0.0536464	-0.00660481	0.0115252	-0.0716155	0.125394	0.0330754	-0.0574044	0.155921	-0.0291186	-0.0172988	-0.000393539	0.035142	0.0529959	0.00662624	-0.0191446
Staphylococcus aureus_GSE16129_PBMC_197	-0.0550276	0.0487962	-0.0284708	-0.0381882	0.04034	0.0555353	0.0741061	0.0527291	0.010095	0.0946184	-0.00557096	-0.00647165	0.114231	-0.0272421	0.073536	0.00541401	-0.00426704	-0.111977	0.00555747	0.0276774	0.0693245	-0.0320082	0.0115636	0.00186698	-0.00363025	-0.0541997	0.056621	0.0601089	0.0374023	0.0341341	-0.0362623	0.125715	0.0644616	0.134937	0.00749805	0.0450935	0.0228684	0.117358	0.11408	0.03449	0.0348327	0.211	0.0905632	-0.0173042	0.0908192	-0.0648649	0.0441189	0.0446336	-0.0190955
Staphylococcus aureus_GSE16129_PBMC_198	0.0502529	0.0409532	-0.0864746	0.0649544	0.0331554	0.0801172	0.0377195	0.0645958	0.12742	0.0121637	0.0584865	0.0753614	0.0816388	-0.0411979	0.121778	0.0163411	0.00735219	-0.00693256	0.0738613	-0.0355852	-0.0743252	0.047434	0.0148029	-0.0156598	0.0784699	0.089252	-0.0264942	0.129391	0.0392125	0.110817	0.00260015	-0.0313404	0.0634106	0.033599	0.0154374	0.084557	0.0199891	0.024334	0.132187	0.0463723	-0.00583715	0.321683	-0.049135	-0.0594905	0.0471287	0.0803362	0.0704837	0.0340455	0.0422835
Staphylococcus aureus_GSE16129_PBMC_199	-0.0319938	0.00491338	-0.0137386	0.035705	-0.0437691	-0.00591161	0.0437221	0.0837793	0.0601468	0.0903161	0.0700501	0.00487447	0.0729804	0.0810528	0.0970276	-0.0180579	-0.04277	-0.000147333	-0.00653928	-0.0730943	-0.110821	-0.0150853	-0.019536	0.0126025	0.154413	-0.0597054	0.0309173	0.0532686	0.00405516	0.069711	0.0571649	0.087948	-0.0554287	0.0773489	-0.0158499	-0.0179914	0.0294539	0.0143085	0.182657	0.0492325	0.0976013	0.210272	0.0120884	0.0949457	0.093395	-0.000877106	-0.0123671	-0.0898531	0.0400882
Staphylococcus aureus_GSE16129_PBMC_200	-0.0688654	0.0446911	0.00655887	-0.0387306	-0.0774453	0.0105233	0.0748869	-0.0164514	0.0602175	0.0312095	-0.00936636	0.0114757	-0.0309296	-0.0201344	0.0774815	0.0468744	-0.0515626	-0.000837825	-0.00477834	0.0351655	0.0323975	-0.0327817	-0.0151139	0.0041364	0.137096	-0.0868514	0.0677872	-0.0251048	-0.0125373	-0.00722834	0.0795554	0.116483	0.0445987	0.0119583	0.036027	-0.0259652	-0.00382568	0.0185724	0.0855162	-0.0274034	0.0832531	0.0364454	0.0318469	0.0234907	-0.016573	-0.124056	0.0160282	-0.098872	-0.0480129
Staphylococcus aureus_GSE16129_PBMC_201	0.0151105	0.109442	-0.122396	-0.140931	0.0795898	0.0495013	0.0471808	-0.0429863	-0.040537	-0.0986896	0.0617884	0.0994814	0.103639	0.0305839	0.0602394	0.0654467	-0.00917453	0.0693522	-0.0620089	0.109638	0.198787	-0.0887721	-0.0720715	0.0309694	-0.00188095	-0.158602	0.101138	0.027716	0.0226363	-0.0222771	-0.0273965	0.30782	0.087466	0.126133	0.00593249	-0.00553399	0.139477	0.139606	-0.0189474	-0.0301406	0.226904	0.23582	0.146735	0.0822488	-0.025879	-0.0703036	0.0943504	0.0893856	-0.102779
Staphylococcus aureus_GSE16129_PBMC_202	-0.0120271	0.0871006	-0.10893	-0.104682	0.0874324	0.0522689	0.0644736	0.00543786	-0.0472789	-0.0942067	0.049744	0.0644602	0.0892913	0.0235702	0.0557064	0.042884	-0.0255341	0.0335676	-0.061942	0.0959107	0.167657	-0.0675923	-0.0630289	0.0214974	-0.0275722	-0.12704	0.0807081	0.0565209	0.0144241	0.00561749	-0.0390286	0.240246	0.0633017	0.109478	-0.0196865	0.0295134	0.121629	0.134195	0.00145652	-0.0243785	0.168569	0.199266	0.161513	0.0593481	-0.00396575	-0.0466368	0.0686289	0.100709	-0.072874
Escherichia coli_GSE18810_Purified human neutrophils_UT189_203	0.114778	0.0273993	-0.0759841	0.0148006	0.0541094	-0.0171301	-0.0894246	-0.0587563	-0.0464082	-0.103009	0.136694	0.584381	0.0549817	0.1205	-0.0265535	-0.0252747	0.03415	0.109786	-0.0247305	-0.0383804	-0.00919123	0.0373203	0.000248587	0.0128976	-0.0159863	0.0176745	0.022433	0.043431	0.00850486	-0.0172248	-0.0220723	0.0334997	0.00312257	0.0134703	0.0141638	-0.0287483	0.0816002	0.000576977	-0.0855629	0.0060894	0.0948181	0.0999722	-0.0214232	0.10447	0.00269746	0.156973	0.0623286	0.0528596	0.00726348
Escherichia coli_GSE18810_Purified human neutrophils_UT189_204	0.0229836	0.00606961	-0.0376545	-0.0305615	0.0366814	0.030323	0.00195914	0.00386018	0.00245633	-0.0255965	0.0511354	0.59555	-0.0349164	-0.00702687	-0.00586606	-0.00123357	0.0242812	-0.0641788	0.0027608	0.00858996	0.0164734	-0.0026606	-0.00729508	0.00437467	-0.0199447	0.00735241	0.00995039	-0.0123638	-0.00143017	0.0140446	-0.00769978	0.0290684	0.016109	-0.00720806	0.00602179	0.0433868	0.0355221	0.00039498	-0.0127393	0.000861931	-0.00794866	-0.0189886	0.0199475	0.0237968	0.0439071	0.0338727	0.0335823	0.0357409	0.00374779
Escherichia coli_GSE18810_Purified human neutrophils_MG1655_205	0.0628558	0.104155	-0.0957165	0.00521098	0.0869074	0.0217081	-0.0153836	-0.0622472	-0.0575338	-0.0729883	-0.0176809	0.638876	0.093994	-0.0433557	-0.0516153	0.00982625	0.0564593	-0.0626848	-0.0403194	0.0389918	0.0647747	0.00254541	-0.0319606	-0.0109111	-0.13421	-0.0317591	0.0472666	0.0497966	0.0269324	-0.0173166	-0.00122412	0.0629384	0.0450831	0.00485747	-0.00827981	-0.0184825	0.106036	0.0818256	-0.0272235	-0.0519101	-0.032154	0.0825945	0.0248274	-0.0297904	0.0576817	0.0658484	0.0740912	0.095729	-0.0299053
Escherichia coli_GSE18810_Purified human neutrophils_MG1655_206	0.042909	0.098769	-0.0906299	-0.0242101	0.0371464	0.0184434	-0.00706768	-0.0108751	-0.0297801	-0.0309272	0.0683704	0.660984	0.116175	0.00513507	0.0249385	0.0119479	0.0300809	-0.00191584	-0.0180238	-0.0161852	0.0321696	0.0165455	-0.0113895	-0.01682	0.00697381	-0.00537645	-0.0063186	0.0530604	0.0323624	0.0061052	-0.0208439	0.0617368	-0.0013649	0.0744466	-0.000462053	0.0150601	0.092782	0.06578	-0.0134701	-0.0116684	0.0724883	0.0726046	0.0126498	0.0210536	0.0252299	0.0865445	0.0401764	0.0634824	-0.00209406
Porphyromonas gingivalis_GSE19810_HTR8_207	0.110243	0.0356675	-0.0871659	0.103337	0.0568686	0.0209537	-0.051741	0.0118187	-0.0410056	-0.0601252	-0.00720293	0.0461499	0.00977797	-0.0644581	-0.0862741	0.012088	0.0532052	-0.0995873	0.0175467	-0.00727336	-0.0546181	-0.0194569	-0.0380262	0.0460016	-0.118409	0.010861	0.0194522	0.005877	-0.00902998	0.0171651	0.0048499	-0.044747	0.00101031	-0.0920217	-0.0282922	-0.0232137	0.401652	0.0290849	0.00207141	-0.0100175	-0.109307	0.00630229	-0.0156009	-0.0427314	0.162581	0.1345	0.0233267	0.0277386	0.0693154
Porphyromonas gingivalis_GSE19810_HTR8_208	0.00954017	-0.0251521	0.0121502	0.12387	-0.0419741	0.0118079	0.010674	0.0779234	0.0308284	0.0701942	-0.0130019	0.00757909	-0.0104935	-0.0294112	-0.0249061	-0.0200956	0.0162526	-0.070563	0.049418	-0.0925955	-0.15089	-0.00328927	-0.0151354	-0.0283666	0.0259074	0.0411999	-0.0248921	0.0202919	-0.0204647	0.0252723	0.0471883	-0.100944	-0.0572108	-0.0458682	-0.0145191	-0.010604	0.263974	-0.0220446	0.0911174	0.00561266	-0.0810052	-0.0138609	-0.0343627	0.011064	0.107515	0.0742269	-0.0571356	-0.122207	0.0929284
Porphyromonas gingivalis_GSE19810_HTR8_209	0.0187968	-0.0191582	-0.0581171	0.0332425	0.00640485	0.020263	0.00319534	0.0615058	0.00629655	-0.0123508	-0.000597472	0.0120718	0.0134539	-0.0156813	-0.00427114	-0.0134804	0.0194388	-0.0294702	0.0293879	-0.0345819	-0.0919581	-0.0109955	-0.0404087	0.0132938	-0.00237577	0.0249865	-0.0243313	-0.00218607	0.0011199	0.0473532	0.0335743	-0.0291868	-0.0357121	-0.019754	-0.0258369	-0.00642871	0.346105	0.00319848	0.0441357	0.0105551	-0.0293329	0.00964552	0.0225895	0.0196978	0.0752234	0.0694988	-0.0305135	-0.0435914	0.0676261
Porphyromonas gingivalis_GSE19810_HTR8_210	0.0271576	0.00254638	-0.0376269	-0.0505296	0.0116862	0.00329189	0.0147602	0.00999741	-0.0372856	-0.0131234	0.0437406	0.00467729	0.0255786	0.0648403	0.00870695	0.0253	-0.021504	0.057212	-0.0453203	0.00059019	0.0118107	-0.0280154	-0.0233422	0.0380752	0.0219674	-0.0486797	-0.0332357	-0.0412185	0.0394384	0.000690442	-0.00819568	0.0529064	-3.70309e-05	0.0455186	-0.0212236	-0.0304805	0.536745	0.0390154	-0.0161376	0.0351136	0.121929	0.0246318	0.081354	0.091473	-0.0163757	-0.0259339	-0.0308342	0.00562335	0.0330003
Streptococcus suis_GSE20508_Human monocytic cells_SS2 SC19_211	0.111101	0.0788317	-0.143929	-0.0256495	0.126364	-0.013868	-0.0975482	-0.0300064	-0.0735511	-0.152447	0.0692177	0.129041	0.0540291	0.0465603	-0.0701268	-0.00979031	0.0579117	-0.020603	-0.0151815	-0.0126381	-0.0162416	0.0239527	-0.0668281	0.072741	-0.0952003	0.0161864	0.0227856	0.00127241	0.00613206	0.0195755	-0.0427087	0.0255247	0.0221123	0.0208791	-0.0461309	-0.0496365	0.137721	0.00370421	-0.0859358	-0.0047896	0.00713782	0.108107	0.0486217	-0.00398699	0.106981	0.760524	0.167436	0.142991	0.0119878
Streptococcus suis_GSE20508_Human monocytic cells_SS2 SC19_212	0.145571	0.0152281	-0.0322019	0.126448	0.0325642	-0.00489247	-0.0687826	-0.00823893	-0.0178624	-0.0609805	0.0743237	0.0826351	-0.0266676	0.00513717	-0.085961	-0.0430704	0.0451226	0.0463168	0.00763663	-0.041869	-0.0461688	0.0721182	0.0121372	-0.0734058	-0.0585491	0.0815594	-0.049941	0.0836094	0.00470179	-0.0359106	-0.0173496	-0.0993968	-0.0227709	-0.0327863	0.000958749	0.0157559	0.0305598	0.0102225	-0.0197477	-0.00192367	-0.0712063	-0.0448449	-0.0481725	-0.00426315	0.0117544	0.754448	-0.0456727	0.0439115	0.0386082
Porphyromonas gingivalis_GSE24897_CD34+-derived Hematopoietic stem cells_Strain 3D7_213	0.133908	0.195721	-0.38456	-0.129526	0.20403	0.0355937	-0.0638978	-0.0783224	-0.123709	-0.158579	0.116432	0.20363	0.203175	0.107116	0.0433176	0.0270995	0.0277045	0.0743574	-0.101323	0.0120368	0.103988	0.0138848	-0.0755595	0.0987366	-0.10617	-0.115753	0.0617291	0.0374507	0.218061	0.104708	-0.0911591	0.200168	0.126939	0.220639	-0.00330024	-0.0471678	0.335263	0.179663	-0.0955461	0.0697363	0.243606	0.176267	0.146238	0.0529961	0.00262327	0.160648	0.147019	0.239336	0.0504975
Porphyromonas gingivalis_GSE24897_CD34+-derived Hematopoietic stem cells_Strain 3D7_214	0.0892092	0.224991	-0.386308	-0.142438	0.24517	0.091643	-0.0103711	-0.0481843	-0.112914	-0.145841	0.0699001	0.185042	0.246938	0.031608	0.0707982	0.0560685	0.0115681	-0.0229196	-0.0912478	0.0464162	0.117671	-0.0202542	-0.088224	0.125311	-0.14569	-0.123563	0.10684	0.0437531	0.201012	0.182611	-0.0793704	0.242271	0.179566	0.238747	-0.0313701	-0.0358081	0.357135	0.190334	-0.0388167	0.06253	0.180699	0.205264	0.181819	-0.0140967	0.0410731	0.119122	0.18975	0.259759	0.0348106
Porphyromonas gingivalis_GSE24897_CD34+-derived Hematopoietic stem cells_Strain 3D7_215	0.0349704	0.120146	-0.164575	-0.0127671	0.102184	0.185375	-0.0119434	0.0447995	0.0103183	-0.0445167	0.05371	0.0778524	0.159939	-0.0566896	0.204021	0.0731042	0.0531671	-0.0149793	0.0781261	0.0274643	0.0904354	0.0406185	-0.0742007	0.0507633	0.0191113	0.0916141	-0.0445047	0.0837653	0.155346	0.121957	0.00242108	0.0504625	0.167568	0.0942955	-0.0366574	0.0588222	0.273414	0.12614	0.0457024	0.044857	0.0301722	0.0753437	0.0160622	-0.0207262	0.0750417	0.0574502	0.13017	0.164214	-0.0194608
Herpesvirus 8, Human_GSE1377_Primary human dermal endothelial cells_216	0.120001	0.096098	-0.20077	-0.16422	0.145535	0.0115326	-0.130402	-0.0458179	-0.12924	-0.19468	0.0657592	0.0796254	0.0876783	0.105659	-0.0272507	0.05809	0.0558469	-0.0325133	-0.0456221	0.0142569	0.0412811	-0.0456635	-0.122197	0.42638	-0.127836	-0.0655817	0.0417109	-0.0882117	0.0592821	0.0507104	-0.0347982	0.144799	0.0510747	0.0403222	-0.0962686	-0.0796019	0.216991	-9.09404e-05	-0.156126	-0.00977762	0.0911136	0.123002	0.217612	0.0872591	0.143327	0.147729	0.239531	0.201492	0.0129956
Herpesvirus 8, Human_GSE1377_Primary human dermal endothelial cells_217	0.0544987	0.0241839	-0.138981	-0.0638612	0.0905269	0.0212037	-0.0769276	0.0114641	-0.0532024	-0.112406	0.0516253	0.0374883	0.0199534	0.021935	-0.0182873	0.0269269	0.017003	-0.0531676	-0.00361713	0.00489323	-0.0395445	-0.0106347	-0.0915107	0.341089	-0.0797621	-0.0151546	-0.0245518	-0.0377074	0.0540754	0.0216825	-0.0138297	0.0368217	0.0288984	0.000330883	-0.0655029	-0.0271219	0.134629	-0.00396225	-0.0574823	-0.00133706	-0.0022479	0.0253413	0.175307	0.0250949	0.0787219	0.103508	0.0690766	0.124167	0.0604313
Human Immunodeficiency Virus_GSE2504_Jurkat cells_HIV-1_218	-0.128587	-0.0977095	0.155846	0.0728569	-0.111817	-0.00377472	0.0495382	0.0445346	0.122085	0.077635	0.0213147	-0.106322	-0.017824	-0.0120803	0.0665047	-0.0312444	-0.0673106	0.0550236	0.0500318	-0.0809173	-0.121615	0.0560296	0.0515829	-0.0253077	0.30416	0.0837336	-0.088963	-0.0194551	-0.0390862	-0.00230651	0.0306884	-0.107292	-0.0519125	-0.0141561	0.0503618	0.0729455	-0.149437	-0.0975335	0.0563983	0.0553379	0.00600519	-0.0419353	-0.0956591	-0.0171281	-0.0680546	-0.0544403	-0.117959	-0.130433	0.0701291
Human Immunodeficiency Virus_GSE2504_Jurkat cells_HIV-1_219	-0.102494	-0.101846	0.0953059	0.0326127	-0.0992578	-0.0140977	0.022533	0.0231932	0.118837	0.0536794	0.0521393	-0.0549045	-0.0302598	0.00448533	0.0616894	-0.0257805	-0.0723863	0.098677	0.0335467	-0.0777505	-0.10296	0.0666817	0.0489758	-0.045556	0.292592	0.0706179	-0.107411	-0.020489	0.0159101	-0.00850843	-0.00673095	-0.0829122	-0.0503964	0.0128674	0.0727098	0.0711084	-0.118341	-0.0795348	0.0242733	0.0587689	0.0540862	-0.0369412	-0.0879056	2.41918e-05	-0.111501	-0.0265593	-0.133827	-0.0858685	0.0740046
Human Immunodeficiency Virus_GSE2504_Jurkat cells_HIV-1_220	-0.147633	-0.104091	0.161564	0.11875	-0.10652	0.0162929	0.0703134	0.0706764	0.130867	0.0843902	-0.0167935	-0.0986753	-0.0283543	-0.0706345	0.0618995	-0.0054134	-0.0825453	-0.0185264	0.0605354	-0.0401533	-0.110253	0.0500058	0.0519294	-0.0675458	0.3126	0.0786836	-0.0498369	0.0180355	-0.0588798	0.0165461	0.0377201	-0.124912	-0.0325939	-0.0536838	0.0246446	0.0784768	-0.162719	-0.0924112	0.128865	0.0399347	-0.0905323	-0.0443208	-0.0862505	-0.0704721	-0.0144881	-0.0593819	-0.123769	-0.138937	0.0477288
Human Immunodeficiency Virus_GSE6740_CD4+ T cells_221	0.0574526	-0.00732597	0.0356916	0.119334	-0.0304013	0.00684239	-0.0367633	-0.0103204	0.0517884	-0.0030449	-0.00846307	0.0393986	-0.0443167	-0.00296582	0.0183822	-0.00385643	0.0386969	0.0381878	0.0634331	-0.0735374	-0.0658627	0.0583375	0.028399	-0.0271456	0.138436	0.0916791	-0.0501623	0.03715	-0.0033324	-0.00340965	0.0573024	-0.109312	-0.00370769	-0.0695054	0.0133655	0.00184349	-0.0416431	-0.0422249	0.0269558	0.0152757	-0.0871357	-0.0411755	-0.117708	-0.0307289	0.00577156	0.0845728	-0.00477945	-0.0536476	0.0247544
Human Immunodeficiency Virus_GSE6740_CD8+ T cells_222	-0.0288472	-0.0643235	0.0864932	0.0658599	-0.0900321	-0.0167158	-0.0156404	-0.00102866	0.142996	0.0263348	0.0344306	0.0222215	-0.0424714	0.0289942	0.0624795	-0.0300937	0.018825	0.120001	0.052212	-0.0685347	-0.0972128	0.0817126	0.0632728	-0.0315827	0.225563	0.122437	-0.0446159	0.0342878	-0.0287508	0.0123861	0.054295	-0.0982862	-0.0167503	-0.10246	0.0415721	0.00440275	-0.116579	-0.114841	0.0405148	0.0110249	-0.0102779	0.00309778	-0.144513	-0.00226428	-0.0543407	0.041646	-0.00545459	-0.135416	-0.00173114
Human Immunodeficiency Virus_GSE6740_CD4+ T cells_223	0.0282996	0.0276011	-0.0626816	-0.0492152	0.0757321	0.0608018	0.0334727	-0.00781633	0.0295851	-0.0941931	-0.0854944	0.0474823	-0.00297457	-0.106385	-0.0203123	-0.0209635	0.0367627	-0.10689	-0.00114677	0.0799522	0.0371104	-0.00260008	0.00761459	-0.0143606	-0.0623157	0.0617411	0.00654002	0.0200946	-0.036241	0.0381755	-0.0405163	0.0415139	0.0738322	-0.0226007	-0.0249182	0.0257277	0.0471608	0.0100838	0.0278239	-0.0474824	-0.126774	-0.0126551	0.00117089	-0.0945852	-0.00764512	0.0257741	0.0738891	0.0860271	-0.0588068
Human Immunodeficiency Virus_GSE6740_CD8+ T cells_224	-0.162341	-0.028769	0.123343	-0.0509785	-0.0904217	0.0477815	0.0925995	0.0124957	0.181436	0.00866694	-0.0586597	-0.0372848	-0.0363951	-0.0390768	0.126322	0.0275883	-0.0357343	0.0556448	0.0588982	0.0383886	-0.0155542	0.00721183	0.032056	0.00171386	0.331235	0.0883308	-0.00392681	-0.0193379	-0.0729406	0.0481094	0.074657	0.0711502	0.0329269	-0.0438143	0.0344669	0.0208745	-0.106894	-0.0938916	0.0990657	-0.0191603	0.0143651	0.0389315	-0.0745521	-0.030798	-0.0892056	-0.120755	0.0593735	-0.139534	-0.0888541
Human Immunodeficiency Virus_GSE6740_CD4+ T cells_225	-0.218851	-0.120799	0.206619	0.064062	-0.17595	-0.00010544	0.0593754	0.0875011	0.163341	0.0964218	-0.0512969	-0.178633	-0.088328	-0.0613445	0.109711	0.0143662	-0.117004	0.0625939	0.0975364	-0.0850821	-0.177848	0.00303684	0.0526209	-0.020556	0.345277	0.092988	-0.0663715	-0.0126892	-0.0891181	0.0425374	0.087241	-0.136542	-0.0559259	-0.0738002	0.0286472	0.0305031	-0.209959	-0.160999	0.116219	0.0119394	-0.0319726	-0.0734514	-0.0874093	-0.0531524	-0.0782648	-0.114808	-0.101417	-0.206061	0.0422169
Human Immunodeficiency Virus_GSE6740_CD8+ T cells_226	-0.110392	-0.0858976	0.116839	-0.00491645	-0.107942	-0.00412442	0.0332445	0.0113879	0.13057	0.0263363	-0.0157592	-0.111109	-0.0557347	-0.00712935	0.0621123	-0.0109126	-0.0220237	0.106077	0.0334311	-0.0289353	-0.0927832	0.0242872	0.0372923	-0.00111641	0.293316	0.0930844	-0.0539889	-0.0192002	-0.0687532	0.0248464	0.0514119	-0.0566722	-0.0326187	-0.0598766	0.0110582	0.0120585	-0.126155	-0.124179	0.0346187	-0.00814889	0.0221629	-0.0290614	-0.0762087	0.000943975	-0.118472	-0.0702909	-0.0279066	-0.145101	-0.0173754
Human Immunodeficiency Virus_GSE6740_CD4+ T cells_227	0.0875706	0.0769811	-0.0317287	0.0118898	0.0217539	0.00174056	-0.0478474	-0.0539106	-0.0535783	-0.0361534	-0.0259481	0.0766585	-0.00992612	0.0106997	-0.0793469	-0.0218079	0.060573	-0.0688625	-0.0316595	0.00606734	0.0107452	0.0207713	0.00444944	0.0172664	-0.0831235	-0.0191085	0.0388607	-0.000664969	0.00354354	-0.0395283	0.0119078	-0.00772322	0.0352261	-0.0742079	-0.0190029	-0.0874489	0.0221609	0.00991211	-0.0151024	-0.0288804	-0.0762582	0.00227923	-0.0615796	-0.0295858	0.0585943	0.0404686	0.0624226	0.00832086	-0.0316719
Human Immunodeficiency Virus_GSE6740_CD8+ T cells_228	0.0462814	0.0739595	0.00674504	0.0225428	-0.0130835	0.0139426	-0.0369018	-0.0433768	-0.00234212	0.0126798	-0.0386923	0.0640025	-0.0247783	-0.00618049	-0.0181624	-0.000765946	0.0629893	-0.0584796	0.00667035	0.0104438	-0.0101678	0.0304513	0.013393	0.0255593	0.0379083	0.00612711	0.0283346	-0.020358	-0.0065468	-0.0257897	0.0435739	-0.00384885	0.037702	-0.0822351	0.000232047	-0.0788002	-0.00803967	-0.00843867	0.015291	-0.0235142	-0.0724189	-0.00788494	-0.0773223	-0.0371706	0.0646588	-0.0105329	0.0700719	-0.0356662	-0.030447
Human Immunodeficiency Virus_GSE6740_CD4+ T cells_229	0.054805	0.0305861	0.0218293	0.0526027	-0.0384312	0.011779	-0.0138416	-0.039906	0.0634968	0.0328484	-0.00601633	0.027429	-0.0429979	-0.00484403	0.0311951	0.0211367	0.0232433	0.0539316	0.0526704	-0.0417153	-0.0392841	0.0191598	-0.0035984	0.00715906	0.126521	0.0166608	-0.0393283	0.01028	0.0138955	-0.0192967	0.0721741	-0.0271347	-0.00664875	-0.0750987	0.0338248	-0.0297741	0.00803795	-0.0338858	0.0304864	-0.0125336	0.0346006	-0.00649676	-0.0830235	-0.00420011	-0.0235459	0.0195102	-0.00208871	-0.092693	0.00796419
Human Immunodeficiency Virus_GSE6740_CD8+ T cells_230	0.00378737	0.0266991	0.0244247	-0.0259921	-0.0574461	0.0343121	0.0353292	-0.0184389	0.113229	0.072174	-0.060539	0.0357293	-0.0471966	-0.0200134	0.0981579	0.0183515	0.0367928	0.0393996	0.0438685	0.0140168	0.0125338	-0.0065908	0.012253	-0.0166553	0.18121	0.0220125	-0.000902983	-0.0106231	0.0312598	-0.0333773	0.0915899	0.0458	0.0148642	-0.0293728	0.0533559	-0.043397	-0.0124291	0.00235694	0.0612998	-0.021121	0.0118017	0.00592028	-0.106793	0.0143214	-0.0305867	-0.0748484	0.0353345	-0.123556	-0.0546089
Human Immunodeficiency Virus_GSE6740_CD4+ T cells_231	0.0140901	0.0955867	0.00622411	0.076871	0.03548	0.0646712	0.00678808	-0.00778779	0.0172275	-0.0218212	-0.0534549	0.035305	0.013639	-0.0475757	0.0105247	0.0704915	0.0344201	-0.0909865	0.0461944	0.0253863	0.0362751	0.00234277	-0.0227529	0.0297538	0.0715674	0.00800043	0.0473903	0.0715501	-0.048676	0.0245835	0.104782	0.0431541	0.0866439	-0.0758721	-0.052676	-0.00938666	0.0277617	0.00701422	0.0907474	-0.040885	-0.097576	0.0615682	0.00382303	-0.0403547	0.10982	0.0314258	0.120365	-0.0147326	-0.0254384
Human Immunodeficiency Virus_GSE6740_CD8+ T cells_232	-0.0565221	0.0640324	0.0514466	0.0709304	-0.0214964	0.0579319	0.0185583	0.0408179	0.0820325	0.0387421	-0.0313937	0.0268768	0.0183659	-0.00190729	0.0537894	0.0548785	0.00367661	-0.0579498	0.0443793	-0.00425689	-0.0402836	-0.013484	0.0151948	0.0279363	0.144729	-0.0123279	0.0616173	0.054303	-0.057558	0.025267	0.0936966	0.00602222	0.0618241	-0.0821264	-0.0207313	-0.0254819	-0.0365413	-0.0418606	0.0998628	-0.0201521	-0.0471391	0.0622284	-0.0120569	-0.0279872	0.112874	-0.0117554	0.10187	-0.0854733	-0.00543833
Human Immunodeficiency Virus_GSE6740_CD4+ T cells_233	0.0281874	0.00793071	-0.0351347	-0.0504005	0.0302399	0.0301854	-0.0158197	-0.0153146	0.0484675	-0.0914325	0.0312908	0.0466965	0.0142646	0.0332455	0.0419686	0.000176415	0.0331909	0.0629665	0.00534592	0.00766535	0.0061082	0.0166285	0.0270707	0.00193883	0.134852	0.0549181	-0.0353395	0.026776	0.0104376	-0.00877532	-0.0324896	0.064664	0.0444044	-0.000471698	-0.00379935	-0.0043294	0.0142108	-0.0194786	0.00115387	-0.01516	0.02459	0.0737284	-0.00425086	0.0165496	-0.0486134	0.0415908	0.0690005	0.0639121	-0.0461301
Human Immunodeficiency Virus_GSE6740_CD8+ T cells_234	0.0279592	0.0343381	-0.016831	-0.0627121	0.0108812	0.0227172	-0.0119851	-0.028061	0.0593607	-0.0797263	0.0368952	0.0701255	-0.007923	0.0694722	0.0612463	0.030465	0.0484092	0.12851	0.0241442	0.0280846	0.0196929	0.00836292	0.00902039	0.0339865	0.233683	0.0465533	-0.0273718	0.00983139	-1.96821e-05	0.00957472	0.0228135	0.103663	0.0437814	-0.00695233	0.00692781	-0.026039	0.0336959	-0.034447	0.00346872	-0.0251291	0.0631344	0.0953373	-0.0136621	0.0556099	-0.0650559	0.0228564	0.0906862	0.00256102	-0.0599174
Human Immunodeficiency Virus_GSE6740_CD4+ T cells_235	-0.0752384	-0.020961	0.0661357	0.033675	-0.0480454	0.0186436	0.0105407	-0.00549868	0.0888627	0.0278141	-0.00406046	-0.0312249	-0.0142181	-0.012607	0.0681331	0.0357794	-0.00935905	0.0484898	0.0593734	-0.0307281	-0.0361298	0.0193936	0.0332933	0.0301504	0.268543	0.0379055	0.00178709	0.013887	-0.0193195	0.019682	0.0619203	-0.00459939	0.0225344	-0.0457799	0.0142664	0.042218	-0.0924932	-0.0536504	0.0444625	-0.0100237	0.0378779	0.000646248	-0.0290097	-0.0121332	-0.00793709	-0.0392348	0.0379292	-0.0730433	0.00590159
Human Immunodeficiency Virus_GSE6740_CD8+ T cells_236	-0.0840711	-0.0124599	0.0680906	0.00301833	-0.0475042	0.0453328	0.0147579	0.0213342	0.12216	0.0441573	0.021537	-0.0228657	-0.00549441	0.0254958	0.118429	0.0413869	-0.000837425	0.0847613	0.0778939	-0.0287676	-0.0486309	0.00906036	0.0353113	0.0259002	0.351838	0.0396945	-0.00979046	0.00696439	-0.0287379	0.0448253	0.0639244	0.0204074	0.0337573	-0.0203243	0.0104148	0.0166648	-0.0787705	-0.0650596	0.0481866	0.00184323	0.0727379	0.0345808	-0.0317805	0.0219005	-0.0242301	-0.0468161	0.0588569	-0.0917041	-0.00531995
Human Immunodeficiency Virus_GSE6740_CD4+ T cells_237	0.0835325	0.00149535	-0.0990379	-0.117563	0.0388574	0.00460351	0.00539847	-0.0153401	0.0272886	-0.0178382	0.065181	0.068314	0.0450923	0.0532386	0.0265899	-0.0591326	0.098565	0.036671	-0.00749894	-0.0213089	-0.00423728	0.0141908	-0.0148368	0.0798477	-0.0192171	0.0260844	-0.0176408	-0.0197775	0.0695653	0.028929	-0.0504295	0.0524889	-0.0119045	0.0604088	0.0289161	-0.00820342	0.0670083	0.0244377	-0.0505421	0.00851476	0.0731545	0.0396945	-0.0203151	0.0506968	-0.0277932	0.0470811	0.0712469	0.0509217	-0.00905759
Human Immunodeficiency Virus_GSE6740_CD8+ T cells_238	0.130443	0.0475508	-0.163959	-0.17843	0.109225	0.00567583	-0.0101446	-0.0652693	-0.0227227	-0.062443	0.0322936	0.137908	0.0495972	0.0292349	-0.0179996	-0.0554194	0.144038	-0.0366805	-0.0297354	0.0311759	0.0557737	0.00578876	-0.0474533	0.0981263	-0.125927	-0.00141665	0.0326405	-0.0271237	0.0922707	0.020519	-0.0587849	0.151003	0.0151582	0.0574465	-0.00164381	-0.0453994	0.132543	0.0459563	-0.0899551	-0.046166	0.0457828	0.0629476	0.0157141	0.0342662	0.00205712	0.0575784	0.155297	0.124374	-0.0487589
Human Immunodeficiency Virus_GSE6740_CD4+ T cells_239	0.00365539	0.0385956	-0.00845337	-0.0222907	-0.00839428	0.051857	0.044738	0.00220819	0.0554096	-0.00755288	-0.0183751	-0.0217523	0.00607307	-0.0153425	0.0669219	0.0465702	-0.0131334	0.0280771	0.049335	0.0239866	0.0228741	-0.0362883	-0.0245509	0.0648116	0.11276	0.00604085	0.00365322	0.0132408	-0.0204501	0.0471713	0.0799439	0.0731743	0.0422566	-0.0286731	-0.0197296	-0.0181916	0.0444095	-0.0216307	0.0697282	-0.00700625	0.0335717	0.0461515	-0.00444977	-0.00679752	-0.0190943	-0.0386411	0.0554065	-0.067082	-0.0306573
Human Immunodeficiency Virus_GSE6740_CD8+ T cells_240	0.0934008	-0.00430442	-0.00916824	0.0721318	0.0210946	0.00723492	-0.0907115	-0.0401399	0.0494876	-0.0782794	0.119581	0.101709	-0.0233337	0.088249	0.0324852	0.00683034	0.0408482	0.184851	0.0494995	-0.0515801	-0.0878599	0.0414913	0.0331561	0.0144035	0.153556	0.0857253	-0.0456138	0.0548383	0.0013061	0.0087345	0.0412763	0.0143929	-0.00322677	-0.0476811	0.0277438	-0.019484	0.0297888	-0.0652607	-0.0230409	-0.0100357	0.0596577	0.0448317	-0.0682345	0.0572597	-0.0389816	0.157978	0.0420908	-0.0448866	0.0104575
Human Immunodeficiency Virus_GSE6740_CD4+ T cells_241	0.042513	0.0793994	-0.0308754	0.0521187	0.0220014	-0.00511829	-0.0318201	-0.0357928	-0.0730203	-0.0195729	-0.0598207	0.0526722	-0.0243481	-0.0191314	-0.0264404	0.046896	0.0118556	-0.0411585	-0.0040116	0.0354013	0.0853431	0.0105117	-0.0126727	-0.0327769	-0.00708303	-0.0480181	0.0189504	0.024092	0.0175516	-0.0811339	0.0489168	-0.0430972	0.0401217	-0.0272168	-0.00642017	-0.0290973	0.0334571	0.0713182	-0.0218514	-0.0232713	-0.0731654	-0.0282254	0.000258409	-0.0239731	0.0587823	0.02103	0.0249453	0.0244299	-0.00726374
Human Immunodeficiency Virus_GSE6740_CD8+ T cells_242	-0.0636375	-0.0071994	0.0444665	0.0915025	-0.0387185	0.0110247	0.0126979	0.0570917	0.0347125	0.0597519	0.00369727	0.0250594	-0.00697591	-0.0504584	0.0544574	0.00192134	-0.0283246	-0.0392777	0.0451149	-0.0301621	-0.0603252	-0.00190815	0.0134128	-0.0566061	0.0934056	-0.0109826	0.0108515	0.0672013	-0.0150016	-0.0113316	0.0415876	-0.0930539	0.00408678	-0.013863	0.0209069	0.0298868	-0.0418325	0.0149461	0.0694937	-0.00327147	-0.0433425	-0.00850743	-0.0179798	-0.0386758	0.0684971	0.0236048	-0.033155	-0.0688799	0.0509057
Human Immunodeficiency Virus_GSE6740_CD4+ T cells_243	0.08422	0.0346458	-0.0789597	0.0289177	0.0773303	0.000536085	-0.0521407	-0.0305072	-0.0677003	-0.128166	0.055967	0.0887893	0.0236956	0.0192065	-0.0472656	-0.00360318	0.0213837	0.0265309	-0.00683474	0.00614142	0.0111576	0.0251761	0.00908361	-0.0219981	0.0338991	0.0242089	-0.0360123	0.035442	0.0180925	-0.0405625	-0.0584638	0.0266355	0.033886	0.0192279	-0.0160375	0.000557406	0.0935294	0.0293529	-0.0496307	-0.00577845	-0.018625	0.0254216	0.0324095	0.00394627	0.0157266	0.133698	0.0187438	0.122856	0.0177439
Human Immunodeficiency Virus_GSE6740_CD8+ T cells_244	-0.0439917	0.0254769	-0.0287789	-0.0409158	0.0414152	0.0411584	0.0430514	0.0133444	0.0171707	-0.0849815	-0.0256053	0.0443751	-0.0286225	-0.07577	0.0461089	0.0445681	-0.0122875	-0.0166423	0.0359175	0.0748148	0.0434683	-0.0201841	-0.0350075	0.00809337	0.160079	0.0277083	-0.00509442	0.0131242	-0.0134442	0.0173648	-0.000736611	0.0789934	0.0304946	0.0166404	-0.00588612	0.0343647	0.0357945	0.0165825	0.0200991	-0.0448735	-0.0258391	0.0110346	0.0378372	-0.0484297	-0.0081845	0.0192216	0.0450249	0.0499143	-0.0328256
Human Immunodeficiency Virus_GSE6740_CD4+ T cells_245	-0.171862	-0.0733784	0.101869	0.0485729	-0.104228	0.0177987	0.0541038	0.0964959	0.111221	0.0610096	-0.0244799	-0.110968	-0.0206087	-0.080352	0.104855	0.0322663	-0.0822365	0.0369058	0.076632	-0.0521569	-0.108379	0.00205424	0.0133388	-0.0196711	0.299473	0.0690463	-0.0414749	0.0128078	-0.0600531	0.075821	0.067018	-0.0827879	-0.0222225	-0.0277465	-0.00312133	0.059298	-0.114393	-0.082988	0.112562	0.0181016	-0.00651382	-0.0321693	-0.0299448	-0.0522251	-0.0313742	-0.0550828	-0.0343551	-0.115461	0.0280922
Human Immunodeficiency Virus_GSE6740_CD8+ T cells_246	-0.128318	-0.0246396	0.0426307	-0.0353151	-0.0436865	0.0394662	0.0396512	0.0399847	0.082812	0.0225902	0.0464299	-0.0376968	0.0268897	0.00304613	0.1037	0.0441986	-0.0387258	0.0566082	0.0413241	-0.0150453	-0.0469963	-0.0139123	-0.0119101	0.0316534	0.304773	0.00899281	-0.00298269	-0.0244924	-0.0307753	0.0686602	0.0353803	0.0391243	0.00528716	0.0185512	0.0065693	0.0227849	-0.0488884	-0.0504649	0.0490863	0.00413723	0.0913504	0.0511997	0.021232	0.0192954	-0.0366818	-0.0565921	0.0269139	-0.0695625	-0.00325795
Human Immunodeficiency Virus_GSE6740_CD4+ T cells_247	0.0871584	-0.0160851	-0.10564	-0.155743	0.0523387	-0.0397314	-0.0216916	-0.0675168	-0.0144398	-0.0443462	0.0369911	0.0720138	0.0149182	0.0587011	-0.0521544	-0.0816036	0.113844	-0.00233687	-0.0500007	-0.0183633	-0.0120104	0.0119082	-0.0291149	0.0802728	-0.10908	0.00498815	0.0171235	-0.0587183	0.0638799	-0.0143261	-0.0560339	0.0579567	-0.0308641	0.0217857	0.0201609	-0.0578387	0.0632547	-0.00555183	-0.113743	-0.0415467	0.0425134	0.0200033	-0.026779	0.0396272	-0.0336045	0.0409735	0.0765225	0.0591089	-0.00912116
Human Immunodeficiency Virus_GSE6740_CD8+ T cells_248	0.116655	-0.0137835	-0.112301	-0.102605	0.0469509	-0.0164807	-0.0182879	-0.0262464	-0.000209423	-0.0226717	-0.00142615	0.0845747	-0.00649466	-0.00687853	-0.047357	-0.0847313	0.131833	-0.0560991	-0.0250403	-0.0113145	-0.0301075	0.0276893	-0.0222023	0.0395506	-0.148527	0.0350951	-0.00601068	-0.02425	0.0593841	0.0148557	-0.0483332	0.00747292	-0.0433842	0.0104311	0.00546658	-0.0417148	0.0682611	0.0165762	-0.0601922	-0.0387957	-0.0580043	-0.0262392	-0.0510387	-0.00723264	0.00988758	0.0669957	0.0547183	0.0583331	-0.00924023
Human Immunodeficiency Virus_GSE6740_CD4+ T cells_249	0.165653	0.0984279	-0.126872	-0.088072	0.0968988	0.0112559	-0.0223281	-0.0715164	-0.0777178	-0.0562202	-0.0035847	0.0833652	0.0286171	0.0385162	-0.069968	-0.0177191	0.100891	-0.0336965	-0.0596279	0.0620295	0.107854	-0.0207532	-0.054328	0.0760264	-0.165413	-0.0516115	0.0393671	-0.0293707	0.0414034	0.00236126	-0.00144728	0.147984	0.0247683	0.0155564	-0.0281964	-0.0742211	0.163034	0.0659161	-0.0478727	-0.0362946	0.0188682	0.0621325	0.0234909	0.0412716	0.0179524	0.0312998	0.101465	0.0638197	-0.0739658
Human Immunodeficiency Virus_GSE6740_CD8+ T cells_250	-0.0525576	0.0157884	0.00883148	-0.0555515	-0.0271129	0.0431102	0.0514085	0.0391992	0.0496429	0.0638798	-0.067757	-0.0486665	0.00137873	-0.0125747	0.0735866	0.0221845	-0.0147195	-0.0333228	0.0285703	0.0363877	-0.0155138	-0.0659789	-0.0177035	0.0576024	0.0905563	-0.00681803	0.0160645	-0.0346702	-0.00357072	0.0471044	0.0545991	0.0617775	0.0093305	0.00909303	0.00455859	-0.0468071	0.0166219	-0.0207016	0.084168	0.00636925	0.0207681	0.021023	-0.00875031	0.00680889	-0.00783936	-0.0941967	0.0296323	-0.0694043	-0.0278914
Measles Virus_GSE5808_PBMC_251	-0.0553255	0.0669905	-0.028268	0.0487724	0.0393266	0.151794	0.101197	0.0891473	0.177461	0.0836041	-0.03793	-0.0243873	0.0648887	-0.110725	0.19525	0.100885	-0.0111162	-0.12945	0.116852	0.0382727	0.0153473	-0.00786657	-0.0199366	0.0689151	0.107537	0.0700145	0.016548	0.118263	0.0115787	0.162042	0.106146	0.263889	0.120436	0.018687	-0.0377922	0.103181	0.0316639	0.0383117	0.24567	0.0018816	-0.0801128	0.0668886	0.0259244	-0.0803647	0.122924	-0.0820992	0.108086	-0.00323407	-0.0310618
Measles Virus_GSE5808_PBMC_252	-0.125233	0.0600836	0.0541141	0.0137884	-0.0182409	0.08256	0.137383	0.0897553	0.107567	0.17063	-0.0869708	-0.0520064	0.114011	-0.0773738	0.149368	0.0501695	-0.0166118	-0.11179	0.00713119	0.0289318	0.0604638	-0.0117621	0.0225878	-0.0146117	0.0987966	-0.00925004	0.00568745	0.0434272	0.0249433	0.00915486	0.0474416	0.220544	0.0709903	0.0987496	-0.00939701	0.0594242	-0.0330476	0.101271	0.188622	-0.0177005	-0.00782449	0.109593	0.0581805	-0.00580543	0.0927527	-0.12734	0.000332392	-0.0299381	-0.0609377
Measles Virus_GSE5808_PBMC_253	-0.0148554	0.0937099	-0.142973	-0.115446	0.13116	0.038064	0.0101748	-0.0564751	-0.0590415	-0.138711	-0.0357116	0.0879565	0.114981	-0.00309347	-0.0115688	0.00723146	0.0319302	-0.0431087	-0.0645144	0.0895933	0.115514	-0.0101917	-0.0355666	0.0685823	-0.0937401	-0.0386902	0.0196751	-0.0134138	0.058696	0.00785469	-0.0580941	0.538452	0.0908156	0.0580474	-0.0170098	-0.00607204	0.100987	0.0709726	-0.0893689	-0.0466167	0.0500074	0.133372	0.096996	-0.0115796	0.0390647	0.0283529	0.135686	0.148876	-0.0611042
Measles Virus_GSE5808_PBMC_254	-0.135364	-0.00328506	0.13718	0.0819054	-0.0621867	0.0843554	0.0944982	0.0706475	0.178123	0.111172	-0.106298	-0.0767652	0.0353496	-0.0919847	0.0877957	0.040018	-0.0209144	-0.109072	0.0426884	0.0265216	0.0110854	0.0206936	0.0361675	0.013007	0.0944944	0.0546909	0.0225332	0.0550207	-0.0804368	0.0789641	0.0932166	0.241262	0.0404984	-0.0661984	-0.0129995	0.0504878	-0.116632	-0.0468488	0.206465	0.00601396	-0.121279	0.0785548	-0.0768157	-0.101192	0.0876007	-0.137591	0.0239416	-0.120381	-0.0950965
Measles Virus_GSE5808_PBMC_255	-0.0918308	0.0104382	0.0295324	-0.0751071	-0.00646097	0.00109146	0.0411265	0.0143197	-0.0171527	0.0676539	-0.0433096	-0.0477975	0.0917923	0.0475036	0.0363771	0.000260283	0.00924021	-0.0170801	-0.0762545	0.0127181	0.0731836	-0.0279323	0.00955243	0.0309786	0.015034	-0.0815826	0.00518121	-0.0255993	0.0126291	-0.0514278	-0.0412339	0.34822	-0.00867338	0.0946272	-0.00268478	-0.0333247	-0.0267322	0.0609023	-0.0130156	-0.0305567	0.0906644	0.0986896	0.0714352	0.0904292	0.0248237	-0.109938	0.0106937	0.00482817	-0.0811813
Measles Virus_GSE5808_PBMC_256	-0.0283099	0.0737697	-0.0494796	0.0492253	0.084872	0.108567	0.0639306	0.0465013	0.0390063	0.00444252	-0.10005	0.00141091	0.0935801	-0.151902	0.0652202	0.0510193	-0.00223601	-0.179743	0.0731163	0.0925686	0.0582974	-0.0376663	0.00256942	0.0481384	-0.0382734	0.0271949	0.0144673	0.0873994	0.000980169	0.129301	0.00901961	0.343268	0.111796	0.0346912	-0.0412383	0.0544041	0.0623223	0.0636054	0.135155	0.0141671	-0.131408	0.0460783	0.0576252	-0.130692	0.108764	-0.0302043	0.0806964	0.067805	-0.0245265
Measles Virus_GSE5808_PBMC_257	-0.0755407	0.0581317	-0.0212029	-0.0527261	0.0190739	0.058212	0.0588687	-0.017855	0.0273026	-0.00278543	-0.0862394	-0.00367135	0.106631	-0.0102082	0.0131797	-0.00574128	0.0103807	-0.130743	-0.0413682	0.0590471	0.0760372	-0.0110266	-0.0145907	0.0578996	-0.0541413	-0.0859641	0.0878786	-0.00351142	-0.0182569	0.00206204	0.00856791	0.439176	0.105261	0.00863121	-0.0196259	-0.0659282	-0.0137937	0.0261727	0.0812076	-0.023045	-0.0120002	0.20087	0.0177749	-0.0344043	0.0922043	-0.101026	0.121166	-0.00292726	-0.104702
Measles Virus_GSE5808_PBMC_258	-0.122558	0.123336	-0.0642148	-0.0848135	0.0747648	0.0774462	0.112573	0.0277829	-0.0236622	0.0512956	-0.117748	-0.0108688	0.134096	-0.0692171	0.0744653	0.0492027	-0.0150264	-0.190085	-0.0389866	0.0858267	0.111481	-0.0596956	-0.0505217	0.0828925	-0.00860934	-0.105101	0.0580937	0.00115133	0.016761	0.0422318	0.0301337	0.399766	0.097995	0.0918293	-0.0497532	-0.0160736	0.0667909	0.108253	0.105311	-0.0442809	0.0303868	0.189059	0.133535	-0.0140455	0.126125	-0.112754	0.106681	0.0492967	-0.0681179
Measles Virus_GSE5808_PBMC_259	0.00323082	0.111712	-0.163196	-0.059472	0.121281	0.0694961	0.0214785	-0.0321616	-0.0412009	-0.138655	-0.0482467	0.07841	0.162245	-0.0757191	-0.0243089	0.00497873	0.0219163	-0.123075	-0.0302259	0.105732	0.110783	-0.0241811	-0.0467102	0.0824883	-0.133026	-0.0649161	0.0653132	0.0388611	0.0203994	0.104674	-0.0405026	0.573263	0.141395	0.0167024	-0.0411845	-0.0316373	0.12016	0.0511794	0.0586256	-0.0113618	-0.0328744	0.199787	0.0901743	-0.0703162	0.0928967	-0.00270671	0.14303	0.134099	-0.085656
Measles Virus_GSE5808_PBMC_260	-0.0453238	0.0443742	0.0309868	0.0519486	0.0106906	0.0842915	0.0739943	0.0542646	0.0977036	0.0229313	-0.0380582	-0.042355	0.0107555	-0.0784963	0.0744552	0.0422378	-0.0228499	-0.100865	0.0741937	0.0139507	-0.025166	-0.0254994	-0.0459816	0.0733439	0.0732631	-0.0157962	0.0309828	0.0698121	-0.0532465	0.129629	0.124471	0.277612	0.0622354	-0.0298329	-0.0397122	0.0404082	0.0207865	-0.0112133	0.210068	-0.0154552	-0.082446	0.0736223	0.0295579	-0.0475437	0.0989721	-0.069059	0.0389037	-0.0476757	-0.0165925
Measles Virus_GSE5808_PBMC_261	0.026283	0.0840432	-0.189526	-0.279743	0.0908314	0.0276045	0.035559	-0.0619077	-0.00250362	-0.0545344	0.078905	0.0926256	0.12145	0.0940817	0.0449078	-0.0268747	0.0256322	-0.0404555	-0.0719764	0.00465085	0.0284545	-0.0554441	-0.0669011	0.119597	-0.0361176	-0.154264	0.0576124	-0.0651678	0.0908544	0.0441287	-0.0578201	0.477021	0.040087	0.154268	-0.00148177	-0.114763	0.143536	0.0772528	-0.0210298	-0.0389213	0.243385	0.230272	0.138348	0.142493	-0.00244532	-0.0276256	0.137369	0.0754477	-0.0112662
Measles Virus_GSE5808_PBMC_262	0.0820526	0.0526696	-0.214349	-0.286479	0.0838492	-0.030329	-0.0323409	-0.121288	-0.042561	-0.16339	0.106482	0.118688	0.106188	0.127332	-0.0441152	-0.0535435	0.0400904	0.0771302	-0.0933433	0.00302631	0.0481204	-0.0494005	-0.0588211	0.0847717	-0.0913915	-0.156851	0.0404414	-0.103871	0.1006	-0.0358533	-0.121013	0.552199	0.0203387	0.111672	0.0245988	-0.132707	0.14218	0.0383547	-0.135486	-0.050653	0.259581	0.217756	0.10356	0.145562	-0.0719468	0.0382068	0.110602	0.116359	-0.012674
Measles Virus_GSE5808_PBMC_263	0.00910891	-0.0245383	-0.0266281	-0.0684179	-0.00144281	0.0161701	-0.0262414	-0.0544692	0.0660126	-0.0719502	0.106484	0.0298937	0.0404596	0.0997696	0.0415585	-0.0237052	0.0210878	0.143245	0.0101389	-0.0547566	-0.0217468	0.0374676	-0.0369487	0.0978359	0.0674368	-0.0187873	0.015294	-0.00986677	0.0113127	0.0496967	0.0407641	0.492255	-0.0183252	0.00701201	0.00972408	-0.00960369	-0.0163569	-0.0704932	-0.0186354	-0.0335696	0.128063	0.168561	-0.0380152	0.0806586	-0.0017056	-0.0198952	0.0853612	-0.0308981	-0.0428314
Measles Virus_GSE5808_PBMC_264	-0.0187539	0.014419	0.0246844	0.00266258	0.00842739	0.0459639	0.0700763	0.0125469	0.0359366	0.0782759	0.016099	-0.0230835	0.0519036	0.00695398	0.117295	0.0237179	0.0119396	-0.017616	0.0222236	-0.0229768	0.00517227	-0.0212444	0.0103193	0.0472817	0.126917	0.0158818	-0.0418446	0.0161366	0.00650527	0.0725336	0.0208809	0.293795	0.0132979	0.0502441	-0.0154222	0.0605113	-0.0039397	0.0225634	0.0740805	-0.0219798	0.0638633	-0.0207185	0.0246896	0.0492369	0.0253335	-0.079157	0.0131505	-0.00200309	-0.0118148
Measles Virus_GSE5808_PBMC_265	0.0857459	-0.00483119	-0.150943	-0.153257	0.098136	-0.0491027	-0.0796229	-0.102988	-0.0602368	-0.212709	0.0821404	0.0814884	0.0674802	0.0836334	-0.091935	-0.0360831	0.0184279	0.151956	-0.0626422	0.0186957	0.0499318	-0.00439995	-0.0318991	0.0894497	-0.117222	-0.10404	0.036426	-0.0818473	0.0406182	-0.00301177	-0.0837208	0.620916	-0.00335725	0.02303	0.0117447	-0.0633711	0.0829805	-0.0260893	-0.180648	-0.0429126	0.127469	0.122258	0.0422027	0.043277	-0.0639842	0.0419725	0.0680158	0.113079	-0.0354025
Vesicular Stomatitis Virus_GSE2449_Human Astrocytes_266	0.0271869	-0.0284726	-0.00243654	0.0897053	-0.0102756	0.00355454	-0.0196857	0.0469441	0.0462866	0.0738354	0.0157343	-0.0109574	0.00704215	-0.00130176	-0.00983449	-0.0314656	-0.000826185	-0.0735104	0.0607657	-0.100647	-0.145595	0.00191056	0.00712249	0.0230531	0.0179033	0.016737	0.00288227	0.0272491	0.00978844	0.0412022	0.0197665	-0.112321	-0.0305467	0.00237226	-0.0206202	0.0123541	0.0239448	-0.0111506	0.0783611	0.0308498	-0.037146	-0.0371771	-0.0347551	0.0213331	0.0717524	0.0526137	-0.0123231	-0.0748839	0.720833
Vesicular Stomatitis Virus_GSE2449_Human Astrocytes_267	0.171327	0.0391594	-0.0578054	0.0468091	0.0723764	-0.00601976	-0.0485837	-0.0140896	-0.0538298	0.0134639	0.102309	0.0288729	0.0237606	0.103154	-0.00833121	-0.00221076	0.0100233	0.0434707	-0.0432123	-0.0443038	-0.00279675	0.0152603	0.00435809	0.0561926	-0.0461615	-0.0504195	0.0261106	0.0369829	0.0472684	0.00195423	-0.0145905	0.0160106	-0.0356172	0.0339907	-0.024729	-0.00658264	0.0564617	0.0389082	-0.0607042	0.0258864	0.113425	0.018819	0.0324704	0.0689413	0.0184091	0.0684035	0.0405171	0.0233958	0.385595
Vesicular Stomatitis Virus_GSE2449_Human Astrocytes_268	0.0332135	0.00811573	-0.0266009	-0.0514075	0.0314609	-0.00766551	0.0123671	-0.0438567	0.000383143	0.0159194	0.0157716	-0.00419844	-0.017204	-0.0279423	0.000593846	0.0149726	-0.0336204	-0.0221718	-0.00803771	0.0413986	0.023541	-0.0241763	-0.00624392	0.0225918	-0.0175491	-0.07175	0.018672	-0.00908252	0.0601241	-0.0238421	-0.0216101	0.0282246	0.0152294	0.0315946	0.0324266	0.0249144	0.020013	0.0545997	-0.0223347	-0.0134857	0.0759661	-0.0406076	0.0200328	0.00550224	-0.0427273	-0.0418243	-0.0210907	0.0212427	0.548836
Vesicular Stomatitis Virus_GSE2449_Human Astrocytes_269	0.0557882	0.0199837	6.65508e-05	0.062004	0.0634608	0.0479721	0.0649232	0.0421387	0.0388567	0.0465685	-0.0366465	-0.0407242	0.00718297	-0.110255	0.0216575	0.0444274	-0.0648073	-0.110453	0.0303061	0.0446564	-0.0282433	-0.00483176	0.0250891	0.0144603	-0.0332156	0.0127431	0.0110422	0.0351015	-0.00385576	0.060193	0.0138479	-0.0822201	0.0513866	0.0239511	-0.0526167	0.0387021	0.0213286	0.0520717	0.0940363	0.0264096	-0.0800427	-0.0497345	0.0341979	-0.120069	0.00567702	-0.00865041	0.00491148	0.0342247	0.457892
Herpesvirus 1, Cercopithecine_GSE4521_Human foreskin fibroblast cells_Strain E2490_270	0.0422165	0.0405663	-0.0386672	-0.155804	0.0475903	0.00329715	0.021483	-0.0503291	-0.048775	-0.00647732	-0.0059578	-0.0110538	0.00939241	0.00888262	0.0109721	0.0488932	0.0114604	0.0266802	-0.0528248	0.409999	0.372222	-0.0433498	-0.0253252	0.055856	-0.0175339	-0.0709116	0.0242267	-0.0611356	0.0273775	-0.0348628	-0.0258825	0.109885	0.0515368	0.0633632	-0.0260745	-0.01994	0.0510448	0.0825693	-0.0682718	-0.0525246	0.0940308	-0.0113777	0.0971753	0.0322625	-0.0857151	-0.078827	0.0785829	0.0441979	-0.0625073
Herpesvirus 1, Cercopithecine_GSE4521_Human foreskin fibroblast cells_Strain E2490_271	-0.11162	-0.0174284	0.0223692	0.0698978	-0.011564	0.0294564	0.0526958	0.0905345	0.0654156	-0.0179553	-0.0870706	-0.0425742	-0.0104953	-0.108478	0.0160822	0.0128069	-0.0571719	-0.104361	0.050362	0.604069	0.0405586	0.00985212	0.0201401	-0.0202454	0.00795182	0.0787697	-6.46094e-05	0.0407815	-0.0687047	0.065788	0.0351007	-0.0904247	0.0298462	-0.0711	-0.00934878	0.0311835	-0.0239811	-0.0276595	0.118526	0.0211891	-0.145619	-0.01684	-0.0422727	-0.107291	0.0550648	-0.00431141	-0.0211929	-0.0245109	0.0169785
Herpesvirus 1, Cercopithecine_GSE4521_Human foreskin fibroblast cells_Strain E2490_272	0.158542	0.0898845	-0.0974557	-0.0501725	0.0889136	0.00320109	-0.0788422	-0.0882067	-0.118086	-0.118894	-0.00301169	0.0977303	0.0118483	0.0264573	-0.0481776	0.0420017	0.0285692	0.00928927	-0.07146	0.289365	0.274215	-0.0219978	-0.0019058	0.0371911	-0.134383	-0.0628523	0.0563529	-0.00684889	0.0351174	-0.0526513	-0.047809	0.0943626	0.0346699	0.0184397	-0.00700588	-0.0394176	0.107169	0.113291	-0.102872	-0.0291792	0.0513972	0.0237549	0.0583263	0.0258506	0.0353657	0.0571894	0.117345	0.177884	-0.0662187
Herpesvirus 1, Cercopithecine_GSE4521_Human foreskin fibroblast cells_Strain E2490_273	-0.0447749	-0.000552295	0.00581018	-0.0316371	0.00385334	-0.00678811	-0.00347128	-0.00946108	0.00279192	-0.0410415	0.0232513	0.0225034	0.0111675	0.0121501	0.0435389	0.0249633	-0.0328729	0.0803514	-0.0495385	0.352276	0.198425	0.0114139	0.0335652	-0.00502424	0.0169053	-0.0273125	-0.0125658	-0.0146792	0.0243724	-0.0308735	-0.0103222	0.0372891	-0.0262589	0.0331151	0.0390273	-0.000745462	-0.0137061	0.0337155	-0.0565012	-0.0123233	0.101899	0.0181829	0.0161476	0.00279459	-0.0418652	-0.00173735	-0.0153216	0.0248991	-0.0221317
Herpesvirus 1, Cercopithecine_GSE4521_Human foreskin fibroblast cells_Strain E2490_274	0.0778884	0.0776304	-0.089102	-0.054953	0.086354	0.0160394	-0.0451962	-0.0223073	-0.0899524	-0.0941424	-0.0536199	0.0715664	0.0241049	0.00168071	-0.0409697	0.0501381	0.00554545	-0.0342533	-0.072572	0.341471	0.326933	-0.0313431	0.00578026	0.0124067	-0.131635	-0.0848503	0.0528322	0.0139898	0.0153379	-0.0500595	-0.0269082	0.114855	0.0565981	0.01997	-0.0271851	-0.0506609	0.0843211	0.128843	-0.0507895	-0.0237366	0.00959014	0.0282711	0.0748148	-0.00909746	0.0501195	0.0141032	0.0915077	0.1195	-0.0646584
Herpesvirus 1, Cercopithecine_GSE4521_Human foreskin fibroblast cells_Strain E2490_275	0.140271	0.0654147	-0.0449005	-0.0755546	0.0862133	-0.00260386	-0.0748694	-0.0715315	-0.112466	-0.103795	0.0113219	0.050314	0.0256306	0.0919449	-0.056008	0.0440434	0.0302085	0.0510452	-0.0982206	0.313189	0.350903	-0.0288712	0.0201497	0.0808027	-0.120458	-0.0828386	0.0465197	-0.0479645	-0.00705562	-0.0655899	-0.0499676	0.145869	0.0352289	0.00381293	-0.0505024	-0.0685387	0.0902435	0.0816504	-0.124644	-0.0394426	0.0613035	0.0495545	0.0801664	0.0832221	0.0119125	-6.46255e-06	0.112668	0.11443	-0.0797028
Herpesvirus 1, Human_GSE4521_Human foreskin fibroblast cells_Strain E2490_276	-0.0215704	0.0289706	0.0354283	-0.0161275	-0.0075028	0.0176813	0.0440263	-0.00850844	-0.0119674	0.091707	-0.093235	-0.0515762	0.0133307	-0.0460494	0.00192647	0.0387846	-0.00243259	-0.0796527	0.0184875	0.187691	0.501966	-0.040145	0.0248803	0.0199355	0.00701003	-0.0258586	0.0220986	-0.0386475	0.00696829	-0.0314784	0.0153158	0.0209553	0.0737301	-0.000103266	-0.00507933	-0.00223988	-0.025546	0.0382058	0.0255204	-0.0130152	-0.0435543	-0.0413894	0.00326923	-0.0343494	0.0233906	-0.110372	0.0327102	-0.0303598	-0.0289817
Herpesvirus 1, Human_GSE4521_Human foreskin fibroblast cells_Strain E2490_277	-0.0268693	0.0486725	-0.0648555	-0.103802	0.0291619	0.0109347	0.0262468	-0.0344677	-0.024171	-0.0257089	-0.0268118	0.0351595	0.0129302	-0.0302456	0.0211485	0.0379568	-0.00730417	0.0155976	-0.0238203	0.361521	0.53608	-0.0255437	-0.025126	-0.00060588	-0.00406366	-0.0436131	0.015026	0.00176679	0.0308098	-0.0359037	-0.00520259	0.0802523	0.0473196	0.0333637	0.0201504	-0.00104273	0.0367045	0.0740824	-0.0317596	-0.0221572	0.0724295	0.0200266	0.0362354	-0.0128583	-0.0632128	-0.0389226	0.0384039	0.0333662	-0.0506575
Herpesvirus 1, Human_GSE4521_Human foreskin fibroblast cells_Strain E2490_278	0.0857176	0.0519445	-0.043231	-0.0740125	0.101791	0.00498118	-0.0315097	-0.0271174	-0.0523977	-0.0583915	0.10764	0.0752345	0.0712353	0.073018	0.0484079	0.00572801	0.0290081	0.103041	-0.0676235	0.125965	0.515128	0.0252696	0.0218755	0.0492341	-0.0414279	-0.0113762	0.00283295	0.0100824	0.0445602	0.00205371	-0.069972	0.071885	0.0226731	0.100244	-0.00993413	0.0467463	0.0589852	0.104579	-0.115722	0.0117339	0.14835	0.0194356	0.0912439	0.0805157	-0.0359678	0.0259777	0.0949662	0.121986	-0.0713582
Herpesvirus 1, Human_GSE4521_Human foreskin fibroblast cells_Strain E2490_279	-0.00134832	0.0406905	-0.0147244	0.0436353	0.0840763	0.0201769	-0.033017	0.0274463	-0.0229847	-0.0816956	0.0362137	0.0384948	0.0524044	0.0225018	0.030906	0.0463359	0.00111322	0.024958	-0.0108807	0.201178	0.54838	0.0537579	0.0388987	0.0281949	-0.0571333	0.035883	0.0223008	0.0460334	0.0100351	0.0210865	-0.0237544	-0.0085591	0.0435033	0.0281111	-0.0161269	0.0561489	0.0240007	0.0629066	-0.0324266	0.0375461	0.00938502	0.0187263	0.0346769	-0.0137973	0.0546872	0.0452026	0.0726782	0.117689	-0.0532197
Herpesvirus 1, Human_GSE4521_Human foreskin fibroblast cells_Strain E2490_280	0.126101	0.094039	-0.0994098	-0.0955529	0.161507	0.0270258	-0.0649932	-0.0574849	-0.114956	-0.126745	0.0414272	0.0849629	0.0646306	0.0677929	-0.0191241	0.0671298	0.0429864	0.0251436	-0.0600114	0.228535	0.550002	-0.0111799	-0.00414059	0.0868955	-0.154245	-0.0639526	0.08125	0.0125087	0.0289143	-0.0272087	-0.0621872	0.140572	0.101725	0.0550375	-0.0375023	0.000598958	0.10252	0.144258	-0.11936	-0.00945597	0.0783995	0.0517426	0.127087	0.052826	0.030536	0.0225832	0.187272	0.208353	-0.090322
Herpesvirus 1, Human_GSE4521_Human foreskin fibroblast cells_Strain E2490_281	0.105392	0.0620305	-0.0320765	-0.0560081	0.137882	0.0270391	-0.0403366	-0.0507403	-0.0756515	-0.0968236	0.0690171	0.056148	0.0552458	0.057068	0.00141612	0.0489853	0.0389609	0.052747	-0.0533247	0.192187	0.552991	0.0131603	0.0341822	0.0896409	-0.119333	-0.0324799	0.0585937	0.000417764	0.0030021	-0.0119206	-0.0582465	0.110614	0.082521	0.0371469	-0.0369337	0.0345061	0.0513319	0.101976	-0.109674	-0.00610468	0.0617929	0.0212751	0.103068	0.0359008	-0.00412341	0.00402797	0.152631	0.157742	-0.084839
Lymphocytic Choriomeningitis Virus_GSE5790_PBMC_WE_282	0.0744716	0.100253	-0.150815	-0.144679	0.120375	-0.0126141	-0.0522676	-0.128168	-0.0844656	-0.142875	0.0434803	0.108952	0.0732121	0.0256154	-0.0760359	-0.0115771	0.0556732	-0.0443845	-0.0377919	0.00830134	0.0593489	0.0126042	-0.0891038	0.132013	-0.140225	-0.053333	0.0666553	-0.0413269	0.0869754	0.0105441	0.324781	0.204509	0.0417157	0.00187895	-0.0364641	-0.0785349	0.12478	0.0179509	-0.0993808	-0.0411193	0.0172278	0.185688	0.0527892	0.00384214	0.0648714	0.0738604	0.166974	0.113125	-0.0190343
Lymphocytic Choriomeningitis Virus_GSE5790_PBMC_WE_283	-0.00918766	0.0829335	-0.10943	-0.0950196	0.0532663	0.0249644	0.0324339	-0.00588037	-0.0111009	-0.0481226	0.0265593	0.0543685	0.0672464	-0.0176838	0.0357607	0.00634757	0.00560684	-0.0518969	0.01402	0.012385	0.0250668	-0.00246696	-0.071051	0.0790929	-0.00616581	0.00142178	0.037229	0.00468957	0.0601989	0.0964915	0.425383	0.0955561	0.0436922	0.053124	-0.0395706	-0.004559	0.0964788	0.0330468	0.0295376	0.00486196	0.0184827	0.119459	0.0670393	-0.0108464	0.0638511	0.0277533	0.11142	0.0501714	-0.0126432
Lymphocytic Choriomeningitis Virus_GSE5790_PBMC_WE_284	0.0733102	0.109066	-0.146757	-0.113378	0.0902718	0.00140485	-0.0393288	-0.10028	-0.0668882	-0.116979	0.0426727	0.102398	0.0634832	0.0215095	-0.0241148	0.00672598	0.0343325	-0.0147056	-0.0126958	0.0126322	0.0547537	0.00376899	-0.0891184	0.115048	-0.0836299	-0.0573957	0.0724306	-0.00790754	0.0822547	0.0376317	0.388157	0.180298	0.0624949	0.0171736	-0.0288119	-0.0612736	0.119309	0.0274701	-0.0580668	-0.0476348	0.0396135	0.158356	0.0733551	0.00270703	0.0509176	0.0603482	0.163509	0.0807524	-0.00673063
Lymphocytic Choriomeningitis Virus_GSE5790_PBMC_WE_285	0.0597899	0.091322	-0.133883	-0.103204	0.0786967	0.00633638	-0.0434802	-0.0952965	-0.0392624	-0.130191	0.0438699	0.0854072	0.0519451	0.0229203	-0.0257102	0.011577	0.0396569	0.0048353	-0.0132989	0.0108173	0.0446637	0.0027185	-0.0904188	0.104007	-0.0740031	-0.0346224	0.0525211	-0.000868795	0.0831603	0.0317666	0.406007	0.162723	0.0437416	0.00948913	-0.0314342	-0.0579586	0.113108	0.00872307	-0.0527591	-0.0365451	0.0313741	0.148149	0.0574639	0.00663953	0.040882	0.0618475	0.145904	0.0734186	-0.00990025
Lymphocytic Choriomeningitis Virus_GSE5790_PBMC_WE_286	0.0794063	0.105369	-0.150386	-0.129513	0.120583	0.0129105	-0.048169	-0.120629	-0.0467746	-0.132006	0.0586287	0.112384	0.0791369	0.0199596	-0.0517301	-0.00576473	0.0551266	-0.0486832	-0.0117151	0.0054705	0.042762	0.00627534	-0.087405	0.137131	-0.118577	-0.0342773	0.0645276	-0.0145747	0.108616	0.026729	0.338774	0.207244	0.0607581	0.00355751	-0.0372592	-0.0686707	0.131283	0.0133227	-0.0736297	-0.0303551	0.020132	0.189885	0.0453863	-0.00125406	0.0691649	0.078846	0.177752	0.103383	-0.00697242
Lymphocytic Choriomeningitis Virus_GSE5790_PBMC_WE_287	0.0552819	0.10397	-0.148235	-0.13733	0.108403	0.0241142	-0.0232229	-0.0929333	-0.0272825	-0.100567	0.0566253	0.0943869	0.0785406	0.0184741	-0.00958633	0.00493864	0.0442051	-0.0415781	-0.00182466	0.00987305	0.0341144	0.00139096	-0.093316	0.143573	-0.0782085	-0.0306774	0.0665126	-0.0107149	0.100125	0.0636967	0.368036	0.208141	0.0516504	0.0166752	-0.042798	-0.0593592	0.133482	0.0140826	-0.040677	-0.0317718	0.041745	0.18664	0.051568	0.00994248	0.0693344	0.0491787	0.179965	0.0656328	-0.0103652
Lymphocytic Choriomeningitis Virus_GSE5790_PBMC_WE_288	0.00491441	0.063436	-0.0503101	-0.013287	0.0321014	0.0551299	0.0303916	-0.0230082	0.0643862	-0.00898348	-0.0105877	0.0222463	0.0307923	-0.0345208	0.0509232	0.0281599	-0.00705062	-0.0408333	0.0458371	0.00276836	-0.0130061	0.0102112	-0.0198963	0.0549587	0.0151294	0.0108678	0.0269863	0.0369094	0.0432552	0.091632	0.499332	0.0546896	0.0488596	-0.00482109	-0.0131457	0.00494799	0.0331924	0.00256884	0.0686908	0.00794177	-0.0117261	0.0568212	-0.00841889	-0.0463966	0.0349552	0.00375678	0.0856152	-0.0111204	0.0212875
Lymphocytic Choriomeningitis Virus_GSE5790_PBMC_WE_289	0.00793101	0.0813798	-0.0779711	-0.0358075	0.0522785	0.0589155	0.0313153	-0.0154031	0.0525461	-0.0187437	0.0269706	0.0415221	0.0658573	-0.002564	0.0659465	0.016088	0.00146328	-0.0509869	0.0303337	-0.00483386	-0.0190475	0.0169092	-0.02902	0.0877979	0.00696622	0.00655133	0.0508485	0.0310111	0.0501396	0.116594	0.459582	0.113261	0.0516111	0.0102982	-0.0352258	-0.00340769	0.0684711	0.00103819	0.0842778	0.00243763	0.0109771	0.138074	0.0135379	-0.0105122	0.0757112	0.00298156	0.124375	-0.0139648	0.0045025
Lymphocytic Choriomeningitis Virus_GSE5790_PBMC_ARM_290	0.0708197	0.0317351	-0.0764862	-0.0926114	0.000341577	-0.0313634	-0.0519459	-0.0727301	-0.0646653	-0.0853836	-0.0100775	0.0592534	-0.00909049	0.0853108	-0.025556	0.0207093	0.0373741	0.07355	-0.0333268	-0.00457736	0.000422013	-0.0243581	-0.0539591	0.0548213	-0.00401097	-0.0817402	0.0170262	-0.0804558	0.0173847	-0.0431322	0.436753	0.100685	-0.0102277	-0.00683204	-0.00837052	-0.133143	0.0688801	-0.0304205	-0.0920786	-0.0639731	0.107769	0.0611442	-0.00711461	0.0789803	-0.0191416	0.0414087	0.0931034	0.00582678	-0.0264556
Herpesvirus 8, Human_GSE6489_Pulmonary microvascular entdothelial cells_291	0.0779882	-0.0154345	-0.00554802	-0.0411766	0.0463888	-0.0078067	-0.0352908	-0.0930768	0.0189281	0.0111028	0.153474	-0.0438787	0.0285986	0.102247	0.0191777	-0.0155854	0.0155091	0.0825686	-0.00395081	-0.0352697	0.021625	-0.00648941	0.00309067	0.577551	0.0336459	0.00530658	-0.00445492	-0.0799573	0.00321143	0.0532227	-0.0643852	0.0632279	0.00522553	-0.00704576	-0.00148384	0.00229633	0.0306506	-0.052197	-0.0988198	0.0633287	0.14416	0.0106	0.00775864	0.0567356	-0.0474455	-0.025972	0.0484362	0.0213963	0.0515577
Herpesvirus 8, Human_GSE6489_Pulmonary microvascular entdothelial cells_292	0.0403631	0.0264756	0.026326	0.0664433	0.0242103	0.0536692	0.0262555	0.100304	0.0133729	0.0277309	-0.0683931	-0.0134912	-0.00236091	-0.068201	0.0283676	0.0394158	-0.00123121	-0.11768	0.0394007	0.0381629	-0.00321266	-0.0293926	-0.031713	0.260149	-0.0960442	-0.00591305	0.0582811	0.0714028	-0.0548154	0.0298727	0.0651377	-0.0809967	0.0161393	0.0167496	-0.0724273	-0.025364	0.0394188	0.0516373	0.0631678	-0.0864177	-0.123538	-0.0333735	0.122094	-0.0623168	0.10184	0.0297411	0.077409	-0.0150028	0.0182925
Herpesvirus 8, Human_GSE6489_Pulmonary microvascular entdothelial cells_293	0.150688	0.090725	-0.118304	-0.061751	0.13625	0.0114955	-0.0855728	-0.0397646	-0.0935734	-0.103602	0.0545125	0.0702058	0.0602618	0.0722604	-0.0224122	0.054588	0.0773203	-0.00912126	-0.0438194	0.0332919	0.0892898	-0.0346419	-0.0891779	0.531823	-0.159991	-0.0938001	0.0748308	-0.0242779	0.0406161	-0.0108064	-0.0148518	0.131028	0.0503358	0.0258774	-0.0745432	-0.0864948	0.166103	0.0616394	-0.136761	-0.0712247	0.0647151	0.0738188	0.177161	0.0431236	0.124145	0.0964624	0.20727	0.133707	0.00596377
Human Papillomavirus_GSE6791_Cervical cancer_16_294	-0.0659713	-0.0870219	0.165729	0.276581	-0.131975	0.0241705	0.0570278	0.0934793	0.185062	0.209303	-0.0430195	-0.12352	-0.0813622	-0.103127	0.035973	-0.0186819	-0.018901	-0.0547844	0.17755	-0.083625	-0.174038	0.11242	0.10328	-0.151433	0.170874	0.397015	-0.176686	0.0967688	-0.0469469	0.062029	0.103912	-0.327829	-0.0331409	-0.0834736	0.015694	0.128977	-0.163213	-0.070797	0.214864	0.0780555	-0.209024	-0.191507	-0.189233	-0.0707201	0.0143617	0.00138072	-0.21373	-0.143804	0.058999
Human Papillomavirus_GSE6791_Cervical cancer_16_295	-0.139136	-0.0655848	0.196573	0.178487	-0.128637	0.0442432	0.109452	0.104276	0.193247	0.203255	-0.116378	-0.0850011	-0.0704156	-0.141984	0.113401	-0.0440645	-0.0800002	-0.0717853	0.123847	-0.0277667	-0.0981328	0.0688994	0.0986515	-0.162743	0.180134	0.301828	-0.144108	0.0889919	-0.059895	0.0235292	0.107798	-0.275495	-0.0250615	-0.0790432	0.0537619	0.123746	-0.17885	-0.0494005	0.204633	0.0434858	-0.210035	-0.155992	-0.16744	-0.0984624	-0.00540536	-0.0558813	-0.185688	-0.155808	0.00744466
Human Papillomavirus_GSE6791_Cervical cancer_16_296	-0.161336	-0.0953656	0.269134	0.247421	-0.178157	0.040887	0.12746	0.140678	0.218052	0.290226	-0.0985531	-0.147573	-0.10671	-0.136168	0.114882	-0.0259938	-0.0764374	-0.0827285	0.16926	-0.0667798	-0.147147	0.0398091	0.116532	-0.191012	0.260124	0.295984	-0.155142	0.0901097	-0.0883775	0.0338889	0.149366	-0.349007	-0.0412191	-0.0776936	0.0362347	0.141428	-0.21764	-0.0815485	0.261451	0.0502434	-0.203779	-0.190498	-0.172765	-0.0685311	-0.00400693	-0.101799	-0.238169	-0.255039	0.0421923
Human Papillomavirus_GSE6791_Cervical cancer_16_297	-0.171858	-0.110052	0.238713	0.202285	-0.184414	0.0483493	0.137328	0.136965	0.245609	0.302964	-0.0775522	-0.188599	-0.0809954	-0.110459	0.153748	-0.010469	-0.0790867	-0.0740366	0.175364	-0.0634752	-0.150501	0.0816342	0.110932	-0.158845	0.265301	0.335931	-0.132742	0.0653897	-0.0871269	0.0870434	0.124213	-0.302524	-0.0319151	-0.0576344	0.0242046	0.120044	-0.239875	-0.085454	0.285903	0.0918266	-0.16603	-0.172938	-0.18665	-0.0539293	-0.041849	-0.14833	-0.217813	-0.253273	0.0374913
Human Papillomavirus_GSE6791_Cervical cancer_16_298	-0.0752272	-0.0210204	0.180751	0.208841	-0.101992	0.030629	0.0847975	0.0623168	0.123241	0.237922	-0.130849	-0.0824092	-0.0455392	-0.128736	0.0138472	-0.0377424	-0.020386	-0.188876	0.0812033	-0.0179488	-0.0522801	0.0692664	0.105549	-0.140646	0.0738963	0.241984	-0.0786409	0.0411444	-0.0278836	-0.0326658	0.0702046	-0.227145	0.0146619	-0.0783713	0.00121031	0.0704383	-0.163767	-0.00231722	0.184489	0.0273126	-0.246301	-0.119844	-0.165248	-0.113573	0.11303	-0.0631356	-0.136085	-0.109123	0.0179068
Human Papillomavirus_GSE6791_Cervical cancer_16_299	-0.150363	-0.0818389	0.221619	0.20294	-0.156308	0.0406761	0.118633	0.14538	0.197633	0.32924	-0.0912728	-0.176933	-0.054677	-0.115471	0.131169	-0.00303787	-0.0545009	-0.119454	0.162003	-0.0543132	-0.105033	0.0697516	0.122722	-0.135289	0.217361	0.294323	-0.105682	0.0688213	-0.0513314	0.0671243	0.113002	-0.279617	-0.0348609	-0.0230085	0.0297447	0.126731	-0.215041	-0.0348418	0.275247	0.0896043	-0.172306	-0.168808	-0.1796	-0.0652962	0.0582195	-0.149413	-0.200515	-0.211545	0.0570707
Human Papillomavirus_GSE6791_Cervical cancer_16_300	0.00710337	0.0493058	-0.0635915	0.00185286	0.0168173	0.074653	0.0128764	0.0310001	0.0419129	-0.071278	-0.0287666	0.032056	-0.0355529	-0.154051	0.0395287	0.0462601	0.00323441	-0.0480448	0.0776268	0.0490071	0.00748689	0.0319525	-0.0186324	0.0235169	0.00411999	0.342548	-0.0122522	0.0806622	-0.0147025	0.0793571	0.0188642	-0.0458886	0.0888197	-0.0609453	-0.0222899	0.0672729	0.0400126	-0.0102163	0.0655101	0.012425	-0.124631	-0.0196156	-0.00675539	-0.133714	0.0385233	0.0568035	0.0712121	0.0445945	0.000182631
Human Papillomavirus_GSE6791_Cervical cancer_16_301	-0.172397	0.0095983	0.140188	0.0809246	-0.112738	0.0854174	0.135259	0.107109	0.126533	0.119196	-0.166792	-0.0620684	-0.0234616	-0.176335	0.0783943	0.0292832	-0.0696814	-0.145281	0.104885	0.0299975	-0.0660127	0.0275079	-0.00377607	-0.106675	0.120181	0.239923	0.00254523	0.0861603	-0.0840456	0.0648763	0.116607	-0.110628	0.0350419	-0.0544886	-0.0295179	0.056153	-0.0958706	-0.039917	0.235828	0.0144702	-0.1722	-0.00690253	-0.067954	-0.118625	0.0175786	-0.101751	-0.0374511	-0.161532	-0.0376537
Human Papillomavirus_GSE6791_Cervical cancer_18_302	-0.128585	-0.0928546	0.215042	0.25342	-0.133578	0.0230537	0.110218	0.10192	0.188341	0.219015	-0.0961395	-0.104092	-0.078935	-0.137063	0.0545195	-0.0694517	-0.0587784	-0.0754311	0.118302	-0.0622522	-0.150668	0.111973	0.10328	-0.192835	0.160961	0.376763	-0.1514	0.0969533	-0.0776415	0.0318523	0.103288	-0.33308	-0.0556596	-0.0775111	0.0169106	0.139693	-0.201733	-0.0649766	0.225154	0.0546753	-0.256806	-0.165155	-0.18807	-0.0978164	0.00110498	-0.0383309	-0.241204	-0.166385	0.0195294
Human Papillomavirus_GSE6791_Cervical cancer_18_303	-0.155919	-0.0934415	0.224677	0.192832	-0.167984	0.037229	0.111289	0.147616	0.213471	0.284802	-0.113727	-0.163452	-0.059724	-0.106327	0.0958821	-0.0133332	-0.0642149	-0.101196	0.142628	-0.0583835	-0.136424	0.0537577	0.110594	-0.142368	0.224308	0.274508	-0.109868	0.0777892	-0.0745855	0.0571295	0.127421	-0.272285	-0.0263	-0.0662635	0.0352088	0.116	-0.206101	-0.0639231	0.271859	0.0956629	-0.17098	-0.157431	-0.17037	-0.0541676	0.009567	-0.135752	-0.203934	-0.247676	0.0344218
Human Papillomavirus_GSE6791_Cervical cancer_18_304	-0.0496948	-0.0858311	0.195622	0.27515	-0.139717	0.0184424	0.0582346	0.0954952	0.187195	0.259558	-0.0351353	-0.0924081	-0.103622	-0.0858294	0.0910015	-0.0405962	-0.022765	-0.0401006	0.160506	-0.0966142	-0.160557	0.103676	0.132412	-0.149796	0.200804	0.349701	-0.171704	0.103717	-0.0394594	0.0291221	0.107346	-0.347197	-0.045157	-0.0858799	0.0393135	0.134386	-0.195438	-0.0711777	0.190582	0.0489669	-0.177964	-0.210245	-0.169247	-0.055725	0.0112299	0.00109615	-0.193298	-0.187749	0.0648832
Human Papillomavirus_GSE6791_Cervical cancer_31_305	-0.137217	-0.0483791	0.0752532	0.0410106	-0.0335413	0.0266653	0.0966706	0.0812231	0.164663	0.0961199	-0.0109377	-0.045018	0.00590604	-0.0465231	0.114245	-0.0166521	-0.0504642	-0.00611685	0.0692233	-0.00475871	-0.0235081	0.0726955	0.0942798	-0.0833379	0.165945	0.4123	-0.0990125	0.0584641	-0.00728946	0.092367	0.00484805	-0.158146	0.00876244	0.017186	0.0174943	0.138171	-0.100237	0.00161736	0.11384	0.0987962	-0.0238523	-0.0879713	-0.0504332	-0.0287079	-0.0697343	-0.0154927	-0.068114	-0.0158389	-0.00139203
Human Papillomavirus_GSE6791_Cervical cancer_33_306	-0.169998	-0.0897681	0.238268	0.222849	-0.162707	0.0513781	0.0854345	0.168853	0.221649	0.24583	-0.131019	-0.192976	-0.093703	-0.141405	0.118855	0.0793732	-0.0509697	-0.068994	0.1952	-0.0346078	-0.117464	0.0722746	0.0984717	-0.118078	0.248906	0.354659	-0.113521	0.0774397	-0.0892084	0.079632	0.139803	-0.344441	-0.0138822	-0.0694533	-0.00249211	0.134166	-0.200282	-0.0562187	0.276201	0.0556157	-0.207622	-0.194872	-0.129902	-0.0894631	0.0185828	-0.111711	-0.160499	-0.198844	0.0336148
Human Papillomavirus_GSE6791_Cervical cancer_35_307	-0.0803167	-0.110214	0.235639	0.289459	-0.155108	0.0143964	0.0649671	0.103176	0.202043	0.273943	-0.0542792	-0.144882	-0.0864629	-0.0922928	0.0554715	-0.0458061	-0.032256	-0.0665574	0.169997	-0.0948477	-0.153654	0.105852	0.146758	-0.173366	0.190193	0.365615	-0.160341	0.0958232	-0.0495121	0.040931	0.101503	-0.353968	-0.0515434	-0.0818202	0.0329921	0.128979	-0.224184	-0.0732354	0.216616	0.0755764	-0.22779	-0.211674	-0.201415	-0.0695205	0.0213708	-0.0402517	-0.23166	-0.178566	0.0641048
Human Papillomavirus_GSE6791_Cervical cancer_35_308	-0.114478	-0.0857214	0.23657	0.224211	-0.145169	0.0425777	0.093966	0.119159	0.21073	0.219614	-0.0857608	-0.101351	-0.09512	-0.128971	0.109428	-0.0388227	-0.0671391	-0.0521097	0.155398	-0.0292082	-0.0966607	0.0929704	0.135385	-0.159885	0.206616	0.362483	-0.149477	0.0932103	-0.0721959	0.0334433	0.103871	-0.313645	-0.0239862	-0.0991649	0.0246647	0.139458	-0.201732	-0.0632361	0.209976	0.0552852	-0.225865	-0.184921	-0.178144	-0.100729	-0.0155338	-0.0366525	-0.165984	-0.172744	0.0290734
Human Papillomavirus_GSE6791_Cervical cancer_58_309	-0.128128	-0.127206	0.241004	0.247652	-0.175257	0.0230876	0.0862626	0.129276	0.221357	0.253662	-0.0816016	-0.172605	-0.108061	-0.108796	0.10581	-0.03397	-0.066312	-0.0358011	0.176193	-0.0700104	-0.166349	0.0728407	0.121998	-0.1612	0.235451	0.353581	-0.155525	0.0925501	-0.0885742	0.0711513	0.115445	-0.352279	-0.0486037	-0.0860946	0.0288826	0.138564	-0.232719	-0.101673	0.249426	0.0847768	-0.216555	-0.208689	-0.206586	-0.0791828	-0.00852714	-0.080044	-0.230537	-0.223839	0.053501
Human Papillomavirus_GSE6791_Cervical cancer_66_310	-0.139258	-0.0812468	0.234904	0.252984	-0.148626	0.033981	0.089284	0.148274	0.193931	0.285557	-0.12756	-0.178724	-0.0619589	-0.109299	0.116596	0.0351483	-0.0484582	-0.0994836	0.165022	-0.046049	-0.0944047	0.0798523	0.103666	-0.129105	0.211996	0.325855	-0.112526	0.0750794	-0.0571989	0.055264	0.137934	-0.293704	-0.0268925	-0.0604497	0.00641301	0.116698	-0.204257	-0.0326832	0.258543	0.0738196	-0.218357	-0.171238	-0.16973	-0.088307	0.0698867	-0.111858	-0.164603	-0.17554	0.0367356
Human Papillomavirus_GSE6791_Head and neck cancer_16_311	-0.172976	-0.0547454	0.159677	0.121214	-0.108253	0.0492602	0.0984857	0.124708	0.135297	0.144539	-0.175082	-0.137381	-0.0624342	-0.147878	0.0470502	0.0500752	-0.0399975	-0.109613	0.136655	0.00303526	-0.0769154	0.101818	0.0310886	-0.0874126	0.160952	0.325598	-0.0907555	0.0803798	-0.0824027	0.0752904	0.10215	-0.297294	-0.00402991	-0.0467696	-0.0171183	0.106193	-0.142771	-0.0398566	0.204856	0.0381061	-0.193401	-0.139754	-0.077202	-0.104174	-0.0272587	-0.0630882	-0.102609	-0.123208	-0.00156393
Human Papillomavirus_GSE6791_Head and neck cancer_16_312	-0.214098	-0.0258376	0.0972825	0.0161694	-0.0640489	0.0823417	0.116724	0.138036	0.134691	0.0480434	-0.229621	-0.106907	-0.0539542	-0.192904	0.0912532	0.0515715	-0.0695543	-0.126689	0.0995743	0.0870905	-0.029144	0.0519353	0.02351	-0.0477337	0.105891	0.308385	-0.0245059	0.0803384	-0.0972374	0.117041	0.0844191	-0.176115	0.0393868	-0.0406965	-0.0248997	0.0868382	-0.0767243	-0.0347103	0.196201	0.0303472	-0.20416	-0.06691	-0.0152222	-0.166139	-0.013146	-0.0926032	-0.00756447	-0.0823168	-0.0503991
Human Papillomavirus_GSE6791_Head and neck cancer_16_313	0.0647343	0.0350037	-0.0255246	0.103149	0.0750673	0.0944829	-0.0221183	0.0290813	0.0134092	0.00136528	0.0385619	0.0134328	0.019566	-0.0603789	0.0049995	0.0888277	0.0703461	-0.0850296	0.0906083	0.00952531	-0.0130008	0.0217121	-0.0415152	0.0821093	-0.0666388	0.277842	0.0294717	0.0267474	0.0411707	0.0658693	0.0421912	0.0359475	0.0478882	-0.0422114	-0.0395738	0.0239793	0.0594172	0.00883331	0.052889	-0.00797462	-0.104168	-0.00165988	0.00471949	-0.0392077	0.164668	0.0172116	0.0665288	0.0553785	0.00089203
Human Papillomavirus_GSE6791_Head and neck cancer_16_314	-0.142026	0.0511544	0.02431	-0.0393393	-0.0284962	0.0967195	0.134154	0.0686911	0.0866563	0.0340616	-0.139351	-0.0408881	0.0438001	-0.123647	0.125367	0.0262175	-0.0604979	-0.104935	-0.00674321	0.106626	0.0648602	0.0936915	0.0102525	-0.00322504	0.0288656	0.179126	0.07971	0.0533206	-0.0476901	0.0928197	0.0383163	0.0541377	0.0961796	0.00597661	-0.0267111	0.00977871	-0.039792	0.0339975	0.176036	0.0456931	-0.0793946	0.0722851	-0.0384939	-0.105931	0.00347212	-0.128524	0.0896846	-0.0531967	-0.0859619
Human Papillomavirus_GSE6791_Head and neck cancer_16_315	-0.0938566	-0.0385024	0.070745	0.072722	-0.0797429	0.046654	0.168004	0.0574271	0.18842	0.145342	-0.0414109	-0.0527906	-0.01892	-0.136976	0.109282	-0.0589623	-0.0812039	-0.0300552	0.0757098	-0.0305278	-0.091965	0.119489	0.0636103	-0.112934	0.176165	0.33137	-0.0843718	0.101261	0.00108036	0.0990297	0.0819009	-0.130487	-0.0127253	0.0184383	0.0451238	0.134936	-0.125421	-0.0292577	0.18485	0.0870965	-0.0446102	-0.0571667	-0.122169	-0.102502	-0.111464	-0.0752768	-0.139779	-0.154792	0.0285975
Human Papillomavirus_GSE6791_Head and neck cancer_16_316	-0.0814395	-0.104395	0.161652	0.163942	-0.142184	-0.0280919	0.0279031	0.0796983	0.133214	0.138023	0.0196401	-0.0849141	-0.0617714	0.0159136	0.0569478	-0.0224488	-0.0272012	0.119444	0.116876	-0.098995	-0.127053	0.131835	0.0947699	-0.146482	0.223444	0.368271	-0.112097	0.0819334	-0.0465114	0.025046	0.0673706	-0.298688	-0.0825147	-0.0126654	0.0459944	0.113072	-0.165897	-0.0722236	0.0911497	0.0661795	0.0032116	-0.123854	-0.135532	0.0287984	-0.113531	-0.0143218	-0.173802	-0.182536	0.0434233
Human Papillomavirus_GSE6791_Head and neck cancer_16_317	-0.0525184	-0.0544108	0.134025	0.13473	-0.128921	0.029541	0.0107284	0.0346693	0.131181	0.0982143	0.000205773	-0.0869488	-0.0804653	-0.0743559	0.0872805	0.0578473	0.0187621	0.0660112	0.126863	-0.0284887	-0.0452389	0.121009	0.0717632	-0.0654963	0.179741	0.397037	-0.0987928	0.0599313	-0.018757	0.0187051	0.0575713	-0.18754	0.0126061	-0.0686086	0.0373969	0.115789	-0.151629	-0.0686715	0.104636	0.0244967	-0.0591989	-0.123488	-0.118068	-0.0634453	-0.0251425	-0.041632	-0.067683	-0.0935045	-0.00171318
Human Papillomavirus_GSE6791_Head and neck cancer_16_318	0.0474412	-0.0518213	0.0363309	0.122802	-0.0776049	-0.0295718	-0.0434289	-0.0151037	0.0335579	0.0359502	0.068684	0.00263389	-0.0598303	0.0182428	-0.0110317	-0.0199407	0.0600808	0.124198	0.098419	-0.094741	-0.0907298	0.134458	0.0623277	-0.117274	0.111781	0.374794	-0.128302	0.064796	0.0264884	-0.0339127	-0.00214817	-0.153984	-0.0338534	-0.0125507	0.042505	0.073464	-0.0551817	-0.0353948	-0.00802017	0.0402905	0.0238725	-0.0885262	-0.109845	0.0276322	-0.078159	0.0691024	-0.107679	-0.0395778	0.0383114
Human Papillomavirus_GSE6791_Head and neck cancer_16_319	-0.131061	-0.103984	0.214211	0.20716	-0.172166	0.015163	0.141858	0.130139	0.185602	0.309312	-0.042905	-0.146616	-0.0580519	-0.0701079	0.139717	-0.0426087	-0.0872189	-0.0240459	0.12206	-0.0990925	-0.185431	0.0606419	0.126032	-0.164684	0.243859	0.233398	-0.0775097	0.0830477	-0.0863523	0.0580097	0.107214	-0.287926	-0.0754	0.00192359	0.0550472	0.0937115	-0.215	-0.0695991	0.233472	0.0742452	-0.0811534	-0.132515	-0.183318	-0.04278	-0.0604336	-0.116549	-0.213482	-0.302403	0.0612391
Human Papillomavirus_GSE6791_Head and neck cancer_16_320	0.0394202	-0.0564876	0.0138904	0.175136	-0.0211329	0.0284886	0.040941	0.0427942	0.106805	0.0518065	0.141236	0.00271773	-0.0369116	-0.0163873	0.11213	-0.00600472	0.0147281	0.120978	0.0739923	-0.0738005	-0.101176	0.139918	0.0811147	-0.0901301	0.131131	0.459202	-0.143184	0.0978458	0.0115683	0.0975907	0.00422226	-0.160272	-0.0137012	-0.00422112	0.0342541	0.123982	-0.0623432	-0.0345081	0.0694929	0.0910044	-0.0105447	-0.117396	-0.140193	-0.0222989	-0.103319	0.0724078	-0.0894303	-0.0401139	0.0142463
Human Papillomavirus_GSE6791_Head and neck cancer_16_321	0.0639933	-0.0771808	-0.0393727	-0.0782966	-0.0014519	-0.0832455	-0.135978	-0.0817908	-0.0323925	-0.220111	0.146265	0.0523179	-0.0456376	0.17999	-0.0395555	0.00562838	0.0475718	0.350139	-0.056345	-0.0243125	0.00325741	0.0750668	0.013439	0.0434434	0.0206011	0.266902	-0.0761123	-0.0588508	-0.00125894	-0.0638073	-0.0604812	0.0570796	-0.0618413	-0.0221403	0.0291934	-0.0399848	-0.00542404	-0.091091	-0.231865	-0.0540149	0.170368	0.0159751	-0.0200633	0.137723	-0.16647	0.120569	0.0439597	0.0639561	-0.0644558
Human Papillomavirus_GSE6791_Head and neck cancer_16_322	0.0985134	-0.044003	-0.0387268	0.0530525	-0.0179216	-0.0429847	-0.120705	-0.0547266	-0.0177743	-0.130407	0.137114	0.0219885	-0.0471519	0.0925827	0.00814527	0.0319816	0.0750084	0.288795	0.045832	-0.0611998	-0.0165744	0.151207	0.0565665	0.00958248	0.0601284	0.457276	-0.117099	0.00911731	0.0240388	-0.0212113	-0.0353044	-0.0604831	-0.0279187	-0.0231327	0.018719	0.0330979	-0.00560828	-0.0425662	-0.135514	-0.0011163	0.0962769	-0.0434237	-0.0653188	0.0525407	-0.11542	0.130314	0.0097616	0.0548539	0.00539858
Human Papillomavirus_GSE6791_Head and neck cancer_16_323	-0.0795592	-0.083873	0.112998	0.095085	-0.100314	0.0173955	0.0591455	0.0704767	0.129359	0.120087	0.0390469	-0.065444	-0.0462872	0.0305634	0.132725	0.00183201	-0.0370339	0.157382	0.0938628	-0.0820206	-0.142282	0.0838626	0.0628707	-0.0427316	0.19916	0.304452	-0.0587099	0.0576452	-0.0646624	0.0623761	0.0864862	-0.110304	-0.063046	0.014391	0.024813	0.0604877	-0.115563	-0.0848031	0.0843843	0.016284	0.0618294	-0.0299906	-0.0821439	0.0385908	-0.0966986	-0.0590141	-0.0748928	-0.204442	-0.00149384
Human Papillomavirus_GSE6791_Head and neck cancer_18_324	-0.136908	-0.0514804	0.162574	0.108003	-0.124391	0.00293546	0.111683	0.0512817	0.12458	0.184933	-0.0359793	-0.0911425	-0.0488739	-0.0228952	0.108304	-0.0340297	-0.0939664	0.061176	0.0771842	-0.0616551	-0.102597	0.0609645	0.0629709	-0.104923	0.245849	0.204339	-0.108631	0.0610901	-0.0490294	0.00165369	0.0934272	-0.214893	-0.0467166	0.0107115	0.0451123	0.104149	-0.147575	-0.0444332	0.107332	0.0772536	0.0224888	-0.0826836	-0.0963287	-0.00539854	-0.11941	-0.0777232	-0.169457	-0.179208	0.0373465
Human Papillomavirus_GSE6791_Head and neck cancer_33_325	-0.0957182	-0.0774359	0.185272	0.200255	-0.156577	0.00626241	0.0688515	0.108805	0.127747	0.226031	-0.0241051	-0.125552	-0.066615	-0.0287514	0.0943186	0.0164206	-0.046	0.0504102	0.149285	-0.10116	-0.141427	0.0758272	0.069326	-0.113922	0.263956	0.245044	-0.124634	0.0843023	-0.0646241	0.0331119	0.142351	-0.297078	-0.0617212	-0.0262373	0.0423238	0.105312	-0.159026	-0.0573798	0.177561	0.0828114	-0.0361809	-0.132386	-0.13914	0.0121668	-0.0165877	-0.0687871	-0.189121	-0.198561	0.0542859
Human Papillomavirus_GSE6791_Head and neck cancer_33_326	-0.173364	-0.0532589	0.125722	0.0583236	-0.113875	0.0191512	0.110571	0.0536202	0.108851	0.0904929	-0.144598	-0.0783975	-0.0308576	-0.104695	0.00644443	-0.0834994	-0.0869723	-0.0954689	0.0553451	0.00511049	-0.0754605	0.102576	0.0444605	-0.150414	0.0976833	0.239396	-0.0416958	0.06377	-0.0591899	0.0465579	0.0639176	-0.195608	-0.0171566	-0.0352626	0.0167752	0.0734615	-0.135839	-0.0523052	0.147416	0.0920056	-0.148187	-0.0413776	-0.0964093	-0.076474	-0.0829227	-0.0797343	-0.137496	-0.150566	-0.00641685
Hepatitis C Virus_GSE7741_Liver cells_327	-0.048042	-0.0528759	0.0748178	0.0372228	-0.0524239	0.0169287	-0.00528628	0.0377542	0.074557	0.0151329	0.00156249	-0.0467584	-0.0201802	-0.0102247	0.0182721	-0.0220744	-0.00679901	-0.0613086	0.407662	-0.0406084	-0.0658676	-0.00510824	0.00221015	-0.00576035	0.0402144	0.0368153	0.0324314	0.0187394	-0.0436375	0.0235892	0.0446992	-0.0435112	0.00592414	-0.0432119	-0.00292702	-0.0019752	-0.0584249	-0.0719725	0.050283	0.00620434	-0.056348	-0.00115442	-0.0315163	-0.0207146	0.00277511	-0.0107344	0.0165229	-0.0563121	0.0237418
Hepatitis C Virus_GSE7741_Liver cells_328	-0.0627011	0.00596278	0.00675855	0.0155208	-0.0237318	0.0375372	0.0177863	0.0740573	0.035142	0.0179387	-0.0834369	-0.061851	-0.00179581	-0.0940478	0.0174357	0.0800922	0.0367398	0.0472291	0.431679	0.00528712	-0.0130283	-0.0374361	-0.0291172	-0.0167095	0.058155	0.0515683	0.00414401	0.0321051	-0.0155907	0.029749	0.0284884	-0.067252	0.0456247	-0.0181857	-0.0241258	0.0111255	-0.0208881	-0.00282418	0.0805157	0.0421686	-0.0716995	-0.0316648	-0.0176984	-0.082768	0.027511	-0.0181611	0.00945611	-0.00588688	0.00244608
Dengue Virus_GSE9378_HUVEC_dengue 2 virus, New Guinea C_329	-0.105402	-0.0868854	0.204856	0.270016	-0.103599	0.0912373	0.142473	0.120672	0.292111	0.237402	-0.0656053	-0.123489	-0.0786542	-0.220184	0.110969	0.00377733	-0.0812101	-0.0808234	0.204111	-0.0419202	-0.137272	0.0715057	0.0935519	-0.200681	0.180132	0.214387	-0.136077	0.144047	-0.0324653	0.0820808	0.1282	-0.289978	-0.00751854	-0.0338999	0.0403939	0.179152	-0.169411	-0.0285854	0.279056	0.0611049	-0.225322	-0.196993	-0.168895	-0.164349	-0.0718463	-0.0885995	-0.217714	-0.17701	0.0949975
Dengue Virus_GSE9378_HUVEC_dengue 2 virus, New Guinea C_330	0.105809	0.00298082	0.0688601	0.277463	0.0550552	0.0982749	0.0183059	0.0206037	0.171939	0.0366838	0.0971662	-0.00522653	-0.0335264	-0.0685322	0.0572182	0.0321309	0.0272707	-0.0174333	0.112433	-0.072344	-0.0684519	0.0540628	0.101522	0.034713	0.000909131	0.1279	-0.0309925	0.122125	-0.0250788	0.0833364	0.0445107	-0.133759	0.0754733	-0.0734586	0.00886383	0.122606	-0.0364622	-0.0133694	0.106522	0.00619416	-0.107767	-0.0949399	-0.0365602	-0.0656326	0.00184875	0.0537635	-0.00274291	-0.0330168	0.0671401
Dengue Virus_GSE9378_monocytes_dengue 2 virus, New Guinea C_331	0.031542	-0.0217344	-0.0842	-0.0379829	0.0415705	0.0844984	-0.00282521	0.0305224	0.375684	0.0279366	0.0721254	0.0191108	-0.00505468	0.0147525	0.111522	0.022271	0.00012968	0.0367917	0.100345	-0.028581	-0.0388003	0.00372057	0.022335	0.0255452	0.0373747	-0.00562429	0.00687963	0.0502063	0.101199	0.0988894	-0.0174663	0.052386	0.0695331	0.0345689	0.0135604	0.0671246	0.0349365	0.0378089	0.0499101	0.0507806	0.0530265	-0.0442179	0.0365575	0.0559123	-0.0108397	-0.00283991	0.0410058	0.0291199	0.0864803
Dengue Virus_GSE9378_monocytes_dengue 2 virus, New Guinea C_332	-0.00496988	0.0368986	-0.00871003	0.0505849	0.0524075	0.1811	-0.00219131	0.0833731	0.22264	0.0526971	0.0339487	0.00749239	-0.0503879	-0.0875333	0.195231	0.113875	0.0135541	-0.0637849	0.191761	0.00696479	-0.0188077	-0.0135923	0.00458266	0.0481435	0.103656	0.0404275	0.0320905	0.10918	0.0555939	0.126147	0.0365334	-0.0948649	0.154305	-0.0211447	0.0245513	0.12356	0.0225324	0.0384912	0.110988	0.0286935	-0.0510436	-0.115022	0.0266489	-0.0461627	0.0722452	0.000527319	0.097636	0.0162913	0.0477393
Dengue Virus_GSE9378_B cells_dengue 2 virus, New Guinea C_333	-0.0693286	-0.108636	0.119749	0.0332932	-0.100349	0.0682309	0.0525678	0.0330014	0.360802	0.0784479	0.0166489	-0.0593258	-0.0125087	-0.0229128	0.150923	-0.0168171	-0.0281743	0.079136	0.144027	-0.0574644	-0.0843997	0.0947816	0.092555	-0.0404425	0.178821	0.158072	-0.0546632	0.0664254	-0.0202534	0.084986	0.0269172	-0.0294419	0.00345161	-0.0157198	0.0632062	0.120841	-0.191775	-0.0771363	0.123147	0.0436028	0.0104514	-0.0606781	-0.161394	-0.0573434	-0.11302	-0.0472547	0.00267909	-0.105461	0.0305536
Human Immunodeficiency Virus_GSE9927_CD4+ T cells_HIV-1_334	-0.0521094	-0.0063086	0.0291097	-0.00353966	-0.0423153	0.0291673	0.0797777	0.025802	0.141527	0.0745055	0.00242644	-0.00839045	0.0102603	-0.0175396	0.119789	0.00318345	-0.0208931	0.00542573	0.0486157	-0.012444	-0.00766846	0.0108616	0.013987	-0.0225803	0.176795	0.0396445	-0.00298741	0.0321136	0.0151229	0.0300301	0.0425025	-0.00868879	0.0249149	0.0233896	0.0373568	0.0364248	-0.0431257	0.00521117	0.100998	0.0213454	0.0424259	0.0268362	-0.0539284	0.00334575	-0.0182056	-0.0506193	0.0209452	-0.0696408	-0.00225157
Human Immunodeficiency Virus_GSE9927_CD4+ T cells_HIV-1_335	-0.102159	0.0746943	-0.00859334	-0.0632108	-0.000908388	0.0875296	0.103909	0.0275155	0.0953356	0.0533966	-0.118199	-0.0150553	0.0202343	-0.0892869	0.101304	0.0585659	0.00648496	-0.147049	0.0539887	0.10054	0.102183	-0.0287459	-0.0287311	0.00690398	0.142764	0.0128936	0.0582384	0.0188807	-0.00291857	0.0501577	0.0680983	0.0713545	0.103455	0.0238294	0.00162885	0.0233031	0.011248	0.0550039	0.136748	-0.0114951	-0.0351473	0.0484929	0.0277033	-0.0429911	0.0563004	-0.100574	0.111121	-0.0180406	-0.0775618
Human Immunodeficiency Virus_GSE9927_CD4+ T cells_HIV-1_336	-0.0234749	-0.00435202	0.0751296	0.0432621	-0.0675628	0.028362	0.0154741	0.00700678	0.125027	0.10059	0.0492309	-0.0224965	0.0399191	0.0840986	0.118141	0.018131	-0.0031315	0.0949509	0.0430655	-0.039749	-0.0451599	0.0101144	0.0614723	0.0235731	0.188586	-0.00902766	0.0331154	0.00628256	-0.00364694	0.0165141	0.0701349	0.0501928	0.00235511	0.00395806	0.0518631	-0.0320888	-0.0597925	-0.0319107	0.0620976	0.0487828	0.100189	0.0786608	-0.104025	0.0579579	-0.0100612	-0.0816584	0.0212026	-0.154126	-0.00611396
Human Immunodeficiency Virus_GSE9927_CD4+ T cells_HIV-1_337	0.012613	0.00742848	-0.00994025	0.0637511	-0.0185932	0.0643615	0.0233014	0.0553489	0.123496	0.0273855	0.041643	0.0268888	0.0356759	0.00678503	0.127945	0.0427073	0.00873382	0.0541627	0.0668425	-0.0280689	-0.0576243	0.0200729	0.00327268	0.00407122	0.160551	0.0339283	0.0219169	0.0580825	-0.0138821	0.0749442	0.0774549	0.0661656	0.0219719	-0.0111646	0.00403553	0.0012229	-0.00348	-0.018768	0.138436	0.00241948	0.0103922	0.0844046	-0.0533686	0.0105785	0.0562748	-0.00528405	0.0563224	-0.0845203	-0.0104337
Human Immunodeficiency Virus_GSE9927_CD4+ T cells_HIV-1_338	0.0775054	0.0304794	-0.0292209	0.0758528	-0.0205766	-0.00776502	-0.0709408	-0.0341407	0.0458366	-0.0205478	0.0741077	0.0919038	0.0157963	0.0662421	0.00716439	0.00808139	0.0579116	0.144154	0.0132177	-0.0407329	-0.0201059	0.0848464	0.0203786	-0.0179275	0.116815	0.0457209	-0.00855449	0.0594261	0.0540161	-0.0164536	0.0277337	0.00851922	0.0316758	-0.0131145	0.0484943	-0.0258853	0.0252904	-0.0029582	0.00309133	0.0400167	0.0511338	0.0430736	-0.0901434	0.0188115	0.00614417	0.0920631	0.0126411	0.00391149	0.0121887
Human Immunodeficiency Virus_GSE9927_CD4+ T cells_HIV-1_339	-0.0558617	-0.0493968	0.0899156	0.0585936	-0.107544	0.0109283	-0.00936444	0.0251801	0.105289	0.0289679	0.0677226	-0.0154587	-0.00314929	0.0643861	0.0842557	0.00420035	-0.0320343	0.146655	0.0437895	-0.0375124	-0.0916379	0.0103472	0.0415164	-0.00800132	0.202024	0.0355506	0.0188558	0.0237194	-0.0852159	0.0188588	0.080764	0.0139262	-0.0296634	-0.0371034	0.0431498	-0.0276658	-0.072129	-0.0811935	0.0740528	0.0263898	0.0705185	0.101878	-0.112964	0.0566049	-0.000111642	-0.0483522	-0.00295046	-0.163929	-0.0248381
Human Immunodeficiency Virus_GSE9927_CD4+ T cells_HIV-1_340	0.015967	0.00180116	0.0422337	0.0321249	-0.0437156	0.0377732	-0.020619	0.0500742	0.0931218	0.065368	0.0703042	0.0104172	0.0285243	0.0982258	0.111483	0.0276932	-0.0110219	0.0928004	0.03769	-0.0362344	-0.071861	0.000399787	0.0123155	0.00518087	0.173202	0.00349826	0.0199463	0.0421349	-0.00737565	0.0325266	0.0665468	0.0135796	-0.0128654	0.00771202	0.0221071	-0.0219481	-0.0152836	-0.0354274	0.0621263	0.0369766	0.0868401	0.0628356	-0.0561673	0.0987475	-0.00909726	-0.0344349	0.0142044	-0.117439	0.0178617
Human Immunodeficiency Virus_GSE9927_CD4+ T cells_HIV-1_341	-0.0227217	0.0238648	0.0453194	0.0415803	-0.0455283	0.0653603	0.0547341	0.0539644	0.127826	0.0648862	0.00682889	-0.00550943	0.0400114	0.00961591	0.124674	0.0424088	-0.015631	-0.00278583	0.0554236	-0.0138667	-0.0431536	-0.0193461	-0.00771438	0.0169717	0.140655	0.0152844	0.0736967	0.0624356	-0.0305168	0.074606	0.0952377	0.0297322	0.0294658	-0.00569479	0.016054	-0.0178966	-0.0271437	-0.0356465	0.136619	0.0159011	0.0161525	0.0779216	-0.0617605	0.0310488	0.0383534	-0.0690472	0.092036	-0.135468	-0.0145661
Human Immunodeficiency Virus_GSE9927_CD4+ T cells_HIV-1_342	0.0787262	0.0485226	-0.0490569	0.0068863	0.0198623	0.00976879	-0.0318581	0.024712	-0.013519	-0.0231781	0.0473519	0.059826	0.0304403	0.097768	0.0541169	0.0371018	0.0229901	0.112646	-0.0179583	0.00582011	0.0141207	-0.00197068	-0.0159917	0.0124626	0.0380654	-0.03872	0.0577741	0.0647045	0.00684437	0.030154	0.0580485	0.0849726	0.0131065	0.0120155	-0.0192535	-0.0643352	0.0642863	0.017642	0.0224927	0.014443	0.0573303	0.105881	-0.00982634	0.0933815	0.0341003	0.00715425	0.0813955	-0.0162466	-0.0343322
Human Immunodeficiency Virus_GSE9927_CD4+ T cells_HIV-1_343	-0.0515817	-0.0384721	0.111424	0.0456995	-0.120215	-0.00319008	0.0433274	0.0432227	0.173733	0.088609	0.0661883	-0.0208343	0.00429757	0.101421	0.151251	0.00738032	-0.0285636	0.168864	0.0225853	-0.0418964	-0.0477612	0.0474992	0.0621334	-0.0547925	0.307662	0.0609361	-0.0029517	0.0365237	-0.0160648	0.0170161	0.0621369	0.0337479	-0.0285283	0.0194651	0.0614557	0.00542094	-0.119224	-0.0571136	0.0970405	0.040679	0.132066	0.0763333	-0.101318	0.0965676	-0.0843502	-0.0817491	-0.0164023	-0.179373	-0.051156
Human Immunodeficiency Virus_GSE9927_CD4+ T cells_HIV-1_344	-0.133309	-0.00972652	0.103285	0.00749856	-0.0755868	0.055544	0.0907216	0.0843455	0.127476	0.137893	-0.0305327	-0.0877925	-0.00993156	0.00600612	0.15283	0.0407491	-0.0673742	-0.0735451	0.0479568	0.0233797	-0.00563373	-0.0476235	0.0415901	0.0054704	0.269129	0.0135768	0.0403034	0.00650071	-0.0426288	0.045967	0.0465185	-0.0729562	0.0294107	0.0469766	0.0230105	0.0486136	-0.0740588	0.00856163	0.125096	0.0448259	0.072511	-0.01409	0.018988	0.0215914	-0.0157353	-0.134573	0.00195183	-0.133678	0.0110622
Vaccinia Virus_GSE11238_HeLa cell line_345	0.0524986	0.0322702	-0.0917636	-0.0201077	0.0589817	9.38892e-05	-0.0282167	0.0158168	-0.0459676	-0.0807168	0.0112716	0.0265719	0.0394199	0.0225453	0.0106945	0.0332073	0.0180099	-0.0106561	-0.0242118	0.0146367	-0.000919647	0.0166921	-0.0375684	0.0145585	-0.0686344	0.0263869	-0.0157127	0.0244316	0.0436664	0.0348217	-0.0330933	0.0299033	0.00651648	0.0738372	-0.034832	-0.0125469	0.0957434	0.0793169	-0.0218791	0.0404556	0.0104794	0.0284935	0.0495446	0.00563058	0.0424697	0.0600202	0.0581464	0.771734	-0.00814958
Vaccinia Virus_GSE11238_HeLa cell line_346	0.0998039	0.109728	-0.207134	-0.146572	0.221712	0.0265494	-0.0479431	-0.0494377	-0.0972514	-0.193719	0.09223	0.108322	0.0787404	-0.0186461	-0.0287172	0.0578292	0.0856479	-0.0450597	-0.0226554	0.0783377	0.171302	0.000855708	-0.0628397	0.118595	-0.160984	0.00360866	0.0544736	-0.000235275	0.084033	0.0533136	-0.124514	0.123838	0.126129	0.0924258	-0.0440982	0.074733	0.155483	0.115244	-0.131579	0.0244175	0.0449028	0.0553358	0.152271	-0.0338099	0.0545965	0.105864	0.215178	0.683782	-0.0364123
Vaccinia Virus_GSE11238_HeLa cell line_347	0.115601	0.110219	-0.224451	-0.127046	0.207938	0.0261275	-0.0485646	-0.0627178	-0.102553	-0.195269	0.0899894	0.13067	0.0742641	-0.0413399	-0.0286931	0.0444242	0.0727721	-0.0583283	-0.00663841	0.0670327	0.155125	0.0150912	-0.0572861	0.0833777	-0.176016	0.0124129	0.0416239	0.0191373	0.0881101	0.0427421	-0.116303	0.118417	0.114374	0.0859174	-0.0223763	0.0854661	0.155922	0.134794	-0.133011	0.0162063	0.0317678	0.0446878	0.13965	-0.0498339	0.0486756	0.126043	0.178796	0.690191	-0.0231643
Human Rhinovirus_GSE11348_Nasal epithelium_348	-0.0483865	0.00387314	-0.0405735	-0.0473654	0.0154605	0.0142606	0.020653	-0.00774603	-0.00490839	-0.00385607	-0.152944	-0.0207437	-0.00675029	-0.145336	-0.0922035	-0.0352378	0.0020344	-0.240119	0.00264855	0.0530367	-0.00907111	-0.0411482	-0.0568961	-0.000929073	-0.1393	-0.0171295	0.0598828	-0.0366265	-0.00122947	0.00189545	-0.0232687	-0.0160575	0.0301724	-0.0527832	-0.0482017	-0.0203583	-0.00302877	0.010058	0.028849	-0.0402125	-0.220277	-0.0388942	0.0170249	-0.145681	0.0861909	-0.00479613	0.0186766	0.0591551	-0.0132533
Human Rhinovirus_GSE11348_Nasal epithelium_349	-0.0409299	-0.0572417	0.0731533	-0.0130481	-0.0479363	-0.0592119	-0.0320072	-0.0754634	-0.0283478	-0.000203041	-0.0157096	-0.0279942	-0.0277752	0.0382624	-0.0797482	-0.067985	-0.0290716	-0.00768631	-0.0362216	-0.0271888	-0.0415784	-0.0525993	-0.0196962	0.0118238	0.00566349	-0.0733318	0.0105941	-0.0735624	-0.0183195	-0.106058	-0.0115255	0.011407	-0.0572043	-0.0472172	0.0302013	-0.0441536	-0.046256	-0.0699361	-0.0930284	-0.0298102	0.0204783	-0.0202366	-0.0417486	0.0238211	-0.025658	-0.0497759	-0.0983688	-0.0497157	0.0346426
Human Rhinovirus_GSE11348_Nasal epithelium_350	-0.0229546	0.0181252	-0.0116179	-0.0344437	0.0374666	0.0479108	0.0538093	0.0415151	0.0338782	0.0330744	0.0261569	-0.00194425	0.034056	0.0201928	0.0961463	0.0678663	-0.0244666	0.0226698	0.0116911	0.0172484	0.0300639	-0.0707401	0.0128723	0.0655294	0.062302	-0.0443478	0.25444	-0.0038321	0.00534222	0.0625475	0.0161169	0.0534781	0.0383438	0.060295	-0.00776922	0.0376626	0.0510807	0.054049	0.0347169	0.0190709	0.107114	0.0235588	0.046927	0.0205891	0.0252732	-0.0663547	0.0649513	0.010129	0.00735777
Human Rhinovirus_GSE11348_Nasal epithelium_351	-0.018174	0.0726681	-0.0526105	-0.0330564	0.0150915	0.0241506	0.0629779	0.0544885	-0.0444526	0.0482883	-0.0822887	-0.00185898	0.0249924	-0.0399167	0.0367878	0.0835273	-0.010961	-0.0667998	-0.0380299	0.0574358	0.0689729	-0.0211912	-0.038798	-0.00012702	-0.044477	-0.058143	0.212146	0.0593263	0.0138185	0.0158894	0.0266875	0.0116877	0.0348983	0.0613463	-0.0180485	-0.0220641	0.0383605	0.0880629	0.0542573	-0.0119351	-0.00268911	0.0253185	0.0768827	-0.037653	0.0353708	-0.073516	0.0626383	-0.00705086	-0.0158268
Human Rhinovirus_GSE11348_Nasal epithelium_352	-0.0183797	0.0487992	-0.0359675	-0.0229495	-0.0160779	-0.0191067	0.0354963	0.0342767	-0.0400024	0.0232772	0.0330911	0.0254028	0.0643822	0.073295	0.0933985	0.0661938	-0.00390748	0.131505	-0.0669455	0.0147498	0.074621	0.0620609	0.000462661	-0.000727029	0.0824386	0.00178584	0.0668034	0.0202867	0.00622799	0.0481124	0.0126337	0.0139235	0.00352003	0.0574985	0.0119944	-0.0149732	0.0284613	0.0524982	0.0268353	0.0687503	0.137632	0.0404563	-0.0104468	0.0585306	-0.0286527	-0.0510396	0.0579329	0.000189617	-0.0780707
Human Rhinovirus_GSE11348_Nasal epithelium_353	-0.0572588	-0.0326353	0.0078527	-0.0927665	-0.0250314	-0.0389502	-0.0133927	-0.0540306	-0.0182613	0.00601214	-0.041533	-0.0109713	-0.0166483	-0.0438954	-0.0478769	-0.0548359	0.0698182	-0.0176762	-0.0152304	0.00619255	0.0311837	0.0257713	-0.0307904	-0.026684	0.00672752	-0.0121454	-0.00926129	-0.0413484	0.0227649	-0.0711506	-0.0444427	0.0548789	-0.0245123	-0.017983	0.0136622	-0.0257367	-0.0479225	-0.0272735	-0.0384501	-0.0536066	-0.0335954	-0.0065233	-0.0135411	-0.00388005	-0.0263705	-0.0347438	-0.0268762	0.00133386	-0.0505244
Human Rhinovirus_GSE11348_Nasal epithelium_354	-0.147077	-0.0744576	0.13757	0.0345076	-0.10314	-0.00884959	0.0920734	0.0821737	0.0436346	0.113058	-0.0870911	-0.103626	-0.0435212	-0.0623607	0.0553577	-0.0119153	-0.0555817	-0.0277869	0.0338396	-0.0109617	-0.0636596	0.0309994	0.0324081	-0.0804331	0.100579	0.0180512	0.0199372	-0.0305918	-0.0755684	0.0145847	0.0648751	-0.0850963	-0.0389504	-0.0302146	0.0209766	0.00659336	-0.116144	-0.0712976	0.113793	0.0116155	-0.0692035	-0.0400433	-0.0523779	-0.0380479	-0.015698	-0.117103	-0.0825336	-0.150907	-0.011444
Human Rhinovirus_GSE11348_Nasal epithelium_355	-0.112641	-0.0230294	0.0705983	0.0557068	-0.0281571	0.0238021	0.0948543	0.0650217	0.0552379	0.0790383	-0.0917101	-0.058636	0.00873426	-0.0875158	0.0146578	-0.00819403	-0.0401018	-0.0981184	0.0378723	-0.00841896	-0.0526304	-0.000655957	0.0411385	-0.0608637	0.0165381	0.0144702	0.128078	0.023539	-0.0383624	0.0373105	0.0174268	-0.0554145	0.0123272	0.00708004	0.00659627	0.0458859	-0.0800481	-0.00767185	0.108036	0.00975579	-0.0937979	-0.0143907	-0.0183769	-0.091576	0.0157858	-0.0703926	-0.0430673	-0.0737779	0.00656898
Human Rhinovirus_GSE11348_Nasal epithelium_356	-0.0310598	-0.0845332	0.0893579	-0.0284206	-0.0543852	-0.0639179	-0.0604584	-0.0640295	-0.00938061	0.0130568	-0.0571669	-0.0456093	-0.0834606	0.0442968	-0.163013	-0.11338	-0.0073951	-0.0744404	-0.0235744	-0.00608717	-0.0660292	-0.0962364	-0.0011824	0.00500771	-0.0744485	-0.0791477	0.0735571	-0.0881119	-0.045786	-0.0907747	-0.00320125	-0.00360496	-0.0519567	-0.0929032	0.00392582	-0.0775246	-0.0739137	-0.1349	-0.0663744	-0.0464897	-0.100135	-0.0254422	-0.00215162	0.0351012	-0.0174836	-0.052063	-0.0856692	-0.0908973	0.0236267
Human Rhinovirus_GSE11348_Nasal epithelium_357	0.0267928	-0.0447937	0.0728474	0.0778132	-0.0414666	-0.0320094	-0.0563743	0.00242298	0.0259738	-0.00895256	0.0033755	-0.0034935	-0.020318	0.0625143	-0.0436737	-0.0333801	0.0292303	0.0116144	0.0124997	-0.0649453	-0.0804245	-0.00874778	0.0185327	0.0332247	0.00172011	0.0365863	0.0318547	-0.0205927	-0.0525159	-0.020314	0.0248612	-0.052426	-0.0567088	-0.0741181	-0.0237508	-0.0376622	-0.0627706	-0.0793958	-0.0318732	-0.036046	-0.0664684	0.0184362	-0.0692475	0.0207942	0.0750049	0.0501545	0.0028518	-0.0644534	0.0147389
Human Rhinovirus_GSE11348_Nasal epithelium_358	0.0376381	-0.00138956	-0.0298718	0.00787917	0.0263166	-0.0201707	-0.0408799	-0.0468114	-0.0194674	-0.0914704	-0.0473375	0.00457648	0.00626175	-0.0381652	-0.0803747	-0.0416462	0.0216111	-0.0550285	-0.0221288	0.0243527	0.0225435	0.0456659	-0.0215003	0.00194263	-0.0848132	0.0321267	0.0299616	-0.0191524	-0.0167329	-0.040873	-0.0290825	-0.0346545	-0.010284	-0.039103	-0.017928	-0.00334439	0.00998609	-0.00738743	-0.0573805	-0.0120543	-0.0802632	-0.0257107	0.00539467	-0.0464535	0.0224508	0.0627135	-0.00770952	0.0921342	0.0179724
Human Rhinovirus_GSE11348_Nasal epithelium_359	0.0188069	0.0459095	0.00171469	0.0601836	0.013574	0.0576836	0.0197734	0.062483	0.0409519	0.00626392	-0.0102173	0.00578532	0.011402	-0.0585281	0.0591851	0.0502981	-0.016755	-0.0425334	0.0405924	0.0140495	-0.00793133	0.0401144	0.00682861	-0.0390345	-0.00266921	0.0545429	0.104672	0.0697509	-0.00602915	0.0641326	0.0470723	-0.0285869	0.0242085	0.0135167	-0.024014	0.029554	-0.00360221	0.0293326	0.0847092	0.0125631	-0.0533394	-0.00406905	0.0185541	-0.0390743	0.0377821	0.00216206	0.0487036	0.00985288	-0.00881729
Human Rhinovirus_GSE11348_Nasal epithelium_360	-0.0646362	-0.0521783	0.105194	-0.0121318	-0.0827375	-0.0596187	-0.0101632	-0.07369	0.0050849	0.022646	-0.0460484	-0.0457723	-0.0359156	0.0181562	-0.0976039	-0.0864799	-0.029396	-0.0238396	-0.0435283	-0.00519929	-0.0182217	0.0162397	0.0116414	-0.0564725	-0.0134571	-0.0391195	0.137951	-0.0527396	-0.0464676	-0.0955286	0.0117113	-0.0154947	-0.033785	-0.0617183	0.041105	-0.0627984	-0.100491	-0.0710922	-0.0244592	-0.0138848	-0.0411948	-0.000362794	-0.0661777	0.0137494	-0.076407	-0.0655422	-0.101598	-0.126073	-0.0278557
Human Rhinovirus_GSE11348_Nasal epithelium_361	-0.0110327	0.00563188	0.0338462	0.0232837	-0.0494032	-0.0118344	-0.020463	0.0239495	-0.0272329	0.00846984	-0.0894714	-0.0049359	-0.0147687	-0.000393258	-0.0494436	0.00245917	-0.00408399	-0.0928082	-0.00413884	0.019806	-0.0188757	-0.0418556	-0.0420036	-0.0353569	-0.0715706	-0.0252258	0.122526	-0.0174974	-0.0562224	-0.0290457	0.0480628	-0.0229298	-0.0281082	-0.0531349	-0.0246458	-0.0758702	-0.0300728	-0.0130784	0.0337271	-0.0336072	-0.110615	0.0108559	-0.0285278	0.0159925	0.0956333	-0.0467526	0.0163906	-0.0597586	-0.0182613
Human Rhinovirus_GSE11348_Nasal epithelium_362	0.0146777	0.0116046	-0.0435353	-0.0147601	0.0470462	0.00158606	0.00112742	-0.0341124	-0.000233069	-0.0466147	-0.00672447	0.0309673	0.0106712	-0.0256677	-0.00271273	0.0100607	0.0303541	-0.018342	0.00478806	0.0145527	0.0503098	0.0241084	0.0084967	0.057973	-0.0283394	0.0303587	0.054099	-0.0202725	-0.00431656	0.0241695	-0.0365944	0.0211903	0.0276213	-0.00686231	-0.0172643	0.0326363	0.0238432	0.0252284	-0.0149528	-0.0259262	-0.0101008	0.00223349	0.021435	-0.0312754	0.0354661	0.0265336	0.0510179	0.089664	-0.0268287
Human Rhinovirus_GSE11348_Nasal epithelium_363	-0.054261	-0.0132563	0.0409452	0.0116033	-0.0030352	0.00243485	0.0367209	0.0357639	0.0320954	0.0654881	-0.0349179	-0.0411719	-0.0101973	-0.0230424	-0.0216647	-0.0304271	-0.0169622	-0.0637898	0.0426962	0.0188611	-0.00703022	-0.0468386	0.0319795	-0.016466	-0.00728684	-0.0678259	0.154717	0.00144593	-0.0262262	0.00289924	-0.0245698	-0.00294992	0.0066391	0.0367704	0.00463772	0.0181703	-0.0445187	0.0192753	0.0427721	-0.00155728	-0.0454368	0.00201997	0.0487615	-0.00418999	0.0271117	-0.0437776	-0.0338162	-0.0478691	0.015506
Human Rhinovirus_GSE11348_Nasal epithelium_364	0.0219645	-0.00450582	0.00780099	0.00138351	0.0241722	-0.00102095	0.0247562	-0.046328	-0.0119805	-0.0173122	0.0379655	0.0161728	0.0207678	0.04233	-0.0367968	-0.0314532	-0.0016403	0.0124387	-0.0446601	-0.0192937	0.0105767	0.0251567	0.0340298	0.0307919	-0.0438543	-0.0188487	0.0533412	-0.0364421	0.00779017	-0.0061636	-0.00631595	0.0301999	0.00203807	-0.0189988	0.002882	-0.019041	0.0107197	-0.0341055	-0.0285445	-0.000365457	0.00908518	0.0280414	0.00552448	0.0378698	-0.0116598	0.0228085	0.00061023	-0.0121178	-0.0143366
Human Rhinovirus_GSE11348_Nasal epithelium_365	-0.029114	-0.0309869	0.0152884	-0.0222122	-0.00141705	-0.0277401	0.0160144	-0.00769327	-8.29318e-05	0.018266	-0.00962607	-0.013081	0.0243488	0.00959628	-0.0679531	-0.103695	0.020423	-0.0452171	-0.00458764	-0.0329743	-0.0472885	-0.022459	-0.00236803	-0.00707629	-0.0411288	-0.0405939	0.03732	-0.0151064	-0.0267178	-0.014178	-0.0444484	0.0169345	-0.0450541	0.000681557	0.0182716	0.00699857	-0.0188606	-0.0469897	-0.0240191	-0.0143839	-0.0384537	0.0441515	-0.013568	0.00363878	0.00144059	0.00830847	-0.0264443	-0.00974816	0.011042
Human Rhinovirus_GSE11348_Nasal epithelium_366	-0.0297558	-0.045109	0.0306949	0.0199623	-0.030934	-0.0184573	0.00358736	0.00138064	0.0125148	-0.0055592	-0.00569908	-0.0224766	0.0026157	0.0150245	-0.0211294	-0.0687125	0.0232113	0.0146355	0.0073786	-0.0363093	-0.0368756	0.0265785	0.00776543	-0.0166639	0.0139684	0.0287919	-0.0342006	-0.0191614	-0.0201345	-0.0214754	-0.00893656	-0.0162988	-0.0221998	-0.0261533	-0.00780395	0.00280255	-0.0427634	-0.0479906	-0.00105214	0.00853089	-0.0479245	0.0107282	-0.0635056	0.0204588	0.00720448	0.00471576	-0.0359546	-0.0188443	-0.0193871
Human Rhinovirus_GSE11348_Nasal epithelium_367	0.00367287	0.00747906	-0.00368516	-0.0282443	0.0302849	0.0153813	0.0139346	-0.023945	0.00914046	-0.024252	-0.0148462	-0.00274723	-0.00270107	-0.0329187	-0.0264549	-0.0231905	-0.0298349	-0.0789721	-0.0106945	0.0105527	-0.0133249	-0.0584084	-0.0145699	0.0555565	-0.0610831	-0.030892	0.114262	-0.0281796	0.00961087	-0.000958466	0.0196639	0.0150862	0.00053335	-0.0237743	-0.00794877	-0.0166547	0.015324	-0.00811948	-0.0126799	-0.0331984	-0.0245303	-0.00552115	0.0264836	-0.0308161	0.00354345	-0.0122709	0.0146948	0.00227259	0.0232712
Human Rhinovirus_GSE11348_Nasal epithelium_368	0.0184501	0.0705333	-0.13311	-0.0878805	0.0526119	0.0374727	0.0410949	0.00925144	-0.0289479	-0.0233553	0.0879978	0.0345056	0.0446569	0.0169944	0.171101	0.127373	0.0363795	0.160487	-0.00118452	0.0456622	0.122846	0.0681225	0.00227446	0.0437351	0.103647	0.0468741	-0.0390696	0.0221331	0.116417	0.0532327	-0.0181085	0.0770817	0.0658515	0.107698	0.0264854	0.0414311	0.101446	0.114817	-0.0158644	0.0338601	0.208058	0.00845488	0.047042	0.0326521	-0.0975408	-0.0178179	0.0940933	0.0951918	-0.0414068
Human Rhinovirus_GSE11348_Nasal epithelium_369	0.0481763	-0.0439563	0.0174003	-0.0177082	-0.00999076	-0.060928	-0.0703694	-0.100318	-0.0195318	-0.0535435	0.0303635	-0.0197808	-0.0173043	0.119066	-0.115195	-0.100577	-0.0135383	0.0368724	-0.0357996	-0.00933835	-0.00371919	-0.0406198	0.043047	0.0410999	-0.0560077	-0.0633921	0.130738	-0.0550024	-0.00925535	-0.0744107	-0.0219316	0.0710393	-0.0253408	-0.0496741	0.0291873	-0.0620961	-0.00154068	-0.0704929	-0.0847227	-0.00852613	0.0169698	0.0337305	-0.0116673	0.0827579	-0.0365246	0.00842214	-0.0443492	-0.0137816	0.0194399
Human Rhinovirus_GSE11348_Nasal epithelium_370	0.0424241	0.000984288	0.0459332	-0.0243071	-0.0042379	-0.0379374	-0.0411046	-0.0885789	-0.0194864	-0.0223366	0.0651185	-0.00976722	-0.0141819	0.115216	-0.0151518	0.0161394	0.00250279	0.126792	-0.0322744	-0.0118331	0.0306968	-0.0379478	0.030277	0.0723645	0.0351001	-0.0494812	0.0813478	-0.0601948	0.0208908	-0.0572676	0.00878598	0.0549272	-9.57839e-05	-0.0077535	0.021494	-0.0352701	0.00920365	-0.0188118	-0.0939035	-0.0114815	0.149343	-0.00406183	0.0114527	0.0973518	-0.0798048	-0.033303	-0.0251057	-0.039604	0.00858561
Human Rhinovirus_GSE11348_Nasal epithelium_371	-0.00318916	-0.0143681	0.00269268	0.11051	-0.00358211	0.027535	0.0138095	0.0824652	0.016557	0.0130859	0.0379968	-0.00130763	0.0367548	-0.0229111	0.031586	0.00674106	-0.0465576	-0.011943	0.0348225	-0.0414167	-0.0858662	0.00869678	0.0395605	-0.0425926	0.0158885	-0.0130799	0.13729	0.067122	-0.0247241	0.0736648	0.0226531	-0.0542821	-0.00231249	0.0454071	-0.0145165	0.0269759	0.0206715	0.00921826	0.0883243	0.050912	-0.0239353	0.0145497	0.0242888	-0.0111718	0.0886442	0.0406809	-0.01611	-0.0235879	0.0644271
Human Rhinovirus_GSE11348_Nasal epithelium_372	0.0547143	-0.0150751	0.0432084	0.0270059	-0.0105113	-0.0623214	-0.0918102	-0.0350198	-0.0829073	-0.0300226	-0.0589336	0.0050336	-0.0573171	0.0330804	-0.167572	-0.0760134	0.0461435	-0.0614292	-0.0352052	-0.00292525	-0.0151469	-0.0561019	-0.0127506	-0.0491429	-0.143168	-0.0924479	0.175694	-0.00524263	-0.036201	-0.0975296	-0.00772471	-0.0220422	-0.0372908	-0.0597313	-0.00465316	-0.0991986	-0.0252423	-0.0368242	-0.0558136	-0.0636927	-0.121756	0.0030317	0.0140756	0.0203394	0.0635255	0.0471862	-0.0396584	-0.0340636	-0.015001
Human Rhinovirus_GSE11348_Nasal epithelium_373	-0.0169941	-0.0265207	0.0459356	0.0761334	-0.021073	0.0116548	0.0217697	0.0667627	0.0359386	0.034323	-8.10999e-05	-0.0349726	-0.0264263	-0.0217632	0.0316996	0.0163372	-0.0447126	-0.00890399	0.040728	-0.0300709	-0.0714648	-0.0224769	0.0503614	-0.0462741	0.048701	-0.0215931	0.350709	0.0485555	-0.00295189	0.0282961	0.0368595	-0.0718667	0.0273505	0.0335617	0.031026	0.0220571	-0.0290313	-7.8731e-05	0.0686706	0.0295901	-0.00393608	-0.0151188	0.0441274	-0.0210514	0.0139672	0.0101945	-0.0305887	-0.0953987	0.0599391
Human Rhinovirus_GSE11348_Nasal epithelium_374	-0.158634	-0.0878385	0.164582	0.0754161	-0.130775	-0.00360409	0.0541694	0.085685	0.0971005	0.107464	-0.0621922	-0.0942791	-0.0239953	-0.0381155	0.0198704	-0.058978	-0.0557704	-0.0333086	0.065305	-0.0464699	-0.114495	-0.008329	0.0341548	-0.102391	0.109645	0.00378778	0.130521	0.0476619	-0.0843424	0.00110696	0.0504978	-0.0740692	-0.0273598	0.00452845	0.0365966	0.00904654	-0.155825	-0.0735309	0.128816	0.028241	-0.0765132	0.0199995	-0.0562041	-0.00993194	0.0114801	-0.0630755	-0.0902712	-0.200795	0.00724576
Human Rhinovirus_GSE11348_Nasal epithelium_375	-0.0274349	-0.0218682	0.0299544	-0.028851	-0.0178488	-0.0273074	0.00103563	-0.0374639	-0.0138692	0.021504	0.0167036	-0.040064	-0.0349032	-0.00206798	-0.0480716	-0.0397442	-0.0586806	-0.00705088	-0.0247582	-0.000594964	-0.00311734	0.000248892	0.0299776	-0.0194788	-0.0111766	-0.0595663	0.24344	-0.019501	-0.00419922	-0.0305474	-0.00682959	0.0105756	-0.0131326	-0.00987329	0.0458938	0.00017981	-0.0315266	-0.0449905	-0.0215234	0.0245297	0.0217705	-0.00618924	0.0229137	0.0120484	-0.0598142	-0.0477272	-0.0633359	-0.0507394	0.0209159
Human Rhinovirus_GSE11348_Nasal epithelium_376	-0.039343	-0.0148032	0.0659204	0.0751343	-0.043216	0.0211043	0.025705	0.0479254	0.0652546	0.0559206	-0.0167267	-0.0259061	-0.00745887	-0.0286035	0.0599988	0.03872	-0.0650459	-0.00944471	0.0254759	-0.0276591	-0.0909606	-0.0434751	0.00903155	0.0213401	0.0618318	0.0197527	0.119228	0.00646352	-0.0460646	0.0477181	0.0503639	-0.0627254	-0.0296307	-0.0205437	0.0103648	0.00635209	-0.0318495	-0.0178895	0.078375	0.00278068	-0.00102461	-0.0112843	-0.0507475	-0.0195299	0.0124131	-0.0333911	-0.0103156	-0.100416	0.0542346
Human Rhinovirus_GSE11348_Nasal epithelium_377	-0.0776569	-0.010864	0.0618501	0.0615355	-0.0431921	0.0462385	0.0716691	0.0914334	0.0879271	0.110578	-0.0514618	-0.0496646	-0.0103375	-0.0932809	0.103312	0.0658676	-0.0794954	-0.0550323	0.0554858	-0.0209327	-0.074798	-0.0372024	0.0124117	-0.0271895	0.0978022	-0.0136678	0.157724	0.0501614	-0.0277571	0.0488853	0.0928979	-0.0945739	0.00777464	-0.0019249	0.0139676	0.0351272	-0.0544115	-0.0150303	0.115656	0.0379018	-0.0229908	-0.0385943	-0.0270396	-0.0906434	0.0197831	-0.0554473	-0.0232436	-0.131873	0.0866611
Human Rhinovirus_GSE11348_Nasal epithelium_378	-0.0296659	-0.010266	0.0215255	0.03996	-0.0136024	0.00759862	0.0286476	0.0689197	-0.00699034	0.0430614	0.0209971	-0.0326399	-0.00391124	0.00032774	0.0437825	0.0227228	-0.0523828	0.0318887	0.000256168	-0.00105919	-0.0254984	0.00351495	0.0358723	-0.0313808	0.0451511	-0.0080382	0.183171	0.0159206	-0.0278572	0.0630294	0.0260971	-0.0663336	0.00836671	0.0360327	0.0125404	0.0204716	-0.0174015	0.00363132	0.0621176	0.056746	0.0409821	-0.00578589	0.0370479	0.0147229	-0.00255161	-0.0211622	-0.0240006	-0.0540637	0.0166758
Human Rhinovirus_GSE11348_Nasal epithelium_379	-0.0741482	0.0190321	-0.00811229	3.60952e-06	-0.0233901	0.0541161	0.0542078	0.0629155	0.0461343	0.0501694	-0.164289	-0.0698119	-0.016633	-0.165902	0.0415654	0.0447985	-0.019276	-0.222259	0.0801827	0.0426577	-0.0419136	-0.00922167	-0.0881095	-0.00703434	-0.0331015	0.0265326	0.06118	-0.00331401	-0.0102159	0.0535696	0.0587462	-0.0807583	0.052333	-0.0582208	-0.0406508	-0.0229638	-0.0218507	-0.00576349	0.110135	-0.00225003	-0.209581	-0.068853	-0.0110134	-0.135836	0.110847	-0.0587492	0.067213	-0.0110361	0.0188612
Human Rhinovirus_GSE11348_Nasal epithelium_380	0.0300182	-0.000578995	-0.0440444	-0.0209428	0.0178583	-0.0412311	-0.0352852	-0.0387228	-0.0613946	-0.0511616	-0.0490221	0.0291489	0.00689072	-0.000485258	-0.0903435	-0.00250466	0.0185322	-0.0319001	-0.0512209	0.0141497	0.00688036	0.00861856	-0.0566553	-0.00162486	-0.0764712	-0.0314426	0.029495	-0.0121871	0.0192738	-0.0449786	-0.00635885	0.00641086	-0.00964474	-0.0379818	0.00254853	-0.0518307	0.0391162	0.00814057	-0.0663989	-0.00934189	-0.039357	-0.00252915	-0.0269624	-0.0208468	0.00330754	-0.0023967	0.00253902	0.0563796	-0.0294657
Human Rhinovirus_GSE11348_Nasal epithelium_381	0.0126433	0.11374	-0.0932553	-0.0433747	0.0763672	0.109158	0.0890953	0.0847949	0.066027	0.0610427	0.0500345	-0.00235679	0.102231	0.00109575	0.2681	0.1637	-0.0315773	0.0202314	0.0566587	0.0476519	0.101816	-0.0103603	-0.00893495	0.124627	0.0852863	0.00155394	0.148187	0.0435612	0.0690944	0.147557	0.0549273	0.0648597	0.13897	0.120222	-0.0160885	0.053667	0.111266	0.151754	0.0843286	0.0859371	0.166394	0.0350598	0.0774	0.00958595	0.0192898	-0.0862268	0.19654	0.0569177	0.00388835
Human Rhinovirus_GSE11348_Nasal epithelium_382	-0.0517084	0.0118863	0.00834922	0.020361	0.0056225	0.0263193	0.0460762	0.00923529	0.0333059	0.0364785	-0.0728134	-0.0152679	-0.00111462	-0.119076	-0.0170175	0.023079	-0.0365581	-0.169904	0.0153941	0.0430962	0.0169381	-0.0139334	-0.0232016	0.0113253	-0.0435562	-0.0179377	0.220942	0.032446	-0.030397	0.0217394	-0.000762404	-0.033617	0.0590518	0.00337375	-0.0128135	0.058472	-0.0294215	0.0333598	0.0878271	0.00189376	-0.108205	-0.029052	0.018855	-0.0842844	0.066691	-0.0636185	-0.00297416	0.0083841	0.026426
Human Rhinovirus_GSE11348_Nasal epithelium_383	0.0533192	0.0734291	-0.0995976	-0.0934146	0.0530412	-0.0126881	0.00419972	-0.0445456	-0.0863236	-0.0325308	0.0568819	0.0652522	0.0788189	0.0895384	0.0202896	0.0263298	0.0158316	0.0617942	-0.0924433	0.0343552	0.135431	0.0218267	-0.027693	0.0467577	-0.0398071	-0.0523102	0.0643582	-0.00883212	0.0546028	0.00928415	-0.0312872	0.108358	0.0339133	0.0641912	0.00355465	-0.0220743	0.0935932	0.0830872	-0.050709	0.0307572	0.136154	0.074782	0.067245	0.0781225	-0.0400243	-0.0305704	0.0628606	0.0968623	-0.0618991
Human Rhinovirus_GSE11348_Nasal epithelium_384	-0.0702176	-0.0456378	0.0586745	-0.0324868	-0.0473602	-0.0414477	0.0075894	-0.0481208	0.0152728	-0.00712817	-0.0457696	-0.0246641	-0.0286305	-0.0518726	-0.069309	-0.0556337	0.00819889	-0.0193211	-0.0198497	0.0214137	0.0123524	0.0404071	-0.0121261	-0.0553557	0.0164305	0.0168903	0.0351626	-0.0377877	-0.0503889	-0.052816	-0.0326645	0.00477012	-0.0457715	-0.0600079	0.0146473	0.00237302	-0.0812651	-0.0588887	-0.0110871	-0.0327904	-0.0536537	-0.0128072	-0.0441395	-0.0207559	-0.0527815	-0.0352672	-0.0597302	-0.0387229	-0.0537849
Human Rhinovirus_GSE11348_Nasal epithelium_385	-0.0487148	-0.0241057	0.0561388	-0.0275048	-0.0511295	-0.0387309	0.0362664	-0.00465123	-0.0369639	0.047397	-0.0467467	-0.0647162	-0.0206227	0.00920089	0.000186564	-0.0217975	0.0015223	0.012492	-0.00982182	0.0340789	0.0395145	0.0273733	0.0277757	-0.0348694	0.0267118	-0.0334208	0.0576107	-0.0608239	-0.0346239	-0.030751	0.0139206	-0.00201264	-0.00505157	-0.0110602	0.0219474	-0.0271743	-0.0519943	-0.0174733	0.00878311	0.00214466	-0.00149223	-0.0202306	-0.0230088	0.0124634	-0.0238018	-0.105199	-0.0481601	-0.0521679	-0.0515368
Human Rhinovirus_GSE11348_Nasal epithelium_386	-0.00354638	0.108831	-0.107967	-0.0295145	0.0667516	0.08987	0.0787058	0.0735994	0.0190259	0.037136	0.0178229	0.000871525	0.0791651	-0.0289606	0.232716	0.173414	-0.0146953	0.0396482	0.0291108	0.0569885	0.0920979	0.014745	-0.0293292	0.0929779	0.098997	0.0179451	0.0994831	0.0382154	0.0534454	0.142615	0.038429	0.0222668	0.0906467	0.119219	-0.00517678	0.0455319	0.108241	0.13878	0.0881713	0.0561577	0.161486	-0.00150476	0.0581397	-0.0112062	0.0038329	-0.0688994	0.152436	0.0535154	0.00967766
Human Rhinovirus_GSE11348_Nasal epithelium_387	0.0404376	-0.0510782	0.0255569	-0.0409357	-0.0190407	-0.050469	-0.101578	-0.0940623	-0.0380198	-0.0687236	-0.0248138	-0.010609	-0.0686138	0.0380744	-0.181752	-0.0900517	0.00853069	-0.0556433	-0.0439206	0.0153722	-0.0274076	-0.0712909	-0.0432207	0.0151891	-0.121175	-0.0676715	0.0491297	-0.0854367	-0.0285919	-0.0908429	-0.0216864	0.0136973	-0.0391388	-0.0941978	-0.00625239	-0.0691371	-0.023068	-0.0982113	-0.100125	-0.0486168	-0.0924163	-0.018997	0.00867464	0.0281673	-0.00353749	0.00301498	-0.0526307	-0.00277219	0.0200102
Human Rhinovirus_GSE11348_Nasal epithelium_388	-0.0417936	-0.0500334	0.071651	0.0189028	-0.0558749	-0.0360698	0.00497375	0.0037464	0.033813	-0.00193501	-0.0572119	-0.0224463	-0.0274502	0.00624405	-0.0434132	-0.0254582	-0.00788997	-0.0298954	-0.0228678	-0.0194562	-0.0508376	0.00313356	-0.0168153	0.00705105	0.00354845	0.0370908	0.0150352	-0.0469962	-0.0629181	-0.0207591	0.0249198	-0.046684	-0.0547942	-0.0817236	-0.00534754	-0.0224296	-0.0836794	-0.0822556	-0.0123558	-0.0415436	-0.0824175	-0.00461123	-0.071794	-0.0100969	0.0162778	-0.0104498	-0.0277271	-0.0792879	-0.0106678
Human Rhinovirus_GSE11348_Nasal epithelium_389	-0.0216669	0.0172083	0.00368606	0.0294776	-0.00336616	-0.000968233	0.058152	0.0275263	0.00781362	0.0323832	-0.0548976	-0.0230077	0.0180601	-0.0628034	0.0454624	0.0600622	-0.0376358	-0.0640155	-0.0241949	0.00634044	0.0034515	0.0612187	-0.0353313	0.0200076	-0.0048712	0.0482431	0.0616052	0.013659	-0.0418278	0.046188	0.0511791	-0.0903371	-0.00672178	-0.031612	0.00172313	0.012805	-0.0171199	0.0230241	0.0466721	0.0258307	-0.0415376	-0.0554886	-0.0357837	-0.0689263	0.0119217	-0.0409996	0.0166307	-0.00361398	0.0222643
Human Rhinovirus_GSE11348_Nasal epithelium_390	0.0545269	0.00231565	0.00758428	0.0404327	0.0110358	-0.00204982	-0.0356307	0.00620512	-0.0152689	-0.0441669	-0.0226178	0.0411332	-0.0232967	-0.0263985	-0.0615661	-0.036104	0.0182848	-0.0713166	-0.00575543	0.0216383	-0.000432669	0.0328453	-0.00931551	-0.0731408	-0.082622	0.0120796	0.104418	0.0335106	-0.0248913	-0.0177814	-0.00886291	-0.00785131	-0.0203728	-0.0218844	-0.0297454	-0.00241896	-0.00198891	0.0134224	0.0113758	-0.0111578	-0.107519	-0.0141875	0.0156909	-0.0174968	0.0526309	0.0527677	-0.00567361	0.0652257	-0.0350651
Human Rhinovirus_GSE11348_Nasal epithelium_391	0.0118659	0.0119985	-0.027921	0.00557697	0.049808	0.00321667	0.0116518	-0.0194013	-0.0159533	0.0139163	0.023331	0.0276052	0.0246683	-0.0505814	-0.0355475	-0.0525131	0.0378251	-0.0715435	0.00734477	0.00397327	0.0406808	0.0694089	0.0203782	-0.0634481	-0.0543207	0.0139538	0.110249	0.000124875	0.0373415	-0.00594597	-0.0595898	0.0177221	0.0343464	0.0555996	-0.00275608	0.0495365	0.00756727	0.0571315	0.00377318	0.0277708	-0.0514226	-0.020738	0.0406131	-0.0167044	0.00678272	0.0395962	-0.0400373	0.0968516	-0.00791296
Human Rhinovirus_GSE11348_Nasal epithelium_392	0.100961	0.074254	-0.0787766	0.0418866	0.0802949	0.00138383	-0.0501503	-0.0166592	-0.0863673	-0.0683726	-0.0108336	0.107101	0.0371949	0.0235066	-0.0608857	0.0324473	0.071831	-0.0557255	-0.0486696	0.0346735	0.0575965	0.0574176	-0.0332516	-0.0245709	-0.16211	-0.00628436	0.114555	0.0477495	-7.63533e-05	-0.00751488	0.00589598	0.00976213	0.0150204	-0.00773813	-0.0354398	-0.0419174	0.0642851	0.0728676	-0.0198986	-0.0169392	-0.0634797	0.0193923	0.0169696	0.0316102	0.110752	0.0792793	0.0892492	0.093396	-0.0424904
Human Rhinovirus_GSE11348_Nasal epithelium_393	-0.0354745	-0.0104699	0.0298565	0.0756461	-0.0172812	-0.0013371	0.0290603	0.030977	0.0199662	0.019786	-0.0514247	0.00248535	-0.0268817	-0.085364	-0.00055329	-0.0121351	-0.00280431	-0.0857793	0.0146379	-0.0104858	-0.0159258	0.0969965	0.00188601	-0.0682871	-0.0222173	0.0797326	0.0608438	0.0326665	-0.0467514	0.0156724	0.011239	-0.104417	0.00557655	-0.0270752	-0.0155948	0.0442294	-0.0490386	-0.00473302	0.0822995	0.0165414	-0.13751	-0.0588594	-0.0335938	-0.0774581	0.049236	0.0268592	-0.0276927	0.0184804	-0.0184627
Human Rhinovirus_GSE11348_Nasal epithelium_394	-0.00564728	0.103867	-0.12431	-0.0496715	0.101064	0.165345	0.130863	0.15139	0.113768	0.0627171	0.0768743	0.00943786	0.107494	-0.0405513	0.362738	0.218967	-0.013073	0.057069	0.110485	0.0422412	0.069317	0.00762432	-0.00336479	0.111615	0.163338	0.0520694	0.117183	0.0870998	0.0741905	0.218187	0.0552271	0.0427493	0.144119	0.165269	-0.0146147	0.119614	0.123798	0.148413	0.129638	0.0755919	0.189111	0.0348488	0.116242	-0.010925	0.00894965	-0.0440785	0.23485	0.0640008	0.00947241
Human Rhinovirus_GSE11348_Nasal epithelium_395	-0.0286363	-0.0675945	0.0703708	0.00202752	-0.0557915	-0.0396908	0.01624	-0.0401377	-0.00120672	0.0201383	-0.0579382	-0.0110617	-0.0437425	-0.0252791	-0.0680853	-0.0812197	-0.00712701	-0.0704808	-0.052282	-0.0208831	-0.0261989	0.0728088	-0.0135859	-0.0540398	-0.0294281	0.0189145	-0.0172373	-0.0466447	-0.0425598	-0.0545537	0.00841018	-0.0728857	-0.0705739	-0.0881308	0.0108234	-0.0424429	-0.0854383	-0.0800327	-0.00981071	-0.0270437	-0.11306	-0.0531744	-0.0625801	-0.0212644	-0.0255392	-0.00463305	-0.0705672	-0.0454379	-0.00617982
Human Rhinovirus_GSE11348_Nasal epithelium_396	0.000607464	0.0310028	-0.04578	-0.0221864	0.0224663	0.0454588	0.0392074	0.0316353	0.019033	0.0269177	0.0120648	0.0119687	0.0554633	-0.00362859	0.130834	0.0565977	0.00395798	0.0253191	0.0106642	0.0109362	0.026171	0.0562417	-0.0334366	0.0357471	0.0525951	0.0490003	0.0205868	0.0453136	0.0292182	0.0637652	0.0319098	-0.0194856	0.0202661	0.0353637	0.0073635	0.0104735	0.0401674	0.0232413	0.0215049	0.041098	0.062538	0.00131983	-0.0279756	0.00931985	-0.0168853	-0.0258094	0.0701825	0.00848948	0.0172394
Human Rhinovirus_GSE11348_Nasal epithelium_397	-0.0513569	-0.0451607	0.0745274	0.0428634	-0.0772286	-0.0443095	0.0150902	0.00497212	-0.0132211	0.11341	-0.0155283	-0.0501519	-0.0232453	0.00558825	-0.0345447	-0.086252	-0.000357381	-0.0431599	0.00086467	-0.0384006	-0.0520694	0.044431	0.0039451	-0.104297	0.0144928	-0.0216754	0.0482493	-0.027976	-0.0221874	-0.0498864	0.0179271	-0.0756093	-0.04804	-0.0167614	0.041203	-0.0370747	-0.0793206	-0.0426502	0.0389016	0.0345269	-0.0525612	-0.0429463	-0.0577913	0.0433623	-0.0104979	-0.0616828	-0.128771	-0.102008	0.0123055
Human Rhinovirus_GSE11348_Nasal epithelium_398	0.0542802	0.0368875	-0.0472436	-0.0915277	0.0541615	-0.0213632	-0.03025	-0.113361	-0.0717247	-0.033106	0.0603992	0.0206701	0.0209708	0.060766	-0.0442074	-0.021856	0.0199989	0.0325402	-0.0589303	0.0339285	0.102342	0.0232091	-0.0252014	0.0652626	-0.0609306	-0.0564976	0.10791	-0.0430761	0.0269027	-0.0333739	-0.0280509	0.0780545	0.0189606	2.45329e-05	0.0165708	-0.024324	0.0587659	0.0103965	-0.0944639	0.00789176	0.102007	0.00916871	0.0448944	0.0657281	-0.0786105	-0.0312135	0.0178281	0.0645001	-0.0295309
Human Rhinovirus_GSE11348_Nasal epithelium_399	0.0777841	0.112835	-0.164412	-0.043898	0.106925	0.115466	0.0409481	0.0656603	0.0284862	-0.0139084	0.117999	0.0480023	0.0863455	0.0230722	0.269042	0.196375	0.0339421	0.143461	0.0548697	0.0421377	0.109764	0.0507557	-0.0268435	0.114099	0.103174	0.0499736	0.0250872	0.056365	0.11652	0.14166	0.0357733	0.0639205	0.116184	0.115849	0.00141074	0.0719898	0.166525	0.137796	0.0241749	0.0729998	0.229629	0.0168807	0.0918308	0.0432978	-0.0248606	-0.00321265	0.195644	0.114998	-0.00698409
Human Rhinovirus_GSE11348_Nasal epithelium_400	-0.0406511	0.0820948	-0.0739301	0.00137357	0.0418034	0.141061	0.118698	0.156992	0.112951	0.0910344	0.0172493	-0.0185837	0.101643	-0.038943	0.336782	0.196664	-0.0396602	0.0268996	0.104803	0.024732	0.0291869	-0.00393576	-0.00136133	0.0817708	0.16537	0.0644008	0.0944811	0.0848131	0.0600665	0.191336	0.071813	-0.00211378	0.104847	0.124949	-0.00195008	0.0898374	0.0662546	0.119998	0.151806	0.0883148	0.133354	0.019853	0.0340166	-0.0360433	0.0499582	-0.0478768	0.18507	0.00247249	0.0289727
Human Rhinovirus_GSE11348_Nasal epithelium_401	0.0617618	0.129344	-0.15516	-0.0292278	0.127897	0.121629	0.0889325	0.0712059	0.0383362	-0.0141449	0.0725001	0.0446817	0.118961	-0.0184726	0.25255	0.191564	0.0108327	0.062506	0.056235	0.0361325	0.0960807	0.0145785	-0.0250171	0.136417	0.0617116	0.042619	0.0724652	0.0597263	0.0827773	0.18101	0.0387059	0.0550109	0.1387	0.118281	-0.0352306	0.0670077	0.160122	0.144043	0.05157	0.0435095	0.169787	0.0410372	0.0890486	-0.0213075	0.0212527	0.0145315	0.219035	0.120613	0.00847828
Human Rhinovirus_GSE11348_Nasal epithelium_402	0.028107	0.0794786	-0.0830173	0.0569077	0.0493203	0.102761	0.0533036	0.106254	0.0615813	0.00214233	0.0356125	0.0133371	0.0937797	-0.052519	0.232352	0.135882	0.00327505	0.0305938	0.0884983	0.0126116	0.0256296	0.0857204	-0.00244305	0.0544514	0.0864929	0.100439	0.0838884	0.0934561	0.0385572	0.17212	0.0575447	-0.0225446	0.0838521	0.0730801	-0.0181887	0.0702227	0.0714566	0.100014	0.114619	0.0673305	0.0546923	0.0039997	0.0181143	-0.0337955	0.0639436	0.0253133	0.157923	0.0693616	0.0147051
Human Rhinovirus_GSE11348_Nasal epithelium_403	0.0320638	0.0713817	-0.0838035	-0.00776784	0.064349	0.0819085	0.0178815	0.0503175	0.0610381	-0.0207112	0.054657	0.0203381	0.0657951	-0.0166443	0.213345	0.134888	0.00729831	0.0668186	0.0532374	0.0328556	0.0421021	0.0502956	-0.0138608	0.0783704	0.088351	0.0779119	0.0777395	0.0711716	0.0510306	0.130713	0.0280967	0.0140884	0.0904366	0.0635776	-0.00891487	0.0516162	0.087173	0.0785891	0.0351822	0.0363363	0.113103	0.00811547	0.0218309	-0.00727412	-0.015584	0.0213631	0.169272	0.0645818	-0.00301965
Human Rhinovirus_GSE11348_Nasal epithelium_404	0.0654975	0.0129545	-0.0624876	-0.00928667	0.0738917	0.0127769	-0.0568637	-0.0394558	-0.0301553	-0.0579533	0.0342519	0.0597721	-0.0138374	0.00943705	-0.0475352	-0.00656693	0.050633	-0.0434185	0.00581038	-0.0118445	0.0158753	-0.0368519	-0.0194199	0.0275448	-0.0730047	-0.0171274	0.256604	-0.00636259	0.0644992	-0.0118792	-0.0393382	0.0166084	0.0448529	0.00561901	-0.0171905	0.00109274	0.05707	0.0186431	-0.0584542	-0.00598128	-0.0129262	-0.0188688	0.0551981	0.000271876	0.0460107	0.0817819	0.0367804	0.0920294	0.0203425
Human Rhinovirus_GSE11348_Nasal epithelium_405	-0.115346	-0.00203132	0.0583342	0.0264291	-0.0600927	0.0656551	0.0989549	0.0909801	0.107409	0.0989809	-0.0635103	-0.038585	0.0191275	-0.115392	0.136522	0.0443339	-0.0402272	-0.0591893	0.0749257	-0.00892767	-0.0467998	0.0120924	-0.0327565	-0.030535	0.111311	0.0553207	0.0622491	0.0610187	-0.0182861	0.0739685	0.0815706	-0.056023	0.0301434	0.0137877	0.0219502	0.0323539	-0.0580808	-0.00820786	0.140397	0.0179366	-0.042653	-0.0102485	-0.0246955	-0.0729062	0.0163055	-0.0770013	0.00452082	-0.121161	0.0104168
Human Rhinovirus_GSE11348_Nasal epithelium_406	-0.000260237	0.112352	-0.13554	-0.083965	0.0969999	0.10349	0.0754666	0.0593559	0.0204381	-0.00511892	0.0536316	0.00376068	0.0941167	-0.012319	0.253989	0.193177	-0.0364147	0.0799844	0.0300459	0.0826729	0.140536	0.0118668	-0.013693	0.103147	0.0887002	0.0165505	0.124555	0.0501805	0.0714325	0.17068	0.015488	0.0827718	0.141795	0.142139	-0.0046149	0.0546901	0.120463	0.146299	0.0582415	0.0782634	0.200259	0.0413505	0.0991888	-0.00156687	-0.0420457	-0.078414	0.189679	0.104009	-0.0244912
Human Rhinovirus_GSE11348_Nasal epithelium_407	-0.0341166	0.00536551	0.0423088	0.0155521	-0.0564437	-0.00144402	0.0245889	-0.00518013	0.0335754	0.035102	-0.0266464	-0.0189279	0.003878	-0.0342033	0.011381	-0.00194502	-0.0426666	-0.00950331	-0.0159058	-0.00828111	-0.0541567	-0.0641778	-0.0355369	-0.00275527	0.0288973	-0.0276647	0.125407	-0.0394661	-0.0385405	-0.00564726	0.0414121	0.00834103	-0.0475521	-0.0158323	0.0229743	-0.0313303	-0.0153883	-0.0270426	0.047788	0.00109371	0.0178045	0.0223288	-0.0397562	0.00148819	-0.00382719	-0.0627711	-0.0425427	-0.0728569	0.0166618
Human Rhinovirus_GSE11348_Nasal epithelium_408	0.0318244	-0.0160478	0.0250305	0.0468861	-0.0389038	-0.0218495	-0.0152137	-0.00159604	0.0111678	0.025733	-0.0566877	-0.0253701	-0.037864	-0.0338482	-0.0343056	0.0450581	-0.0402769	-0.0812938	-0.0140363	-0.0129395	-0.0439782	-0.0438343	-0.0174773	0.0171876	-0.0218497	-0.0344219	0.0918719	-0.0295477	-0.0385651	-0.0434182	0.0343064	-0.0487968	-0.029397	-0.0643388	-0.00819074	-0.0367775	-0.0187158	-0.0190236	0.0193154	-0.0305533	-0.0547756	-0.0611835	-0.0352163	-0.0428714	0.043187	-0.012303	-0.0388051	-0.0333806	0.0648193
Human Rhinovirus_GSE11348_Nasal epithelium_409	0.0591634	0.0303181	-0.0318658	-0.0206326	0.0191634	-0.0342765	-0.0762781	-0.0425558	-0.0881477	-0.0294352	0.049692	0.00651736	-0.00150552	0.1203	-0.0387241	0.0129446	0.0193332	0.093589	-0.0503288	0.0120318	0.0677519	-0.0294011	0.00351109	0.0543065	-0.0390363	-0.0516995	0.159403	-0.0370696	0.00871518	-0.0274155	-0.00856745	0.0354091	0.00186875	-0.00253194	0.00122109	-0.0566812	0.0462124	0.00511897	-0.0787665	0.0109583	0.0861995	0.029942	0.0220107	0.100533	-0.0197731	-0.0155476	0.0127673	0.00267443	-0.0125868
Lymphocytic Choriomeningitis Virus_GSE12254_Liver cells_410	-0.103124	-0.0224957	0.194373	0.199577	-0.0863051	0.0496211	0.0661801	0.102568	0.098581	0.120299	-0.106869	-0.0799581	-0.0481066	-0.0874046	0.0661419	0.0369656	-0.0709497	-0.0241972	0.141902	0.00565885	-0.0300998	0.042812	0.0478881	-0.0861095	0.147459	0.065807	-0.0571823	0.101753	-0.0700486	-0.00500785	0.549638	-0.172217	0.029359	-0.0766563	0.0139034	0.105217	-0.122886	0.000282002	0.234998	0.00889289	-0.110917	-0.119593	-0.0552975	-0.0721207	-0.00320662	-0.0675963	-0.11137	-0.122744	0.017802
Lymphocytic Choriomeningitis Virus_GSE12254_Liver cells_411	-0.103259	-0.0641959	0.231559	0.257284	-0.13855	0.0308292	0.0883123	0.147922	0.132218	0.216025	-0.0816436	-0.112426	-0.0613259	-0.054518	0.0818146	-0.0146311	-0.0903332	-0.0956032	0.146714	-0.0335273	-0.111769	0.0350487	0.0778076	-0.130034	0.185297	0.0933429	-0.0743673	0.0941487	-0.10076	0.0152856	0.432736	-0.256803	-0.0424153	-0.0453537	0.00950321	0.0851774	-0.151002	-0.032447	0.292193	0.0370539	-0.137369	-0.145986	-0.0986415	-0.0444333	0.00234964	-0.0811472	-0.186316	-0.200356	0.0443302
Lymphocytic Choriomeningitis Virus_GSE12254_Liver cells_412	-0.123147	-0.0518238	0.199256	0.122132	-0.116399	0.0265834	0.0932487	0.10485	0.132114	0.185006	-0.092207	-0.111465	-0.0329688	-0.0363245	0.128334	0.0345224	-0.0677153	0.0249481	0.140197	-0.0178255	-0.0487	0.0414622	0.0535127	-0.0627946	0.213447	0.0452551	-0.0573888	0.0533292	-0.052916	0.00827015	0.481402	-0.145513	-0.026244	-0.0383979	0.0261571	0.0845225	-0.160332	-0.0248317	0.228394	0.0131699	-0.0326706	-0.108317	-0.0894779	-0.0239878	-0.0504871	-0.131443	-0.11042	-0.180753	0.0112477
Herpesvirus 4, Human_GSE12452_Nasopharynx_413	-0.0467603	-0.067154	0.12043	0.156782	-0.111796	-0.0157314	0.030221	0.0387968	0.101314	0.105453	-0.0968496	-0.0857339	-0.059524	-0.110073	-0.0608537	-0.077186	-0.00184979	-0.126154	0.0921166	-0.0186446	-0.10017	0.183763	0.0491792	-0.118502	0.0295593	0.285798	-0.0884251	0.0797466	-0.0608757	0.0360556	0.0454372	-0.257135	-0.032641	-0.0913696	0.000511507	0.0762779	-0.158576	-0.0668142	0.139078	0.0680872	-0.233011	-0.114072	-0.153977	-0.127171	-0.00728515	0.00360605	-0.1474	-0.10128	0.0211324
Herpesvirus 4, Human_GSE12452_Nasopharynx_414	-0.00510983	-0.0554449	0.104705	-0.00907576	-0.094984	-0.0747432	-0.0763641	-0.0600141	-0.0181751	-0.0645532	0.0699462	-0.0182983	-0.0846045	0.15361	0.0165062	0.0532512	0.0520791	0.320902	-0.0359816	-0.0368275	0.00306319	0.142981	0.0439164	-0.0190404	0.137202	0.0730207	-0.0185135	-0.0207508	-0.0365024	-0.131022	0.0128624	-0.0375228	-0.0676801	-0.0434844	0.0336541	-0.0317483	-0.105777	-0.0599988	-0.131413	-0.0758898	0.180604	-0.0214867	-0.0383223	0.144243	-0.147924	-0.0041288	-0.0250219	-0.0675693	-0.045314
Herpesvirus 4, Human_GSE12452_Nasopharynx_415	-0.137024	0.014465	0.0530062	-0.0357317	-0.0517599	0.027319	0.166794	-0.00521031	0.112758	0.0294241	-0.123047	-0.0256649	0.0341608	-0.100572	0.0693338	-0.0658917	-0.0820977	-0.0776238	-0.00714109	0.0709205	0.032348	0.15284	-0.00418467	-0.0306059	0.0783993	0.0897026	0.00893454	0.0590016	-0.0712323	0.0852658	0.0902763	0.0568207	0.0237128	-0.0226325	-0.0030391	0.0473424	-0.0636993	-0.0360427	0.131296	0.00575878	-0.0526886	0.0931835	-0.0338556	-0.0832337	-0.06976	-0.103898	0.0235062	-0.101925	-0.073091
Herpesvirus 4, Human_GSE12452_Nasopharynx_416	-0.015813	0.041543	0.0199996	0.00256075	-0.0289675	-0.00180799	0.056488	-0.019853	-0.025938	0.0411797	-0.0297704	-0.0198782	0.0823453	0.0263189	0.0113599	-0.00541288	-0.00855977	0.0423518	-0.074526	0.0306308	0.0665582	0.152968	0.033423	-0.0232801	-0.0200219	-0.125795	0.109045	-0.00884245	0.0304529	-0.0279899	0.0061935	0.143456	0.0328146	0.0239473	0.00886078	-0.0600609	-0.0375693	0.0547968	0.0472247	0.0299271	0.0581682	0.0929591	-0.0370021	0.0198461	-0.0212463	-0.0985275	0.0211754	-0.0348811	-0.0603406
Herpesvirus 4, Human_GSE12452_Nasopharynx_417	-0.0694493	-0.0739221	0.158668	0.163883	-0.0934406	0.0485475	0.0629405	0.0605576	0.160552	0.127758	-0.0781242	-0.0910325	-0.0498403	-0.129264	0.0510297	-0.0423602	0.00615892	-0.110077	0.118203	-0.0185605	-0.0892497	0.225092	0.0642897	-0.101347	0.0761049	0.285266	-0.0390995	0.101554	-0.0745002	0.0774108	0.0581978	-0.23216	-0.0203732	-0.0790897	0.0236858	0.108911	-0.169528	-0.0717573	0.199328	0.0505151	-0.203546	-0.107291	-0.171118	-0.10905	0.0029055	-0.0500566	-0.083012	-0.113779	0.00568426
Herpesvirus 4, Human_GSE12452_Nasopharynx_418	0.0149999	0.057226	-0.119504	-0.0305081	0.0619479	0.072302	0.0287199	0.0246161	0.0269532	-0.100933	0.00996606	0.0459278	0.0931447	-0.0553827	0.0863276	0.0615879	0.0217009	0.0118556	0.012262	0.0721995	0.0706968	0.2103	-0.0219922	0.0601352	-0.0254091	0.124328	0.0642117	0.0713931	0.0263728	0.126748	-0.0236403	0.137222	0.0990791	0.0130357	-0.0118275	0.0270767	0.0540724	0.0537257	0.0706599	0.0538962	-0.00159264	0.0984908	-0.00784044	-0.0825321	0.0152087	0.0460547	0.18701	0.105688	-0.0722202
Herpesvirus 4, Human_GSE12452_Nasopharynx_419	-0.105624	-0.0613915	0.194314	0.199837	-0.125505	0.0615269	0.104444	0.127362	0.156778	0.143455	-0.115817	-0.13855	-0.0560334	-0.156909	0.0897951	0.0399014	-0.0479026	-0.0670608	0.0988051	0.0371859	-0.049641	0.154536	0.0798614	-0.0969102	0.135993	0.257082	-0.0317647	0.0895866	-0.112379	0.0818713	0.101645	-0.241706	-0.0159361	-0.0931616	-0.00643766	0.107105	-0.174234	-0.045634	0.234749	0.0414515	-0.207163	-0.118176	-0.136041	-0.137738	-0.00713074	-0.0996073	-0.096769	-0.157001	-0.0311576
Herpesvirus 4, Human_GSE12452_Nasopharynx_420	-0.0629212	0.0263829	0.000843265	0.116759	-0.00835871	0.0570808	0.055948	0.0482103	0.0717236	0.0641059	-0.120793	-0.0650218	-0.018201	-0.146489	0.0449399	-0.00196498	-0.0128466	-0.149948	0.107048	0.0266245	-0.0449384	0.200989	0.0327269	-0.0543976	0.04347	0.208096	-0.021032	0.0873123	-0.0183063	0.108907	0.0424465	-0.142706	0.0568318	-0.0328475	-0.0134909	0.081251	-0.0343873	0.0126006	0.187244	0.0618965	-0.188046	-0.0621406	-0.0420735	-0.152901	0.0578099	0.0126426	-0.0193816	-0.0102978	0.0174809
Herpesvirus 4, Human_GSE12452_Nasopharynx_421	-0.0571381	0.0603806	-0.00926303	-0.013575	-0.0196692	0.016538	0.0674004	-0.0211155	0.00314617	0.0378806	-0.124341	-0.00955403	0.0687024	-0.0284966	0.00259384	-0.0425502	-0.0195724	-0.142513	-0.0444133	0.0490355	0.049766	0.189982	0.00474289	-0.0189298	-0.0686088	-0.00755722	0.130997	0.0563123	-0.0171481	0.0405616	0.0280305	0.097195	0.0569308	-0.00146348	-0.0104875	-0.0521179	-0.0400449	0.0423497	0.106663	0.0343519	-0.069354	0.123149	-0.0497343	-0.0535671	0.0627273	-0.0828345	0.0930862	-0.0260304	-0.0451395
Herpesvirus 4, Human_GSE12452_Nasopharynx_422	-0.0558477	-0.0845789	0.122816	0.105001	-0.106397	0.0238428	0.0206036	0.0999967	0.127107	0.0586197	-0.0174125	-0.107789	-0.0864683	-0.0842807	0.143648	0.126917	-0.00493815	0.15651	0.123219	-0.0284535	-0.0463736	0.173718	0.0716721	-0.0800188	0.191616	0.213762	-0.0631853	0.0642621	-0.0230867	0.0377151	0.0492066	-0.224211	-0.0194705	-0.0141797	0.0277983	0.0963529	-0.129807	-0.0162127	0.105113	0.0139381	-0.0193502	-0.161238	-0.0726658	-0.0627183	-0.0884254	-0.0358499	-0.0821533	-0.0803998	0.00292181
Herpesvirus 4, Human_GSE12452_Nasopharynx_423	-0.0513908	-0.0545938	0.119547	0.122133	-0.0887158	0.00280546	-0.00505415	0.0545734	0.0416907	0.0135655	-0.128095	-0.0806623	-0.106662	-0.146248	-0.0165586	0.0413378	0.0112913	-0.0515853	0.122291	0.0306005	-0.0323818	0.157433	0.0285152	-0.104143	0.0532095	0.316901	-0.110721	0.0793794	-0.0627317	-0.00605047	0.0384133	-0.325545	-0.00556528	-0.106754	0.00143376	0.09458	-0.110262	-0.0403797	0.0783426	0.0207722	-0.212655	-0.185402	-0.0905657	-0.137915	-0.0289909	0.0231791	-0.103878	-0.0132681	0.0124935
Herpesvirus 4, Human_GSE12452_Nasopharynx_424	-0.0687914	-0.0842818	0.187699	0.050597	-0.162244	-0.0758016	0.0374106	-0.0422906	0.0710148	0.0975779	0.00774235	-0.0522129	-0.0467787	0.106046	0.0199523	-0.0724276	-0.0337897	0.170873	-0.0746469	-0.0498719	-0.0330071	0.194654	0.0963379	-0.0966061	0.148928	0.0385544	0.00622326	-0.00859519	-0.0496199	-0.115442	0.0390688	-0.0184809	-0.103268	-0.0233591	0.0831491	-0.040355	-0.218253	-0.0612553	0.00833446	-0.0103665	0.102488	0.0189583	-0.155711	0.0827386	-0.15922	-0.090928	-0.111902	-0.212753	-0.0523734
Herpesvirus 4, Human_GSE12452_Nasopharynx_425	-0.0334816	0.0527455	-0.105336	-0.102336	0.00617278	0.0187851	0.0839988	-0.0335207	0.0717383	-0.0729992	-0.0430758	0.0144068	0.0768953	-0.0209491	0.046854	-0.0177525	-0.0359545	0.0029893	-0.0643741	0.0532322	0.0487787	0.208322	-0.0230734	0.0701205	-0.00994891	0.0624284	0.0533575	0.0141765	-8.12908e-05	0.0905255	0.0362387	0.205801	0.0465731	0.00922156	-0.0209513	-0.0110047	0.0291849	0.00832956	0.0528313	0.0260722	0.0646163	0.170571	0.00758892	-0.034295	-0.0498405	-0.0417217	0.113193	0.00315269	-0.0629781
Herpesvirus 4, Human_GSE12452_Nasopharynx_426	0.0777925	0.0504418	-0.0227654	0.0220029	-0.00546335	-0.0229914	-0.0468973	-0.0622447	-0.0703568	-0.0249131	0.00806421	0.00838468	0.0476864	0.0266011	-0.0274242	0.0205814	0.0444697	0.0786701	-0.0528942	0.0238188	0.0950751	0.265125	0.0076498	0.00769216	-0.060235	0.0141883	0.0657418	0.00331024	0.0649981	-0.0573204	-0.0316579	0.0823101	0.0489441	0.00112453	0.00838726	-0.0609825	-0.0158393	0.0542791	-0.0196851	0.0265051	0.0553337	0.0425005	-0.0121418	-0.000639504	-0.00352345	-0.000895237	0.0564917	0.0637774	-0.0357384
Herpesvirus 4, Human_GSE12452_Nasopharynx_427	-0.0622753	-0.0823677	0.164775	0.105422	-0.131857	0.0107053	0.0608754	0.0432392	0.154132	0.166102	-0.0128835	-0.0866448	-0.0283668	-0.00297767	0.0895609	-0.042895	-0.000540108	0.065792	0.0738089	-0.0611677	-0.0666526	0.24872	0.104208	-0.128627	0.156148	0.212717	-0.0564789	0.0719532	-0.0206439	0.00098625	0.0448411	-0.170155	-0.0503592	0.00286501	0.0527416	0.0691217	-0.180823	-0.0255715	0.111586	0.0668681	0.0096933	-0.0777774	-0.141951	0.0159852	-0.0977899	-0.0775342	-0.117554	-0.153927	0.0134425
Herpesvirus 4, Human_GSE12452_Nasopharynx_428	-0.090298	0.0194037	0.0613688	0.0383606	-0.0511784	0.0271752	0.11339	0.0233119	0.0940955	0.100171	-0.0795056	-0.0118256	0.0539186	-0.0677356	0.0683847	-0.0405134	-0.0328254	-0.0674284	-0.0184954	0.0326554	0.0129357	0.212894	0.0438917	-0.0666548	0.050094	0.0578853	0.0741409	0.0577011	-0.0110797	0.0586922	0.0415538	0.0527104	0.018486	-0.000354149	0.011939	0.0324963	-0.0898713	0.0135036	0.156125	0.0615414	-0.0505246	0.0636386	-0.0827114	-0.0849695	0.0138645	-0.0741664	0.00407791	-0.0867548	-0.0625659
Herpesvirus 4, Human_GSE12452_Nasopharynx_429	-0.0412082	-0.0795167	0.225198	0.288079	-0.142297	0.0393264	0.0714346	0.12606	0.132579	0.234547	-0.0353096	-0.11747	-0.062599	-0.108363	0.0556558	-0.0265085	-0.0194885	-0.060915	0.107298	-0.054392	-0.110568	0.177711	0.109827	-0.169426	0.123613	0.277373	-0.0748088	0.0981728	-0.0663281	0.0342123	0.0915907	-0.325478	-0.0457274	-0.0892869	0.0138851	0.100017	-0.189615	-0.0490827	0.237308	0.081408	-0.202756	-0.174063	-0.178178	-0.0709008	0.0092894	-0.0693393	-0.210784	-0.204633	0.0206961
Herpesvirus 4, Human_GSE12452_Nasopharynx_430	0.0235991	0.0952983	-0.126419	0.0565031	0.0991145	0.0351252	0.0068504	-0.0637602	-0.0744522	-0.0848444	-0.051128	0.0600749	0.0532044	-0.10714	-0.0533679	-0.0385515	0.0434031	-0.165791	-0.00123201	0.0423488	0.0252271	0.268189	-0.0193366	-0.000510466	-0.139805	0.155525	0.0183822	0.0734437	0.0415677	0.0385882	-0.0147407	0.0402121	0.0801149	-0.0237596	-0.0279576	0.0132722	0.0742722	0.066733	0.039525	0.0215579	-0.124329	0.0521719	-0.00556019	-0.123145	0.0717797	0.101695	0.0933967	0.142721	-0.0227122
Herpesvirus 4, Human_GSE12452_Nasopharynx_431	-0.124397	-0.00617135	0.0964787	-0.0177844	-0.0957699	-0.0195034	0.116078	-0.0332174	0.0330898	0.0178956	-0.103911	-0.0256066	0.0270199	-0.0221868	0.00988438	-0.0944518	-0.0597313	-0.0286999	-0.0601643	0.0450638	0.0344777	0.232844	0.0111576	-0.111946	0.0414915	0.0760068	0.0318043	0.0403235	-0.0443973	-0.0226973	0.0372824	0.0434459	-0.0137826	0.00846106	0.0217415	-0.00877077	-0.124095	-0.00538393	0.0647161	0.0094246	-0.00575052	0.0919029	-0.0740445	-0.0155089	-0.0883101	-0.10066	-0.0334009	-0.0852412	-0.0804015
Herpesvirus 4, Human_GSE12452_Nasopharynx_432	-0.122196	-0.105114	0.214674	0.0834269	-0.145381	0.00115408	0.0816982	0.0537255	0.166282	0.0648316	-0.0156214	-0.0853681	-0.0595632	-0.0492996	0.11316	-0.00842666	-0.0499991	0.147174	0.050236	-0.0210289	-0.0483538	0.28894	0.0855011	-0.132087	0.190318	0.267296	-0.0658459	0.0630782	-0.0576742	0.00677522	0.0523125	-0.172211	-0.0759596	-0.0307127	0.0546368	0.105294	-0.219996	-0.0615278	0.0845518	0.0309055	-0.0165789	-0.0879703	-0.135554	-0.018991	-0.159279	-0.0849011	-0.131511	-0.138675	-0.0140901
Herpesvirus 4, Human_GSE12452_Nasopharynx_433	0.0484433	-0.0383176	-0.00757898	0.00815076	-0.0242676	-0.0661629	-0.0922011	-0.0497931	-0.0296306	0.0172204	-0.00701545	-0.0241576	-0.0324073	0.00127584	-0.077729	0.0233061	0.0746667	0.0331805	0.0421879	-0.0236195	-0.00431108	0.195344	0.00325653	0.0144039	-0.0356006	0.160683	-0.0598236	-0.0117102	0.0638817	-0.0465638	-0.047625	-0.111238	-0.0398883	-0.0258398	0.0341549	0.019101	-0.0433571	0.010455	-0.0760343	0.0511098	-0.0117988	-0.113774	-0.0333804	-0.0198349	-0.0134667	0.0515697	-0.0420321	0.0638182	0.0370417
Herpesvirus 4, Human_GSE12452_Nasopharynx_434	-0.0540824	-0.11912	0.166784	0.128432	-0.13784	-0.020631	-0.0228751	0.0383482	0.125102	0.0110578	-0.0349329	-0.0833455	-0.119277	-0.0303972	0.0248947	0.044787	0.0157706	0.154578	0.0797792	-0.037107	-0.0850578	0.213124	0.0787085	-0.0826486	0.127974	0.294734	-0.08818	0.0633985	-0.0875174	-0.00776735	0.0370433	-0.249588	-0.0640988	-0.110372	0.0183929	0.0671813	-0.189641	-0.0975529	0.0445405	-0.0182113	-0.101237	-0.149654	-0.128754	-0.0302988	-0.110037	0.00384435	-0.0943105	-0.0947812	-0.0193438
Herpesvirus 4, Human_GSE12452_Nasopharynx_435	-0.152897	-0.000177989	0.0656148	-0.027192	-0.0647382	0.0106246	0.164224	0.0100782	0.0759911	0.0201655	-0.159692	-0.0552427	0.0183067	-0.129563	0.0212437	-0.067515	-0.0826723	-0.100093	-0.0272174	0.0797302	0.0289559	0.221929	-0.00177402	-0.0716166	0.0340773	0.133918	0.0280899	0.0509385	-0.0702354	0.0632865	0.066163	0.00514562	0.00193932	-0.0296404	-0.0131164	0.0438068	-0.0990965	-0.0239918	0.122942	0.0277144	-0.0978773	0.0700892	-0.068642	-0.124137	-0.0721243	-0.108283	-0.0259082	-0.0825028	-0.069703
Herpesvirus 4, Human_GSE12452_Nasopharynx_436	0.0348597	0.077351	-0.0530068	-0.00949848	0.0131403	0.0170132	0.0100714	-0.0338734	-0.0555251	-0.0235766	-0.0101322	0.0341358	0.0899005	-0.00591941	-0.0210442	0.0301399	0.0426671	0.00240559	-0.0519442	0.0422427	0.0874614	0.209184	-0.0159536	0.00384397	-0.0753823	-0.0353506	0.130233	0.0189328	0.0434896	-0.0196022	-0.0336876	0.145679	0.0794593	0.030773	-0.0127436	-0.0527805	0.0267493	0.0653836	0.0266175	0.0381297	0.0491758	0.124629	0.00190492	-0.0268505	0.0319882	-0.01749	0.0786346	0.0603603	-0.0626282
Herpesvirus 4, Human_GSE12452_Nasopharynx_437	-0.0302538	-0.0345771	0.0927075	0.0810408	-0.0891753	0.0137163	-0.00238787	0.0279231	0.0461609	-0.0355864	-0.0235977	-0.04111	-0.0648688	-0.0595158	0.0463311	0.0786069	0.0398881	0.143906	0.0733522	0.0009675	-0.0288758	0.205472	0.0327447	-0.0839842	0.122654	0.213305	-0.0531551	0.0754053	-0.0267169	-0.0293021	0.0509114	-0.182004	-0.00156231	-0.043553	0.0106725	0.0583954	-0.0675855	-0.0190378	0.0403579	-0.0243399	-0.0160531	-0.0806286	-0.0687779	-0.026942	-0.0835244	0.00947836	-0.0551492	-0.0328879	-0.0053356
Herpesvirus 4, Human_GSE12452_Nasopharynx_438	-0.0678936	0.0228982	0.011665	0.0666637	-0.0321949	0.0502974	0.0934514	0.0405805	0.0710376	0.115466	-0.060388	-0.0337571	0.0560374	-0.0659839	0.0712046	-0.0446415	-0.0115955	-0.139772	0.036218	0.00509747	-0.0273259	0.244304	0.041992	-0.0608264	0.0217748	0.152892	0.0609428	0.0831935	-0.00243202	0.0861012	0.0310453	0.0172099	0.0242084	0.011217	0.00310828	0.0259024	-0.0576657	0.0243966	0.185339	0.0971062	-0.0880176	0.0495468	-0.10729	-0.0817113	0.067257	-0.0496481	0.0152802	-0.0620088	-0.0217104
Herpesvirus 4, Human_GSE12452_Nasopharynx_439	-0.0692295	-0.0912678	0.199236	0.258419	-0.136303	0.014139	0.0779417	0.117328	0.135325	0.161702	-0.111078	-0.136257	-0.0950891	-0.172463	0.00311456	-0.0271046	-0.0476419	-0.122239	0.0915896	0.00147377	-0.094873	0.165956	0.108947	-0.159152	0.0806677	0.289763	-0.0733148	0.0906166	-0.116724	0.0589532	0.0702048	-0.341784	-0.0337442	-0.122595	0.0036326	0.111511	-0.201053	-0.0667246	0.222073	0.0540394	-0.30532	-0.1896	-0.156845	-0.165828	0.00304719	-0.0514768	-0.190949	-0.146916	0.0085503
Herpesvirus 4, Human_GSE12452_Nasopharynx_440	-0.0773203	0.0399056	-0.0139679	0.0824942	0.0225649	0.0717853	0.113917	0.0477726	0.0649919	0.0258279	-0.161941	-0.0393316	-0.00574191	-0.243676	-0.00777174	-0.0441902	-0.056146	-0.298253	0.0618797	0.0786726	-0.0268258	0.175991	-0.0141318	-0.0753195	-0.0613892	0.213767	-0.0184537	0.0957227	-0.045351	0.117773	0.0515126	-0.151035	0.0526689	-0.0546181	-0.0476538	0.106811	-0.00643542	0.00433575	0.202402	0.0460871	-0.289527	-0.0402015	-0.0258614	-0.217657	0.0706517	0.00832868	-0.0374364	0.0174995	0.016134
Herpesvirus 4, Human_GSE12452_Nasopharynx_441	-0.0860444	0.00156377	0.0632099	0.00416918	-0.0742717	0.00672738	0.114042	-0.0041334	0.0527157	0.0495575	-0.0530562	-0.0324202	0.0594308	-0.0074497	0.0667866	-0.0781413	-0.0470154	0.0109288	-0.0319587	0.0148396	0.0145952	0.240836	0.0149238	-0.0768872	0.0615153	0.0654754	0.0457341	0.0648629	-0.0164395	0.00825857	0.0478454	0.0550715	-0.00504034	0.0438672	0.0129947	0.0176176	-0.096397	0.0267848	0.0823722	0.0620072	0.0440896	0.100345	-0.0747147	0.00143637	-0.0637983	-0.105327	-0.032981	-0.0991933	-0.038634
Herpesvirus 4, Human_GSE12452_Nasopharynx_442	0.0857814	0.0257949	-0.100599	-0.038936	0.0544762	-0.0132299	-0.0597761	-0.080666	-0.0323498	-0.11826	0.127781	0.0686767	0.0281465	0.0495739	0.0433374	0.0137506	0.070029	0.191584	-0.0128079	-0.0147971	0.0415209	0.323192	0.0131352	0.0309668	0.0264268	0.146023	-0.0333391	0.0005368	0.121585	-0.00771162	-0.0750245	0.0927958	0.0171157	0.035185	0.0301701	0.0212644	0.049956	0.0463057	-0.110679	0.0413343	0.157315	0.00693071	-0.0110638	0.0369013	-0.0987198	0.0907411	0.0353783	0.114239	-0.00421606
Herpesvirus 4, Human_GSE12452_Nasopharynx_443	-0.0583544	-0.064431	0.162288	0.127909	-0.0944119	-0.0152068	0.0266608	0.0102315	0.0637914	0.102854	-0.104377	-0.0767199	-0.0637528	-0.103078	-0.0341196	-0.0883088	-0.0250474	-0.0807703	0.062493	-0.0148009	-0.0611237	0.215681	0.0567865	-0.0966665	0.0226672	0.226342	-0.0756079	0.0639723	-0.0347762	-0.0166771	0.0519319	-0.230093	-0.0519413	-0.0771048	0.0121163	0.0833902	-0.161792	-0.0372284	0.0941307	0.0503293	-0.186026	-0.12766	-0.114863	-0.088714	-0.0304526	-0.0282291	-0.157732	-0.103965	0.028177
Human Rhinovirus_GSE13396_Human primary bronchial epithelial cells_444	0.146059	0.0641117	-0.198401	-0.206208	0.115809	-0.0289467	-0.111822	-0.102062	-0.0926069	-0.170183	0.220332	0.148575	0.0954021	0.215288	0.00715904	0.00254834	0.1027	0.175427	-0.080458	-0.0134811	0.108477	-0.0124949	-0.0112395	0.155091	-0.0695491	-0.132732	0.226179	-0.0351058	0.0885538	0.029086	-0.12013	0.259357	0.0197326	0.114072	0.00328884	-0.0519467	0.129879	0.0537487	-0.204683	0.0153597	0.304144	0.184804	0.107182	0.157328	0.00904142	0.0847082	0.225908	0.151358	-0.0251545
Human Rhinovirus_GSE13396_Human primary bronchial epithelial cells_445	0.127241	0.0691152	-0.215186	-0.253804	0.128064	-0.0456075	-0.128336	-0.112522	-0.109409	-0.194939	0.167827	0.136785	0.103175	0.244066	-0.00354578	0.0188558	0.0866037	0.178765	-0.107391	-0.000616958	0.116179	-0.0270384	-0.0254436	0.198353	-0.0970297	-0.186069	0.220824	-0.054704	0.0950703	0.0215417	-0.128669	0.315525	0.0300995	0.112135	-0.00845073	-0.0876647	0.134529	0.0512282	-0.224858	0.00374316	0.316504	0.199364	0.135068	0.165051	0.00990169	0.0832607	0.268587	0.173152	-0.0388474
Human Rhinovirus_GSE13396_Human primary bronchial epithelial cells_446	0.133389	0.0956046	-0.158213	-0.133217	0.107657	-0.0271016	-0.0715146	-0.0960987	-0.0824063	-0.100323	0.182815	0.151261	0.0930089	0.182011	0.0134419	0.0288614	0.0797965	0.170507	-0.070412	-0.0241466	0.103047	-0.0300182	0.0125116	0.0918592	-0.0418048	-0.146188	0.234905	0.0034251	0.107033	-0.0411974	-0.101155	0.207732	0.0383403	0.147539	0.029533	-0.034406	0.121577	0.092715	-0.182891	-0.0162231	0.318288	0.170348	0.103345	0.113691	-0.0104199	0.0995541	0.191034	0.132102	0.00601291
Human Rhinovirus_GSE13396_Human primary bronchial epithelial cells_447	0.14128	0.0189751	-0.0829047	-0.0755883	0.0346752	-0.0529691	-0.0924416	-0.0868176	-0.0345998	-0.031058	0.256692	0.104734	0.0701974	0.241449	0.0361727	-0.0250125	0.0694047	0.218781	-0.0464566	-0.0947802	0.0365693	0.0220966	0.0517313	0.0759525	0.0426083	-0.0824834	0.183691	-0.00988673	0.0953831	-0.017194	-0.0882626	0.150196	-0.0183586	0.116566	0.0638895	-0.024629	0.0352097	0.0235615	-0.150901	0.0423672	0.325073	0.131292	0.00412618	0.180528	-0.018126	0.066449	0.101532	0.023813	0.0233506
Human Rhinovirus_GSE13396_Human primary bronchial epithelial cells_448	0.133676	0.0523832	-0.141976	-0.159515	0.0795715	-0.0295561	-0.0806514	-0.112005	-0.0654167	-0.0792726	0.248076	0.131899	0.0798854	0.216294	0.0333725	0.00781239	0.0770391	0.226586	-0.0883781	-0.0468313	0.0830817	-0.0141685	0.0219194	0.123418	-0.00320424	-0.137391	0.181342	-0.0353541	0.117844	-0.0129601	-0.110615	0.220836	0.00392502	0.155922	0.0413169	-0.0397714	0.0998373	0.0722499	-0.208051	0.0112839	0.395477	0.141516	0.107485	0.164178	-0.0701727	0.0614932	0.146623	0.0933166	-0.00336342
Human Rhinovirus_GSE13396_Human primary bronchial epithelial cells_449	0.0131135	0.048457	-0.126058	-0.0594824	0.0955354	0.0466246	0.0254424	0.0374582	0.0459015	-0.103788	0.0581059	0.0797663	0.0853664	-0.00235925	0.0668932	0.0442784	0.0245853	-0.0355562	0.0210127	0.0493103	0.0616079	-0.00994263	0.0652251	0.0621117	-0.0355601	0.00991328	0.399067	0.085401	-0.0132599	0.146042	-0.0819708	0.0917734	0.0765795	0.103255	-0.0287107	0.0546151	0.0542664	0.0458897	0.0152661	0.0314034	0.0362164	0.123286	0.055892	-0.0651272	0.0668549	0.0622618	0.187554	0.125659	-0.0396252
Human Rhinovirus_GSE13396_Human primary bronchial epithelial cells_450	0.112854	0.105697	-0.13858	-0.0917556	0.119303	0.0015287	-0.0620256	-0.0660736	-0.067753	-0.128727	0.135515	0.153928	0.0964306	0.135085	0.00892913	0.0450642	0.0777714	0.107816	-0.0430127	-0.00224022	0.104581	-0.0125303	0.0135825	0.0981538	-0.0534769	-0.0841964	0.332379	0.0465945	0.0616517	0.0027947	-0.0631753	0.155995	0.0541375	0.125816	-0.00641539	-0.0229596	0.115382	0.086469	-0.129492	-0.0242769	0.201666	0.178932	0.102723	0.0695465	0.0409184	0.124184	0.225138	0.164101	-0.015128
Human Rhinovirus_GSE13396_Human primary bronchial epithelial cells_451	0.164539	0.055077	-0.138646	-0.140147	0.091716	-0.0544812	-0.108213	-0.122016	-0.0889972	-0.109858	0.270752	0.152083	0.0659047	0.250572	-0.00923036	-0.00532667	0.0983995	0.230907	-0.106323	-0.0595598	0.0761623	0.00200301	0.0039154	0.112966	-0.0334134	-0.153583	0.1898	-0.0427569	0.108235	-0.043032	-0.110407	0.211818	-0.0268548	0.12266	0.0434572	-0.0601784	0.0989113	0.0559012	-0.224855	-0.00518784	0.363298	0.148747	0.0997968	0.202616	-0.0280739	0.0951652	0.142186	0.103425	0.00228707
Human Rhinovirus_GSE13396_Human primary bronchial epithelial cells_452	0.157126	0.0742743	-0.179552	-0.195827	0.107441	-0.0348412	-0.105219	-0.117134	-0.105757	-0.139643	0.213693	0.140108	0.0942932	0.223741	0.00566057	0.0288436	0.0874786	0.205238	-0.111493	-0.0245173	0.112295	-0.0319409	-0.0194009	0.147885	-0.0688202	-0.194899	0.217833	-0.0479948	0.118209	-0.0279678	-0.111846	0.275886	0.0194463	0.132252	0.0266267	-0.083708	0.12164	0.0774488	-0.229572	-0.0104176	0.375838	0.181639	0.135164	0.159332	-0.0326563	0.0676679	0.204927	0.134396	-0.0165483
Human Rhinovirus_GSE13396_Human primary bronchial epithelial cells_453	0.1745	0.0468324	-0.191782	-0.213351	0.0835322	-0.0630764	-0.131091	-0.131222	-0.105896	-0.148456	0.251848	0.144602	0.0777593	0.258772	-0.0107731	-0.00682575	0.0888733	0.258254	-0.118484	-0.0472349	0.0829843	-0.0103432	-0.0354271	0.147375	-0.0588158	-0.184412	0.148859	-0.0690712	0.133366	-0.0279724	-0.117772	0.280869	-0.0236109	0.117761	0.0366506	-0.0982233	0.124577	0.0499706	-0.256132	0.00366001	0.387267	0.157672	0.109442	0.206639	-0.0526807	0.0785138	0.158502	0.116375	-0.00332471
Human Rhinovirus_GSE13396_Human primary bronchial epithelial cells_454	0.137013	0.0722065	-0.223353	-0.230061	0.133867	-0.0270462	-0.101085	-0.101825	-0.10281	-0.195346	0.190428	0.144948	0.0996537	0.211275	0.00912311	0.0262123	0.0869075	0.188894	-0.100773	-0.0016042	0.124632	-0.030337	-0.0283575	0.173802	-0.091642	-0.172919	0.233982	-0.042432	0.112382	0.0118004	-0.122789	0.302874	0.0264109	0.151199	0.00634203	-0.0716936	0.145071	0.0745362	-0.232201	-0.0161911	0.340145	0.187541	0.153233	0.150736	-0.0123145	0.0777292	0.232772	0.179209	-0.0349903
Influenza A Virus_GSE13637_HUVEC_FPV_455	0.0601093	0.0317418	-0.0595507	-0.0887232	0.0609989	-0.0232129	-0.104273	-0.00621721	-0.0742748	-0.128706	0.0453088	0.0567212	0.0506878	0.139404	-0.0327093	0.0047515	0.0948223	0.0381704	-0.0550811	0.0255375	0.0113771	-0.0168579	-0.0343043	0.142477	-0.0686139	-0.00146085	0.0709131	0.0349414	-0.00885224	0.0356418	-0.017832	0.111095	-0.0437937	-0.0061809	-0.0755899	-0.0938717	0.061941	-0.0161789	-0.113255	-0.0373264	0.0262323	0.116375	0.0518716	0.0960145	0.108363	0.0925487	0.19915	0.0707864	-0.0873916
Influenza A Virus_GSE13637_HUVEC_FPV_456	-0.0734025	-0.024585	0.0140764	-0.103682	-0.0047736	-0.0292565	-0.0305746	0.0245749	-0.0256296	0.00579204	0.00920958	-0.0378259	-0.000294652	0.137856	0.0297477	-0.00738773	0.0186941	0.0573697	-0.04043	-0.00594028	-0.0462209	-0.0554631	-0.0317198	0.119506	0.0654841	-0.0345347	0.0222427	0.0153656	-0.0128956	0.0199133	0.0153631	0.0878127	-0.0679274	0.0167218	-0.0582766	-0.0794006	0.00905507	-0.0177685	-0.0735676	-0.0308153	0.0842848	0.067217	0.103388	0.129904	0.0223046	-0.0345268	0.0666847	-0.064559	-0.0182128
Influenza A Virus_GSE13637_HUVEC_FPV_457	0.0205278	0.0241832	-0.0616882	-0.153915	0.0624835	-0.013742	-0.0699657	-0.0209544	-0.0792983	-0.0716831	0.0268195	0.00872409	0.0244287	0.145678	-0.0156234	0.0113228	0.0542184	0.061695	-0.0640747	0.0370214	0.0281665	-0.0614176	-0.0439906	0.170536	-0.0420541	-0.0571793	0.0423949	0.00577189	0.0314529	0.025971	-0.0210556	0.139031	-0.0332987	0.0123475	-0.0643267	-0.0926841	0.0741994	0.000576286	-0.126403	-0.0448003	0.0896153	0.067843	0.141389	0.131964	0.0368799	0.00246276	0.124704	0.0450468	-0.0562819
Influenza A Virus_GSE13637_HUVEC_PR8_458	0.111869	0.0322855	-0.0410529	0.0162628	0.0707782	0.0286658	-0.0864577	0.0157273	0.0029312	-0.0951462	0.0922292	0.0613751	0.0572874	0.1368	0.0492654	0.0372426	0.0855592	0.0653137	0.0100488	-0.0045506	0.0104638	0.0375187	0.0189059	0.137963	-0.0456789	0.0537719	0.0618696	0.101457	-0.0158206	0.111054	0.015849	0.092355	0.0142463	0.00270372	-0.0705156	-0.0311898	0.054994	-0.0143459	-0.0424194	-0.0128455	0.0354281	0.105838	0.0163625	0.0753101	0.094338	0.119657	0.236814	0.0444653	-0.0594516
Influenza A Virus_GSE13637_HUVEC_PR8_459	-0.133947	0.00468324	-0.00260881	-0.132155	0.0398812	0.0566668	0.0742929	0.0933536	0.0780641	0.0617402	-0.0635072	-0.051144	0.0464835	0.0276579	0.168828	0.0662011	-0.0179153	-0.00932641	0.0363754	0.0452752	0.0367868	-0.0490768	-0.00354423	0.140691	0.0944472	-0.012112	0.0162793	0.0682492	0.0353654	0.117096	0.046576	0.0859958	0.0418927	0.0855991	-0.0491536	0.0213916	0.0194189	0.0487246	0.0401832	0.00420611	0.0667603	0.0409681	0.133385	0.0391402	-0.00463245	-0.107779	0.149585	-0.0393873	-0.0223145
Influenza A Virus_GSE13637_HUVEC_PR8_460	-0.0273383	0.034317	-0.0467507	-0.116847	0.0738273	0.0622816	0.0131536	0.0413569	0.0535954	-0.0234097	-0.00364381	-0.0105591	0.0534375	0.0583866	0.112953	0.0755168	0.0159116	0.0370087	0.00940567	0.0460538	0.0592913	-0.0323848	-0.00216917	0.166481	0.0207945	0.00127691	0.0324796	0.0705614	0.037166	0.12905	0.0177119	0.107905	0.06264	0.0555399	-0.0642758	0.0044179	0.0592021	0.0440354	-0.0220614	-0.0231117	0.0667015	0.0469386	0.142515	0.0565218	0.00462464	-0.0287754	0.17992	0.0142833	-0.0317478
Influenza A Virus_GSE13637_HUVEC_H5N1_461	-0.107899	0.00661246	0.0693147	-0.105789	0.0145908	0.0483191	0.0639713	0.0266162	0.0364438	-0.0274505	-0.0464837	-0.0430118	0.0356534	0.0140755	0.0909842	0.0641104	-0.00137998	0.0149936	0.00579373	0.0704783	0.0668972	-0.0377652	-0.0293518	0.106922	0.0367056	0.00616508	0.024574	0.0324168	-0.0552165	0.0890936	0.0358146	0.126237	0.00775806	0.0379589	-0.0673955	-0.00394505	-0.0413068	-0.0358971	0.00665465	-0.0719835	0.0459817	0.0671738	0.0426554	0.00634786	-0.0539276	-0.093988	0.15738	-0.0402962	-0.09963
Influenza A Virus_GSE13637_HUVEC_H5N1_462	-0.168437	0.014805	0.0433267	-0.134754	0.0110743	0.0378907	0.0874782	0.0586207	0.0230691	0.0120439	-0.109339	-0.0657081	0.0275331	0.0179551	0.122219	0.0588117	-0.0468026	-0.0286582	0.00281609	0.0700653	0.0394542	-0.0815502	-0.0453842	0.0999982	0.0697732	-0.036738	0.0369186	0.0311801	-0.023073	0.0753649	0.0456864	0.103248	0.0308507	0.0785277	-0.0509842	-0.019965	-0.0172888	0.00799807	0.0336842	-0.0450485	0.0539501	0.0510201	0.0847826	0.0187483	-0.0438621	-0.149891	0.120458	-0.0667781	-0.0331071
Influenza A Virus_GSE13637_HUVEC_H5N1_463	-0.101127	0.0142904	0.00948625	-0.16109	0.0678404	0.0490252	0.0335805	-3.47674e-05	0.0153985	-0.0694438	-0.0496847	-0.0528824	0.0362772	0.033417	0.0888315	0.0815593	-0.00501952	0.00124446	-0.0137243	0.0961273	0.0963852	-0.0607449	-0.0381372	0.182765	0.0180851	-0.0176741	0.0225027	-0.0118931	-0.027022	0.100956	0.00864497	0.156371	0.0417278	0.0352766	-0.0929464	-0.00744603	0.0100854	-0.0224656	-0.0369732	-0.0647239	0.0503551	0.0613846	0.12065	0.0167159	-0.0385382	-0.0995371	0.176989	0.0258829	-0.0841645
Herpesvirus 4, Human_GSE13906_SNT-8_464	-0.0235501	-0.000455002	0.0647315	-0.000857877	-0.044273	-0.0224038	0.0444488	-0.0331138	0.0380939	0.00884735	-0.0607408	0.00222817	0.0396259	0.0141273	-0.0394896	-0.0653227	-0.0427672	-0.0413133	-0.0611255	0.0125664	0.0185635	0.329145	0.0238228	-0.0270494	-0.0115979	0.036671	0.00975766	0.000981546	-0.0186709	-0.0215211	0.0286968	0.0340963	-0.0302694	-0.00821597	0.00913134	0.000754832	-0.091287	-0.0108198	0.02787	-0.0149609	-0.0289509	0.0841166	-0.0871477	-0.00558677	-0.0425726	-0.0270083	-0.002508	-0.0266513	-0.0333145
Herpesvirus 4, Human_GSE13906_SNT-8_465	-0.0257166	0.0043903	0.047859	-0.00321081	-0.0259103	-0.0190715	0.0520209	-0.0453071	0.0451481	-0.00932674	-0.0645012	0.00234997	0.0302041	0.0111357	-0.0455504	-0.0856459	-0.0270507	-0.0574293	-0.0552686	0.0235618	0.0337801	0.315517	0.0348525	-0.024857	-0.0488938	0.0522523	0.0025998	0.00280201	-0.0141446	-0.0123096	0.0264153	0.0361078	-0.00837165	-0.0289503	0.00556703	0.0129627	-0.0896068	-0.0147019	0.0204011	-0.022404	-0.0512613	0.0699809	-0.0907314	-0.0232818	-0.0379153	-0.0157237	0.00523151	0.00154427	-0.0494641
Herpesvirus 4, Human_GSE13906_SNT-13_466	0.0483714	0.0495577	-0.0242177	0.00489314	0.0310218	-0.038313	-0.0223851	-0.0594459	-0.00547872	-0.0440347	-0.0283816	0.0619255	0.0535412	0.0284615	-0.0740642	-0.0515639	0.0218918	-0.00159702	-0.0639321	-0.00516992	0.0277909	0.358414	-0.0129612	-0.00364468	-0.0607082	0.057722	-0.0220436	0.0166249	0.0308913	-0.0179097	0.00782332	0.0598316	-0.014422	-0.00214024	-0.0213508	-0.00540835	0.009831	0.0217978	-0.0103758	-0.00744275	-0.00854533	0.0866255	-0.0597771	-0.00903772	-0.00687058	0.0718217	0.0208874	0.0584419	-0.0248857
Herpesvirus 4, Human_GSE13906_SNT-13_467	0.0397416	0.0448054	-0.0340352	-0.00245636	0.0467504	-0.0186503	0.00864917	-0.0682136	0.0170384	-0.0703068	-0.0525629	0.051155	0.0381659	-0.0239828	-0.074727	-0.0581587	0.0137364	-0.0330537	-0.0477643	0.0206923	0.0393547	0.328537	-0.00381031	-0.00946759	-0.0984002	0.083309	-0.0166329	0.0208381	0.0104744	-0.000359354	2.95134e-05	0.0605229	0.0116697	-0.0201311	-0.028905	0.0302395	-0.00361343	0.0104187	-0.00696587	-0.0277664	-0.0509148	0.0641647	-0.0471637	-0.0610726	-0.0161191	0.0635031	0.0365437	0.089935	-0.040617
Herpesvirus 4, Human_GSE13906_SNT-15_468	0.022106	0.0102228	0.0726336	0.0847515	-0.0241358	-0.027518	-0.0113858	-0.00852334	0.0344836	0.0509035	-0.0131566	0.000586777	0.0223382	0.0499608	-0.0392461	-0.0173554	-0.037229	-0.0313523	-0.0475712	-0.0369955	-0.031712	0.427584	0.0508314	0.011553	-0.00212434	0.00717612	0.00486657	0.0460492	-0.00407648	-0.0148528	0.039063	-0.0283122	-0.0414907	-0.00963201	0.0176064	-0.000918341	-0.0535983	-0.0129007	0.0259502	0.0137878	-0.0188307	0.0345295	-0.0467041	0.00431733	0.00880768	0.0359899	-0.0390742	-0.0470586	0.0473118
Herpesvirus 4, Human_GSE13906_SNT-15_469	0.0114649	0.00416055	0.0314769	0.0488544	-0.0156465	-0.03788	0.0331199	-0.0561972	0.077662	-0.0213964	-0.00730227	0.0247313	0.0173627	0.0136781	-0.0513451	-0.0724299	-0.00887236	-0.00283033	-0.0450192	-0.00629873	0.0173178	0.384704	0.0670819	-0.0303284	-0.0192061	0.100205	-0.00907745	0.0370033	-0.0210861	0.0161912	0.0137991	-0.012913	-0.0306541	-0.0379456	0.0200183	0.0476685	-0.102468	-0.0349253	0.016315	0.00593578	-0.040742	0.0475952	-0.107932	-0.0477842	-0.0570513	0.0528962	0.00190231	0.00881984	-0.0296702
Hepatitis B Virus_GSE14668_Liver cells_470	0.0395422	-0.0413275	-0.0121219	0.0293917	0.0166415	-0.0214555	-0.0755678	0.0279612	-0.0281435	-0.117719	0.105385	0.00254761	-0.0415003	0.0577431	0.0352531	0.130823	0.09984	0.635258	0.0715251	-0.0174071	0.00681564	0.04116	-0.0012136	-0.00312588	0.0945151	0.118119	-0.0932433	0.0277477	0.00750652	-0.00249726	-0.0539154	-0.00543059	-0.02716	-0.0097591	0.000668826	0.0240585	0.0321079	-0.00924586	-0.0917786	0.0159315	0.0774456	-0.0579704	-0.0192459	0.088634	-0.0736603	0.0605399	-0.0325529	0.0622319	-0.048877
Hepatitis B Virus_GSE14668_Liver cells_471	0.0126612	-0.0114985	-0.0339523	0.0310677	0.0227825	0.00664006	-0.0661608	0.046553	-0.0448337	-0.0967596	0.00185156	-0.0217607	-0.0360498	-0.0376358	-0.0104668	0.13123	0.108446	0.439436	0.129268	0.0025042	-0.011917	0.00356019	-0.0598942	0.00161058	0.0323152	0.114555	-0.0567721	0.0407358	-0.0157146	0.0127832	-0.0464817	-0.0404774	0.0156678	-0.0374914	-0.0557159	-0.00339393	0.0471592	-0.013331	-0.0246956	-0.0223255	-0.0708465	-0.050691	0.00950611	-0.00849673	0.0136756	0.0672639	-0.00302563	0.0766016	-0.0446524
Hepatitis B Virus_GSE14668_Liver cells_472	0.0557577	-0.00708722	-0.0453787	0.0349919	0.042316	-0.00739409	-0.0911417	0.0121476	-0.0623329	-0.142329	0.0608535	0.0128812	-0.0352949	0.0141914	-0.0120975	0.143091	0.128089	0.508059	0.0721716	-0.00311592	-0.00800653	0.00392092	-0.0375982	0.00258752	0.0409585	0.0894945	-0.0586775	0.0302902	0.00181428	-0.0113258	-0.055926	-0.00885144	0.0137727	-0.0304333	-0.0264195	0.010461	0.0679214	-0.00629386	-0.0949702	-0.0234179	0.0141769	-0.0531692	0.0153166	0.0291993	-0.0252712	0.0939544	-0.0109996	0.0920868	-0.0344423
Hepatitis B Virus_GSE14668_Liver cells_473	-0.00467741	-0.00797355	-0.0179623	0.0283874	-0.00130655	0.0192804	-0.0273061	0.0923743	-0.0246611	-0.0613501	0.0195569	-0.0343725	-0.023026	-0.0131874	0.0560357	0.167391	0.106767	0.452555	0.139917	-0.00536876	-0.0209403	-0.0139232	-0.0459896	0.00615434	0.102854	0.0962912	-0.036793	0.0381234	-0.0227984	0.0453465	-0.0247106	-0.0133326	0.00687413	0.0028223	-0.0357328	0.00265717	0.0449428	-0.00141813	0.0111266	0.00912655	0.00224412	-0.0405996	0.00715365	0.0352572	0.0113358	0.0148666	0.0105214	0.0421077	-0.0507543
Hepatitis B Virus_GSE14668_Liver cells_474	-0.0130982	-0.0351869	0.038128	0.0496142	-0.0313693	-0.00227613	-0.0350442	0.0350398	0.0020518	-0.0507661	0.0788943	-0.0206303	-0.0123154	0.0620968	0.0871189	0.113446	0.0645915	0.716069	0.0798291	-0.0225318	0.0180167	0.0227676	-0.00863619	0.000721925	0.159091	0.0816089	-0.0616371	0.0350782	-0.0148696	0.000558435	0.0100082	0.0132605	-0.018966	0.008566	0.0177231	0.0302395	-0.0096382	-0.0019079	-0.0352404	0.0158206	0.132522	0.00112237	-0.0560128	0.0825064	-0.0698282	-0.0144607	-0.0238972	-0.0225906	-0.0510399
Hepatitis B Virus_GSE14668_Liver cells_475	0.0334728	-0.0350806	0.00846032	0.0435333	-0.0364713	-0.018186	-0.0626602	0.0175491	0.0064851	-0.0503542	0.091383	0.00890251	-0.0384634	0.0633539	0.0702044	0.101495	0.0687934	0.721951	0.0693788	-0.0313081	0.0128884	0.0494962	-0.0172945	-0.00389504	0.14161	0.137327	-0.101033	0.0551625	0.000619392	-0.0137229	-0.00648417	-0.022344	-0.0352274	-0.0159056	0.00431236	0.0077262	-0.00344282	-0.0155586	-0.0637445	-0.00951648	0.107574	-0.0318956	-0.0747773	0.0874475	-0.0952701	0.0454044	-0.0225692	-0.0342739	-0.0515258
Hepatitis B Virus_GSE14668_Liver cells_476	-0.00467487	-0.0524766	0.0435321	0.0190872	-0.0256309	-0.0276394	-0.0418772	0.0264882	-0.00279812	-0.0567829	0.0600125	-0.0111022	-0.0520216	0.0508112	0.0688192	0.102906	0.0472454	0.758279	0.0384615	0.00733277	0.071405	0.0346519	0.0451203	-0.0210139	0.112852	0.0983175	-0.0591866	0.0158331	0.000580162	-0.0187202	-0.0339537	0.00556675	-0.0261615	-0.000992545	0.00828932	0.046078	-0.0394629	0.00193604	-0.0662348	-0.0223289	0.0913964	-0.0477947	-0.0332669	0.0663781	-0.109752	-0.0108218	-0.0269706	0.00260954	-0.0683098
Hepatitis B Virus_GSE14668_Liver cells_477	0.0193277	-0.0954635	0.118752	0.0354261	-0.0993383	-0.0586556	-0.0515582	-0.00958703	0.0458745	-0.0182513	0.0932582	-0.0228702	-0.0918912	0.0981021	0.0608219	0.0531066	0.0111394	0.841591	0.027555	-0.0445864	-0.00429136	0.0695804	0.0604129	-0.0416663	0.182091	0.106767	-0.110897	-0.00123659	-0.00665284	-0.0712917	0.00759794	-0.029779	-0.068335	-0.0554652	0.0427854	0.00967349	-0.100254	-0.0743531	-0.0911024	-0.032309	0.129777	-0.0760648	-0.102647	0.093128	-0.18298	-0.00125617	-0.0881965	-0.101482	-0.0476201
Norwalk Virus_GSE15520_Huh-7_478	-0.0190859	-0.00637155	0.0139301	-0.0187217	-0.0144957	-0.0014736	-0.000450883	-0.0294651	-0.00892995	0.0339091	0.0147625	-0.0249051	-0.0111183	0.0199129	-0.00212643	0.00654044	-0.0396233	-0.00248917	-0.00607587	-0.00239837	0.00736301	-0.0211773	0.0227982	-0.0230826	0.0167552	-0.0674237	-0.0114527	-0.0108702	0.0304413	-0.0190664	-0.0115867	0.0261498	0.030761	0.0484178	0.645394	-0.00624496	-0.01222	0.0280601	-0.00713092	0.00706586	0.0582069	-0.0303291	0.0252894	0.0318278	-0.0503547	-0.06098	-0.0523905	-0.0118168	0.032391
Norwalk Virus_GSE15520_Huh-7_479	-0.0660602	-0.0161453	0.0444503	0.0133857	-0.0763911	-0.0282762	0.00590745	-0.0536075	0.0404904	0.0622072	0.00425309	0.0172631	-0.0212541	-0.0207577	0.00845313	-0.0298437	0.0170036	0.0325567	0.0104635	-0.0201675	-0.00891265	0.0512063	0.0504744	-0.0800387	0.0625878	0.0250432	0.00257651	0.0320107	0.0206774	-0.0200334	-0.00874117	-0.0242159	-0.0023235	0.0147043	0.81245	0.0208332	-0.0977994	-0.0174214	0.00422937	0.0207733	0.0344033	-0.0289932	-0.0887232	-0.0500444	-0.0604642	-0.0153613	-0.0341236	-0.0510425	-0.048625
Norwalk Virus_GSE15520_Huh-7_480	-0.0207163	-0.0128397	-0.000816517	0.00204505	-0.0097471	0.00449676	-0.012106	-0.0385867	0.0247296	-0.00893467	0.00722426	0.0162583	-0.0354713	-0.00555115	-0.0126311	-0.00933795	-0.000249323	0.00591813	0.0113103	0.0012892	-0.021452	-0.0101169	0.0225734	0.00250972	-0.00291578	-0.0185253	0.0103409	0.0186369	-0.0261545	-0.00729379	-0.0051526	-0.0112726	-0.0047712	-0.00623714	0.674413	0.0123057	-0.000806833	-0.000200368	-0.0149717	-0.018051	0.0132482	-0.0160148	-0.0221336	-0.00755715	-0.00651647	0.0124413	-0.0148498	-0.0214147	0.0139645
Herpesvirus 8, Human_GSE16354_Lymphatic endothelial cells_481	0.0464029	0.110041	-0.0433427	-0.0153309	0.0868778	0.0758006	0.041793	-0.0139373	0.00987401	-0.0425043	0.00575607	0.0402521	0.0632958	-0.0331129	0.0767379	0.12112	-0.0121491	-0.0368109	-0.0169595	0.0522854	0.0823624	-0.0727703	-0.0278765	0.351593	-0.0126811	-0.0821375	0.0844346	0.0258568	0.00312381	0.016162	0.0170899	0.135884	0.102101	0.0529873	-0.041466	0.00636011	0.112247	0.0823706	-0.0133919	-0.0604673	0.0737489	0.0911855	0.167355	-0.0528931	0.0685055	-0.00601482	0.171803	0.0624409	0.00128393
Herpesvirus 8, Human_GSE16354_Lymphatic endothelial cells_482	0.01422	0.0877726	0.0110505	0.0244751	0.0600684	0.0530735	0.0241939	-0.00517624	0.0172121	-0.0131505	-0.0120336	0.0322993	0.0287469	-0.0597995	0.0540515	0.0956495	-0.0260086	-0.0348431	0.00981653	0.0364978	0.049542	-0.0421453	-0.0258574	0.285895	-0.000775146	-0.0767476	0.0358378	0.0388131	0.0182516	-0.0267142	0.0513399	0.0746045	0.0712616	0.0113975	-0.0132315	0.0133769	0.0728991	0.0741948	0.00363091	-0.0622477	0.0218055	0.0386652	0.128102	-0.0481096	0.067853	-0.0116646	0.0892263	0.0268057	0.0267481
Herpesvirus 8, Human_GSE16354_Lymphatic endothelial cells_483	-0.0179247	0.0838816	0.0285006	0.043773	0.0584052	0.0703354	0.0448283	0.00972646	0.0286009	-0.018631	-0.0626904	0.0305575	0.0066118	-0.114055	0.0609743	0.115008	-0.0292152	-0.0518909	0.0190455	0.0671584	0.0732006	-0.0348329	-0.0221294	0.260262	-0.0133692	-0.0669335	0.0328674	0.0630794	0.0189126	-0.0315779	0.0741645	0.053199	0.079769	-0.00367417	-0.00970702	0.0440598	0.0675907	0.0983395	0.0257667	-0.0827344	-0.0379638	0.00864606	0.131	-0.0939761	0.0674537	-0.0187827	0.0740972	0.0537977	0.0138601
Herpesvirus 8, Human_GSE16354_Lymphatic endothelial cells_484	0.0547239	0.11944	-0.0274444	0.00785058	0.104363	0.0592374	0.0211136	-0.0241201	-0.0130934	-0.0600395	-0.0187494	0.0578115	0.0424402	-0.0630427	0.0402924	0.122157	0.00128587	-0.0510325	-0.00613892	0.0573469	0.0964972	-0.0440275	-0.0259837	0.328981	-0.0599894	-0.0841518	0.0635284	0.0275907	0.0214909	-0.0180985	0.0295226	0.112101	0.0936817	0.0118517	-0.032646	0.0120572	0.11688	0.105471	-0.0319009	-0.0864882	0.0249747	0.0578039	0.155871	-0.0622594	0.0858601	0.0198579	0.166711	0.104876	0.00792073
Herpesvirus 8, Human_GSE16354_Lymphatic endothelial cells_485	0.0335611	0.0887132	0.00296535	0.0450009	0.0517907	0.051323	0.0358594	-0.0100992	0.024585	-0.0171121	6.59994e-05	0.0435716	0.0259575	-0.0467147	0.0545461	0.104297	-0.00105426	-0.0235697	-0.00409178	0.0286319	0.0521261	-0.0283561	0.00638339	0.285745	-0.0114645	-0.0629537	0.0570915	0.0436805	0.0144839	-0.0277493	0.0346845	0.0712072	0.0497218	0.019313	-0.0126475	0.023453	0.0689826	0.0987746	-0.00552469	-0.0773943	0.0371984	0.0377166	0.116095	-0.0255356	0.0765901	0.00539054	0.120179	0.0479586	0.0122551
Herpesvirus 8, Human_GSE16354_Lymphatic endothelial cells_486	0.0472872	0.085485	0.0685158	0.138086	0.0240689	0.0391979	0.0062224	-0.00992963	0.0138893	0.0121515	-0.0309204	0.0347328	-0.0188226	-0.0558176	0.0113837	0.0881669	-0.0103148	-0.0459999	0.032411	0.0147708	0.040226	-0.0302117	0.0144436	0.179148	-0.00201192	-0.0670934	0.0362373	0.0688143	0.00358383	-0.096877	0.0494078	-0.00618883	0.0648375	-0.0104874	-0.00562569	0.0117686	0.0349866	0.0821033	0.0214386	-0.0908708	-0.0206742	-0.0189638	0.0802283	-0.0295699	0.0736167	0.00605294	0.00839344	0.000686691	0.0640293
Herpesvirus 8, Human_GSE16354_blood vessel endothelial cells_487	0.0262532	0.0513512	-0.0253937	-0.0940618	0.0772218	0.0312471	-0.00245886	-0.030639	-0.0300294	-0.04873	-0.0317246	0.0117329	-0.0098169	-0.0448939	-0.0192795	0.0588065	-0.00877874	-0.0819574	-0.0471613	0.0538901	0.0324123	-0.124223	-0.0503336	0.331365	-0.0993534	-0.141934	0.0562704	-0.0528636	-0.0160011	-0.0101818	-0.0125923	0.0965953	0.0447469	-0.000581408	-0.0351148	-0.0252192	0.103295	0.0256037	-0.0410488	-0.083431	0.00096683	0.0239353	0.228981	-0.0295932	0.0659376	-0.016459	0.0661914	0.0721017	0.0269939
Herpesvirus 8, Human_GSE16354_blood vessel endothelial cells_488	0.00307544	-0.00127583	0.0499334	0.0716743	0.0312841	0.0346402	0.0648815	0.0227759	0.0787953	0.0351417	0.00556411	-0.0133723	-0.0242887	-0.0342308	0.0426491	0.0478417	-0.0213234	-0.0688954	-0.00977356	0.00193808	0.00840837	0.00105646	0.0690571	0.256141	0.00203772	0.0299885	0.0263021	0.0118917	-0.0429502	0.0629974	-0.00170009	-0.055487	0.0335478	-0.010544	0.0206635	0.0983676	-0.0434885	-0.00170882	0.0441718	0.0207192	-0.0419654	-0.0779999	0.084343	-0.0538527	0.0295104	-0.00384266	0.0167237	-0.00955446	0.0248486
Herpesvirus 8, Human_GSE16354_blood vessel endothelial cells_489	-0.0917268	-0.0470601	0.12123	0.0903128	-0.0236839	0.0579962	0.118609	0.0732318	0.114483	0.0834634	-0.0974247	-0.0805829	-0.0399096	-0.171831	0.0349215	0.0438865	-0.0789512	-0.109739	0.0524836	0.0231838	-0.0157767	-0.0318385	0.0454517	0.115885	0.0445223	0.0548316	0.00140251	0.0622983	-0.0933147	0.0450107	0.0548422	-0.127668	0.0076749	-0.0369948	0.0110491	0.103217	-0.0802915	0.0120629	0.120147	-0.02846	-0.157494	-0.0860145	0.0319703	-0.150511	-0.00296748	-0.0564151	-0.0295733	-0.055247	0.0586808
Herpesvirus 8, Human_GSE16354_blood vessel endothelial cells_490	0.0116622	-0.0231966	0.0452848	0.0551162	0.0180905	0.0395948	0.0689067	0.0294725	0.102832	0.0286872	0.0410719	-0.0243015	-0.0366358	-0.0825725	0.0509569	0.0218418	-0.0432523	-0.0496796	0.0475672	0.00108276	-0.0329594	-0.0119897	0.0407041	0.23574	0.0482315	0.0443344	0.00356684	0.0447888	-0.0416361	0.0809751	-0.00780946	-0.091404	-0.00478061	-0.0185423	0.0142962	0.0967708	-0.0209196	0.0091055	0.0586219	0.0075913	-0.0389259	-0.0824969	0.0827953	-0.0753376	-0.00471095	0.00459213	-0.0207028	-0.00849125	0.0932534
Herpesvirus 8, Human_GSE16354_blood vessel endothelial cells_491	0.0872926	0.015365	-0.186883	-0.156927	0.116222	0.00212452	-0.0281755	-0.0253353	0.000436461	-0.1078	0.104987	0.0374793	0.0588065	0.0811337	0.0248522	0.00588624	0.00741876	0.0320643	-0.0692862	0.0223636	0.00979469	-0.0138761	-0.0361712	0.451839	-0.0710366	-0.0195072	0.0451927	-0.0579476	0.0340337	0.115572	-0.0861527	0.103316	-0.00191393	0.0775981	-0.0145525	-0.0109247	0.12843	0.030498	-0.105408	0.0434605	0.149112	0.058977	0.16301	0.0350186	0.0231491	0.064489	0.146868	0.114356	0.0543399
Herpesvirus 8, Human_GSE16354_blood vessel endothelial cells_492	0.0758947	0.100667	-0.149231	-0.0462048	0.122614	0.0842602	0.00646474	0.043149	-0.0360576	-0.0763465	0.0309342	0.0372842	0.0506195	-0.0244638	0.0584489	0.0870669	0.00460303	-0.0995436	-0.0109047	0.0801207	0.088517	-0.0691538	-0.0604605	0.328363	-0.103132	-0.0609611	0.0781132	0.0210221	0.0329586	0.06782	-0.0192386	0.0843127	0.101868	0.0493321	-0.0495643	0.0299398	0.141169	0.0820766	-0.0207696	-0.010563	0.00358804	0.0188855	0.231531	-0.0184397	0.140344	0.0383415	0.154615	0.13401	0.0368824
Western Equine Encephalitis Virus_GSE16451_BE(2)-C cell line_493	0.0233871	0.0163453	-0.0244137	-0.0363811	0.0523038	0.0122177	-0.0127998	-0.0562352	-0.0343873	-0.120978	0.0243822	0.0415065	-0.00688481	0.0150828	-0.00968193	0.0349	-0.000791234	0.0402956	-0.018654	0.0359062	0.0599814	0.0260392	-0.000627521	0.0531029	-0.0159613	0.0320738	-0.0254113	-0.0307347	-0.0217911	-0.0227237	-0.00759744	0.00778765	0.0387445	-0.0472033	-0.00668016	-0.000422337	0.0346768	-0.017776	-0.0695581	-0.0198248	0.0106549	0.0109862	0.0366797	0.00212434	-0.059223	0.052532	0.0448561	0.0936939	-0.0298748
Western Equine Encephalitis Virus_GSE16451_BE(2)-C cell line_494	-0.0898202	-0.0301446	0.00887586	-0.0879876	0.0164675	0.01668	0.0490383	0.00542491	0.0309204	-0.128924	-0.0280409	-0.013362	0.00231068	-0.0267319	0.0473641	0.0438556	-0.0678074	0.063709	-0.0154483	0.0731714	0.0574182	0.0036663	-0.00770514	0.0617663	0.0318979	0.041888	0.00185605	-0.0335014	-0.0329291	0.0668666	0.0115013	0.0345073	0.00470863	-0.0172916	-0.0200205	0.0377639	0.00140637	-0.050831	-0.0351027	0.000167343	0.0449726	0.0282784	0.0562113	-0.0298014	-0.111197	-0.024412	0.0686779	0.0320221	-0.0369949
Western Equine Encephalitis Virus_GSE16451_BE(2)-C cell line_495	0.0056854	0.00680586	0.00345173	0.0366121	-0.014224	-0.00076981	0.0204791	0.0129542	0.0259431	0.113983	-0.0183789	-0.0277328	0.00936701	-0.0126215	0.0150302	-0.0186058	-0.0100009	-0.0655875	0.00336196	-0.00452446	-0.0122255	0.018671	0.0559238	-0.01706	0.019292	-0.011909	-0.00785228	-0.0149317	0.0220903	0.012689	0.0127394	-0.0351857	-0.00552501	0.0211569	0.0341269	0.00139671	-0.0293626	0.0253261	0.0631926	0.065045	-0.0111164	-0.0452188	-0.0262845	-0.00645674	0.0147828	-0.046002	-0.055046	-0.0576345	0.0522697
Western Equine Encephalitis Virus_GSE16451_BE(2)-C cell line_496	-0.0822248	-0.0128302	0.0871454	0.0492239	-0.0476474	0.0254338	0.0940284	0.0827209	0.0537091	0.1949	-0.125261	-0.0450111	-0.0163364	-0.116533	0.0403318	-0.00773144	-0.0067782	-0.173694	0.0477222	-0.00470933	-0.0448433	0.0126216	0.0250613	-0.106795	0.0311171	0.0121919	-0.023544	0.0279406	-0.000545566	-0.0187401	0.0491225	-0.119261	-0.0143044	0.0183192	0.0277942	0.0314065	-0.0751589	0.0418394	0.121584	-0.0115793	-0.144039	-0.0854867	-0.0328995	-0.0713749	0.0570618	-0.0769868	-0.0671551	-0.0850418	0.0250974
Severe Acute Respiratory Syndrome-Associated Coronavirus_GSE17400_Bronchial epithelial cell line 2B4_497	-0.0193829	-0.103588	0.134003	0.191527	-0.123516	0.00119474	0.0522794	0.0904611	0.148966	0.306216	0.066536	-0.0896603	-0.0477361	0.00207187	0.0685014	-0.0923644	-0.0815607	0.0541719	0.0749238	-0.104284	-0.146549	0.068728	0.129452	-0.16423	0.17989	0.158304	-0.103982	0.0786919	-0.0279818	0.0865738	0.0295275	-0.232589	-0.0713394	0.00525658	0.0594443	0.083406	-0.124735	-0.0703962	0.152356	0.429853	-0.0118979	-0.158079	-0.139358	-0.000464023	-0.129961	-0.0340974	-0.238001	-0.186849	0.0891457
Severe Acute Respiratory Syndrome-Associated Coronavirus_GSE17400_Bronchial epithelial cell line 2B4_498	-0.0466031	-0.0144574	-0.0164465	-0.042899	-0.0315108	0.000318903	0.0218941	0.0933643	0.0354175	0.168272	-0.0167886	-0.0531748	0.0471073	0.039036	0.0388919	-0.00738864	-0.0282636	-0.0235098	0.0117951	-0.0248377	-0.026498	0.00844586	0.0073279	0.0017418	0.0271322	0.00317997	0.039821	0.00946568	0.0159612	0.104733	0.0204173	-0.0219073	-0.0274756	0.0360613	0.00655381	0.00713426	-0.00295675	0.01866	0.0664048	0.463868	0.00361743	0.0337918	-0.0198069	0.0240448	0.0205283	-0.0385153	0.0192765	-0.0401114	-0.00267627
Severe Acute Respiratory Syndrome-Associated Coronavirus_GSE17400_Bronchial epithelial cell line 2B4_499	-0.0641107	-0.0351013	-0.00507292	-0.0426532	-0.0606449	-0.0144892	-0.0245164	0.0143768	0.0252967	0.129015	0.049427	-0.0371282	0.0380782	0.128269	0.0618322	-0.0462343	-0.0208648	0.0742944	-0.0198591	-0.0189477	-0.0125708	0.0143152	0.0389482	-0.0057975	0.118257	0.000454791	0.0133601	-0.00177679	-0.0111991	0.0272562	-0.01704	0.017267	-0.00340211	0.0370914	0.0373068	-0.0179653	-0.0416272	-0.0324753	0.0217765	0.446155	0.130073	0.0315496	-0.052639	0.104242	-0.0346954	-0.0680346	-0.0234127	-0.0792152	-0.0109147
Severe Acute Respiratory Syndrome-Associated Coronavirus_GSE17400_Bronchial epithelial cell line 2B4_500	0.00907261	0.0690961	-0.146652	-0.174785	0.102737	0.00942325	-0.00681675	0.0159709	-0.0699874	-0.007075	0.0710374	0.0251652	0.132458	0.144461	0.0634515	0.0580698	0.00987659	0.0210685	-0.105125	0.0355896	0.084578	-0.0393602	-0.0489261	0.174204	-0.0427017	-0.170436	0.117561	-0.0513217	0.0384199	0.101711	-0.0607771	0.186757	0.0241556	0.0974435	-0.0351265	-0.0536566	0.102267	0.0849626	-0.0670917	0.244028	0.205613	0.126169	0.121618	0.0963636	0.0697284	-0.0242709	0.19556	0.0974128	-0.0226635
Severe Acute Respiratory Syndrome-Associated Coronavirus_GSE17400_Bronchial epithelial cell line 2B4_501	0.0327133	0.0774516	-0.211348	-0.218216	0.143817	0.0322095	-0.0412882	-0.0198559	-0.0763171	-0.237564	0.076034	0.0822455	0.110696	0.0944322	0.0408798	0.0904532	0.027781	0.0267963	-0.0780127	0.0799807	0.0966791	-0.0311109	-0.0781911	0.195533	-0.101411	-0.11886	0.122581	-0.0216087	-0.00251826	0.0952501	-0.071507	0.234653	0.0751145	0.0569195	-0.0372335	-0.0286648	0.163734	0.0571657	-0.128102	0.15639	0.162778	0.157297	0.129955	0.0599863	0.0549411	0.0342699	0.245139	0.182486	-0.0514139
Severe Acute Respiratory Syndrome-Associated Coronavirus_GSE17400_Bronchial epithelial cell line 2B4_502	0.0692547	0.150219	-0.183908	-0.176417	0.190902	0.0400391	-0.02682	-0.0331354	-0.146651	-0.0550331	-0.0392716	0.0858596	0.119316	0.0276156	0.000889586	0.116205	0.0829487	-0.103865	-0.106681	0.0990794	0.159451	-0.0412241	-0.102818	0.215455	-0.193686	-0.161919	0.112428	-0.0529623	0.0807552	0.0202775	-0.0600473	0.204105	0.0889624	0.0832858	-0.0697565	-0.0575038	0.187908	0.151007	-0.114747	0.0248559	0.0785422	0.136629	0.194534	-0.00669282	0.169283	0.0470477	0.294284	0.251949	-0.0390962
Severe Acute Respiratory Syndrome-Associated Coronavirus_GSE17400_Bronchial epithelial cell line 2B4_503	0.0926027	0.153441	-0.229992	-0.207743	0.167682	0.054205	-0.0554053	-0.0649689	-0.062194	-0.0580241	0.0715146	0.102005	0.143115	0.0826691	0.0712272	0.127311	0.122344	-0.00154004	-0.0137177	0.0497049	0.161609	-0.00121125	-0.0702424	0.238548	-0.0972543	-0.0772314	0.124299	-0.0227543	0.126545	0.0820748	-0.0702834	0.271209	0.153143	0.10576	0.00373014	-0.0358762	0.170233	0.125517	-0.121017	0.107446	0.212987	0.183627	0.0909252	0.0437897	0.118305	0.0364651	0.37713	0.225966	-0.0510072
Severe Acute Respiratory Syndrome-Associated Coronavirus_GSE17400_Bronchial epithelial cell line 2B4_504	-0.0421125	0.0865459	-0.0592804	-0.117213	0.0966767	0.0938074	0.0771857	0.0213526	0.0614905	0.165287	0.0220521	0.0213234	0.0925645	-0.0581417	0.159626	0.124041	0.0646396	-0.0397936	0.0772671	0.048012	0.135788	0.0205852	-0.0217743	0.0965584	0.0227323	0.0408339	0.0293934	0.0289682	0.109494	0.102445	-0.00783412	0.121952	0.132069	0.121303	0.0286999	0.0902654	0.033997	0.130529	0.0205588	0.23959	0.110634	0.0610094	0.023237	-0.0462311	0.0260633	-0.058927	0.227921	0.143359	-0.0406031
Severe Acute Respiratory Syndrome-Associated Coronavirus_GSE17400_Bronchial epithelial cell line 2B4_505	0.0777737	0.192274	-0.23631	-0.204426	0.208076	0.065805	-0.0539746	-0.0767857	-0.108132	-0.140859	0.0219949	0.128259	0.144349	0.0451335	0.0477098	0.149518	0.109827	-0.0327362	-0.0381892	0.0896349	0.212672	-0.0162442	-0.110224	0.222727	-0.132028	-0.110597	0.101886	-0.0106954	0.141641	0.0405672	-0.0687927	0.282213	0.171099	0.106603	-0.0300819	-0.0362281	0.207734	0.155096	-0.138344	0.0510719	0.171341	0.166249	0.159235	0.0164945	0.117002	0.0533702	0.364102	0.319019	-0.0477
Dhori Virus_GSE17400_Bronchial epithelial cell line 2B4_506	-0.0519631	-0.0383909	0.154411	0.129416	-0.123218	0.00193229	0.101001	0.0515707	0.0987366	0.769324	-0.00651026	-0.089398	-0.0419681	-0.00953798	0.0618006	-0.0443798	-0.0650097	-0.0125823	0.0463517	-0.0839115	-0.0835582	-0.0303164	0.0679939	-0.129107	0.169832	-0.00042972	-0.0354999	0.0422269	0.0105708	-0.0467059	0.0614572	-0.158904	-0.0519026	0.0765184	0.0820608	0.0272777	-0.116153	0.000832242	0.127905	0.135155	0.0542152	-0.0948601	-0.0634798	0.00684615	-0.0791861	-0.115327	-0.20266	-0.238442	0.0896438
Dhori Virus_GSE17400_Bronchial epithelial cell line 2B4_507	-0.0262588	0.0140776	0.128556	0.145888	-0.04579	0.0379612	0.105424	0.100243	0.0460612	0.619867	-0.0914838	-0.0936161	-0.00225452	-0.0789006	0.038783	0.0106877	-0.0182217	-0.151651	0.0511931	-0.0657307	-0.0471172	-0.0153465	0.0300814	-0.0628788	0.0380872	-0.00353934	-0.0160617	0.0327745	0.0336266	-0.0149452	0.0788346	-0.172388	-0.0380535	0.0345809	0.00524719	0.0371576	-0.0761318	0.0741407	0.141717	0.114096	-0.110796	-0.0876896	-0.03783	-0.058806	0.0836956	-0.0829911	-0.0965386	-0.129857	0.06866
Dhori Virus_GSE17400_Bronchial epithelial cell line 2B4_508	-0.067274	0.0135447	-0.0204017	-0.0860466	-0.00399017	-0.00926715	0.0346072	0.0283742	-0.031356	0.515166	-0.0577078	-0.0453462	0.0584733	0.0297542	0.0186768	-0.021425	0.0219829	-0.0613134	-0.0573736	-0.00800476	0.00435044	-0.0303244	-0.0417809	0.0621201	0.0045149	-0.0894903	0.0176087	-0.0619607	0.0731042	-0.011377	-0.0243231	0.0240432	-0.0504209	0.089943	0.00560056	-0.0497828	-0.0122144	0.0661718	-0.0031434	0.120619	0.0361641	0.0202932	0.0287748	0.0219363	0.0619122	-0.0833864	-0.00151383	-0.0516888	-0.004933
Dhori Virus_GSE17400_Bronchial epithelial cell line 2B4_509	-0.0141497	0.0421937	0.0438014	0.018665	-0.0263278	0.00738723	0.0307721	0.0432276	0.0375603	0.485219	-0.017028	-0.0425383	0.0553454	0.0670363	0.067422	0.0239453	0.0253914	-0.0304988	0.0217813	-0.0466659	0.0332686	-0.016165	0.0322041	0.00385564	0.0500438	-0.0821305	0.01571	0.0118586	0.0334928	0.0139149	0.019716	0.0153903	0.0052975	0.0452365	-0.0048079	-0.0239316	-0.0678972	0.0824505	0.0758022	0.125144	0.0188026	-0.00281599	-0.0083705	0.0551326	0.0900998	-0.0869395	0.0349411	-0.0678512	-0.0121098
Dhori Virus_GSE17400_Bronchial epithelial cell line 2B4_510	-0.0494545	-0.00705891	-0.00528378	-0.0638386	-0.0147115	0.0378408	0.035638	0.0490252	0.12612	0.378591	0.0263817	-0.0487522	0.0624964	0.0557964	0.132196	-0.0038581	0.0358719	-0.0389016	0.0858275	-0.0563499	-0.0172341	0.0346	0.0440721	0.0877318	0.0901336	0.0637263	-0.0338469	0.0113009	0.0695944	0.118821	-0.00299638	0.0226438	0.0153291	0.0782614	0.00115895	0.0558006	-0.0523163	0.019249	0.072123	0.137278	0.0363409	-0.0171841	-0.0172289	0.0482138	0.0595297	-0.0738589	0.0883439	-0.0190195	0.00581908
Dhori Virus_GSE17400_Bronchial epithelial cell line 2B4_511	-0.0619766	0.0673628	-0.00581405	-0.0398563	0.0510926	0.0699776	0.0815517	0.0467269	0.0621066	0.334413	-0.108122	-0.0164533	0.0591122	-0.0734382	0.0964251	0.0792282	0.0384872	-0.145665	0.0570674	0.0318873	0.0709517	0.00306828	-0.00112762	0.102231	-0.0123091	0.0305829	0.0102853	0.0175131	0.0458668	0.0966252	0.0181583	0.028743	0.0671845	0.0516074	-0.0308012	0.0458227	-0.003581	0.0856134	0.0981927	0.0147925	-0.0936153	0.00998514	0.024861	-0.0884275	0.133361	-0.0639332	0.1566	0.0578575	-0.0251109
Dhori Virus_GSE17400_Bronchial epithelial cell line 2B4_512	0.0144742	0.115371	-0.0572685	-0.0434148	0.0981199	0.134297	0.106228	0.0505267	0.120876	0.284328	0.00189385	0.0201233	0.0693887	-0.083367	0.209812	0.143279	0.0389888	-0.119828	0.111153	0.0263769	0.0917245	-0.00295019	0.00239984	0.113625	0.0308408	0.019502	0.0390018	0.0608313	0.100227	0.105551	0.0230919	0.0447294	0.170148	0.099852	0.00388433	0.117161	0.0236842	0.136665	0.0949284	0.0488576	0.0506446	-0.00517756	0.0785707	-0.0739689	0.0922838	-0.0618224	0.222625	0.0999562	0.0220073
Dhori Virus_GSE17400_Bronchial epithelial cell line 2B4_513	-0.0190696	0.0586575	0.0327071	0.0227537	0.0583	0.138989	0.127178	0.0718147	0.172968	0.331444	0.0105911	-0.00438847	0.0303081	-0.118125	0.208811	0.118129	0.0402094	-0.0885677	0.162238	-0.00365821	0.0478136	0.0150814	0.0308091	0.0525663	0.08258	0.113341	-0.0090393	0.0937692	0.0651277	0.117579	0.0439032	-0.0547491	0.133772	0.0717251	0.0167648	0.175591	-0.0535134	0.103149	0.125088	0.0908778	0.00757155	-0.0563641	0.0176931	-0.0877988	0.027674	-0.0542259	0.160112	0.0323055	0.0342001
Dhori Virus_GSE17400_Bronchial epithelial cell line 2B4_514	0.06356	0.16037	-0.093034	-0.00861645	0.154188	0.136072	0.0511169	0.0102347	0.0535163	0.117779	-0.012967	0.0514225	0.0831164	-0.0706488	0.156077	0.168727	0.0505806	-0.12216	0.0867097	0.0433643	0.124172	0.00241131	-0.0331571	0.141086	-0.0279149	0.00082873	0.0408734	0.075645	0.104328	0.0837884	0.013264	0.0628891	0.192503	0.0701929	-0.0425517	0.087528	0.0883637	0.1421	0.0390372	0.00309411	0.0253303	0.00375256	0.124086	-0.0753694	0.122291	0.00390168	0.265272	0.200231	0.0377092
Dengue Virus_GSE18090_PBMC_515	-0.0669202	-0.026755	0.0926739	0.00633122	-0.0780748	0.087475	0.0779772	0.0415189	0.422476	0.0928289	-0.0284328	-0.072392	0.0161935	-0.0256083	0.164681	0.0427956	-0.0549463	0.0189436	0.0825661	0.000867024	-0.0360216	0.0738285	0.0635878	0.026474	0.163454	0.100492	-0.00484475	0.0117366	-0.0134565	0.0926678	0.0939762	0.0136291	0.0626797	-0.0506566	0.0163041	0.049637	-0.107395	-0.0816453	0.15046	0.0255622	-0.0112728	0.0376145	-0.09189	-0.039428	-0.0509337	-0.0968433	0.0549571	-0.129642	-0.0412821
Dengue Virus_GSE18090_PBMC_516	-0.00571387	0.0323642	0.0257172	0.0535547	-0.0462397	0.0320796	0.0714222	0.00822734	0.20338	0.0793432	0.0120445	0.0217244	-0.0395313	-0.00184692	0.13463	0.0377455	-0.0214071	0.0340847	0.0579727	-0.00683606	-0.0189741	0.0357629	0.0220542	-0.0123148	0.184642	0.0337656	-0.00519928	0.0433467	-0.000345295	0.0571562	0.136314	-0.0334129	0.0117008	-0.0131366	0.0351285	0.0333553	-0.0354715	-0.00958986	0.107341	-0.0117924	0.0619764	-0.0403012	-0.063994	0.0116751	-0.0418793	-0.074149	0.0278712	-0.146123	0.00967647
Dengue Virus_GSE18090_PBMC_517	0.0353447	0.0693299	-0.128311	-0.0435397	0.127458	0.093515	0.0241242	0.0525581	0.178028	-0.042765	0.0735747	0.0600091	0.0706045	-0.0257369	0.097268	0.0131003	0.0280971	-0.0584616	0.0849539	0.0295528	0.027544	-0.0363453	-0.0391879	0.0668544	0.0377526	0.0463524	-0.00587796	0.084022	0.0321719	0.10632	-0.0594808	0.074387	0.107288	0.0899317	-0.0182286	0.108246	0.0916397	0.0581707	0.00631835	0.0282273	0.0417406	0.0495306	0.11403	-0.0169555	0.042618	0.0734851	0.118536	0.146333	0.0353616
Dengue Virus_GSE18090_PBMC_518	-0.130631	-0.0354239	0.10736	0.0624782	-0.0753899	0.0585319	0.102704	0.0887436	0.326697	0.14044	-0.069366	-0.111755	-0.0443131	-0.0942318	0.189823	0.0627828	-0.0492879	-0.0286112	0.135724	-0.0148893	-0.0428932	0.0108599	0.0382388	-0.00375322	0.24454	0.094036	-0.0486233	0.0676874	-0.0222586	0.102998	0.116424	-0.0673652	0.0294632	0.00514492	0.0174532	0.114991	-0.0956542	-0.0111222	0.183377	0.0294883	-0.00753689	-0.0826249	-0.0428424	-0.0527325	-0.0304438	-0.100213	-0.0304114	-0.100995	0.0482942
Dengue Virus_GSE18090_PBMC_519	-0.0259853	-0.115546	0.172325	0.0757261	-0.192026	-0.0601043	-0.0191563	-0.022792	0.149902	0.0571598	-0.0473452	-0.0516666	-0.137634	0.0562411	-0.026723	-0.0774572	0.0116479	0.0698681	0.0173781	-0.0557356	-0.101708	0.0490741	0.0845775	-0.100178	0.104292	0.0560612	-0.0399436	-0.0377955	-0.0803109	-0.105919	0.0875101	-0.106213	-0.100824	-0.149801	0.059115	-0.104013	-0.177831	-0.140096	0.00332647	-0.0457674	-0.0824453	-0.0791557	-0.226438	0.0310563	-0.0710221	-0.0666377	-0.0841866	-0.22941	-0.044752
Dengue Virus_GSE18090_PBMC_520	0.0524423	0.0701807	-0.145003	-0.0408354	0.11336	0.0195673	-0.000968513	0.0254279	0.0202697	-0.0483658	0.0284682	0.0465989	0.0188575	-0.00263101	0.0329848	0.0635193	-0.00276436	0.00328735	0.00969832	0.0378949	0.0249422	-0.0300047	-0.055383	0.0799273	-0.00642677	-0.052482	0.00317355	0.0300825	0.0487952	0.0813916	0.0117034	0.0303414	0.0443084	0.0903297	-0.0338023	0.0253685	0.145959	0.101497	0.00431195	0.00688639	0.0778602	-0.0149081	0.146758	-0.00118183	0.0221958	0.0431644	0.0502684	0.134702	0.0651534
Dengue Virus_GSE18090_PBMC_521	0.0332149	-0.00783612	0.051329	0.0542928	-0.0463072	-0.020641	-0.00583972	-0.0591042	0.185974	0.00521329	-0.0515431	-0.0138285	-0.0523583	-0.0168094	-0.0720264	-0.00647961	0.00734549	-0.0483201	-0.00460367	0.018157	-0.0146572	0.0739886	0.073767	-0.0514532	-0.00420767	0.0732163	-0.0409875	-0.0314194	-0.0121253	-0.062076	0.0136489	-0.099596	0.0225318	-0.109497	0.0293419	0.00315296	-0.101886	-0.0725123	-0.00517414	-0.0203929	-0.0867666	-0.0650913	-0.0955454	-0.060322	-0.0437478	0.0102749	-0.0360262	-0.0411736	-0.000443928
Dengue Virus_GSE18090_PBMC_522	-0.134876	-0.0300814	0.0375738	-0.0224593	-0.0837188	-0.0184593	0.0728625	0.00864968	0.217257	-0.0127012	-0.144125	-0.0285915	-0.0319483	-0.117828	-0.0371417	-0.0331701	-0.0493266	-0.0754286	-0.0186875	0.0676235	0.00952089	0.060561	0.0372275	-0.0960906	0.0322872	0.124234	-0.0399616	-0.00887114	-0.0622393	-0.0166466	-0.00489708	-0.0865667	0.0142407	-0.0511643	0.0313079	0.0446809	-0.101313	-0.0331262	0.0797308	-0.0102887	-0.117878	-0.0120834	-0.0775262	-0.12958	-0.0663637	0.000126389	-0.0517004	-0.0426734	-0.0816525
Dengue Virus_GSE18090_PBMC_523	-0.107415	-0.00826292	0.0803259	-0.00782557	-0.0869788	0.0801218	0.10735	0.0649265	0.415173	0.12086	-0.0327245	-0.0453809	0.059357	-0.0140251	0.147145	0.041641	-0.0648968	-0.00758515	0.0289011	-0.000137647	-0.028892	0.0577903	0.065637	-0.0108807	0.187261	0.0698595	0.0198732	0.0120006	-0.0390201	0.0755065	0.0583353	0.0714383	0.0431746	-0.00413988	0.0154624	0.0371299	-0.101792	-0.0441062	0.177679	0.0193967	0.00826826	0.112817	-0.078304	-0.0130215	-0.0140353	-0.107922	0.0226939	-0.1419	-0.0737966
Dengue Virus_GSE18090_PBMC_524	-0.115599	0.002448	0.0829113	0.0410969	-0.13494	0.0119519	0.0977331	0.0303143	0.268669	0.113228	-0.125141	-0.064542	-0.0576718	-0.0871713	0.0774181	0.0291591	-0.0467951	-0.0848109	0.0503392	0.0248669	-0.0277085	0.0300521	0.0388921	-0.068233	0.184594	0.0759084	-0.0210843	0.00340982	-0.0455892	0.0163265	0.110722	-0.116919	0.0184937	-0.0490902	0.0447097	0.0336126	-0.115287	-0.0440406	0.162257	-0.00857649	-0.0546897	-0.0455992	-0.102602	-0.0759485	-0.0221003	-0.104366	-0.0273028	-0.176186	-0.00931178
Dengue Virus_GSE18090_PBMC_525	-0.02184	-0.0305418	0.0399062	-0.0437791	-0.0303638	-0.00444604	0.0240979	-0.00180978	0.316692	-0.0224219	0.0648218	0.00260555	0.0670261	0.0785058	0.0154059	-0.0186077	-0.0214863	0.110783	-0.0499153	0.0205816	0.0239963	0.069697	0.0603024	-0.0329031	0.0580242	0.0183163	0.00213801	-0.0208567	-0.0245714	-0.00920407	-0.0238606	0.172226	-0.00396007	0.0108016	0.0173496	-0.0147995	-0.0566988	-0.0557627	0.0145095	0.0138403	0.0617637	0.150073	-0.0668194	0.0427768	-0.0874286	-0.0286978	0.00566168	-0.0302167	-0.114775
Dengue Virus_GSE18090_PBMC_526	-0.161813	-0.0846421	0.171836	0.0431003	-0.118616	0.0236629	0.102979	0.089196	0.337845	0.135501	-0.136569	-0.133422	-0.0218579	-0.109064	0.0927923	0.0195196	-0.0485476	-0.0513117	0.0555659	-0.0127266	-0.0485573	0.0378921	0.0706191	-0.0633241	0.128923	0.113706	-0.0690533	0.0248334	-0.0450029	0.0233045	0.0529551	-0.0733853	-0.00978063	-0.0402728	0.0174284	0.0775551	-0.173834	-0.0555859	0.155838	0.0173164	-0.100596	-0.0489967	-0.107843	-0.0828867	-0.0333336	-0.103411	-0.0704958	-0.115499	-0.0220088
Dengue Virus_GSE18090_PBMC_527	-0.0452248	-0.0959897	0.172425	0.0900116	-0.193856	-0.0373272	0.0315075	-0.0167312	0.244468	0.0998129	-0.0682152	-0.0857815	-0.116728	-0.0221167	0.00929404	-0.0308082	-0.0106117	0.0424597	0.0475195	-0.0604037	-0.10612	0.055421	0.0665424	-0.0719372	0.131824	0.0525024	-0.0286655	-0.0422126	-0.0644383	-0.067467	0.119711	-0.0805488	-0.0655999	-0.136105	0.0501868	-0.0669288	-0.169334	-0.13667	0.0772675	-0.0507113	-0.0890507	-0.0675269	-0.208815	-0.0201833	-0.057458	-0.0919621	-0.0879264	-0.244613	-0.0151244
Dengue Virus_GSE18090_PBMC_528	-0.00304935	0.00905233	-0.0750255	-0.0308302	0.0304802	0.0177218	0.0188204	0.00168402	0.137492	-0.0539868	-0.0562929	0.0135516	-0.073227	-0.0832864	0.0013333	0.0618174	-0.0103663	-0.0114421	0.039677	0.0389126	-0.0208783	0.000108595	-0.0531327	0.0472642	0.00342203	0.021455	-0.0323121	0.00790202	0.0228681	0.0364343	0.0586816	-0.0765299	0.0395205	-0.0231974	-0.00777337	0.0505962	0.0467342	0.0139207	0.0134621	-0.0514281	-0.0315002	-0.112143	0.0520943	-0.0690985	-0.0222989	0.0320511	0.00823118	0.0393419	0.070951
Dengue Virus_GSE18090_PBMC_529	-0.00990742	-0.0168437	0.0931685	0.038437	-0.102259	-0.0360317	0.0301317	-0.047529	0.22315	0.0842657	-0.0306537	-0.0110167	-0.00615904	0.0259447	-0.0551434	-0.0395263	-0.0137055	-0.040331	-0.0586325	-0.00448298	-2.63468e-06	0.0778102	0.0944927	-0.0690459	0.0609116	0.0292315	-0.00665679	-0.0498414	-0.0133133	-0.0749355	0.00410861	-0.00750622	-0.0223541	-0.0549211	0.05606	-0.0213123	-0.138693	-0.0441791	0.0332444	-0.00698215	-0.0168785	0.0140455	-0.114484	-0.00985769	-0.0395975	-0.058372	-0.0652772	-0.116268	-0.056438
Dengue Virus_GSE18090_PBMC_530	-0.140274	-0.00893437	0.0596476	-0.0111412	-0.0839428	0.0116289	0.102185	0.0102228	0.221268	0.0234927	-0.137753	-0.0352964	-0.0166956	-0.135464	0.011331	0.00274135	-0.0343311	-0.0755467	-0.0157391	0.0590192	0.0319936	0.0387181	0.0382412	-0.0876151	0.0271954	0.0826543	-0.0201245	0.0102996	-0.0469137	-0.0168698	0.0193872	-0.0525174	0.0255891	-0.0299768	0.0335951	0.0679131	-0.109553	0.00679926	0.102617	-0.0364586	-0.0893068	-0.00223601	-0.0529985	-0.11097	-0.0483384	-0.0455115	-0.0349414	-0.0609298	-0.0701807
Dengue Virus_GSE18090_PBMC_531	-0.082107	0.00376801	0.0734981	0.000762376	-0.0589524	0.0726785	0.0813593	0.0697446	0.377559	0.0784308	0.0104456	-0.0442225	0.0752609	0.0147227	0.118046	0.0235267	-0.04119	0.0426467	0.0312951	0.00107716	0.00953248	0.0326379	0.0669246	-0.0407333	0.136833	0.0484727	0.0563701	0.0647379	-0.0100356	0.0552211	0.0267789	0.102895	0.0683614	0.0471233	0.0210837	0.0583323	-0.0787018	-0.00694913	0.154495	0.0472308	0.0498712	0.130717	-0.0334106	0.00305108	-0.0356471	-0.0758803	0.021546	-0.0897642	-0.0768354
Dengue Virus_GSE18090_PBMC_532	-0.0845312	0.0257588	0.0743359	0.0550341	-0.109106	0.0344515	0.0951657	0.0336336	0.299678	0.13954	-0.0449401	-0.041536	0.0131984	-0.0415719	0.0975949	0.0140998	-0.0275548	-0.0399541	0.0384511	0.00779996	-0.0105137	0.0390712	0.0623395	-0.0821276	0.193509	0.0502502	0.0205758	0.0405663	-0.012799	0.0304364	0.0809433	-0.0293707	0.0371903	0.00822861	0.0579216	0.0519154	-0.105695	-0.00543084	0.177665	0.0192793	0.0252025	0.0310914	-0.0804085	-0.0338005	-0.0202282	-0.0919213	-0.0191696	-0.176679	-0.0231382
Herpesvirus 5, Human_GSE19345_Human neural stem cell_Towne strain (ATCC#VR977)_533	0.027108	-0.0034229	0.0244485	0.0662872	0.0405674	0.00137518	-0.0595954	-0.0200104	-0.0344756	-0.0131002	0.0206396	-0.00677312	-0.00749454	0.0412901	-0.0222376	-0.00422125	-0.00502579	0.0171891	0.00717606	0.012655	0.0330882	-0.00511177	0.651776	0.01281	-0.0225287	0.0160196	0.00626721	0.00943337	-0.0036836	-0.0184101	-0.00949487	-0.0407526	0.0323067	-0.0288317	-0.0039077	-0.00148168	-0.00323087	0.00649351	-0.0328399	0.0205164	-0.025497	-0.0405441	-0.051923	-0.0017358	0.0107492	0.00358086	-0.00367174	0.00973411	0.0285859
Herpesvirus 5, Human_GSE19345_Human neural stem cell_Towne strain (ATCC#VR977)_534	0.0422282	-0.0326968	0.0458292	0.107457	0.0196798	-0.0105134	-0.0525047	0.0140459	0.00930139	0.00184272	0.0349306	0.0218079	-0.0274123	0.0270199	-0.00509053	-0.0126315	0.00102332	0.000663746	0.0347182	-0.0292505	-0.0406054	0.0157224	0.686763	-0.0368267	-0.0207263	0.0427928	0.0147582	0.0585563	-0.0283557	-0.00606808	0.00195852	-0.0713378	0.00405603	-0.023159	0.00268007	0.00739811	-0.0343618	0.00733905	0.0247615	-0.001419	-0.0605305	-0.0547105	-0.0731421	-0.0142237	0.032032	0.0587104	-0.0160439	-0.0438924	0.0404156
Herpesvirus 5, Human_GSE19345_Human neural stem cell_Towne strain (ATCC#VR977)_535	-0.0426227	-0.0200966	0.0752064	0.0583862	0.00126697	0.0288959	0.0457818	0.018093	0.100472	0.0707487	-0.0264736	-0.0178991	-0.0160284	-0.0761093	0.0574602	0.0151743	-0.056385	-0.0257425	0.0138082	0.0592876	0.0450316	0.0513643	0.70094	-0.0487478	0.0257255	0.0648484	0.0489264	0.0494126	-0.0194573	0.0297265	-0.0199503	-0.0286557	0.0838327	-0.00190579	0.0640089	0.117352	-0.109976	0.0297815	0.0720314	0.00581243	-0.0346101	-0.0575997	-0.0499999	-0.108074	-0.0447141	-0.0536691	0.0152948	-0.0536676	-0.00462982
Herpesvirus 5, Human_GSE19345_Human neural stem cell_Towne strain (ATCC#VR977)_536	-0.0786728	-0.0347922	0.0916849	0.0475268	-0.0230256	0.0225464	0.0734109	0.026111	0.12097	0.0721694	-0.0364779	-0.0379187	-0.0380735	-0.101125	0.0775425	0.0126458	-0.0714391	-0.0204267	0.0355109	0.0568314	0.032366	0.0495112	0.705478	-0.0581972	0.0655867	0.0682315	0.0239827	0.0399421	-0.0392077	0.0265257	-0.0129137	-0.0429021	0.0815482	-0.00540156	0.065505	0.129346	-0.130832	0.0174296	0.0904142	0.00129415	-0.0319755	-0.0632033	-0.0532945	-0.113996	-0.0609621	-0.063907	-0.00577254	-0.059242	0.00407034
Herpesvirus 5, Human_GSE19345_Human neural stem cell_Towne strain (ATCC#VR977)_537	-0.0590909	-0.0581009	0.119037	0.0636497	-0.0378348	0.023676	0.0726054	0.020911	0.135878	0.0673731	-0.00938967	-0.0524679	-0.0417474	-0.0583584	0.0769285	-0.0118724	-0.0600141	0.0341759	0.0319273	0.0446222	0.0388099	0.0597075	0.708056	-0.0522053	0.0884045	0.0966043	0.00101249	0.029538	-0.05204	0.022623	-0.0148635	-0.040817	0.0514583	-0.0211306	0.0725359	0.12766	-0.149738	0.00173797	0.0750351	0.00869927	-0.0167304	-0.0549146	-0.0906028	-0.095085	-0.0773797	-0.0613582	-0.0114637	-0.06986	-0.027806
Herpesvirus 5, Human_GSE19345_Human neural stem cell_Towne strain (ATCC#VR977)_538	-0.0614616	-0.0396058	0.125186	0.0427746	-0.0435759	0.00621256	0.0621733	0.0112094	0.0968111	0.0877622	0.0211583	-0.0389285	-0.0208127	-0.0112519	0.090124	0.0055226	-0.0636724	0.0708478	-0.00339403	0.0374597	0.0619504	0.0555702	0.73289	-0.066624	0.0979069	0.0431106	0.0301583	0.0311821	-0.00838827	0.00803171	-0.0115954	-0.00333256	0.0428966	0.0164875	0.075073	0.0989937	-0.15052	0.0105195	0.055135	0.0271195	0.0499057	-0.0465101	-0.0612862	-0.0461893	-0.116781	-0.108334	-0.0227667	-0.0918138	-0.0220161
Human Immunodeficiency Virus_GSE19811_Subcutaneous abdominal adipose tissue_539	0.137954	0.0207952	-0.121716	-0.0456211	0.060802	-0.0117558	-0.076186	-0.0107601	-0.0431396	-0.176851	0.206979	0.0905217	0.0264763	0.132072	0.0781711	0.0848032	0.0361732	0.329617	-0.0111508	-0.00653751	0.0521183	0.0502468	-0.0233074	0.0728548	0.0971009	0.0836503	-0.020904	0.0176731	0.0205075	0.00579022	-0.0504172	0.0723704	-0.0195026	0.0453677	-0.0103435	-0.00511072	0.0871114	0.014395	-0.134062	-0.0166529	0.237224	0.0661298	0.0493197	0.127153	-0.118616	0.136272	0.112806	0.0776975	0.000824842
Human Immunodeficiency Virus_GSE19811_Subcutaneous abdominal adipose tissue_540	0.0964926	-0.0456139	-0.103046	-0.0586359	0.00889109	-0.0385893	-0.0619912	0.027782	0.0338996	-0.0755403	0.245389	0.0452593	0.0183472	0.146908	0.0805513	0.0212393	0.017878	0.285308	0.0358383	-0.0749617	-0.0831167	0.0644777	0.000633027	0.0360616	0.180397	0.132725	-0.043309	0.0159732	0.0105991	0.110422	-0.0617313	0.00384666	-0.0848124	0.0765684	0.0104568	0.0122291	0.0315294	-0.0580017	-0.0509643	0.0538636	0.20562	0.0439387	-0.0322202	0.125873	-0.128179	0.0996477	0.0333426	-0.0130008	0.0499268
Human Immunodeficiency Virus_GSE19811_Subcutaneous abdominal adipose tissue_541	0.115668	0.000109752	-0.0597507	-0.00541834	0.0113552	-0.020155	-0.0366966	-0.00483434	0.0115945	0.0183797	0.184583	0.0423697	0.0695173	0.16239	0.0437363	-0.00884925	0.0100352	0.131559	-0.0483344	-0.0771438	-0.0231284	0.0447559	0.00604108	0.04865	0.121167	0.00449901	0.0357576	-0.0160678	0.0345118	0.0245797	-0.0501011	0.110877	-0.0572652	0.100064	0.00766892	-0.0526611	0.0171576	-0.00693633	-0.0305866	0.0360139	0.195545	0.108714	-0.0182871	0.154281	-0.0350128	0.0448016	0.075886	-0.0377882	0.0420459
Human Immunodeficiency Virus_GSE19811_Subcutaneous abdominal adipose tissue_542	-0.0230567	0.0457518	0.0755004	0.107743	0.00251615	0.00875334	0.0389258	0.0190951	0.0264783	0.0534806	-0.0152224	0.0138144	0.00261925	-0.04519	0.0807817	0.0531829	0.0102996	0.107539	0.0303263	0.0108199	0.0205623	0.0923105	0.0132173	-0.0111667	0.205598	0.131218	-0.0741821	0.0733462	0.0135249	-0.0168278	0.0606472	-0.0797424	0.027891	-0.0186581	-0.0068687	0.0708976	-0.0475267	0.0290127	0.0597803	-0.00788803	-0.00871631	-0.0355239	-0.0447618	-0.0314598	-0.0111797	0.0259735	0.00712031	0.0094332	0.0020975
Human Immunodeficiency Virus_GSE19811_Subcutaneous abdominal adipose tissue_543	-0.0835182	0.0400264	0.0283285	-0.0136683	-0.00676264	0.0381611	0.0660934	0.0657983	0.0195682	0.0613354	-0.0471187	-0.027594	0.0226827	-0.0331482	0.103866	0.0838909	0.00892721	-0.0232836	0.0277055	0.0450794	0.0607502	-0.00452106	-0.0198511	0.0700065	0.15539	0.0257733	0.028327	0.023758	-0.0555462	0.0725851	0.0304784	-0.0119776	0.034728	0.000908741	-0.0437418	0.0297686	-0.0306323	0.0274804	0.0850855	-0.0116751	0.015767	0.00629259	0.0768204	0.00401293	0.0558137	-0.0825785	0.117869	-0.0148524	-0.0347207
Human Immunodeficiency Virus_GSE19811_Subcutaneous abdominal adipose tissue_544	-0.0557141	0.00885818	0.0515753	-0.0545728	-0.0621775	-0.0595335	0.0438767	0.0450517	-0.0399702	0.0692947	-0.0430214	-0.0456907	0.00928751	0.0658913	0.0525816	0.0332758	-0.0572226	0.135955	-0.0870304	-0.0080011	-0.00936222	0.00141647	-0.0150165	-0.0307817	0.205448	-0.0675987	0.0118013	-0.0406422	0.0129219	-0.0517122	0.0454907	0.0142113	-0.0834449	0.0569847	0.00084887	-0.078095	-0.0381935	0.0186025	0.0345902	-0.0181885	0.149002	0.0545361	0.0333457	0.0726278	-0.0479076	-0.086232	-0.0231491	-0.117608	-0.0126829
Human Immunodeficiency Virus_GSE19811_Subcutaneous abdominal adipose tissue_545	0.0490381	-0.0304585	-0.0556166	-0.0714082	0.0106121	-0.0488621	-0.0230221	-0.0182619	0.0329478	-0.0838802	0.191481	0.0173826	0.0208061	0.134744	0.0827365	0.00692919	0.000608949	0.282624	-0.0387104	-0.0381625	0.00762608	0.122509	0.0235968	0.0362347	0.200613	0.107977	-0.0651128	-0.0230945	0.0339684	0.0623291	-0.0559616	0.0374833	-0.0603126	0.0460439	0.0142105	0.00618995	-0.0260224	-0.0243338	-0.0656877	0.0384953	0.211027	0.0349133	-0.0391724	0.122779	-0.158223	0.0630881	0.0257244	0.00688735	0.00859805
Human Papillomavirus_GSE24089_Squamous cell line_546	0.0224879	0.0451354	-0.0564605	0.0109208	0.0335614	0.0450082	-0.0153521	0.0429682	-0.0261255	-0.0290295	-0.0203448	0.0146172	0.0199996	-0.031997	0.024711	0.0315617	0.0187633	-0.02462	0.0393008	0.00793488	0.0160551	-0.00690185	-0.0217157	-0.00722287	-0.0282236	0.361769	-0.0158589	0.0126023	0.0269291	-0.00269023	0.0057316	-0.0124114	0.0289878	0.0213261	-0.0664109	-0.00858958	0.0898373	0.0522688	0.023737	0.0114514	-0.050947	0.00533981	-0.0291407	-0.00770131	0.0431276	0.0327766	0.0378948	0.0701443	0.0119056
Human Papillomavirus_GSE24089_Squamous cell line_547	-0.0157407	-0.036822	0.0781733	0.0189678	-0.0806668	-0.0218745	0.0204454	0.0235903	0.0344959	0.0567999	-0.0106611	-0.000561394	-0.0494266	-0.0218138	0.00948974	-0.0643814	0.00727878	-0.021987	0.0242748	-0.00412282	0.0160278	0.036718	0.0597758	-0.0478854	0.0292411	0.367957	-0.0133515	0.0253029	-0.0326337	-0.0283369	-0.00440662	-0.0491005	-0.0517234	-0.0202106	-0.000971708	0.0154382	-0.0776857	-0.0297214	0.0209198	0.0320328	-0.0324194	-0.0107737	-0.11186	-0.00730569	-0.0242875	-0.00775771	0.0194654	-0.0291359	-0.0261429
Respiratory Syncytial Virus_GSE24132_Isolated conventional and plasmacytoid dendritic cells_548	-0.000697765	0.110888	-0.137648	-0.00448107	0.107308	0.148755	0.108398	0.0529744	0.125182	0.00839689	-0.0249875	0.0313853	0.142888	-0.106766	0.162598	0.0485097	-0.0359007	-0.128852	0.0768638	0.0361082	0.000960466	0.0218279	0.0108036	0.0310296	-0.0163163	0.012542	0.0723104	0.0983976	0.0484082	0.232041	0.03642	0.0673355	0.150448	0.0830743	-0.0219079	0.0520275	0.075144	0.0880699	0.480538	0.0604571	8.31751e-05	0.096927	0.0190496	-0.0979049	0.0432106	-8.65369e-05	0.149253	0.0338609	0.0310533
Respiratory Syncytial Virus_GSE24132_Isolated conventional and plasmacytoid dendritic cells_549	-0.0190028	0.00547426	0.0292668	0.0884082	-0.0405965	0.0126529	0.0661931	0.0380323	0.0850146	0.056841	0.0069121	-0.0531758	0.0191407	-0.0635144	0.0303706	0.0127439	-0.0674421	-0.0471643	0.0214926	0.00641166	-0.0155532	0.0367103	0.0543614	-0.0498462	0.0481227	0.02928	-0.0121479	0.0225185	-0.0231399	0.084758	0.0243883	-0.0725448	0.0271901	-0.00900519	0.0228376	0.0488633	-0.0299985	0.00950625	0.349225	0.0500633	-0.0411608	-0.0405524	-0.0245163	-0.0495992	-0.0198563	-0.0394165	-0.0695115	-0.0490902	0.0554095
Respiratory Syncytial Virus_GSE24132_Isolated conventional and plasmacytoid dendritic cells_550	-0.0323057	-0.0222072	0.140971	0.258542	-0.0738807	0.114933	0.0692245	0.056509	0.139487	0.174751	-0.0622391	-0.100191	-0.100847	-0.115298	0.101266	0.0271553	-0.0432063	-0.106931	0.114632	-0.0374082	-0.116983	0.0337936	0.0833661	-0.105594	0.0661962	0.0856192	0.00582423	0.0754138	-0.0297549	0.0355024	0.107671	-0.225135	0.0539703	-0.0972528	0.0296765	0.0332837	-0.138032	-0.0458661	0.328915	0.0317382	-0.184745	-0.133514	-0.136767	-0.116817	0.0237217	-0.0628411	-0.123706	-0.206536	0.0806843
Respiratory Syncytial Virus_GSE24132_Isolated conventional and plasmacytoid dendritic cells_551	-0.000697765	0.110888	-0.137648	-0.00448107	0.107308	0.148755	0.108398	0.0529744	0.125182	0.00839689	-0.0249875	0.0313853	0.142888	-0.106766	0.162598	0.0485097	-0.0359007	-0.128852	0.0768638	0.0361082	0.000960466	0.0218279	0.0108036	0.0310296	-0.0163163	0.012542	0.0723104	0.0983976	0.0484082	0.232041	0.03642	0.0673355	0.150448	0.0830743	-0.0219079	0.0520275	0.075144	0.0880699	0.480538	0.0604571	8.31751e-05	0.096927	0.0190496	-0.0979049	0.0432106	-8.65369e-05	0.149253	0.0338609	0.0310533
Respiratory Syncytial Virus_GSE24132_Isolated conventional and plasmacytoid dendritic cells_552	-0.0190028	0.00547426	0.0292668	0.0884082	-0.0405965	0.0126529	0.0661931	0.0380323	0.0850146	0.056841	0.0069121	-0.0531758	0.0191407	-0.0635144	0.0303706	0.0127439	-0.0674421	-0.0471643	0.0214926	0.00641166	-0.0155532	0.0367103	0.0543614	-0.0498462	0.0481227	0.02928	-0.0121479	0.0225185	-0.0231399	0.084758	0.0243883	-0.0725448	0.0271901	-0.00900519	0.0228376	0.0488633	-0.0299985	0.00950625	0.349225	0.0500633	-0.0411608	-0.0405524	-0.0245163	-0.0495992	-0.0198563	-0.0394165	-0.0695115	-0.0490902	0.0554095
Respiratory Syncytial Virus_GSE24132_Isolated conventional and plasmacytoid dendritic cells_553	-0.0323057	-0.0222072	0.140971	0.258542	-0.0738807	0.114933	0.0692245	0.056509	0.139487	0.174751	-0.0622391	-0.100191	-0.100847	-0.115298	0.101266	0.0271553	-0.0432063	-0.106931	0.114632	-0.0374082	-0.116983	0.0337936	0.0833661	-0.105594	0.0661962	0.0856192	0.00582423	0.0754138	-0.0297549	0.0355024	0.107671	-0.225135	0.0539703	-0.0972528	0.0296765	0.0332837	-0.138032	-0.0458661	0.328915	0.0317382	-0.184745	-0.133514	-0.136767	-0.116817	0.0237217	-0.0628411	-0.123706	-0.206536	0.0806843
Respiratory Syncytial Virus_GSE24132_Isolated conventional and plasmacytoid dendritic cells_554	-0.0943398	-0.135738	0.262905	0.178967	-0.154107	-0.0591755	0.00950999	0.0459704	0.0243068	0.0946508	-0.0590478	-0.118664	-0.207952	-0.0513814	-0.0204104	0.0059737	-0.0164883	0.0555488	0.0783634	-0.0341877	-0.0524657	0.00295625	0.0441256	-0.121452	0.166025	0.0549352	-0.0744388	0.0248731	-0.151049	-0.113299	0.0715819	-0.198919	-0.0798566	-0.134278	0.024606	0.0544596	-0.182977	-0.108002	0.0804298	-0.0258821	-0.124497	-0.190177	-0.124713	-0.0365251	-0.0239579	-0.0953855	-0.200464	-0.168867	-0.00159799
Respiratory Syncytial Virus_GSE24132_Isolated conventional and plasmacytoid dendritic cells_555	0.135656	0.129843	-0.285433	-0.242968	0.146125	-0.0350746	-0.0475345	-0.0846137	-0.0956487	-0.15297	0.0678481	0.148385	0.167314	0.0973009	-0.0649863	-0.0123754	0.0358283	-0.00731059	-0.100477	0.0150447	0.0519054	-0.0123214	-0.0841528	0.149062	-0.16539	-0.105132	0.0807063	-0.0614313	0.126064	0.100764	-0.074884	0.260915	0.0392001	0.0898585	-0.0204723	-0.116709	0.215668	0.0635465	-0.103066	0.00728106	0.162897	0.206272	0.140183	0.105093	0.013755	0.0936883	0.195991	0.167029	-0.00926423
Respiratory Syncytial Virus_GSE24132_Isolated conventional and plasmacytoid dendritic cells_556	0.0943411	0.105869	-0.242877	-0.178552	0.112738	0.00695179	-0.00778601	-0.0496446	-0.027089	-0.07466	0.0797216	0.112322	0.139557	0.087345	0.00732406	-0.00835718	0.00482921	0.030866	-0.0981289	-0.00670669	0.0165772	-0.00785511	-0.0584677	0.120801	-0.091927	-0.106435	0.0837851	-0.033451	0.0906606	0.130031	-0.0485486	0.194598	0.0478517	0.108081	-0.00230714	-0.0739227	0.162345	0.0610269	-0.0319048	0.00199678	0.193033	0.176476	0.114761	0.0988258	-0.0152635	0.0498256	0.143053	0.0690371	0.0119501
Hepatitis A Virus_GSE27850_Liver cells_557	-0.0119956	0.0024515	0.0286592	0.00348621	-0.00553379	-0.0233515	-0.0232967	-0.0279312	-0.0277099	0.030611	0.0215398	0.0112011	0.00230318	0.0512579	-0.0351286	-0.0364969	0.323465	-0.0870436	-0.0351385	-0.0149271	0.015943	-0.0283582	0.00700711	-0.01792	-0.00529848	-0.0616325	0.0171459	-0.0334326	-0.00460558	-0.0423145	0.00770677	5.32099e-05	-0.00901395	0.0181814	0.011082	-0.018922	-0.0113245	0.00567283	-0.0207603	0.0206731	0.0229837	0.00170646	0.0263382	0.0448206	0.0324822	-0.0174535	-0.0201585	-0.00866675	0.0134624
Hepatitis A Virus_GSE27850_Liver cells_558	-0.0739504	-0.0320057	0.0924632	0.0697018	-0.0553656	0.0174925	0.0329551	0.0430693	0.0635364	0.0286887	-0.0323562	-0.045622	-0.0264934	-0.0232913	-0.000448322	-0.025461	0.327644	-0.10277	0.0709294	-0.0217551	-0.0791599	-0.00481299	-0.00106187	-0.0544054	0.0605025	0.0358553	0.011467	0.0327457	-0.0567332	0.00867433	0.0724553	-0.074848	0.00449387	-0.0447267	-0.00656713	0.0237217	-0.0779562	-0.0732723	0.0693871	0.0116821	-0.10539	-0.0106266	-0.045344	-0.0184709	0.0371248	-0.0131021	-0.0365026	-0.0550798	0.0179184
Hepatitis A Virus_GSE27850_Liver cells_559	0.0430584	0.0340281	-0.0238724	-0.00621585	0.00753756	0.00224267	0.00233579	-0.0411814	-0.00681226	0.020452	0.0370044	0.0486835	0.0046234	0.0223266	0.00650237	-0.0075883	0.345599	-0.030353	0.0010791	-0.0199225	-0.00741249	-0.0164877	0.00438358	-0.00768586	0.00253416	-0.0314607	0.0155908	-0.00286806	0.0424463	-0.0140295	0.0131648	0.00617842	0.0300001	0.0240733	0.0477369	-0.00554681	0.0381277	0.0265613	-0.0178047	0.0207009	0.0564403	0.0123582	0.0223008	0.00760323	0.00481876	0.00526736	0.0094168	0.014668	0.0330907
Hepatitis A Virus_GSE27850_Liver cells_560	0.005567	0.0470579	-0.000316147	0.000286171	-0.00747788	0.0255654	-0.0170627	-0.00465294	-0.0204776	-0.0135512	-0.00188581	-0.00484133	-0.00615793	0.000319856	0.0316739	0.0899797	0.370272	0.0955247	0.0668473	0.00847187	0.0547297	-0.0379903	-0.0100549	0.00450202	0.0846228	0.0200785	-0.0108679	0.00229238	0.00829316	-0.00824959	0.0203239	-9.98592e-05	0.0518741	-0.00266675	-0.00359623	0.0164196	0.0298726	0.0259136	0.00161767	0.00595765	0.0408166	-0.0108003	0.0388898	0.0326242	0.0189946	-0.0194576	0.0440047	0.0381285	-0.0132196
Hepatitis A Virus_GSE27850_Liver cells_561	0.0164029	0.0348383	0.00843937	0.0484166	-0.00931829	0.0102074	0.0164075	0.00822005	0.00357596	0.027908	-0.00438056	0.023092	-0.00198808	0.00349706	0.0182266	0.0388518	0.326002	0.00224563	0.0125546	-0.00553031	-0.00516673	-0.0271423	-0.0125328	-0.0548549	0.0574995	-0.0176811	0.00157399	0.0250472	0.000901489	-0.00108635	0.0267443	-0.0318836	0.0176397	0.0185336	0.0184987	0.018139	0.00859353	0.0186358	0.0282108	0.0218262	0.0295145	-0.00114065	0.0102713	-0.0138275	0.0125122	-0.00353322	-0.0236014	-0.00758747	0.0327296
Hepatitis A Virus_GSE27850_Liver cells_562	-0.0396814	0.0103989	0.055751	0.0480776	-0.0242742	0.00942544	0.00995541	0.00866125	-0.00416483	0.0433348	-0.0145641	-0.0141543	-0.00135634	0.00261736	0.00351409	0.0257521	0.316625	-0.0347503	0.0374007	-0.0235407	-0.00168476	-0.0140983	0.00671842	-0.0427381	0.0624111	0.00264843	0.0148968	0.0113489	-0.0128138	-0.00493849	0.0370893	-0.0565475	0.0194485	0.00254023	-0.00261409	0.0229497	-0.0263092	0.00942169	0.0478455	0.0224669	-0.0069536	-0.0211798	0.0157288	0.0137243	0.0416263	-0.0149158	-0.0147475	-0.00906667	0.0167943
Hepatitis A Virus_GSE27850_Liver cells_563	0.112678	0.0648098	-0.142012	-0.0613681	0.103124	-0.0162481	-0.0748283	-0.0763991	-0.0936153	-0.0705756	0.036769	0.0895283	0.0250833	0.01724	-0.0745558	-0.0160235	0.545974	-0.0219241	-0.0219042	0.0133	0.070635	0.00283284	-0.0440483	0.0329759	-0.138816	-0.00884773	-0.00197046	-0.0126885	0.0971537	-0.0265286	-0.0890019	0.057099	0.0135097	0.0343648	0.00166375	-0.0170023	0.113652	0.0844253	-0.118822	0.0104711	0.0110881	0.0117497	0.0378645	0.0173246	0.0344321	0.0888076	0.0658686	0.163821	-0.00823768
Hepatitis A Virus_GSE27850_Liver cells_564	0.0587502	0.0175269	-0.0333737	-0.00590128	0.0498514	-0.00118726	-0.0279121	-0.0412295	-0.0101157	-0.00785185	0.0283338	0.042342	0.0190657	0.022536	-0.0488384	-0.0440808	0.605256	-0.0512432	0.0133492	-0.0239206	0.0156645	0.0141259	-0.0183541	0.00914673	-0.0719625	0.0180508	6.3968e-05	-0.000859056	0.0531621	-0.0214233	-0.0359674	0.0313952	-0.00806997	-0.0105756	-0.0138299	0.0078542	0.0182669	0.018533	-0.0517041	-0.0294479	-0.05077	-0.00484842	-0.0214606	0.0237598	0.0386882	0.0592517	0.0359428	0.0731997	-0.0269038
Hepatitis A Virus_GSE27850_Liver cells_565	0.0378313	0.00907289	-0.00602622	-0.0256918	0.0150757	-0.0420416	-0.0914408	-0.103366	-0.0569585	-0.0810273	0.00330428	0.0485997	-0.0267715	0.0429807	-0.120707	-0.0564624	0.372491	-0.0294519	-0.0538522	0.00139525	0.0127885	-0.00157216	-0.032742	0.0011733	-0.0615936	-0.010409	-0.0266194	-0.0457662	0.0033587	-0.0648373	-0.0201664	0.0261599	-0.0148167	-0.0576961	-0.00510134	-0.0454016	0.0226751	-0.0537352	-0.100124	-0.0460939	-0.0226564	-0.0080446	-0.0056039	0.0382151	-0.00128626	0.056078	-0.0140882	0.044285	-0.0169606
Hepatitis A Virus_GSE27850_Liver cells_566	-0.00619112	-0.0422279	0.102859	-0.0230497	-0.0454712	-0.0249258	-0.0325721	-0.00717925	0.00487292	0.0825004	0.121039	-0.0359429	-0.00308693	0.164637	0.0388343	-0.0133047	0.30444	0.138812	-0.0266432	-0.0664854	-0.0252913	-0.0251098	0.0164624	0.0581128	0.0717775	-0.0497014	0.0412373	-0.0416225	-0.028643	-0.0379357	-0.00301421	0.0525282	-0.0918448	0.00389264	0.009895	-0.0327016	-0.0852089	-0.0538597	-0.0738653	-0.0269066	0.136822	0.0515389	-0.00893665	0.174865	0.0152403	-0.0800695	0.010729	-0.11296	-0.0401504
Hepatitis A Virus_GSE27850_Liver cells_567	0.0349864	0.0141438	0.00710453	0.0192562	-0.0194817	-0.0091875	-0.0600484	-0.0494918	-0.00211085	0.0026574	0.00689547	0.033118	-0.0340133	-0.00701576	-0.0870326	-0.034838	0.377988	-0.0597682	0.0288575	-0.0423454	-0.0585094	-0.00296352	-0.056632	-0.0361069	-0.0148599	-0.00404984	-0.00439607	-0.000309093	0.0146718	-0.0407851	0.00722325	-0.0481193	-0.0274419	-0.0422164	-0.00606156	-0.0268445	0.0192631	-0.0435341	-0.0102278	-0.0350237	-0.0476908	-0.00194157	-0.0124131	0.00708089	0.0544029	0.064704	-0.0148539	-0.02198	0.0247434
Hepatitis A Virus_GSE27850_Liver cells_568	-0.00197122	0.0267016	0.00861276	0.0654534	-0.0174047	0.0411693	-0.00362304	0.0685222	0.0492074	0.0495066	0.00756618	-0.0180667	-0.0017206	-0.0144791	0.114031	0.113664	0.315354	0.175867	0.127987	-0.0390924	-0.0101356	0.00219631	0.017307	-0.0139867	0.14028	0.102894	-0.0239576	0.0604502	0.0132463	0.0401358	0.0305012	-0.0442597	0.0360794	0.00527706	0.00124008	0.048878	-0.00764635	0.013519	0.0594685	0.0111574	0.00824873	-0.0267292	-0.0577	-0.00183621	0.0367153	0.0048061	0.0565256	-0.0429418	-0.00949938
Hepatitis A Virus_GSE27850_Liver cells_569	-0.00224768	-0.00784832	0.00968337	0.0460489	-0.0425656	0.00813897	-0.04969	0.0418688	0.0282386	-0.019323	0.0148298	0.00159365	-0.0236951	0.00203864	0.0402631	0.0699042	0.365088	0.17103	0.121173	-0.0318294	-0.0546787	0.015835	-0.0318053	-0.024772	0.123149	0.12487	-0.0478823	0.042674	-0.0120789	0.0206298	0.0219136	-0.0703685	-0.00853724	-0.0394196	-0.0197702	-0.00373296	0.00789495	-0.0546402	0.0226008	-0.0109627	-0.0253194	-0.00506223	-0.0638239	0.020098	0.0225709	0.0435238	0.0347056	-0.0425348	-0.0117401
Hepatitis A Virus_GSE27850_Liver cells_570	0.0358818	0.0211663	0.0105412	0.0115841	-0.0101686	-0.021366	-0.0648797	-0.00818085	-0.0503885	0.0257604	0.0525606	-0.0128692	-0.00328964	0.0796928	0.000144798	0.0627109	0.379369	0.195913	0.0296414	-0.0474974	0.0148435	-0.0182186	-0.00858174	0.0224578	0.0578707	0.00783442	-0.00536933	-0.00894072	0.000296415	-0.024968	-0.0163296	-0.00544801	-0.028418	0.00430973	-0.00661404	-0.0280543	0.0172336	-0.00509352	-0.0530072	-0.0158389	0.0830008	0.00394321	0.00139537	0.0880292	0.0251162	0.000741611	0.0308923	-0.0255141	-0.0219616
Hepatitis A Virus_GSE27850_Liver cells_571	0.0137685	-0.0116388	0.0298005	0.00298956	-0.0355105	-0.0193878	-0.0825162	-0.0221015	-0.0241762	-0.0435619	0.024411	0.0160495	-0.045662	0.0386498	-0.0571699	0.0147407	0.404614	0.0957999	0.0362324	-0.0153152	-0.0223637	-0.0143896	-0.0545479	0.0053324	0.0311555	0.0211585	-0.0195652	-0.00782933	-0.0139173	-0.0500187	0.0123003	-0.0102783	-0.0362166	-0.0637407	-0.0209067	-0.0290538	0.0115806	-0.0530491	-0.064009	-0.0509971	-0.0132228	0.00415507	-0.0185852	0.0643872	0.0179999	0.0314709	0.00208513	-0.027434	-0.0185446
Hepatitis A Virus_GSE27850_Liver cells_572	0.0704841	0.0223508	-0.0991215	-0.0119797	0.0727829	-0.00264896	-0.0745132	0.00417398	-0.0533499	-0.0681718	0.0188386	0.0444485	0.00724431	-0.00965532	-0.0369449	0.0122387	0.484001	0.0609815	0.0263371	-0.0277521	0.00984201	0.00729588	-0.0372443	0.0500216	-0.0859509	0.0595071	-0.0162773	0.0157026	0.0473358	0.00631485	-0.0555173	0.0186914	-0.0107688	-0.00108596	-0.0131364	0.00226565	0.0811677	0.0261084	-0.0721634	-0.0188667	-0.0426903	-0.0139905	-0.00297577	-0.0031701	0.0553467	0.0982594	0.054685	0.107086	-0.0197804
Hepatitis A Virus_GSE27850_Liver cells_573	0.0859858	-0.0125739	-0.0620801	-0.0644684	0.0492981	-0.03263	-0.0968048	-0.0425628	-0.0502269	-0.0497463	0.0601866	0.0538162	0.0122611	0.0728938	-0.0817819	-0.0417069	0.56632	0.0544501	-0.0246326	-0.0281345	0.00372503	0.00512337	-0.0523525	0.0539329	-0.0864855	0.00443459	-0.0222481	-0.0323378	0.0553775	-0.032296	-0.0747212	0.0657653	-0.0380845	-0.00327479	-0.0137693	-0.0393611	0.050965	-0.00997344	-0.121253	-0.0219642	0.00234638	0.0249457	-0.0127145	0.0872669	0.0315036	0.057125	0.0363493	0.0725953	-0.0417877
Enterovirus 71_GSE15323_Human rhabdomyosarcoma cell line_574	0.193688	0.0187404	-0.0250091	0.180363	0.0658527	0.0378677	-0.0895705	0.0030651	0.0137188	-0.0156341	0.709631	0.109894	0.030984	0.102145	0.0145589	-0.00102034	0.0933926	0.0609951	0.0636936	-0.0781318	-0.0344037	0.063307	0.0488192	0.0169899	-0.0322408	0.077243	-0.00293758	0.0161113	0.0294283	0.00440954	-0.0428456	-0.0162711	0.0128888	0.00407732	-0.00348477	0.0581485	0.0390278	0.000194874	-0.0252109	0.00108925	0.0307489	0.0220505	-0.0265696	0.126964	0.114988	0.170169	0.0364615	0.0623771	0.0386266
Enterovirus 71_GSE15323_Human rhabdomyosarcoma cell line_575	0.211765	0.00348425	-0.0215284	0.157636	0.0550126	0.0246092	-0.116769	-0.0393914	0.00679918	-0.0208688	0.699289	0.0926193	0.0322478	0.165148	0.0130963	-0.0202442	0.0873069	0.128917	0.0404872	-0.0867595	-0.0247248	0.0590795	0.0788952	0.0375896	0.000500958	0.0506516	-0.00954699	-0.00570229	0.0362285	-0.00216277	-0.0666724	0.00548274	0.0158213	0.00617601	0.0156105	0.0532335	0.0357889	-0.0201801	-0.0636093	0.0393587	0.109138	0.0106466	-0.0383842	0.171191	0.051764	0.135323	-0.00373258	0.0547163	0.0501826
Enterovirus 71_GSE15323_Human rhabdomyosarcoma cell line_576	0.205367	-0.00320544	-0.00847286	0.193162	0.0340957	0.0167787	-0.0971527	-0.0223061	0.011012	-0.000745237	0.66692	0.0821983	0.026176	0.141491	0.00237836	-0.0168202	0.0819773	0.11992	0.0498706	-0.0910802	-0.0336174	0.074745	0.0788098	0.000229063	0.00821545	0.0626072	-0.020989	0.011435	0.016194	-0.00435663	-0.0546346	-0.0182603	0.0041619	-0.00367984	0.0205277	0.0559592	0.0203237	-0.015813	-0.0415209	0.0298899	0.0918974	-0.00680869	-0.061408	0.154751	0.0491899	0.130298	-0.0281159	0.0220426	0.0537673
Enterovirus 71_GSE15323_Human rhabdomyosarcoma cell line_577	0.0494256	0.0215153	-0.101392	-0.167869	0.0803524	0.0384583	0.00117181	-0.0317776	-0.016924	-0.0927244	0.697827	0.0655608	0.0541071	0.0637757	0.0800685	0.0192301	0.024376	0.0856849	-0.028272	-0.00474639	0.0735993	-0.0218863	-0.0595651	0.135455	0.0153236	-0.0273866	0.0478041	-0.0725633	0.0462913	0.069894	-0.0653022	0.13673	0.0202663	0.0850491	0.00303017	0.0394015	0.0880011	0.00410751	-0.104238	0.0525406	0.218918	0.110294	0.0994991	0.0932421	-0.0298082	0.0117277	0.129195	0.0998634	-0.0150695
Enterovirus 71_GSE15323_Human rhabdomyosarcoma cell line_578	0.0257923	-0.00681867	-0.0505808	-0.112379	0.0511907	0.0523098	0.0338429	-0.011547	0.0117529	-0.0591243	0.687378	0.0418977	0.0276768	0.0209477	0.0835429	0.00312367	0.00864096	0.0878657	-0.0022112	-0.00680829	0.0554823	0.00247325	-0.0320581	0.0762536	0.0458185	0.00302364	0.0265718	-0.0488201	0.0295859	0.0636738	-0.0451389	0.0913221	0.0151075	0.0713936	0.0120138	0.0777287	0.0429234	-0.0108648	-0.0722178	0.040456	0.17794	0.0674956	0.0800792	0.0626498	-0.0755151	-0.0272728	0.0361119	0.0569836	-0.0120757
Enterovirus 71_GSE15323_Human rhabdomyosarcoma cell line_579	0.0237782	-0.0192269	-0.0419562	-0.0997193	0.0364831	0.0514101	0.0377163	-0.00608726	0.0171542	-0.0497329	0.681112	0.0407744	0.0335649	0.0227659	0.0820665	0.00509006	-0.00270084	0.102368	0.00137909	-0.0117251	0.0513383	0.00503088	-0.0236012	0.0623969	0.0543612	-0.00107824	0.0171509	-0.0519076	0.0241163	0.0640427	-0.0472986	0.0859499	0.0129341	0.0698952	0.014679	0.0775099	0.0275677	-0.0193878	-0.064566	0.0499765	0.184741	0.0601814	0.068833	0.0647103	-0.0854767	-0.0304041	0.017092	0.0397607	-0.005033
Leishmania major_GSE42088_Human dendritic cells_580	0.0228264	0.159575	-0.3179	-0.211731	0.231815	0.127886	0.0465322	0.0198371	-0.0526541	-0.122052	0.0569756	0.137046	0.256965	-0.0343099	0.0913343	0.0313312	0.0593572	-0.12462	-0.0597833	0.0517583	0.0790708	-0.0187162	-0.125849	0.177182	-0.149238	0.000994515	0.0750794	0.00527683	0.299634	0.213391	-0.0857669	0.221995	0.10004	0.174203	-0.0814131	0.0240589	0.25719	0.13381	-0.0389601	0.0155429	0.0786144	0.243739	0.178997	-0.0328842	0.108789	0.0971837	0.25976	0.246236	-0.050506
Leishmania major_GSE42088_Human dendritic cells_581	0.045635	0.162743	-0.285834	-0.102838	0.194619	0.123198	0.0224572	0.010774	-0.0499195	-0.0620689	0.0987347	0.125155	0.245417	-0.0060102	0.0933509	0.0285908	0.0573912	-0.0660871	-0.0471365	-0.00180108	0.0614448	0.0032736	-0.0884878	0.128222	-0.0944868	0.0110089	0.0367567	0.0232914	0.370208	0.185017	-0.0632208	0.166345	0.117448	0.177499	-0.0474776	0.0291522	0.231196	0.132626	-0.0160902	0.0419878	0.101153	0.205258	0.138811	-0.00341595	0.0891523	0.106952	0.170375	0.210034	-0.00799292
Leishmania major_GSE42088_Human dendritic cells_582	-0.0222749	0.0944839	-0.0293982	-0.0857638	0.0720048	0.0793218	0.0583219	0.075775	-0.0156245	0.0637189	0.0228539	0.0336971	0.146399	0.0362202	0.130697	0.0271308	-0.00629092	-0.0339658	-0.0388989	0.00844458	0.0453926	-5.4033e-05	-0.00840716	0.0236415	0.0254568	-0.0319633	0.0614895	0.0496157	0.248327	0.0899511	-0.0206593	0.0404997	0.0724764	0.184021	0.00736438	-0.000873923	0.0958195	0.13585	0.002169	0.112426	0.141446	0.0874705	0.0732093	-0.00114591	0.029751	0.0149523	0.10637	0.0667565	0.00122332
Leishmania major_GSE42088_Human dendritic cells_583	0.0408174	0.178901	-0.303991	-0.148306	0.230642	0.241019	0.0724483	0.0367158	0.0491474	-0.108958	0.0611832	0.109886	0.238348	-0.0553378	0.211181	0.0751027	0.0401183	-0.0927676	0.0174107	0.0500261	0.0704724	0.00641477	-0.0806669	0.163485	-0.0936798	0.0709701	0.0568103	0.0583552	0.389237	0.288911	-0.0336302	0.14869	0.216858	0.161067	-0.0578026	0.0569268	0.242632	0.13194	0.0186125	0.0464261	0.0527408	0.193828	0.12398	-0.061996	0.0698563	0.0848204	0.295183	0.231647	-0.0257524
Leishmania major_GSE42088_Human dendritic cells_584	0.0840755	0.177659	-0.300871	-0.0837336	0.21885	0.209444	0.0250602	0.0175972	0.0396204	-0.0939966	0.0915313	0.113274	0.206214	-0.0245976	0.169924	0.0706477	0.0587513	-0.0659329	0.0297118	0.0152516	0.0489093	0.0209939	-0.0717795	0.135926	-0.0892244	0.0686538	0.0332767	0.0645744	0.422647	0.256689	-0.016841	0.106571	0.215467	0.128036	-0.0407092	0.0546745	0.232368	0.116036	0.0182618	0.0617705	0.0415289	0.150323	0.0985005	-0.0345556	0.0754007	0.121432	0.237159	0.224761	0.00694925
Leishmania major_GSE42088_Human dendritic cells_585	0.00187526	0.144758	-0.136207	-0.0940198	0.141961	0.198301	0.0759121	0.0702592	0.0469144	0.0349997	0.0398185	0.0542101	0.162125	0.0054184	0.219602	0.084308	0.000316711	-0.0574939	0.0131476	0.0205803	0.057264	0.0166044	-0.0265397	0.0551993	0.0185524	0.0160018	0.0624247	0.0624384	0.416058	0.184027	0.00213895	0.0349223	0.188062	0.167926	-0.00066901	0.0544919	0.140033	0.143451	0.045012	0.120764	0.116526	0.0863746	0.072912	-0.00925685	0.0323636	0.00651609	0.178398	0.110807	0.023432
Leishmania major_GSE42088_Human dendritic cells_586	0.048121	0.134342	-0.238699	-0.16872	0.189429	0.276217	0.0436899	0.0144941	0.0797404	-0.102193	0.0810839	0.071957	0.168521	-0.0248385	0.226247	0.0686157	0.0541534	-0.0599615	0.0419809	0.0437336	0.0494543	0.0225801	-0.075122	0.195358	-0.0665885	0.0745246	0.0244863	-0.0186838	0.416962	0.19854	-0.00667112	0.154968	0.195155	0.0803684	-0.0535954	0.0520534	0.178724	0.0715508	-0.000739488	0.00735405	0.04425	0.145071	0.112573	-0.00939142	0.0559992	0.0328869	0.267531	0.178812	-0.0183394
Leishmania major_GSE42088_Human dendritic cells_587	0.0845478	0.122615	-0.242202	-0.11496	0.164711	0.225681	-0.00256677	-0.00422049	0.0502466	-0.0718426	0.101738	0.0896978	0.13934	0.0285187	0.145374	0.0373173	0.0796254	-0.0582769	0.0300196	-0.00910543	0.0140727	0.029486	-0.0856326	0.163962	-0.0755604	0.0664512	0.00862525	-0.0101315	0.436714	0.134466	-0.000279574	0.0890349	0.15828	0.056468	-0.0307885	0.0265239	0.163197	0.0515096	-0.0221344	0.0214481	0.0386612	0.11826	0.0659546	0.0211728	0.0672654	0.087606	0.215798	0.152821	0.0142824
Leishmania major_GSE42088_Human dendritic cells_588	0.105035	0.118987	-0.211473	-0.10292	0.11751	0.206841	-0.0648625	0.0213795	-0.0147854	-0.00969675	0.0920169	0.0678639	0.134729	0.104912	0.114151	0.0208031	0.0736075	-0.0698556	0.0260118	-0.00493002	0.0199485	0.0161103	-0.0606737	0.113378	-0.0734906	0.0132092	0.0476592	-0.0274339	0.494388	0.0276472	-0.0212334	0.0445547	0.152343	0.0924238	-0.00639382	-0.0431454	0.167046	0.0827736	-0.0380261	0.0796923	0.0569451	0.0876547	0.0880059	0.10697	0.107759	0.0638215	0.175846	0.132599	0.0500899
Leishmania major_GSE42088_Human dendritic cells_589	0.000650839	-0.00410525	0.0327739	0.0256091	-0.0217139	0.0261604	-0.00761047	-0.0267659	-0.00311783	0.0579141	-0.0524526	-0.0358185	-0.0143817	-0.0284251	0.00191764	-0.0104202	0.0231055	0.0242893	-0.0388694	-0.0182348	0.00990037	0.0402016	0.0072609	-0.0630058	-0.0381404	-0.0265704	-0.0333382	-0.0255826	0.625907	-0.0767767	-0.00308654	0.0284352	-0.00306625	0.00199181	0.0199766	-0.00744183	-0.0312779	0.0379065	-0.0220084	-0.0442231	-0.00992897	-0.0711009	-0.0188235	-0.0140198	-0.0483235	-0.0665374	-0.0988649	-0.0326214	0.00495855
Leishmania major_GSE42088_Human dendritic cells_590	0.0827261	-0.0920523	0.138454	0.220056	-0.115455	-0.127864	-0.113534	-0.0514343	-0.000693146	0.0388073	-0.0201712	-0.0194745	-0.169103	0.0106718	-0.164474	-0.0589785	0.0224348	0.104669	0.0167881	-0.101335	-0.085737	0.0660702	0.0802695	-0.196785	0.00153793	0.0184282	-0.0795554	0.0588992	0.187586	-0.178982	0.0355532	-0.171138	-0.0907801	-0.125863	0.0657219	-0.0363309	-0.106496	-0.0578546	0.000708425	-0.000379648	-0.110446	-0.178951	-0.156295	0.00544832	-0.0613106	0.0757161	-0.245576	-0.092018	0.0857764
Leishmania major_GSE42088_Human dendritic cells_591	-0.0647415	-0.0515855	0.110671	0.0454919	-0.134974	-0.0775999	-0.00728203	-0.0261547	-0.00435992	0.177447	-0.0191092	-0.11243	-0.110113	0.0374781	-0.0459657	-0.00994041	-0.026159	0.081902	0.00679402	-0.0317829	0.0150978	-0.0194496	0.047396	-0.102644	0.128535	-0.0778483	-0.0577191	-0.0583743	0.251384	-0.149475	0.0413812	-0.0412802	-0.03226	-0.0346196	0.062935	-0.0167327	-0.133785	-0.0146461	0.00584161	-0.0142292	0.0718353	-0.136516	-0.0207347	0.0873701	-0.0880098	-0.169731	-0.198385	-0.173599	0.0335016
Francisella tularensis_GSE37416_Polymorphonuclear leukocytes_LVS_592	-0.0454006	0.0573931	-0.0284252	-0.00515254	-0.000750014	0.0386347	0.065943	0.0680125	0.0218418	0.0584266	0.0183094	0.00647745	0.627315	-0.0105244	0.0851785	0.0233801	-0.0347101	-0.0289876	0.00510262	-0.0116098	-0.000859784	-0.00170585	-0.0069368	0.0399316	0.0542423	-0.0206408	0.0147274	0.017936	-0.00611513	0.114159	0.00542077	0.07017	0.0227041	0.0713643	-0.0178577	0.0150814	0.00912812	0.0415182	0.0814265	0.0339552	0.0575867	0.13717	0.0206544	0.00201286	0.0374959	-0.0408769	0.0404966	-0.0376135	0.0178482
Francisella tularensis_GSE37416_Polymorphonuclear leukocytes_LVS_593	0.067975	0.126084	-0.123056	-0.0338042	0.084313	0.0430695	1.42094e-05	-0.0213289	-0.0251817	-0.0436505	0.0361449	0.145662	0.381563	0.030721	0.0523199	0.0352032	0.0157916	0.0122579	-0.0272041	0.0224672	0.08178	0.00829534	-0.0133294	0.0476223	-0.0474067	-0.0316073	0.0312163	0.0369543	0.0505953	0.0585895	-0.00325323	0.120989	0.0589498	0.0779649	-0.0103357	0.0016238	0.0947642	0.0987477	-0.00687994	0.00315364	0.0968608	0.152458	0.0252958	0.0208313	0.00963619	0.0397977	0.106418	0.0631496	-0.00780822
Francisella tularensis_GSE37416_Polymorphonuclear leukocytes_LVS_594	0.0494891	0.144992	-0.098066	-0.024454	0.0710632	0.054819	0.0348103	0.00727622	-0.0298922	0.0348523	0.0161609	0.0937092	0.404334	-0.00285455	0.0700217	0.0281124	0.0136765	-0.0442777	-0.0260927	0.014281	0.0586131	0.0102684	-0.0118538	0.0380077	-0.0389946	-0.0272176	0.0119944	0.0247792	0.0849115	0.0698129	-0.0182954	0.102766	0.0610143	0.0937481	-0.0247497	-0.0092093	0.0837592	0.109492	0.0177828	0.0158277	0.0584242	0.13677	0.0259852	0.00643904	0.03453	-0.00447696	0.0647685	0.0549139	-0.00268642
Francisella tularensis_GSE37416_Polymorphonuclear leukocytes_LVS_595	-0.0362044	0.0295941	0.00419727	0.0349954	-0.0299372	0.0292908	0.0486539	0.0556821	0.0568231	0.0917224	0.00585172	-0.0307596	0.530163	-0.0522431	0.0723931	0.00190583	-0.0184762	-0.0158653	0.0363654	-0.0359862	-0.00663463	0.0115357	0.0257592	-0.0293398	0.072418	-0.00383097	-0.0236008	0.0262242	0.0185848	0.0631148	0.00887597	-0.0161401	0.0205938	0.0397074	0.0123542	0.042798	-0.0209649	0.0348346	0.0859922	0.0478365	0.0193065	0.00551743	-0.0159443	-0.0399438	0.00927487	-0.0289014	-0.0256692	-0.033477	0.0479047
Francisella tularensis_GSE37416_Polymorphonuclear leukocytes_LVS_596	0.0183831	0.169458	-0.151268	-0.0667312	0.095671	0.0481949	0.0401219	0.0076943	-0.0115176	-0.0166802	0.029226	0.106648	0.383858	-0.00297259	0.0855736	0.0354008	0.0122301	-0.0109913	-0.0346333	0.0218307	0.0675186	0.00663977	-0.0353062	0.0207434	-0.0210035	-0.0552571	0.0219438	0.0287862	0.103003	0.0642231	-0.0227713	0.0992574	0.0715001	0.10043	0.00470654	0.0386856	0.116143	0.132432	0.0167735	-0.00476181	0.108905	0.165719	0.0693148	0.0184496	0.0106199	0.0243542	0.0818445	0.0683728	0.00467879
Francisella tularensis_GSE37416_Polymorphonuclear leukocytes_LVS_597	0.0224681	0.17153	-0.131937	-0.0405959	0.0760567	0.0746862	0.0652114	0.029017	0.0227926	-0.00236936	0.0427953	0.0865553	0.44963	0.00192082	0.134088	0.0325305	-0.00279614	-0.00584758	-0.0163284	0.015293	0.0669684	0.0218212	-0.0239201	0.0591725	0.00719654	-0.0273789	0.0171206	0.0316555	0.0925219	0.113079	-0.0128511	0.103906	0.0700723	0.113679	-0.0130912	0.0586593	0.101904	0.121577	0.0335976	0.00998872	0.124777	0.189407	0.0638352	0.0101698	0.029329	0.00993038	0.104886	0.0590802	0.00259262
Francisella tularensis_GSE37416_Polymorphonuclear leukocytes_LVS_598	0.0456103	0.195208	-0.137994	-0.0190294	0.103601	0.0673354	0.0325804	0.0508558	-0.026615	0.0252489	0.0492645	0.0904869	0.421264	0.0393327	0.11147	0.0462497	-0.00262226	-0.0274585	-0.0233156	0.00834027	0.0682599	0.0097401	-0.0204557	0.0350645	-0.0189489	-0.0477977	0.0389917	0.0284698	0.105594	0.0866476	-0.010478	0.0995228	0.073534	0.117252	-0.0144832	0.0218043	0.104529	0.137444	0.0336534	0.0339296	0.108305	0.198598	0.0543111	0.0460911	0.0732496	0.0056628	0.0877736	0.0580113	0.0021033
Francisella tularensis_GSE37416_Polymorphonuclear leukocytes_LVS_599	0.0924572	0.13402	-0.118011	-0.00262917	0.0929741	0.0158719	-0.0308546	-0.0223773	-0.0700405	-0.0436853	0.0250399	0.0912774	0.582856	0.0725645	-0.023988	-0.0012029	0.045634	-0.045351	-0.0369935	0.0149145	0.0664097	0.0271179	-0.0198216	0.0631397	-0.0925652	-0.01862	0.0403833	0.0307578	0.0672535	0.0576247	-0.0203014	0.085917	0.0408885	0.0349659	-0.0320228	-0.0436535	0.104102	0.0793564	-0.0392603	0.0242169	0.03154	0.2325	0.00362304	0.054547	0.0977146	0.0568548	0.102138	0.0875673	-0.0284394
Francisella tularensis_GSE37416_Polymorphonuclear leukocytes_LVS_600	0.0361843	0.157223	-0.156057	-0.0935554	0.0915031	0.0685898	0.0349998	0.0366808	-0.0237082	-0.0269672	0.0731499	0.0676007	0.36735	0.0388857	0.100292	0.0473669	0.00672506	-0.00511417	-0.0260411	0.0329993	0.0720832	-0.0157749	-0.0412472	0.0721892	-0.0186256	-0.0508163	0.0236919	-0.0163484	0.0868721	0.0930014	-0.0343281	0.147449	0.058364	0.114022	-0.0183601	0.0308043	0.1327	0.127433	0.0153259	0.0183755	0.135329	0.180185	0.093202	0.058406	0.0264532	-0.000540324	0.0932989	0.0870419	0.000548233
Francisella tularensis_GSE37416_Polymorphonuclear leukocytes_LVS_601	0.0420806	0.122128	-0.112686	-0.0204145	0.062651	0.0692351	0.0414147	0.0449439	0.022465	-0.00207576	0.0512745	0.0319818	0.385216	0.0162022	0.114433	0.031435	-0.0091572	-0.00658704	0.000896219	0.00730536	0.0399477	0.0128534	-0.0159202	0.0459994	0.011573	-0.0182946	0.00524198	0.015812	0.0683082	0.0945247	-0.00572595	0.0923902	0.0607791	0.0796343	-0.0255522	0.0517516	0.0861032	0.0671406	0.039191	0.0306666	0.0903583	0.163871	0.0441611	0.0361431	0.0358476	0.0183941	0.0650113	0.034145	0.0166025
Francisella tularensis_GSE37416_Polymorphonuclear leukocytes_LVS_602	-0.0146172	0.12905	-0.1021	-0.0359246	0.0764752	0.0948774	0.0589505	0.0650855	0.0216772	-0.0133754	0.0660808	0.0223467	0.362556	0.0277508	0.14064	0.0759154	-0.0240792	0.00205485	-0.00435343	0.019358	0.0469141	-0.0012356	-0.012585	0.0768939	0.0255663	-0.04324	0.0417469	-0.0153907	0.0411192	0.127585	-0.0122939	0.121654	0.0738748	0.0805947	-0.0405344	0.0693244	0.0770922	0.0864793	0.0487962	0.0457765	0.122678	0.171853	0.0799855	0.0492312	0.0278876	-0.0265187	0.0822523	0.0401704	0.00187758
Francisella tularensis_GSE37416_Polymorphonuclear leukocytes_LVS_603	0.0559782	0.154343	-0.161671	-0.0755739	0.11011	0.0601991	0.0264414	0.0214894	-0.0211179	-0.0231722	0.0467897	0.0688621	0.423723	0.0139264	0.0618287	0.0274728	0.0192653	-0.0401648	-0.0312476	0.0469967	0.0908771	0.0119668	-0.0363654	0.0600881	-0.0698341	-0.0425597	0.0335701	-0.00536284	0.101469	0.107867	-0.0249128	0.158025	0.0669145	0.106365	-0.0311193	0.0146864	0.118372	0.126696	0.0175406	0.0179237	0.0835874	0.2082	0.0772644	0.051548	0.0473233	0.00141622	0.110551	0.0976041	-0.0239092
Francisella tularensis_GSE37416_Polymorphonuclear leukocytes_LVS_604	-0.114247	-0.00912375	-0.0146791	0.0234736	-0.0403941	0.0795732	0.0847675	0.151497	0.150652	0.0680104	0.0771181	-0.048831	0.157058	-0.0288279	0.210236	0.0394662	-0.0862005	0.0604497	0.0683279	-0.0489046	-0.090516	0.0153265	0.0287645	-0.0137191	0.199327	0.0279974	-0.0439563	0.0148887	0.0130836	0.13088	0.00449732	-0.0537519	0.00892604	0.0733743	0.0100385	0.164117	-0.0228933	0.0219289	0.130782	0.0516645	0.0889816	-0.0417472	0.0395446	0.0100134	-0.0379148	-0.0315751	-0.0640247	-0.0547254	0.0934152
Francisella tularensis_GSE37416_Polymorphonuclear leukocytes_LVS_605	-0.0796713	0.0324917	-0.036911	0.013075	-0.0296881	0.0912555	0.109621	0.144017	0.144811	0.100295	0.0630222	-0.0117486	0.194135	-0.0272864	0.230981	0.0467137	-0.0866311	0.0175217	0.0610415	-0.0309977	-0.0635197	0.00749182	0.0330386	-0.0236812	0.177089	-0.0246738	-0.0142593	0.0141644	0.0438268	0.112973	0.00503281	-0.0173604	0.0442022	0.10247	0.0221215	0.157267	-0.00325603	0.0716668	0.154195	0.0507773	0.11202	-0.021422	0.0517721	0.0160149	-0.0104549	-0.0484896	-0.0517581	-0.059885	0.0982049
Francisella tularensis_GSE37416_Polymorphonuclear leukocytes_LVS_606	-0.0523587	0.0841813	-0.0375792	0.0127893	0.0121365	0.0925562	0.0993979	0.113518	0.0951177	0.0916293	0.0450367	-0.0115723	0.305567	-0.0189523	0.16902	0.0454138	-0.057974	-0.0270222	0.0184741	-0.0144598	-0.0169695	-0.000417299	0.0171682	-0.00499146	0.0809997	-0.0523303	0.0250953	-0.00241061	0.0244212	0.108308	0.00720947	0.0346011	0.0542642	0.0874602	-0.00575542	0.103389	0.00968445	0.0797664	0.127814	0.0243631	0.079933	0.0764569	0.0545082	0.0281342	0.0400333	-0.0505438	-0.0145291	-0.0357727	0.0503241
Francisella tularensis_GSE37416_Polymorphonuclear leukocytes_LVS_607	-0.026711	0.107072	-0.114463	-0.0364268	0.0435762	0.078909	0.0791795	0.0987708	0.071396	0.0443545	0.0529718	0.0421114	0.311295	-0.00723342	0.159477	0.0491061	-0.0447668	-0.00987832	0.003683	0.00607988	0.0265673	8.93367e-05	-0.00455629	-0.00698592	0.0593364	-0.0487697	0.0161449	0.0146864	0.0949236	0.0944863	-0.0113493	0.0673509	0.0658374	0.119021	0.0131936	0.096094	0.0624312	0.130923	0.0908845	0.034919	0.114269	0.0806391	0.0771458	0.0352932	0.0211536	-0.0235473	0.0112073	0.0220592	0.0454089
Francisella tularensis_GSE37416_Polymorphonuclear leukocytes_LVS_608	-0.0803386	0.00411062	0.0193658	0.0643	-0.01705	0.0767476	0.0927702	0.121223	0.127831	0.0963062	0.0497027	-0.0167126	0.10108	-0.0462016	0.180297	0.0427097	-0.0990884	0.0160096	0.0536019	-0.0409058	-0.0740082	0.0170484	0.044949	-0.0239097	0.154454	-0.00484427	-0.013662	0.0158088	0.00891144	0.107117	0.027624	-0.0687719	0.0263275	0.0638907	0.018649	0.157488	-0.0356765	0.0395693	0.141077	0.0334659	0.0516969	-0.0943051	0.0429413	-0.0167552	-0.0174101	-0.0416677	-0.0901613	-0.0798484	0.0992726
Francisella tularensis_GSE37416_Polymorphonuclear leukocytes_LVS_609	-0.10782	-0.0405709	0.0477562	0.0751922	-0.0655546	0.0585363	0.105164	0.122366	0.169273	0.135198	0.0548332	-0.0524046	0.0611589	-0.0439768	0.196798	0.0225809	-0.12261	0.0542799	0.0609468	-0.0623401	-0.0979218	0.0259257	0.0743956	-0.0520143	0.207142	-0.000428111	-0.0368741	0.0225412	0.000864778	0.0949604	0.0220488	-0.0913331	0.00937246	0.0630143	0.0483391	0.191325	-0.0713356	0.0167696	0.164324	0.0455178	0.0846552	-0.127725	0.0278259	-0.0156434	-0.0629528	-0.0654873	-0.130371	-0.10706	0.110773
Francisella tularensis_GSE37416_Polymorphonuclear leukocytes_LVS_610	-0.0893686	-0.0140062	0.0245073	0.0939257	-0.0459602	0.0653583	0.0864998	0.145515	0.138009	0.11156	0.052492	-0.0355082	0.082028	-0.039355	0.177677	0.0409507	-0.100933	0.0403103	0.0507874	-0.0557984	-0.076683	0.027136	0.0638192	-0.0573881	0.161213	0.0099066	-0.0360567	0.0282101	0.0135212	0.0870395	0.0313086	-0.0940942	0.00142064	0.0633289	0.0199247	0.183623	-0.045099	0.0394428	0.136031	0.0341432	0.050886	-0.11998	0.0330488	-0.0150588	-0.032368	-0.0412704	-0.121212	-0.0844723	0.104784
Francisella tularensis_GSE37416_Polymorphonuclear leukocytes_LVS_611	-0.0791432	-0.00763922	-0.0117141	0.0598735	-0.00525601	0.0849386	0.0748578	0.134739	0.137097	0.0729238	0.0688513	-0.00205996	0.114126	-0.040454	0.178667	0.0443105	-0.0874591	0.0308798	0.057816	-0.042533	-0.0782871	0.0173369	0.046543	-0.0292144	0.153302	0.0145363	-0.0240606	0.0274368	0.0204549	0.113446	0.0116159	-0.062324	0.0175712	0.0727174	0.0254044	0.179235	-0.017404	0.0534229	0.13655	0.0460904	0.0665056	-0.0865003	0.0461779	-0.0117643	-0.0178967	-0.0193862	-0.0835975	-0.0548341	0.100791
Pseudomonas aeruginosa_GSE30439_CFBE41o _612	-0.0541148	0.105961	-0.143718	-0.0978458	0.0981005	0.0490793	0.0710135	0.0299119	-0.0198383	-0.0390285	-0.0235538	0.0660127	0.13901	-0.070337	0.125991	0.0779566	-0.0322891	0.055384	-0.0327305	0.0803174	0.122276	0.00802328	-0.03092	-0.00496945	0.04554	-0.00729803	-0.0362921	0.0494904	0.113136	0.0473192	-0.0304251	0.067147	0.0735854	0.199214	0.00456734	0.047449	0.151991	0.375997	0.0273179	0.0342691	0.150278	0.0483813	0.10835	-0.0302844	-0.0453923	0.012447	0.0440102	0.166617	0.0143298
Pseudomonas aeruginosa_GSE30439_CFBE41o _613	0.0117025	0.0853009	-0.102824	0.0182681	0.121634	0.0919846	0.0466618	0.0913947	-0.0172685	-0.0529432	-0.0592353	0.0245971	0.130455	-0.0797194	0.0537743	0.0945214	-0.0404367	-0.131379	-0.00422366	0.0935117	0.0542718	-0.0152576	0.0201978	0.0529809	-0.0630058	0.000197069	0.085204	0.101256	0.00593473	0.118519	-0.025239	0.0350975	0.104061	0.144815	-0.0528718	0.0140162	0.151085	0.350821	0.0996808	0.0449372	-0.00458681	0.060686	0.11846	-0.0794582	0.108306	0.0442691	0.13841	0.140409	0.0414088
Pseudomonas aeruginosa_GSE30439_CFBE41o _614	-0.0404118	0.084421	-0.0956078	-0.0970261	0.0495637	0.041049	0.0601179	0.0508185	0.00736518	0.061631	-0.00379277	0.013208	0.124985	0.0150138	0.111744	0.0511752	-0.0252881	0.0155625	-0.0324468	0.0413835	0.0918876	-0.014433	-0.0189665	0.0275975	0.051849	-0.0516613	0.0167766	0.026367	0.12997	0.0520218	-0.00214979	0.0891511	0.0401683	0.209624	0.00809989	0.0114819	0.0970477	0.458522	0.0324048	0.0541674	0.170653	0.0564238	0.140907	0.0423753	0.0260843	-0.04709	0.05518	0.0766729	0.0286293
Pseudomonas aeruginosa_GSE30439_CFBE41o _615	0.00152261	0.0551876	-0.0382161	0.0853193	0.0937087	0.0643924	0.0345155	0.0784817	0.0147715	-0.0113802	-0.00387972	0.056999	0.0616493	-0.106504	0.0684475	0.0767007	-0.0220515	-0.0137334	0.0275104	0.0468509	0.0364955	0.0644163	0.0457341	-0.0408658	-0.0308634	0.0555758	-0.00403207	0.0882377	0.0786855	0.0422873	0.0043707	-0.046736	0.0424934	0.105122	0.0226802	0.0660739	0.0976695	0.528882	0.0651048	0.0412167	-0.015323	-0.0159357	0.0388233	-0.0736074	0.0498993	0.0648619	-0.00019298	0.13773	0.0599147
Pseudomonas aeruginosa_GSE30439_CFBE41o _616	-0.057513	0.0821824	-0.110011	-0.0295104	0.110038	0.0725001	0.0609456	0.0775651	-0.0138292	-0.0479348	-0.0784668	0.0132934	0.148787	-0.126482	0.0876203	0.0685358	-0.0390118	-0.0575601	-0.0131717	0.100145	0.093934	0.0371297	-0.00853813	0.054609	-0.0576604	0.0422146	0.0122264	0.0669101	0.0486024	0.11397	-0.0135311	0.0738466	0.0827297	0.154732	-0.0487391	0.0291825	0.114475	0.3503	0.06845	0.0389738	-0.0127234	0.0418733	0.0906891	-0.104104	0.0360648	0.0120176	0.0910991	0.168218	-0.00925691
Pseudomonas aeruginosa_GSE30439_CFBE41o _617	0.0127291	0.0622713	-0.100687	-0.0366637	0.0737083	0.0253357	0.0312963	0.0426841	0.00108898	-0.0579832	-0.0118046	0.0376132	0.155515	-0.00938047	0.0801067	0.0624218	-0.0506869	0.0288168	-0.032094	0.0494704	0.062443	0.0297849	0.00457476	0.0107336	0.000719299	-0.00922576	0.025346	0.0956136	0.0668878	0.0982024	-0.0318275	0.0827276	0.0368393	0.192778	-0.0126452	-0.0150254	0.117482	0.341315	0.0546702	0.0580365	0.10192	0.0732316	0.0620265	0.00241079	-0.0123704	0.0265875	0.0527046	0.101632	0.0509978
Pseudomonas aeruginosa_GSE30439_CFBE41o _618	0.0728045	0.137785	-0.180438	-0.0849275	0.144014	0.0289583	-0.00226818	0.0275845	-0.0834228	-0.0690906	0.0260153	0.0903842	0.173924	0.0233327	0.0675927	0.0741029	0.0106294	0.00250598	-0.0600316	0.0502943	0.110078	-0.00259638	-0.0398332	0.0748676	-0.0755556	-0.0831846	0.055441	0.067762	0.118245	0.0414444	-0.0482777	0.141113	0.0574155	0.207547	-0.0380818	-0.0288878	0.19663	0.405109	-0.0396755	0.0287752	0.147635	0.114195	0.160371	0.0366208	0.0655178	0.0664861	0.147324	0.19291	0.050865
Pseudomonas aeruginosa_GSE30439_CFBE41o _619	-0.0150874	0.0570959	-0.0512119	0.0421933	0.0809921	0.0897844	0.0684789	0.123313	0.0337488	0.0247675	-0.045195	0.00835137	0.114777	-0.111869	0.103134	0.063872	-0.0357837	-0.128547	0.0367342	0.0633977	0.0304375	0.0123072	0.050177	0.00533198	-0.0436687	0.0378221	0.0595803	0.0831516	0.0107086	0.128395	-0.000218265	-0.00152464	0.0531711	0.122718	-0.0430252	0.0434712	0.0742065	0.368884	0.133937	0.0405898	-0.058961	0.0249916	0.0510297	-0.082131	0.116039	0.00379406	0.0818487	0.0875689	0.0443162
Mycobacterium tuberculosis_GSE29628_THP-1_R1.4_620	-0.0710463	0.0848246	-0.0448528	0.0138674	0.0813113	0.0927339	0.0442714	0.0167606	-0.0094292	0.0100866	0.0306259	0.00792515	0.0775936	-0.0327236	0.0924836	0.021969	-0.0206758	-0.0425345	0.0110221	0.0251815	0.0749428	-0.0086812	0.040778	0.0141235	-0.0205393	-0.0295597	0.118327	0.0951949	0.0530706	0.0754526	0.000180344	0.0473125	0.656374	0.108783	0.00665363	0.0571953	-0.00401182	0.0612287	0.0401167	0.0082219	0.0568182	0.0719069	0.113813	-0.0683639	0.00595961	-0.0104432	0.0804074	0.0158422	-0.021324
Mycobacterium tuberculosis_GSE29628_THP-1_R1.4_621	-0.0206567	0.0420707	0.00907602	0.0276322	-0.00686513	0.164054	0.0153332	0.0376994	0.146722	0.0321173	-0.0116693	-0.0178255	0.0190544	-0.0230063	0.182791	0.0681509	0.00898377	-0.051841	0.14084	0.0280933	0.0180736	0.0109573	0.0564954	0.04342	0.0630369	0.0792481	0.00572432	0.0661792	0.0445273	0.107127	0.0955127	0.0197978	0.630865	-0.0234467	0.0163806	0.0491512	0.00121593	-0.00484533	0.121359	0.00103054	-0.0520286	0.00509826	-0.0170591	-0.00796168	0.0443931	-0.0526088	0.144972	-0.0482956	-0.0402618
Mycobacterium tuberculosis_GSE29628_THP-1_R1.4_622	0.0323382	0.0658686	-0.0901181	0.0289518	0.10126	0.203161	0.00894645	0.0605349	0.171271	-0.0196173	0.0441766	0.0292178	0.0211063	-0.0741619	0.160678	0.104124	0.0132939	-0.0801236	0.163486	0.0317978	0.00861368	-0.00589756	0.0212926	0.0618451	0.0219821	0.0635866	-0.00297958	0.0604076	0.0767837	0.15105	0.0562986	0.0185842	0.603698	-0.0125262	-0.00691896	0.139765	0.0793256	0.0266389	0.124142	0.0249347	-0.0804608	-0.0293649	0.068554	-0.0277152	0.0953732	0.00891236	0.108981	0.0682752	0.018297
Mycobacterium tuberculosis_GSE29628_THP-1_R17.1_623	-0.0587782	0.0502812	-0.00240227	0.0420211	0.0562904	0.0820897	0.0217752	0.00982881	0.0141279	0.0239874	0.0513671	0.0111607	0.0485487	0.000532047	0.0821918	0.0119317	0.00364322	-0.0231472	0.024942	-0.00201859	0.048838	0.0170606	0.0636969	-0.000315334	-0.0154647	-0.0239403	0.105112	0.102314	0.0462545	0.0462823	-5.23077e-05	0.0326644	0.603768	0.0843448	0.0133814	0.0528883	-0.0409425	0.0359554	0.0314676	0.00223874	0.0342345	0.0659532	0.0627176	-0.0398644	0.0162518	0.0115868	0.0725566	-0.00296037	-0.0265721
Mycobacterium tuberculosis_GSE29628_THP-1_R17.1_624	-0.0325522	0.0310598	0.00478425	-0.00435711	-0.00693287	0.165928	0.0245737	0.0494853	0.160481	-7.13819e-05	-0.0193002	-0.0111846	0.00987991	-0.0364525	0.186903	0.0774768	0.0074801	-0.0538611	0.155528	0.0382867	0.0183535	0.00135271	0.0312734	0.0543625	0.079337	0.0822491	0.00395354	0.0560681	0.0227067	0.12364	0.0964867	0.0149757	0.58867	-0.0303633	0.00155885	0.0497222	0.0101831	-0.00384733	0.12434	-0.0126341	-0.0669405	-0.00172153	-0.00989918	-0.0236212	0.0455401	-0.042692	0.18282	-0.0259877	-0.0539418
Mycobacterium tuberculosis_GSE29628_THP-1_R17.1_625	0.0128588	0.0549507	-0.0831857	0.0328909	0.064214	0.20118	0.00673014	0.0675376	0.168884	-0.0216807	0.0276592	0.026343	0.00303875	-0.0872294	0.153735	0.0970979	0.0114173	-0.0615825	0.167059	0.0343572	0.00661714	0.00762032	0.011553	0.0399537	0.0501382	0.0891567	-0.0376182	0.0545744	0.065738	0.131523	0.0694699	-0.0117523	0.554383	-0.0422493	-0.0105041	0.145402	0.0733436	0.0124969	0.132827	0.0153762	-0.102531	-0.0470256	0.0505661	-0.0292433	0.0742668	0.00860414	0.0802227	0.0575868	0.0131121
Mycobacterium tuberculosis_GSE29628_THP-1_ZA9.2_626	-0.0940612	0.0610483	-0.0298279	0.0187634	0.0561626	0.0957017	0.0584835	0.0355585	0.0461414	0.0715112	0.0263476	-0.023017	0.0894825	-0.0226682	0.126708	0.0136919	-0.0383424	-0.0446443	0.0287866	0.00214557	0.0455909	0.0136383	0.0656367	0.022749	0.00524819	-0.0175073	0.101411	0.0873385	0.0629467	0.127193	-0.00113399	0.0369816	0.634219	0.12212	0.015425	0.0650956	-0.0419496	0.061182	0.0810771	0.0497207	0.0457041	0.053103	0.0647261	-0.0528353	0.00316556	-0.0382032	0.073643	-0.0241697	-0.0166331
Mycobacterium tuberculosis_GSE29628_THP-1_ZA9.2_627	0.000790624	0.0617018	-0.0242243	0.0261479	0.0290914	0.174277	0.00953868	0.0296222	0.144804	0.0251184	0.020326	0.00226621	0.0353024	-0.0274728	0.194901	0.0730972	0.0199752	-0.0549981	0.145229	0.0119979	0.0181984	0.021753	0.0567162	0.0494585	0.0702789	0.0790071	-0.00605998	0.0641658	0.0779365	0.139179	0.0752126	0.0128248	0.66275	-0.00215182	0.0126531	0.0606455	0.0285326	0.00762306	0.121612	0.0323569	-0.0343338	-0.0127162	-0.00140822	-0.0106897	0.0526349	-0.02673	0.153308	-0.0110597	-0.0245254
Mycobacterium tuberculosis_GSE29628_THP-1_ZA9.2_628	0.0339511	0.0704324	-0.0950387	0.0379296	0.104195	0.213001	0.0181252	0.0632549	0.170764	0.00329105	0.0532539	0.0298514	0.0293147	-0.081831	0.172681	0.101146	0.0120387	-0.0754499	0.16439	0.0244016	0.00953599	0.0169697	0.0323993	0.0589942	0.0347959	0.0885725	-0.0312755	0.0580662	0.103182	0.158317	0.0532795	-0.00311224	0.590352	-0.0112579	-0.000583373	0.162858	0.0780373	0.03783	0.131953	0.0386093	-0.0791405	-0.0498589	0.0627499	-0.0280094	0.0821413	0.0166393	0.0911489	0.0777211	0.0197887
Mycobacterium tuberculosis_GSE29628_THP-1_ZA9.4_629	-0.130611	0.0773972	0.0140657	-0.0304294	0.0511517	0.121473	0.146851	0.0236877	0.0547749	0.0963025	-0.0173382	-0.0490534	0.0848949	-0.128194	0.16434	0.0352577	-0.0841619	-0.0966553	0.0468986	0.0548777	0.0911581	-0.00831293	0.0671845	-0.0365006	0.0497745	-0.0141126	0.0538731	0.060378	0.0924398	0.103521	-0.0136386	0.0196206	0.639044	0.156349	0.0222884	0.101578	-0.0479842	0.0793311	0.124144	0.0409253	0.0352879	0.0164302	0.0950656	-0.128881	-0.0708904	-0.114109	0.0164512	0.0107672	0.00228186
Mycobacterium tuberculosis_GSE29628_THP-1_ZA9.4_630	-0.0466331	0.0997194	-0.0655009	-0.0774505	0.0631645	0.193519	0.061362	0.0329536	0.105731	0.00339626	-0.0572636	0.0035677	0.0510477	-0.0855428	0.19372	0.114445	-0.00769841	-0.0917417	0.123688	0.0809369	0.0733012	-0.0537447	-0.00617443	0.0547631	0.0343167	0.00199174	0.0136837	0.0476468	0.104997	0.115162	0.0674774	0.0827335	0.667206	0.0558317	-0.000388673	0.0315275	0.0907914	0.0627186	0.121862	-0.0199985	-0.0194495	0.0285597	0.119813	-0.0452758	0.0376487	-0.0697702	0.18343	0.0478098	-0.0176917
Mycobacterium tuberculosis_GSE29628_THP-1_ZA9.4_631	0.0182749	0.10475	-0.0948426	-0.0451412	0.107086	0.2017	0.0357688	0.0208868	0.108395	-0.0103711	0.0146467	0.0339328	0.051747	-0.071177	0.154579	0.114544	0.00831034	-0.0719436	0.0986914	0.062555	0.0725374	-0.0311767	0.0168717	0.0590453	0.0154655	0.00811247	-0.0109636	0.0243923	0.147024	0.0991899	0.0305623	0.0779441	0.6547	0.0399173	0.000545066	0.109377	0.112094	0.0662212	0.091799	0.000470817	-0.00603427	-0.00303869	0.140603	-0.0109694	0.0481149	-0.0328351	0.119714	0.105595	0.0122735
Mycobacterium tuberculosis_GSE29628_THP-1_R19.4_632	-0.122628	0.0609905	0.00913851	-0.0471079	0.0273889	0.124752	0.138325	0.0144378	0.0632915	0.10752	0.0471042	-0.0348613	0.0949731	-0.0857446	0.190476	0.0327869	-0.0802081	-0.0183873	0.0379862	0.0254236	0.0859594	-0.00688818	0.0464254	-0.0191925	0.117189	-0.0190727	0.0314148	0.0431796	0.102186	0.0915551	0.00196181	0.037242	0.563377	0.181204	0.0445873	0.0935797	-0.0297556	0.0674618	0.100604	0.0459007	0.129539	0.0364724	0.0633585	-0.0820083	-0.0876054	-0.120664	-0.0172741	-0.0189124	0.00320381
Mycobacterium tuberculosis_GSE29628_THP-1_R19.4_633	-0.0547524	0.0785471	-0.0506977	-0.0462853	0.0473582	0.205214	0.0856456	0.0469903	0.154797	0.0253024	-0.0648993	-0.0257321	0.039435	-0.119465	0.22088	0.104386	-0.0269552	-0.0953901	0.154845	0.0726571	0.0598468	-0.0140895	0.0295346	0.0411629	0.0735691	0.0690953	-0.0168132	0.0460329	0.0951029	0.155193	0.0687161	0.0282774	0.690293	0.0357238	0.00135769	0.0944603	0.0584872	0.0416717	0.157871	0.0274742	-0.0563172	-0.0175508	0.0597605	-0.0845302	0.0135062	-0.0794807	0.15179	0.0424986	-0.0169266
Mycobacterium tuberculosis_GSE29628_THP-1_R19.4_634	-0.00660643	0.0785772	-0.0802841	-0.0179388	0.0968497	0.215224	0.0620412	0.0519118	0.153987	0.0091738	-0.00428178	0.0153559	0.0294554	-0.11845	0.167169	0.104604	-0.0129675	-0.0939972	0.138562	0.0593836	0.0438241	-0.0177872	0.0291858	0.0422442	0.0307893	0.0514711	-0.0295211	0.0433303	0.115406	0.132423	0.048585	0.0281845	0.646772	0.0205152	-0.00209986	0.145603	0.0831856	0.0507768	0.133861	0.0197847	-0.0606802	-0.0369154	0.111715	-0.0545337	0.0444016	-0.0394341	0.083475	0.0820501	0.0174834
Mycobacterium tuberculosis_GSE29628_THP-1_CHN50.1_635	-0.147278	0.0131162	0.0722339	0.0353487	-0.00674588	0.0900507	0.147332	0.0314831	0.107683	0.169503	-0.0153195	-0.0963901	0.0138191	-0.153209	0.148555	0.0171385	-0.0834747	-0.0826445	0.0936637	0.00227618	0.0287462	0.0248125	0.0892752	-0.0758187	0.116666	0.0534677	0.00443375	0.0814161	0.0666457	0.109624	0.00801833	-0.0834633	0.552716	0.108553	0.046919	0.144256	-0.110395	0.0360681	0.159454	0.0801275	-0.0173552	-0.0657749	0.0277979	-0.161121	-0.0928189	-0.113156	-0.0711893	-0.0535782	0.0431472
Mycobacterium tuberculosis_GSE29628_THP-1_CHN50.1_636	-0.0917472	-0.00914489	0.081532	0.0559156	-0.0731082	0.144621	0.0939041	0.0434828	0.182077	0.125676	-0.0500194	-0.0790933	-0.0171929	-0.132025	0.186302	0.0394991	-0.0556416	-0.0722756	0.158232	0.0193217	-0.000670456	0.0550268	0.106516	-0.0449937	0.147855	0.137771	-0.0752028	0.0595265	0.0511991	0.120379	0.0725168	-0.0889386	0.566248	-0.0110873	0.0575157	0.117054	-0.0819387	-0.0131088	0.199735	0.0689067	-0.0961943	-0.104128	-0.0672272	-0.10667	-0.0564149	-0.114862	-0.00655822	-0.0799825	0.0125959
Mycobacterium tuberculosis_GSE29628_THP-1_CHN50.1_637	-0.0247645	0.0598815	-0.0618456	-0.0209259	0.0688464	0.202009	0.0566003	0.0553013	0.174574	0.0374661	0.0225993	0.00118875	0.023883	-0.0937118	0.199118	0.102618	-0.0178372	-0.0665316	0.15266	0.037836	0.024398	0.00321951	0.0346388	0.0411166	0.0724137	0.0681236	-0.0375221	0.0372082	0.120462	0.157621	0.0471836	0.0274492	0.622793	0.0264596	0.0226107	0.144691	0.0586943	0.0375946	0.145427	0.0510705	-0.0389424	-0.0418344	0.0771631	-0.029432	0.0236077	-0.0631356	0.0830931	0.0521266	0.0177115
Mycobacterium tuberculosis_GSE29628_THP-1_MAD2.1_638	-0.099311	0.0934421	-0.0118923	-0.00674296	0.0592717	0.100505	0.0833783	0.0159394	0.0212322	0.101135	0.00252898	-0.025208	0.102267	-0.0437806	0.125944	0.0316691	-0.046994	-0.0553061	0.0238353	0.0245796	0.103314	-0.0180223	0.0654651	0.00246887	0.03069	-0.0595912	0.0983987	0.0709179	0.105109	0.0770076	-0.00132175	0.0537304	0.667778	0.151041	0.026537	0.0594509	-0.0321833	0.0807792	0.0752518	0.0382576	0.0895163	0.0409535	0.0975308	-0.0669447	-0.0140029	-0.0877785	0.0467836	-0.02199	-0.00341005
Mycobacterium tuberculosis_GSE29628_THP-1_MAD2.1_639	-0.0785281	0.0321867	0.0219309	0.0502468	-0.0367359	0.162034	0.0757581	0.0682399	0.16494	0.061705	-0.0927148	-0.0542181	0.0145267	-0.11113	0.181888	0.0669086	-0.0368009	-0.098508	0.143048	0.0556664	0.0363418	0.0199004	0.0745241	0.000549707	0.0851071	0.0989532	-0.0132892	0.0794588	0.0420132	0.123091	0.0978031	-0.0442126	0.649265	-0.0185773	0.0266894	0.0847432	-0.031325	0.0148486	0.19322	0.0402995	-0.107033	-0.0651426	-0.0271056	-0.1019	0.0199026	-0.0953975	0.08287	-0.0564606	-0.0260961
Mycobacterium tuberculosis_GSE29628_THP-1_MAD2.1_640	0.00980161	0.105243	-0.11157	0.00980997	0.0850866	0.200178	0.0162576	0.0408639	0.13833	-0.0095909	-0.0154278	0.0303144	0.0414323	-0.0814112	0.150263	0.109586	0.00789877	-0.0728793	0.125655	0.0510821	0.05565	-0.0078994	0.0189668	0.0505052	0.0251008	0.0424767	-0.015833	0.0492376	0.127222	0.111488	0.0647995	0.0402424	0.661731	0.00795616	0.000884214	0.113728	0.0927698	0.0650302	0.134958	0.0136646	-0.0579774	-0.0333382	0.0952744	-0.0293512	0.073336	-0.014485	0.10522	0.0743749	7.37683e-05
Mycobacterium tuberculosis_GSE29628_THP-1_CHN50.2_641	-0.0770315	0.0427783	0.0879332	0.0889805	0.0305071	0.092059	0.0939203	0.00607641	0.0507208	0.126446	8.95858e-05	-0.0660314	0.0333101	-0.107003	0.0969995	0.0226704	-0.0571689	-0.0950024	0.066009	0.011248	0.0542683	-0.0024487	0.102815	-0.0484041	0.0396361	0.0173833	0.0472896	0.0751249	0.0381157	0.0563961	0.00838606	-0.0341011	0.620298	0.0636018	0.0216229	0.0926671	-0.0918949	0.0170744	0.11842	0.0320572	-0.0255052	-0.0270013	0.0331354	-0.133689	-0.0336503	-0.072431	-0.0195704	-0.0464848	0.0238617
Mycobacterium tuberculosis_GSE29628_THP-1_CHN50.2_642	-0.0121185	0.0777973	0.0127468	0.0234955	0.0303688	0.177002	0.0444669	0.0320918	0.124716	0.0194825	-0.069994	-0.0126604	0.0297112	-0.100463	0.155212	0.0926584	0.000791893	-0.114385	0.139617	0.0615651	0.0542233	-0.00912818	0.0516875	0.0227801	0.0283471	0.0731041	-0.00764795	0.0580943	0.0569319	0.101417	0.0776341	0.0144505	0.662012	-0.0270305	-0.00874387	0.0484728	0.0232715	0.0151817	0.144635	-0.0147615	-0.106028	-0.0207065	0.0237455	-0.0825903	0.0434173	-0.0419633	0.15364	0.0171862	-0.0265926
Mycobacterium tuberculosis_GSE29628_THP-1_CHN50.2_643	0.0272293	0.101478	-0.0796862	-0.0112512	0.11244	0.21566	0.0357607	0.0348269	0.121376	-0.0225581	0.0076691	0.025145	0.0594646	-0.0831967	0.15783	0.119811	0.00483511	-0.0959994	0.118403	0.0623933	0.0691904	-0.0281724	0.0206536	0.063297	-0.00369514	0.0368328	0.000690317	0.0237265	0.108777	0.123276	0.0325974	0.0816794	0.662164	0.00658422	-0.0207228	0.104036	0.0914731	0.0415122	0.119213	-0.00167872	-0.0463119	-0.00290983	0.117304	-0.0287573	0.0646124	-0.027932	0.139493	0.0961856	-0.000234891
Mycobacterium tuberculosis_GSE29628_THP-1_R17.3_644	-0.095144	0.0821268	0.0352172	0.00364603	0.0686716	0.10719	0.0993743	-0.00142829	0.0257689	0.0450064	-0.0352299	-0.0455541	0.0721101	-0.0870717	0.103658	0.0409576	-0.0543045	-0.10491	0.0448184	0.0596124	0.0993542	-0.0371817	0.0753224	-0.00170298	5.86944e-05	-0.0297718	0.0861751	0.0561834	0.030255	0.0753656	-0.00465148	0.0496426	0.666178	0.079276	-0.00718181	0.0668771	-0.042862	0.0363995	0.0942539	0.00526143	-0.00434003	0.0195225	0.105171	-0.11291	-0.014176	-0.0900064	0.0742373	0.0178862	-0.0105672
Mycobacterium tuberculosis_GSE29628_THP-1_R17.3_645	-0.0372982	0.0582335	0.0338108	0.00936582	0.00355486	0.161255	0.0520406	0.00492675	0.116498	0.0344756	-0.0454208	-0.0421489	0.0271173	-0.0618713	0.15593	0.0795421	-0.0199068	-0.0741969	0.115646	0.0532827	0.0614062	-0.0133244	0.0694154	0.0272245	0.0601683	0.0448517	-0.00482736	0.0321459	0.0551584	0.0885688	0.0683278	0.0332998	0.669688	-0.0133869	0.0113374	0.0446247	-0.0169625	-0.00661828	0.124681	0.00269006	-0.0425899	-0.0230159	0.0207125	-0.0518506	0.0146957	-0.0970317	0.123513	-0.0216893	-0.0192115
Mycobacterium tuberculosis_GSE29628_THP-1_R17.3_646	0.0338982	0.0993611	-0.0866164	-0.0122716	0.122467	0.193765	0.0152585	0.0230919	0.0926554	-0.0419869	-0.00791184	0.0266814	0.0501194	-0.0779371	0.111467	0.100814	0.0086686	-0.100195	0.104132	0.0683707	0.0640053	-0.0467054	0.0185322	0.0656068	-0.0357739	0.00994915	0.0193849	0.0310163	0.103294	0.107267	0.0266634	0.0862122	0.658477	0.00160944	-0.0230083	0.0765104	0.108813	0.0491015	0.100391	-0.00487747	-0.0611734	0.00693486	0.126893	-0.0269758	0.0871139	-0.0120505	0.135627	0.10772	0.0108825
Mycobacterium tuberculosis_GSE29628_THP-1_R19.5_647	-0.0710388	0.116876	-0.00863163	-0.0081198	0.0926062	0.124648	0.0962879	-0.0132999	0.00855348	0.0295499	0.00470023	-0.0180806	0.124323	-0.0690024	0.129188	0.0507964	-0.0584259	-0.0758493	0.0175995	0.0632933	0.125719	-0.034282	0.0587569	0.0208445	-0.0115657	-0.0498406	0.0948347	0.0503355	0.0697859	0.0794386	-0.0206962	0.0908571	0.659667	0.127257	-0.0069773	0.0610234	-0.00532303	0.0635123	0.0672007	0.00774542	0.0680334	0.0806018	0.10736	-0.0958599	-0.019538	-0.070961	0.0931132	0.042502	-0.0160837
Mycobacterium tuberculosis_GSE29628_THP-1_R19.5_648	0.00416904	0.107479	-0.0632602	-0.0565203	0.0824192	0.184062	0.0190894	0.00787875	0.090818	-0.039866	-0.0283306	0.00670018	0.0530055	-0.0482216	0.168767	0.115955	0.0072145	-0.068186	0.126719	0.0766308	0.0817786	-0.059983	-0.00293024	0.0965481	0.00703707	0.00251977	0.0320568	0.0254555	0.0803728	0.116043	0.0531799	0.113716	0.653768	0.0177408	-0.022328	0.0128921	0.0965196	0.0338188	0.0872662	-0.0223644	-0.0109313	0.0418216	0.0962892	-0.0202968	0.0596947	-0.0470419	0.215512	0.0627524	-0.0250417
Mycobacterium tuberculosis_GSE29628_THP-1_R19.5_649	0.0536457	0.125111	-0.141379	-0.0728397	0.168262	0.187417	0.00608817	-0.00797468	0.0615524	-0.109107	0.0160724	0.0558342	0.0969948	-0.0333905	0.105729	0.112221	0.0219089	-0.07582	0.0701209	0.0753228	0.0986175	-0.0446906	-0.00661417	0.126965	-0.0602794	0.000542148	0.0212469	0.0116297	0.119463	0.123944	0.00214885	0.144814	0.659397	0.0153378	-0.0346166	0.0685193	0.149613	0.0494276	0.0318695	0.0026882	-0.00513857	0.0607187	0.165077	-0.00538916	0.0721697	0.0244469	0.204669	0.171943	-0.0195539
Mycobacterium tuberculosis_GSE29628_THP-1_H37Rv_650	0.0170076	0.130928	-0.108873	0.021653	0.118449	0.0707368	-0.0130314	-0.0459719	-0.0412171	-0.0739223	0.024373	0.0712591	0.0909199	-0.0240737	0.0330457	0.0203098	-0.0168835	0.00383024	0.0220541	0.0313099	0.0982993	0.00269474	0.0320242	-0.0108246	-0.0401097	-0.031372	0.0725052	0.106272	0.104835	0.0326828	-0.0233933	0.0291775	0.725332	0.102218	0.0227905	0.0374438	0.0766241	0.0681576	-0.00103918	0.0374178	0.0538368	0.0586102	0.0975935	-0.0910246	-0.0196119	0.102813	0.0762038	0.118641	0.0271775
Mycobacterium tuberculosis_GSE29628_THP-1_H37Rv_651	0.00977743	0.111114	-0.135414	-0.0703429	0.106941	0.19874	0.0144651	0.0248874	0.132161	-0.0549773	0.0114214	0.029608	0.0897387	-0.0374622	0.216788	0.10688	0.00357595	-0.0196808	0.138998	0.056412	0.0874307	-0.0198819	0.00557651	0.0875579	0.0389036	0.0274637	0.0262366	0.0598262	0.141795	0.169729	0.0423595	0.0934498	0.706718	0.0604872	0.00494737	0.0763658	0.125011	0.0722659	0.0913891	0.0493299	0.0269081	0.0301873	0.087083	-0.0231524	0.042844	-0.0182791	0.224783	0.101317	-0.0112848
Mycobacterium tuberculosis_GSE29628_THP-1_H37Rv_652	0.0444276	0.11056	-0.135062	-0.00726022	0.140329	0.214402	0.0198506	0.0422764	0.130624	-0.0489031	0.0237911	0.049864	0.073006	-0.0746833	0.145908	0.108301	0.0148008	-0.0879081	0.118273	0.0650704	0.0717685	-0.00985674	0.0289518	0.0804433	-0.0217883	0.0278581	0.0127579	0.0465777	0.126565	0.139479	0.0291331	0.085282	0.66799	0.0184761	-0.0127584	0.125091	0.117539	0.0698352	0.108915	0.0231982	-0.0356031	-0.00146703	0.129538	-0.0324276	0.097609	0.00336324	0.152605	0.126005	0.0135402
Mycobacterium tuberculosis_GSE29628_THP-1_H37Rv_653	-0.103449	0.0148869	0.0712099	0.10881	0.0224214	0.105064	0.107487	0.0601361	0.0870428	0.154643	-0.00618946	-0.0753468	0.0267121	-0.138471	0.12743	0.0182792	-0.0573391	-0.11321	0.0814001	0.00414436	0.0031516	0.0282355	0.102318	-0.0595186	0.0478575	0.0603833	0.0362901	0.10884	0.0276664	0.102318	0.0175	-0.0924748	0.546451	0.0630489	0.026101	0.111205	-0.099379	0.028428	0.159968	0.0456004	-0.0744195	-0.0441564	-0.00730521	-0.153695	-0.013441	-0.0697628	-0.0482968	-0.0612558	0.0297226
Mycobacterium tuberculosis_GSE29628_THP-1_H37Rv_654	-0.00571457	0.0612797	-0.0534769	0.0196505	0.0891059	0.21583	0.0436771	0.0642236	0.175825	0.0216582	0.0240634	-0.0104002	0.0506037	-0.100856	0.226873	0.100401	0.00524738	-0.0944874	0.17452	0.0508388	0.0300044	0.0108886	0.0455365	0.0709986	0.0380336	0.112843	0.0069585	0.0716365	0.0721113	0.204016	0.0572897	0.0251053	0.644209	0.00852273	-0.00737708	0.113777	0.0575339	0.0288604	0.148438	0.0353084	-0.0830056	-0.00630155	0.0191252	-0.0707603	0.0734132	-0.023219	0.179308	0.0377891	-0.0177198
Mycobacterium tuberculosis_GSE29628_THP-1_H37Rv_655	0.0631559	0.0948549	-0.14335	0.0568799	0.150169	0.210519	0.00827018	0.0571397	0.1303	-0.0323699	0.0189238	0.0503733	0.0645324	-0.0876447	0.142604	0.105375	0.0153578	-0.103344	0.125616	0.0581256	0.034926	0.0114464	0.0485758	0.0608177	-0.030249	0.0868114	-0.00247569	0.076267	0.108459	0.150786	0.031545	0.0226333	0.639936	-0.00363672	-0.00844045	0.131071	0.11069	0.0610875	0.116777	0.0399318	-0.101895	-0.0110362	0.075417	-0.0626394	0.118128	0.0535809	0.135497	0.131379	0.0163816
Mycobacterium tuberculosis_GSE29628_THP-1_MAD2.2_656	-0.128191	0.0551007	0.0144164	0.060531	0.061073	0.130174	0.130303	0.0574698	0.0678125	0.0770927	-0.0712077	-0.0608163	0.0556701	-0.174486	0.133637	0.0354726	-0.076719	-0.144418	0.0565431	0.0568864	0.0490293	0.00995077	0.0794296	-0.0291185	0.00273074	0.0571579	0.0480289	0.0963932	0.0138734	0.126748	0.00995994	-0.0376004	0.61319	0.0825889	-0.00439446	0.108282	-0.045626	0.0542219	0.155251	0.0308866	-0.0925626	-0.00718913	0.0364505	-0.197134	-0.030319	-0.0631198	0.0198959	0.0124612	-0.00926572
Mycobacterium tuberculosis_GSE29628_THP-1_MAD2.2_657	-0.0689017	0.00189094	0.060272	0.0765262	-0.0293125	0.15219	0.0823642	0.0552015	0.151117	0.0838032	-0.0855865	-0.0654142	-0.0130208	-0.143831	0.156855	0.0526941	-0.0413261	-0.11192	0.132286	0.0505074	0.00307054	0.0278652	0.0982874	-0.0184458	0.0573788	0.122387	-0.03035	0.0679006	0.00645202	0.112533	0.0809878	-0.0645468	0.596243	-0.0482272	0.0269873	0.0844876	-0.0526596	-0.0199554	0.18215	0.0219861	-0.141477	-0.0726526	-0.052656	-0.128887	-0.0151392	-0.0921546	0.044395	-0.0586922	-0.0112078
Mycobacterium tuberculosis_GSE29628_THP-1_MAD2.2_658	0.0337547	0.0592035	-0.0629594	0.0685731	0.0849873	0.20018	0.0206738	0.0520554	0.141413	0.0131404	0.0151207	0.0177865	0.0291005	-0.102805	0.142235	0.0921105	0.00950101	-0.102229	0.134574	0.032208	0.00283039	0.0205627	0.0496635	0.0452184	0.00675089	0.0972498	-0.0316331	0.0548172	0.0798566	0.140925	0.0519239	0.00357682	0.615797	-0.0295125	-0.00380322	0.128287	0.0606516	0.0169549	0.136976	0.0303131	-0.116806	-0.036876	0.0406241	-0.0629416	0.0822322	0.00605224	0.0890786	0.060893	0.0108432
Plasmodium falciparum_GSE24849_growth factor-mobilized CD34+ hematopoietic stem cells_659	0.00745942	0.0875877	-0.0914943	-0.030306	0.133242	0.0964854	0.0691154	0.028842	0.0582314	-0.0128354	0.0943664	0.0633859	0.0823379	-0.0131211	0.138247	0.0639506	0.0379597	0.00642613	0.0263211	0.0311294	0.103686	0.00523484	0.0424221	0.047199	0.0115499	0.00979697	0.0560423	0.0402385	0.0914961	0.0791653	-0.0382253	0.103359	0.1453	0.107759	0.0232488	0.527597	0.0331172	0.0923593	-0.0155564	0.0493174	0.131992	0.0341229	0.0741255	-0.0134921	0.00893118	-0.00877237	0.133265	0.162465	-0.00960134
Plasmodium falciparum_GSE24849_growth factor-mobilized CD34+ hematopoietic stem cells_660	-0.0601486	0.0236746	-0.0229081	0.000779914	0.127134	0.109748	0.089287	0.0439384	0.106756	-0.0954915	0.069362	0.0478165	0.0330085	-0.0929233	0.122487	0.060013	0.00435259	0.018942	0.0749929	0.0547874	0.0741779	0.0440064	0.0623093	0.0364726	0.0174337	0.118637	0.0129551	0.0687696	0.0118288	0.136327	-0.0260022	0.0166267	0.129959	0.04617	0.0103575	0.612074	-0.00907179	0.0357046	0.00596288	0.0429486	0.0254902	-0.0139601	0.0419236	-0.101604	-0.0326814	0.0290954	0.10464	0.164887	-0.0201996
Plasmodium falciparum_GSE24849_growth factor-mobilized CD34+ hematopoietic stem cells_661	-0.115884	-0.124447	0.246731	0.171786	-0.158997	0.0125372	0.107394	0.0741696	0.193377	0.175849	-0.0280128	-0.116019	-0.111148	-0.132157	0.0793879	-0.0355688	-0.0658083	0.0025298	0.120952	-0.038963	-0.0723481	0.105439	0.120466	-0.161776	0.181988	0.184055	-0.0678125	0.0864774	-0.102957	0.0150702	0.0659881	-0.25271	-0.0589973	-0.0800894	0.0691429	0.368243	-0.24877	-0.068068	0.147994	0.0372235	-0.11919	-0.155762	-0.221893	-0.115813	-0.0920167	-0.102389	-0.171687	-0.192009	0.0205104
Plasmodium falciparum_GSE24849_growth factor-mobilized CD34+ hematopoietic stem cells_662	-0.00994459	0.00620378	0.0612785	0.101086	0.0794329	0.043812	0.0555964	0.0136762	0.0621139	0.0327605	0.040079	-0.00412253	0.0114538	-0.0641313	0.0447505	0.0209036	0.0127724	-0.00789166	0.0251368	-0.0195088	0.0282117	0.0371471	0.028319	0.0186445	0.031587	0.0755961	-0.0388417	0.0482538	-0.0152435	0.0494692	0.0274453	-0.10167	0.0218046	-0.0286651	-0.0125988	0.587214	-0.025	0.000507675	0.000138439	-0.0084193	-0.0133303	-0.0665964	-0.0194848	-0.0629706	-0.0116719	-0.0060099	-0.0200256	0.0103145	0.0208625
Plasmodium falciparum_GSE24849_growth factor-mobilized CD34+ hematopoietic stem cells_663	-0.054602	-0.0180859	0.103133	0.126188	0.0212893	0.0343279	0.0730032	0.0521689	0.10863	0.109537	0.0244622	-0.0537692	-0.00695589	-0.0752936	0.0740248	0.00837487	-0.0157554	-0.00914981	0.0649199	-0.0364987	0.00562302	0.0665209	0.0639714	-0.0409467	0.0942194	0.12343	-0.0586593	0.0689317	-0.0156753	0.0743361	0.0324179	-0.156265	0.00570885	-0.0334267	-0.00406449	0.611627	-0.08815	-0.0312286	0.0572072	0.0372737	-0.0595657	-0.112703	-0.0755998	-0.0755191	-0.016381	-0.0410862	-0.0820453	-0.045001	0.0205833
Plasmodium falciparum_GSE24849_growth factor-mobilized CD34+ hematopoietic stem cells_664	-0.0286359	-0.00370505	0.0587395	0.111362	0.0858652	0.0497108	0.0706463	0.0407584	0.0724506	0.0341509	0.029568	-0.00791508	0.00869592	-0.0899215	0.0476839	0.0171617	0.0051246	-0.0318506	0.033165	-0.0100129	0.0199982	0.0421444	0.0315657	0.0147602	0.0216831	0.0982471	-0.0362487	0.0581024	-0.0248099	0.074011	0.0362465	-0.12704	0.0228001	-0.0464765	-0.022542	0.593527	-0.0236427	-0.0143749	0.0139032	-0.00158717	-0.0586648	-0.0726052	-0.0283577	-0.091321	0.000803927	0.0033428	-0.0198022	0.00225921	0.0199258
Plasmodium falciparum_GSE24849_growth factor-mobilized CD34+ hematopoietic stem cells_665	0.00478962	0.0707123	-0.050468	0.00411103	0.101013	0.0942985	0.064934	0.0415397	0.0629274	0.0176605	0.0820186	0.0539072	0.0595419	-0.0190444	0.134173	0.0512186	0.0308526	0.00284717	0.0345566	0.0301442	0.0815838	0.0223553	0.0667828	0.00648465	0.024419	0.0299192	0.0401735	0.0678604	0.0652245	0.0851966	-0.0303783	0.0546759	0.123969	0.0831879	0.0229017	0.503808	0.0135911	0.0833236	0.0275672	0.0635588	0.0916728	0.00114603	0.0396753	-0.0192979	0.00618158	-0.007412	0.087732	0.120882	-0.0176889
Plasmodium falciparum_GSE24849_growth factor-mobilized CD34+ hematopoietic stem cells_666	-0.0622206	0.0157726	-0.000469929	0.0351731	0.0865986	0.0963364	0.0797609	0.0725097	0.117928	-0.057437	0.0623387	0.0358354	0.011386	-0.0793628	0.126889	0.0474776	-0.00771988	0.0247259	0.0658979	0.0349989	0.0480249	0.0580868	0.0804999	-0.000577009	0.0330158	0.115268	0.00449462	0.0886344	-0.00762004	0.128505	-0.00573148	-0.00491301	0.112307	0.0340093	0.0142841	0.613017	-0.0312095	0.0239719	0.0487293	0.0604299	0.0125669	-0.0227243	0.0162694	-0.0878124	-0.0310704	0.0213308	0.0650009	0.119885	-0.0204204
Plasmodium falciparum_GSE24849_growth factor-mobilized CD34+ hematopoietic stem cells_667	-0.107279	-0.0977614	0.152041	0.0623615	-0.112697	0.00204988	0.0922374	0.0568679	0.133024	0.0911825	-0.0154822	-0.0858836	-0.0588576	-0.082256	0.0720513	-0.020966	-0.0561895	0.0296519	0.0800589	-0.0207858	-0.0429869	0.0735096	0.0787926	-0.0862802	0.130129	0.113927	-0.0145463	0.056898	-0.0839009	0.0354701	0.0244991	-0.128461	-0.0361421	-0.0273146	0.0453028	0.326186	-0.182748	-0.0511978	0.0921763	0.0170359	-0.0212519	-0.0589787	-0.139608	-0.0854583	-0.0834939	-0.084899	-0.0735965	-0.132169	0.0152981
Plasmodium falciparum_GSE24849_growth factor-mobilized CD34+ hematopoietic stem cells_668	0.0435594	0.108731	-0.191742	-0.097209	0.204846	0.103818	0.0209382	0.0200316	-0.0158559	-0.0817261	0.0952577	0.0872918	0.0959601	-0.00509496	0.0826018	0.0880364	-0.00456429	-0.029846	-0.0209913	0.0360134	0.0577065	-0.0790784	-0.0472488	0.123744	-0.0493379	-0.095708	0.0404928	-0.00380286	0.0917663	0.104383	-0.0398511	0.148028	0.129984	0.136525	-0.030547	0.344155	0.199361	0.106594	-0.0214831	0.0150146	0.136052	0.0611591	0.216967	0.00564735	0.0432176	0.0533044	0.112583	0.164711	0.0463446
Plasmodium falciparum_GSE24849_growth factor-mobilized CD34+ hematopoietic stem cells_669	-0.0189359	-0.0330736	0.0612912	0.116133	-0.0118672	0.00410116	0.0310637	0.0370362	0.0781551	0.108819	0.0502453	-0.0424381	-0.00517554	-0.018942	0.0422533	-0.00273019	0.0126206	0.0402041	0.0386787	-0.0604849	-0.00739508	0.0505257	0.0745739	-0.0476545	0.0847512	0.0764937	-0.0441852	0.0604154	-0.00918449	0.0394514	0.0136773	-0.106407	-0.00768238	-0.0166022	0.0025726	0.583794	-0.0837359	-0.0214082	0.0361746	0.028347	0.00148703	-0.0976745	-0.071845	-0.0223542	-0.0345673	-0.0373995	-0.0804564	-0.0612356	0.0229154
Plasmodium falciparum_GSE24849_growth factor-mobilized CD34+ hematopoietic stem cells_670	-0.000735258	0.00308149	-0.000272586	0.0464014	0.0924003	0.0359772	0.0694131	0.0108209	0.0672259	0.00029678	0.036567	0.000718721	0.00766243	-0.0593464	0.0311557	3.20041e-05	-0.0161846	-0.0215251	0.00409047	-0.00864707	0.0205919	0.039527	0.0300561	0.0244538	-0.0180914	0.0459459	-0.0143908	0.0471833	-0.00517852	0.0709978	-0.0130918	-0.0595079	0.0261186	0.0012907	-0.00334346	0.588287	-0.0158054	0.00535993	-0.012503	0.0138677	0.00515723	-0.0713107	0.0103404	-0.0758041	-0.0380226	0.0111605	-0.0201616	0.0344502	0.0429426
Herpesvirus 4, Human_GSE42867_Burkitt lymphoma cell line_Awia-BL_671	0.0500403	-0.0342102	-0.0929647	-0.100172	-0.027456	-0.0475817	-0.0298679	-0.0389686	0.0364813	0.0277103	0.147461	0.0337458	0.038621	0.178651	0.0675709	-0.0547725	0.0154028	0.147881	-0.0571899	-0.083538	-0.0528778	0.160806	0.0212565	0.0589637	0.0659833	-0.0375279	-0.0115675	-0.0615121	0.0683951	0.0238256	-0.0190967	0.0833092	-0.0694081	0.0725973	0.0711857	-0.0630957	0.00907345	-0.000911089	-0.0600159	0.0762153	0.250589	0.0475005	-0.0559561	0.15081	-0.0646852	0.00479848	0.0103658	-0.0540818	0.046003
Herpesvirus 4, Human_GSE42867_Burkitt lymphoma cell line_Awia-BL_672	0.0107463	0.011913	-0.0335304	0.0541401	0.00727411	-0.00668602	-0.0212024	-0.0273465	0.0303279	-0.0552336	0.00146369	0.0454	0.0100354	0.0328012	0.0164026	-0.00970794	6.41607e-05	0.0117367	0.000787882	-0.00528479	-0.00149467	0.303833	0.0490766	-0.00544578	0.00330605	0.0266799	0.0203302	0.0396851	0.0340441	0.0128336	0.0119184	-0.00980212	0.0202669	-0.0246315	0.0507566	0.0128933	0.00318216	0.0258732	0.0257395	0.0437048	-0.0056297	0.0180295	-0.0499898	-0.0107239	0.00742699	0.043995	0.0332063	0.0251745	0.00324859
Herpesvirus 4, Human_GSE42867_Burkitt lymphoma cell line_Awia-BL_673	0.0869891	-0.0109926	-0.0321641	0.0500808	0.0163808	0.00489816	-0.03184	0.00787495	0.014736	-0.00246599	0.148898	0.0641628	0.00524282	0.0587843	0.0290106	-0.0110392	0.00680577	0.0689637	-0.00981724	-0.0755348	-0.0606778	0.299488	0.0179343	-0.00557093	0.00948813	0.0243634	-0.0248979	0.0156382	0.0474756	0.00941755	0.0245637	-0.0213117	-0.0514841	0.0217603	0.0411423	0.0141311	0.00904727	0.0211365	-0.0448397	0.0357006	0.0814665	-0.00995017	-0.0316729	0.0620432	-0.00644003	0.0802351	-0.00841286	0.00399361	0.0394764
Herpesvirus 4, Human_GSE42867_Burkitt lymphoma cell line_Awia-BL_674	-0.0437847	-0.0351467	0.108497	0.0897252	-0.0352391	0.0367485	0.0369289	0.0572817	0.0824085	0.0595656	0.0101466	-0.0244194	-0.0598638	-0.0910895	0.0433494	0.012607	-0.0377944	-0.0188814	0.0684328	-0.0102167	-0.0299956	0.494981	0.0517347	-0.0769265	0.0763406	0.112623	-0.0784272	0.0233819	-0.0197991	0.00896924	0.0447178	-0.141118	-0.00997841	-0.0562897	0.0130667	0.0889668	-0.0849264	-0.0304653	0.0641042	0.00284135	-0.108231	-0.124454	-0.0672718	-0.046075	-0.0296348	-0.0104981	-0.0822092	-0.0536597	-0.00340581
Herpesvirus 4, Human_GSE42867_Burkitt lymphoma cell line_Awia-BL_675	0.0726385	-0.000969995	-0.160819	-0.157014	0.0123768	-0.028253	-0.0441752	-0.0278087	-0.0200429	-0.0626917	0.148287	0.0551507	0.0432285	0.14981	0.0358156	-0.0179446	0.0130065	0.158586	-0.0660289	-0.0368498	-0.0170608	0.104823	-0.0735523	0.0798499	0.0262889	-0.116556	0.0321474	-0.04615	0.0795648	0.0133658	-0.0501851	0.158369	-0.0127562	0.0879034	0.00885834	-0.0808209	0.122806	0.0420917	-0.0912044	0.0515309	0.248107	0.0961981	0.0774353	0.152217	-0.0959612	0.0206642	0.0312916	0.0128765	0.0353597
Herpesvirus 4, Human_GSE42867_Burkitt lymphoma cell line_Awia-BL_676	0.0353836	0.0452994	-0.0642861	-0.0194133	0.0560995	0.0315229	0.0022225	-0.0111844	-0.0499441	-0.11309	-0.0144111	0.0208146	0.0260523	0.0193783	-0.0251762	0.0285545	0.00445834	-0.0284578	-0.0195051	0.0610947	0.0652274	0.122656	-0.0568111	0.0606027	-0.086499	-0.0764278	0.0553493	-0.00869006	-0.0240054	-0.0193713	0.00304046	0.125613	0.0968269	-0.00791558	-0.0901271	-0.0310793	0.0799845	0.0242689	-0.0229943	-0.0639538	-0.042285	0.0639811	0.117447	0.0352964	0.030226	0.00620293	0.0838542	0.085122	-0.0306502
Herpesvirus 4, Human_GSE42867_Burkitt lymphoma cell line_Awia-BL_677	0.0790466	0.00810153	-0.0777643	-0.0214285	0.0292373	0.0048616	-0.0316309	0.0389893	-0.0143655	-0.00071732	0.0964267	0.0461126	0.00388558	0.0372117	0.0396748	0.0223752	0.00908384	0.0878964	-0.0010596	-0.0139837	-0.000374072	0.221208	-0.0762434	0.000718112	0.015852	-0.0274702	-0.0520987	-0.0132203	0.100572	-0.028993	0.00366775	-0.0319169	-0.0371192	0.0599725	-0.00684591	-0.000645805	0.09541	0.0915066	-0.0605157	0.0355363	0.0690112	-0.0344079	0.0653989	0.0941868	-0.0153075	0.0680921	-0.0424513	0.0740784	0.0504153
Herpesvirus 4, Human_GSE42867_Burkitt lymphoma cell line_Awia-BL_678	0.0971787	0.0397902	-0.145193	-0.0465773	0.109302	0.0403167	-0.0600497	0.0292639	-0.0743818	-0.136341	0.0604567	0.0347741	0.0541508	0.00436878	-0.038924	0.0422079	0.012394	-0.0325788	-0.011185	0.0380246	0.0227983	0.259128	-0.091234	0.0969215	-0.139785	-0.0362534	-0.00275848	-0.0340248	0.0283839	0.0354281	-0.0484939	0.0760159	0.0691132	-0.0109847	-0.0972515	-0.0282145	0.144287	0.0410769	-0.0562355	-0.00509605	-0.0597103	0.000992156	0.114876	0.0441532	0.071852	0.0828122	0.079377	0.168578	-0.0024126
Human Immunodeficiency Virus_GSE42291_CRL-2615_HIV-1_679	-0.102816	0.0109329	0.0324477	-0.0271953	0.0180098	0.0112826	0.0903202	0.0360573	0.00266352	-0.0185101	-0.0314673	0.0154238	-0.00169781	-0.108487	0.0600787	0.0222035	-0.0246192	0.0567896	-0.0191409	0.0395068	0.0562641	0.0524215	-0.0146331	-0.0478985	0.111387	0.0891648	-0.0345442	0.031537	0.00595721	0.00768513	0.00932591	-0.00351591	0.000482147	0.0306101	-0.016725	0.0798924	-0.0164072	0.0445468	-0.049068	-0.00292984	-0.0185232	-0.00919641	0.0274821	-0.118852	-0.110766	0.0154497	0.0222543	0.0803561	-0.0831089
Human Immunodeficiency Virus_GSE42291_CRL-2615_HIV-1_680	-0.138061	-0.0380841	0.0505722	-0.0667809	-0.0701729	-0.0585963	0.0846895	-0.0191724	0.0491496	0.0677612	0.0254429	0.00411897	0.0208142	0.0390981	0.0734904	-0.0224527	-0.00587809	0.128024	-0.053921	-0.0451841	0.0241739	0.0410158	0.0233212	-0.067753	0.219983	0.0262258	0.013291	-0.0104308	-0.0188514	0.00777445	-0.00424879	0.0203126	-0.0640423	0.055138	0.0636312	-0.00459778	-0.102858	-0.0348141	-0.0234245	0.0240977	0.148012	0.0472845	-0.0640279	-0.0206058	-0.181304	-0.0548962	-0.00191509	-0.103123	-0.115257
Human Immunodeficiency Virus_GSE42058_CD11c+ Myeloid Dendritic Cells_681	0.0543267	0.0120384	-0.0654999	-0.151176	-0.024762	-0.0628103	-0.0985344	-0.0490987	-0.0711367	-0.0636844	0.0716625	0.0451798	0.00660866	0.155926	0.0234894	0.0366221	0.0560986	0.139948	0.0401707	-0.0186511	0.0391819	-0.0455047	-0.0692568	0.100349	0.286069	-0.117754	-0.00931205	-0.0316146	0.0364159	-0.0928228	0.0196838	0.207968	-0.0309062	0.042533	0.00881335	-0.0848778	0.0855836	0.029023	-0.0713978	-9.67025e-05	0.206658	0.087455	0.0446761	0.157523	0.01409	0.000538911	0.0954914	0.0561124	-0.0291523
Human Immunodeficiency Virus_GSE42058_CD11c+ Myeloid Dendritic Cells_682	-0.00514194	-0.05193	0.0715997	0.0422067	-0.0989599	0.0152151	-0.0254175	0.0753392	0.0683582	0.0751001	0.00111237	-0.0455425	-0.071831	-0.00536796	0.100869	0.0715673	-0.00945364	0.0863932	0.142003	-0.0141482	-0.0307654	-0.0438133	0.000844984	-0.0174964	0.401382	0.0425754	-0.0826588	0.0315735	-0.0314908	-0.0170049	0.0686506	-0.0789631	0.0022068	-0.00864747	0.0187563	0.0404488	-0.0254653	-0.000703557	0.0966971	0.0321421	0.0205843	-0.123094	-0.0250027	0.0187191	-0.0028254	-0.0132637	-0.0494991	-0.0377521	0.0253896
Human Immunodeficiency Virus_GSE42058_CD11c+ Myeloid Dendritic Cells_683	0.00372622	-0.0142491	0.0387148	0.0611549	-0.0632434	0.0117361	-0.0110804	0.0731187	0.0531853	0.0779216	-0.0129911	0.0128413	-0.0530159	0.0044838	0.10952	0.0595564	9.12762e-05	0.078702	0.139942	-0.0146867	-0.0364294	-0.0593998	-0.0231548	0.00334489	0.381638	0.00909386	-0.0256356	0.0635963	-0.0313872	0.00450655	0.134596	-0.0102172	-0.0204569	0.012563	0.000789108	0.0207121	0.0272771	0.0251813	0.109187	-0.0181669	0.0262518	-0.0417356	0.00323372	0.047809	0.0243336	-0.0100718	-0.0127153	-0.078104	0.00552512
Human Immunodeficiency Virus_GSE42058_CD11c+ Myeloid Dendritic Cells_684	0.0433099	0.0847908	-0.105275	-0.0649736	0.0566041	0.00480097	-0.0409155	0.0453326	-0.0407145	0.00565099	0.0827434	0.031078	0.102435	0.07532	0.0860607	0.075601	0.0206749	0.030918	0.0891799	-0.00831782	0.0530508	-0.0600975	-0.0619942	0.0830081	0.261753	-0.0962157	0.0512592	0.0513363	0.0359967	0.0476461	0.0275201	0.121376	0.0553088	0.10867	-0.0135467	-0.00087801	0.129664	0.0842036	0.0604471	0.0344618	0.146049	0.114889	0.105677	0.100973	0.0928492	0.0116343	0.112377	0.0770755	0.0210534
Hepatitis C Virus_GSE40184_PBMC_Genotype 1_685	0.0594739	-0.0101333	-0.0855789	-0.0937433	0.0198756	-0.0275604	-0.0652534	-0.0337216	-0.0227279	-0.0838906	0.0196754	0.0010912	-0.0668905	0.0216842	-0.0330668	0.00471486	0.0162245	0.0618632	0.255253	0.0369962	0.0288291	-0.0396988	-0.0284138	0.0539392	0.0406622	0.00315989	-0.0425226	-0.0430386	0.0177293	-0.0270642	0.0467694	0.0184761	0.034925	-0.0410346	0.00112306	-0.0336929	0.0651622	-0.01266	0.00195352	-0.0146555	0.0067139	-0.0803971	0.0512869	0.0383207	-0.0550782	0.0257517	0.0250431	0.0739774	0.00597349
Hepatitis C Virus_GSE40184_PBMC_Genotype 1_686	0.0249192	0.0305101	-0.0815241	-0.00596172	-0.0107118	-0.0159136	0.00265182	0.00850463	0.0156347	0.00583895	0.018656	0.0415465	0.00880694	0.0404206	0.0242184	0.00658686	-0.0322545	0.0144409	0.195512	-0.0187024	-0.0564974	-0.0291252	-0.0276167	0.0290397	0.0917461	-0.0574321	0.0248737	0.0194553	-0.00423687	0.0540932	0.155146	0.0748275	0.0108847	0.0169011	-0.0011681	-0.0494742	0.0796698	0.0209623	0.12006	-0.0246854	0.0382668	0.0535677	0.0439943	0.053712	0.0537429	0.0116239	0.038674	-0.0499947	0.0236063
Hepatitis C Virus_GSE40184_PBMC_Genotype 1_687	0.0298218	-0.0543496	0.0284986	0.00241561	-0.0529822	-0.0301345	-0.104295	0.000395518	-0.00202209	-0.00767519	0.00692076	-0.009084	-0.0406183	0.0327176	-0.0687464	-0.0303944	0.0410708	0.0368661	0.245872	-0.0163547	-0.025015	-0.000508446	0.0238927	0.013432	0.010802	0.031184	-0.0302263	-0.010749	-0.000615452	-0.0639235	0.0364039	-0.0536743	-0.014264	-0.0774578	0.00371017	-0.0246952	-0.0354759	-0.0312737	0.0123964	0.0114461	-0.0388684	-0.0560277	-0.0257439	0.0461437	0.0034024	0.0388203	-0.00745484	0.00137361	0.00387649
Hepatitis C Virus_GSE40184_PBMC_Genotype 1_688	0.00387072	-0.0791829	0.11284	0.0480163	-0.0614473	-0.0755458	-0.0384511	-0.0116679	0.0150375	0.0395464	0.0116556	-0.0474514	-0.101995	0.016827	-0.0774692	-0.0562704	-0.00543237	-0.00592881	0.207196	-0.023295	-0.0742475	-0.0211694	0.0389991	-0.00248883	0.0703482	-0.0386583	0.00859545	-0.035822	-0.114487	-0.0289614	0.0923056	-0.0240582	-0.087422	-0.0764858	0.0162121	-0.0261863	-0.0531432	-0.0583859	0.0747289	-0.0166913	-0.0275152	-0.0972635	-0.0405215	0.0489583	0.00947139	-0.0388574	-0.0660803	-0.0979574	0.0184119
Hepatitis C Virus_GSE40184_PBMC_Genotype 1_689	0.080724	-0.0377392	0.0491638	-0.0156156	-0.0499781	-0.0401378	-0.128308	-0.0269257	-0.054061	-0.0242717	0.0428723	-0.00566848	-0.0637247	0.118007	-0.0872783	-0.0114428	0.0530794	0.0491294	0.129114	-0.00936285	-0.00300351	-0.0523171	0.0163254	0.0308767	-0.0232089	-0.0558702	0.0381129	-0.0439436	0.0242705	-0.147487	-0.0159704	-0.0111075	0.0243078	-0.0265122	0.0141898	-0.0868709	0.001463	-0.0487365	-0.121094	0.0119903	0.0500505	-0.0346672	-0.00178438	0.110486	0.0415351	0.00273075	0.0263614	0.00792987	0.0281762
Hepatitis C Virus_GSE40184_PBMC_Genotype 1_690	0.0305638	-0.0281511	-0.0128326	0.0161114	-0.00453557	0.0291734	-0.0300348	0.00157248	0.0950574	-0.0180242	0.0105289	-0.00776579	-0.0581647	-0.03216	0.016295	0.00716823	0.0173448	0.0196861	0.290007	0.0101872	0.0112506	0.00544972	0.0130851	0.0151047	0.0919549	0.0590592	-0.0580546	0.0342651	-0.012245	0.0164527	0.043547	-0.00726232	0.0576251	-0.0479326	0.0211706	0.046321	0.000853593	0.00402143	0.0481159	0.0121658	-0.0503177	-0.0903407	0.00253553	-0.0109875	-0.00681165	0.0487077	0.0222029	0.0436117	0.0399312
Hepatitis C Virus_GSE40184_PBMC_Genotype 1_691	0.0318257	0.0208331	0.0182297	-0.017451	0.00820669	0.068801	-0.0230859	-0.0234254	0.0882886	0.041913	0.076826	-0.0116651	0.0604207	0.0773678	0.0921258	0.0248761	0.0416524	0.0906454	0.209984	-0.046103	0.0191136	0.0204062	0.0310961	0.0501209	0.0976076	0.0233948	-0.0227814	-0.00952365	0.0857736	-0.00484166	0.0041218	0.0743637	0.0697686	0.0344616	0.0364938	0.00547156	-0.0213659	-0.00708069	-0.00614665	0.0269237	0.121619	0.0479163	-0.0662132	0.0700953	-0.0388857	-0.0302637	0.0530293	-0.021414	-0.00252291
Hepatitis C Virus_GSE40184_PBMC_Genotype 1_692	-0.072057	0.0833751	-0.0166309	0.0598727	0.0688368	0.161403	0.136657	0.0769512	0.157866	0.102827	0.00512117	0.0176596	0.0684484	-0.0888737	0.239859	0.0804312	-0.0286569	-0.0504515	0.223538	-0.0168858	-0.0343939	0.0178387	0.0103354	-0.00466181	0.139903	0.0423519	0.0279502	0.0945228	0.0244517	0.182766	0.117717	0.035922	0.0708228	0.0698882	-0.00277287	0.0962133	-0.00924808	0.061135	0.186658	-0.0010098	0.00359268	0.0462025	-0.0258283	-0.0656265	0.0280739	-0.0693988	0.0719997	-0.0665749	0.00926527
Hepatitis C Virus_GSE40184_PBMC_Genotype 1_693	0.0895935	0.0443866	-0.142653	-0.107459	0.0998205	0.0345858	-0.0273559	-0.0387623	0.0269845	-0.0904466	0.0645061	0.0518728	0.00680088	0.0292176	0.0434665	0.0151829	0.0163508	0.0455753	0.183056	0.0390337	0.0468579	-0.0125069	-0.0388182	0.106662	0.0186646	-0.0119954	-0.0173211	-0.00558991	0.074503	0.0602371	0.0222396	0.121603	0.0904351	0.00854566	-0.0214978	0.0102347	0.116329	0.0211389	-0.0153755	-0.00981098	0.0592832	-0.0102067	0.0772684	0.0376509	-0.0418553	0.0290412	0.0921839	0.0982166	0.012868
Hepatitis C Virus_GSE40184_PBMC_Genotype 1_694	-0.0386076	-0.0163262	0.0157135	0.0366858	-0.027206	0.0621099	0.0162491	0.0626634	0.074141	-0.00445475	-0.0666448	-0.039086	-0.0177891	-0.110412	0.0426989	0.0320869	-0.0193989	-0.0431296	0.276751	0.029158	-0.0198632	-0.00688334	-0.0100631	-0.0268062	0.000772834	0.0684969	-0.00353904	0.0523178	-0.0367225	0.0794363	0.0669864	-0.0904378	0.0384703	-0.041571	-0.00141394	0.0509255	-0.0295468	-0.00578216	0.0888846	-0.00276933	-0.0967003	-0.0224087	-0.0254874	-0.0881667	0.0164339	-0.0110299	0.0349514	-0.0141326	0.015287
Hepatitis B Virus_GSE38941_Liver cells_695	0.0651988	-0.0177208	-0.0411277	0.00720286	0.0194099	-0.0254901	-0.107662	0.00935282	-0.0560724	-0.131378	0.117498	0.0273286	-0.0198175	0.0870036	0.0307086	0.132409	0.10666	0.673338	0.0707841	-0.0277774	-0.005866	0.0215379	-0.048389	0.0458984	0.0901909	0.108108	-0.0900885	0.0221209	0.00259611	-0.0109574	-0.0431635	0.00639163	-0.0289516	-0.0139423	-0.0189348	-0.00755637	0.0698986	-0.0157096	-0.121422	-0.0137406	0.111164	-0.018162	0.00195275	0.110148	-0.0750996	0.0970616	0.00781096	0.05421	-0.0468573
Hepatitis B Virus_GSE38941_Liver cells_696	0.0281614	-0.0187039	-0.0497134	0.01927	0.025263	-0.0111618	-0.0695671	0.061644	-0.0456567	-0.108352	0.0912082	0.00315342	-0.00725048	0.0486001	0.0460558	0.143283	0.10749	0.615387	0.0851523	-0.011655	0.00237619	0.0300174	-0.022874	0.0158191	0.0829082	0.11795	-0.0811493	0.0304771	0.00513979	0.0313689	-0.0518581	0.00766247	-0.0243702	0.00475309	-0.0239192	0.017694	0.0656191	0.0144676	-0.0686068	0.034328	0.062074	-0.0370545	0.00470696	0.0806572	-0.0384901	0.0600046	-0.0016588	0.0905082	-0.0528516
Hepatitis B Virus_GSE38941_Liver cells_697	0.0459039	-0.00699062	-0.0483052	0.00922433	0.0399847	-0.0151171	-0.0969796	0.0140312	-0.0695185	-0.146792	0.114721	0.0295572	-0.00440816	0.0818927	0.0369282	0.136707	0.118934	0.655499	0.0766849	-0.0174635	0.00814282	0.00430542	-0.0434353	0.0326171	0.0998797	0.0787349	-0.070005	0.0223492	0.00697492	-0.0094314	-0.0457282	0.0410455	-0.00275591	0.0117953	-0.013511	0.00943875	0.078047	0.00549271	-0.115773	0.00216721	0.13981	0.00446753	0.0176875	0.102122	-0.0567875	0.0803208	0.0162159	0.0839016	-0.0474241
Hepatitis B Virus_GSE38941_Liver cells_698	0.0444353	-0.0149083	-0.0409313	-0.0100002	0.0389827	-0.0281297	-0.0946937	0.0129523	-0.0778929	-0.13603	0.0896791	0.0177394	-0.0232586	0.083912	0.0220777	0.13391	0.100222	0.661622	0.04353	-0.00678681	0.035658	0.00214954	-0.00965278	0.0382317	0.0622536	0.0485134	-0.05388	-0.00230301	0.0150552	-0.0279799	-0.07236	0.0404385	-0.00868064	0.00557624	-0.019128	0.00428397	0.0665304	0.0142115	-0.13092	-0.0128937	0.122046	-0.0330896	0.0511654	0.0972171	-0.0711209	0.0596941	0.00665254	0.091615	-0.047901
Hepatitis B Virus_GSE38941_Liver cells_699	0.00768784	-0.0794547	0.0930582	-0.0256403	-0.090431	-0.0654744	-0.0584386	-0.0124627	0.0180226	-0.0364339	0.0975917	-0.0242856	-0.0622865	0.153274	0.0837632	0.055229	-0.00225015	0.850692	0.00719803	-0.0404731	0.011712	0.0377757	0.036768	-0.00154345	0.186177	0.0443529	-0.0852685	-0.0366379	-0.00139857	-0.082287	-0.000663182	0.0508899	-0.0750322	-0.0116498	0.0375127	-0.0226761	-0.0763265	-0.0531818	-0.125763	-0.0377862	0.195696	-0.008528	-0.0711772	0.144363	-0.173745	-0.0278519	-0.0315288	-0.0882346	-0.0522134
Hepatitis B Virus_GSE38941_Liver cells_700	-0.0688698	-0.0237708	0.0579797	0.064126	-0.0517512	0.0240471	0.0361711	0.140517	0.0382419	0.0165076	-0.00340352	-0.0651077	-0.0219096	-0.0312621	0.12235	0.14617	0.0603094	0.521326	0.127341	0.00368197	-0.00958425	0.0158538	-0.0114571	-0.0311301	0.199379	0.154088	-0.0524004	0.0533785	-0.0459005	0.0632668	0.0140645	-0.0580852	-0.0232148	0.0151146	-0.0238443	0.0401825	-0.0191309	-0.00833414	0.0722885	0.0115405	-0.00579647	-0.0196563	-0.0540178	0.0134014	-0.0117153	-0.0225179	0.00927227	-0.0428869	-0.0799614
Hepatitis B Virus_GSE38941_Liver cells_701	0.0416715	0.0117981	-0.0027882	0.0416144	0.0156605	-0.0118726	-0.0746489	0.020086	-0.0575263	-0.130928	0.0195178	0.00638994	-0.00985031	0.0224486	0.00102362	0.134351	0.0939412	0.607509	0.0655292	0.0170475	0.0538805	0.0138172	-0.0332274	0.018711	0.0716978	0.122224	-0.0558785	0.0289565	-0.017793	-0.0201952	-0.0510846	0.00311354	0.0179683	-0.0388005	-0.0566803	-0.018148	0.0414136	-0.0139466	-0.0721538	-0.0507316	-0.00378633	0.00965091	-0.0116721	0.0180251	-0.0329154	0.0867133	0.0581198	0.0561152	-0.0804809
Hepatitis B Virus_GSE38941_Liver cells_702	0.0519832	-0.0346852	-0.0073708	-0.00666049	0.0160514	-0.0352762	-0.0917147	-0.00589708	-0.0450269	-0.160125	0.113598	0.0210456	0.00436281	0.102047	0.0122443	0.070671	0.081154	0.797082	-0.0164272	-0.0147634	0.0217758	0.0340742	-0.0044929	0.0373594	0.0591877	0.0564637	-0.0410091	0.0173709	-0.0129144	-0.0140385	-0.04333	0.080707	-0.035359	-0.0213006	-0.00720101	-0.0122411	0.0372037	-0.0351255	-0.122423	-0.0187896	0.112927	0.0610144	-0.0289709	0.0989379	-0.0753299	0.0677646	0.0337935	0.0392449	-0.0765812
Hepatitis B Virus_GSE38941_Liver cells_703	0.0389048	-0.0188655	0.00402647	0.0577092	-0.0260201	-0.00751349	-0.0369252	0.0491101	-0.0119076	-0.0196333	0.0955033	-0.0183131	-0.0174343	0.0622377	0.0627749	0.0857589	0.121733	0.577102	0.0725422	-0.0440596	-0.00935179	0.0456508	-0.0123622	-0.00714375	0.160344	0.157706	-0.12501	0.0167032	0.0274806	0.0144444	-0.0126474	-0.0613062	-0.047022	-0.0112938	-0.0222431	0.0227046	0.00617785	-0.0135883	-0.0395459	0.0194249	0.06107	-0.0445981	-0.0897769	0.0791749	-0.0520955	0.0566468	-0.0288116	-0.00255218	-0.0588982
Hepatitis B Virus_GSE38941_Liver cells_704	0.024203	-0.0413371	0.0249153	0.0556661	-0.0477016	-0.012485	-0.0355947	0.0560139	0.00551214	0.0284267	0.0831625	-0.0500287	-0.0285453	0.0712347	0.0619795	0.053272	0.0839368	0.517722	0.0712789	-0.05413	-0.0385998	0.0223	-0.00616294	0.00530634	0.173144	0.134445	-0.115843	-0.0101602	0.0114155	0.0248403	0.0276636	-0.0873347	-0.0743127	-0.0154836	-0.00909259	0.00157588	0.0010739	-0.0249315	-0.0133972	0.0372837	0.0774635	-0.0520932	-0.113979	0.102353	-0.0382905	0.0128437	-0.0556746	-0.0737931	-0.0303187
Hepatitis B Virus_GSE38941_Liver cells_705	0.0906328	-0.0167197	-0.0172338	0.0510559	-0.00964111	-0.0112341	-0.0564482	0.0441377	-0.0116954	-0.0113201	0.151954	0.0215586	0.00352707	0.0874108	0.0822145	0.0755961	0.0919844	0.619017	0.079621	-0.0562934	-0.0171632	0.0344163	-0.0405837	0.0279685	0.153206	0.140268	-0.107044	0.0442187	0.0130739	0.0189483	0.00183821	-0.0511837	-0.0607629	0.0181931	-0.0131552	0.0116909	0.0420346	0.00223689	-0.0543699	0.00907222	0.145426	-0.0141519	-0.0706117	0.117961	-0.0553882	0.082099	0.00163227	-0.024289	-0.0349322
Hepatitis B Virus_GSE38941_Liver cells_706	0.0390818	-0.03582	-0.00633451	0.0647299	-0.0233872	-0.0153517	-0.0185337	0.0757665	0.00944431	0.00628619	0.142624	-0.00926586	0.00731456	0.0806591	0.0992562	0.0816109	0.0736263	0.613726	0.0681489	-0.0492443	-0.00804389	0.0628442	0.0173081	-0.014337	0.180275	0.15138	-0.109337	0.036306	0.0177356	0.0515316	-0.0118723	-0.0479922	-0.0632204	0.0403655	0.00418595	0.0505542	0.00895407	0.024695	-0.0197439	0.0642875	0.142866	-0.0276499	-0.0820764	0.105073	-0.0624999	0.0391351	-0.0346344	-0.0161739	-0.0423548
Hepatitis B Virus_GSE38941_Liver cells_707	0.0295488	-0.0336043	0.00946953	0.0817294	-0.0175816	0.00215463	-0.0264459	0.0767378	0.0140729	-0.00533077	0.123279	-0.0109261	-0.0128751	0.0490569	0.097728	0.0842506	0.0981135	0.607557	0.117304	-0.0487337	-0.0258028	0.0345613	-0.0225734	-0.00862342	0.18883	0.165138	-0.115182	0.0532037	0.00612675	0.0483447	0.0164897	-0.071194	-0.0467806	0.0165871	0.000467388	0.0669953	0.0144458	-9.57323e-05	-0.012049	0.0450296	0.104345	-0.0371936	-0.0835026	0.0777405	-0.0490525	0.0454725	-0.037853	-0.00745534	-0.0374362
Hepatitis B Virus_GSE38941_Liver cells_708	0.0352522	-0.012867	-0.00994053	0.0645067	0.000901099	-0.0163839	-0.0524243	0.0577281	-0.0582473	-0.0156607	0.0424468	-0.0242547	-0.0359789	0.0177784	-0.0134265	0.0713363	0.118586	0.440715	0.101008	-0.0188434	-0.013358	0.0147502	-0.0242775	-0.00445691	0.0511021	0.100121	-0.0894753	0.0175988	0.0162845	0.000393876	-0.0334157	-0.103025	-0.0256759	-0.0135921	-0.0304386	0.0330798	0.0221527	0.0163919	-0.0319319	0.0262106	-0.0100471	-0.102975	0.0143395	0.049142	0.0153155	0.0480816	-0.0625406	0.0625457	-0.0159678
[truncated: 185 more rows]
[truncated: 1 more columns]
