# Supplementary material for: Inferring Infection Patterns Based on a Connectivity Map of Host Transcriptional Responses
Source: Sci Rep. 2015 Oct 28;5:15820. doi: 10.1038/srep15820 (PMC4623713; doi:10.1038/srep15820)
Supplement: Supplementary Data S4 [file srep15820-s21.xls]

## Sheet: 50
Supplementary Data S4. Association Scores between 50 mPRLs generated with different signature sizes.
Association Scores using signature size of 50.
	Aggregatibacter actinomycetemcomitans	Anaplasma phagocytophilum	Aspergillus fumigatus	Borrelia burgdorferi	Burkholderia pseudomallei	Chlamydia pneumoniae	Cryptosporidium hominis	Cryptosporidium parvum	Dengue Virus	Dhori Virus	Enterovirus 71	Escherichia coli	Francisella tularensis	Fusobacterium nucleatum	Haemophilus ducreyi	Helicobacter pylori	Hepatitis A Virus	Hepatitis B Virus	Hepatitis C Virus	Herpesvirus 1, Cercopithecine	Herpesvirus 1, Human	Herpesvirus 4, Human	Herpesvirus 5, Human	Herpesvirus 8, Human	Human Immunodeficiency Virus	Human Papillomavirus	Human Rhinovirus	Influenza A Virus	Leishmania major	Listeria monocytogenes	Lymphocytic Choriomeningitis Virus	Measles Virus	Mycobacterium tuberculosis	Neisseria meningitidis	Norwalk Virus	Plasmodium falciparum	Porphyromonas gingivalis	Pseudomonas aeruginosa	Respiratory Syncytial Virus	Severe Acute Respiratory Syndrome-Associated Coronavirus	Shigella flexneri	Staphylococcus aureus	Streptococcus agalactiae	Streptococcus gordonii	Streptococcus pneumoniae	Streptococcus suis	Trypanosoma cruzi	Vaccinia Virus	Vesicular Stomatitis Virus
Aggregatibacter actinomycetemcomitans	1	0.163953	-0.0801447	0.129575	0.1851	0.1146	-0.165194	-0.0163455	-0.0918883	-0.103372	0.310093	0.20801	0.141531	0.362164	0.0195025	-0.080251	0.210152	0.0221936	0.0437178	-0.047967	-0.0686997	0.0493329	0.0559475	0.138053	-0.249708	-0.00624378	0.0504545	0.122008	0.099853	0.0408073	0.00573722	0.0839824	-0.0325531	-0.0291	-0.0273541	0.00249209	0.324238	0.0187246	-0.200335	0.184826	0.117696	0.0879851	0.0678652	0.448668	0.277033	0.259787	0.160828	0.180014	0.186893
Anaplasma phagocytophilum	0.163953	1	-0.160387	0.216479	0.184462	0.179455	-0.0467888	-0.105063	-0.030355	0.163973	0.0504048	0.147232	0.249706	-0.0437924	0.160002	0.116712	-0.0705337	-0.0852691	0.0309023	0.145859	0.204326	0.00731796	0.0709091	0.146999	0.0306603	-0.0592741	-0.0114021	0.0142673	0.185009	0.121228	-0.0166893	0.0887924	0.20955	0.128758	-0.0106603	0.00361375	0.153815	0.20332	-0.0485029	0.0597829	0.0828584	0.266106	0.0753664	-0.0875034	0.155862	0.1482	0.167146	0.0141452	0.0241226
Aspergillus fumigatus	-0.0801447	-0.160387	1	0.0170217	-0.190527	-0.0699367	-0.0458458	-0.0429104	0.103202	0.108589	-0.155753	-0.0989349	-0.236456	-0.0771009	-0.1349	-0.0605111	-0.0692334	-0.0196065	0.0540547	-0.0182474	-0.120371	-0.0536228	0.0482203	-0.0118431	0.0794256	-0.0410877	-0.11844	-0.031626	-0.236307	-0.297451	0.146626	-0.125803	-0.0582949	-0.173713	-0.0941022	-0.111585	-0.296147	-0.215475	-0.0672004	-0.0763048	-0.121325	-0.188476	-0.0637901	-0.0652081	-0.163569	-0.105633	-0.0498756	-0.070156	-0.0215219
Borrelia burgdorferi	0.129575	0.216479	0.0170217	1	0.143731	0.122293	-0.0699299	0.0162935	-0.033867	0.117515	0.184493	0.184613	0.134263	-0.025337	0.079697	0.181576	0.0204319	-0.0909905	0.0984509	-0.0424175	0.0397015	0.135629	0.135061	-0.0470963	-0.0428833	0.150023	-0.0601809	0.201621	0.0957485	0.0320127	0.11616	-0.0789665	0.150993	0.115147	-0.0765559	0.0674175	0.0387133	0.184224	0.150246	0.0684396	-0.00138173	0.0921461	-0.00922207	0.0463478	0.252967	0.0801787	0.0467436	-0.0463455	0.119075
Burkholderia pseudomallei	0.1851	0.184462	-0.190527	0.143731	1	0.243532	0.123532	-0.0478924	-0.157347	0.0867458	0.152379	0.159613	0.179855	-0.0840728	0.199109	0.184559	0.0712076	-0.0364971	0.0129851	0.0262393	0.209681	0.0199163	-0.0754839	0.121814	-0.229663	0.012474	0.164432	0.158496	0.0516056	0.3109	-0.142067	0.0182497	0.178462	0.254995	-0.127646	0.271217	0.218946	0.293053	-0.0600995	0.168682	0.127786	0.274396	0.263431	0.0181569	0.196682	0.0795839	0.159308	0.193449	0.246251
Chlamydia pneumoniae	0.1146	0.179455	-0.0699367	0.122293	0.243532	1	0.15408	0.0453324	0.270314	0.162209	0.184075	0.175527	0.243711	-0.0901719	0.582133	0.158693	-0.057275	-0.0156015	0.329738	0.0459588	0.11507	0.139769	0.0338399	0.226832	0.130274	0.188648	0.0647919	0.126954	0.400957	0.17654	0.1495	0.223177	0.390957	0.245314	0.0244912	0.195412	0.295853	0.150319	0.179595	0.163478	0.203433	0.0795319	0.0523587	-0.0443578	0.0474763	-0.0364224	0.266056	0.024507	0.209473
Cryptosporidium hominis	-0.165194	-0.0467888	-0.0458458	-0.0699299	0.123532	0.15408	1	0.525905	0.0775011	0.0467865	-0.0503415	-0.0609	0.0217458	-0.098763	0.176341	0.0765468	-0.175963	-0.0548847	-0.068114	-0.0297241	-0.0125011	0.0346924	-0.121626	-0.0545613	0.0570579	0.022232	0.010389	-0.0192537	-0.0702194	0.12396	0.0801515	0.0902058	-0.0264903	0.113668	-0.0784328	0.178195	-0.0114541	-0.00570556	0.153243	0.0819878	0.0962099	0.115434	0.0390163	-0.093953	-0.0555224	-0.122264	-0.124376	-0.0145409	0.0808503
Cryptosporidium parvum	-0.0163455	-0.105063	-0.0429104	0.0162935	-0.0478924	0.0453324	0.525905	1	0.197377	0.06673	0.0796065	-0.0620918	0.0802374	-0.0147151	0.286626	0.210934	-0.0199751	0.108541	0.190192	-0.062137	-0.101513	0.00918815	-0.00454093	0.0649163	0.270271	0.107623	0.0422908	0.173618	-0.0448417	0.0485075	0.0408277	-0.0726459	-0.0173451	0.105364	-0.138605	0.154231	0.0854184	0.0679647	0.254993	0.206526	0.121269	0.0303731	-0.0406784	0.071981	0.090848	-0.0277069	0.0558865	0.0297965	0.0371732
Dengue Virus	-0.0918883	-0.030355	0.103202	-0.033867	-0.157347	0.270314	0.0775011	0.197377	1	0.123648	0.0930733	-0.0531524	0.153652	-0.103575	0.347856	0.133118	0.0529195	0.118311	0.376533	0.0361307	-0.0464835	0.240407	-0.00775667	0.150237	0.327223	0.209242	-0.0518318	0.222917	0.019905	0.232214	0.262166	0.182291	0.188501	-0.00283808	0.0763998	0.21495	-0.126961	-0.0466033	0.262119	0.127881	-0.0281502	0.0612822	-0.0419313	-0.0617571	-0.0865581	-0.0496223	0.213039	-0.0149819	0.159916
Dhori Virus	-0.103372	0.163973	0.108589	0.117515	0.0867458	0.162209	0.0467865	0.06673	0.123648	1	0.0753731	-0.128121	0.279991	-0.0375938	0.184998	0.151986	0.0459566	-0.137103	0.0940276	-0.134141	0.051488	-0.0182972	-0.0941972	-0.000757576	0.136108	-0.0637607	-0.0682225	0.0478494	0.376834	0.0252013	0.136669	0.0874242	0.13588	0.321854	-0.0499276	-0.0230258	0.0207915	0.251775	0.242881	0.307332	0.143182	0.0784283	0.111002	0.00793758	0.0816735	-0.0467616	0.0250905	-0.164251	0.209609
Enterovirus 71	0.310093	0.0504048	-0.155753	0.184493	0.152379	0.184075	-0.0503415	0.0796065	0.0930733	0.0753731	1	0.232322	0.193835	0.160323	0.229575	0.0558548	0.0947829	0.096834	0.0827725	-0.0909317	0.0195568	0.119473	0.0986974	0.206945	0.083469	-0.000384441	0.08045	-0.0153415	0.0685346	0.0313501	-0.0744867	0.212757	0.165916	0.337359	0.0985391	0.145545	0.143227	0.0910267	-0.0459679	0.213198	0.443659	0.230292	0.161393	0.327888	0.229548	0.0537743	0.152497	0.0772863	-0.0114383
Escherichia coli	0.20801	0.147232	-0.0989349	0.184613	0.159613	0.175527	-0.0609	-0.0620918	-0.0531524	-0.128121	0.232322	1	0.194607	0.122334	0.0955699	0.17211	-0.0288354	-0.0211081	-0.0985889	0.0114496	0.119959	0.00879692	0.0628426	-0.0256988	-0.127284	0.00489371	0.124613	0.0194052	-0.105993	0.208856	-0.133069	0.142542	0.0266554	0.181115	0.0579828	0.0736929	0.297795	0.199251	-0.0300701	0.165477	0.182354	0.292108	0.191787	0.260724	0.169713	0.11095	0.0669019	0.175292	-0.081739
Francisella tularensis	0.141531	0.249706	-0.236456	0.134263	0.179855	0.243711	0.0217458	0.0802374	0.153652	0.279991	0.193835	0.194607	1	-0.00868385	0.297067	0.056133	-0.0149774	0.00724107	0.0534984	-0.06218	0.149469	0.0452239	0.0125102	0.0667187	0.0226165	-0.123349	0.0863275	0.105208	0.185418	0.27334	-0.139837	0.303345	0.196452	0.289408	-0.0179557	0.0912189	0.225749	0.253761	0.116762	0.138496	0.294586	0.471859	0.0622004	0.036972	0.23867	-0.030882	0.123731	0.137616	0.0325464
Fusobacterium nucleatum	0.362164	-0.0437924	-0.0771009	-0.025337	-0.0840728	-0.0901719	-0.098763	-0.0147151	-0.103575	-0.0375938	0.160323	0.122334	-0.00868385	1	-0.0911556	-0.0362076	0.150841	-0.0407983	-0.0776436	-0.0687879	0.120873	0.147784	0.0706083	0.0314677	-0.0773722	-0.147908	0.112795	-0.00850746	0.0909543	-0.0817458	0.0114993	0.114118	0.078711	-0.119471	-0.0609136	-0.0842605	0.109986	-0.0698688	-0.0505654	0.0720036	0.20784	0.0208593	0.0601673	0.709744	0.234869	-0.0133311	0.0594256	0.0286183	-0.0538218
Haemophilus ducreyi	0.0195025	0.160002	-0.1349	0.079697	0.199109	0.582133	0.176341	0.286626	0.347856	0.184998	0.229575	0.0955699	0.297067	-0.0911556	1	0.378555	-0.0619267	0.288209	0.419118	-0.00330846	0.0189349	0.192203	-0.0141633	0.223021	0.409446	0.305018	0.0603189	0.315484	0.250968	0.365841	0.318146	0.123813	0.353155	0.297739	-0.0101628	0.236126	0.127286	0.270789	0.259561	0.160834	0.351368	0.237933	-0.0500294	0.146712	-0.0404681	-0.16855	0.427714	0.0670217	0.115287
Helicobacter pylori	-0.080251	0.116712	-0.0605111	0.181576	0.184559	0.158693	0.0765468	0.210934	0.133118	0.151986	0.0558548	0.17211	0.056133	-0.0362076	0.378555	1	-0.0951651	0.23254	0.171336	0.177639	0.163917	0.0997897	0.0374717	0.160513	0.192347	0.164432	0.0954251	0.143587	0.115145	0.107363	0.205339	-0.0643306	0.164369	0.18884	-0.0341497	0.172501	0.0925305	0.220369	0.13557	0.058573	0.126664	0.103935	0.121597	-0.0321416	0.096341	-0.0644618	0.243279	0.119057	0.0948349
Hepatitis A Virus	0.210152	-0.0705337	-0.0692334	0.0204319	0.0712076	-0.057275	-0.175963	-0.0199751	0.0529195	0.0459566	0.0947829	-0.0288354	-0.0149774	0.150841	-0.0619267	-0.0951651	1	0.193973	0.196805	-0.141929	0.0710968	-0.133605	0.0241927	-0.0335459	-0.01237	0.0615807	0.00165762	-0.0628494	0.0911058	-0.044948	-0.0254794	0.00753731	-0.0423881	0.0550362	0.0477657	-0.0497987	0.0612189	0.0108073	-0.231872	0.108528	-0.119711	0.015156	0.00901628	0.133883	0.183935	0.0619787	0.0955382	0.0151741	0.0468725
Hepatitis B Virus	0.0221936	-0.0852691	-0.0196065	-0.0909905	-0.0364971	-0.0156015	-0.0548847	0.108541	0.118311	-0.137103	0.096834	-0.0211081	0.00724107	-0.0407983	0.288209	0.23254	0.193973	1	0.200398	-0.0448982	-0.0901176	0.082829	0.0874129	-0.0369086	0.376904	0.0567436	-0.178566	0.0132632	0.0746178	0.0578403	-0.117105	0.0798507	0.0894279	0.0453686	-0.0135436	0.159518	-0.0944505	0.00516282	-0.170635	-0.0292356	0.235136	-0.0563569	-0.151569	-0.0387969	-0.12507	0.0954681	0.00521936	-0.0766531	0.024256
Hepatitis C Virus	0.0437178	0.0309023	0.0540547	0.0984509	0.0129851	0.329738	-0.068114	0.190192	0.376533	0.0940276	0.0827725	-0.0985889	0.0534984	-0.0776436	0.419118	0.171336	0.196805	0.200398	1	-0.0693419	-0.0703912	0.0485165	0.0897445	0.211332	0.399371	0.278797	-0.143908	0.262094	0.128424	0.329867	0.345341	-0.0817707	0.301212	-0.050588	0.0670036	0.0859995	-0.0135165	-0.0243804	0.244557	0.139769	-0.0867752	-0.150412	-0.0444279	-0.0972501	-0.0130733	-0.0933017	0.396983	-0.0675984	0.226061
Herpesvirus 1, Cercopithecine	-0.047967	0.145859	-0.0182474	-0.0424175	0.0262393	0.0459588	-0.0297241	-0.062137	0.0361307	-0.134141	-0.0909317	0.0114496	-0.06218	-0.0687879	-0.00330846	0.177639	-0.141929	-0.0448982	-0.0693419	1	0.539358	0.0541067	-0.000239711	0.126549	-0.0864699	0.00663953	0.13299	0.0324039	-0.208664	-0.0489371	-0.0984238	-0.05801	0.0571212	-0.136775	-0.149977	-0.0123338	0.0588241	0.144955	-0.00866124	0.0122976	0.0971755	0.0581796	-0.00504297	-0.00302352	0.0762573	-0.0847377	0.119394	0.112592	-0.0941859
Herpesvirus 1, Human	-0.0686997	0.204326	-0.120371	0.0397015	0.209681	0.11507	-0.0125011	-0.101513	-0.0464835	0.051488	0.0195568	0.119959	0.149469	0.120873	0.0189349	0.163917	0.0710968	-0.0901176	-0.0703912	0.539358	1	0.0569403	0.0652239	0.149993	-0.175522	0.080943	0.0253686	0.0918996	-0.00440299	0.0659498	-0.0762619	0.0711895	0.188455	0.13287	0.00383989	0.0723858	0.139303	0.298089	-0.053564	0.104539	0.110882	0.032379	0.152322	0.0850882	0.173173	0.0101606	0.196149	0.214604	-0.101936
Herpesvirus 4, Human	0.0493329	0.00731796	-0.0536228	0.135629	0.0199163	0.139769	0.0346924	0.00918815	0.240407	-0.0182972	0.119473	0.00879692	0.0452239	0.147784	0.192203	0.0997897	-0.133605	0.082829	0.0485165	0.0541067	0.0569403	1	-0.00634328	0.0779104	0.166563	0.265161	-0.150753	0.0783062	0.210007	-0.00202849	0.00011081	0.0603867	0.10981	-0.00595206	0.0282474	0.133562	-0.0990909	0.153437	0.140719	0.101278	0.00492763	0.0455834	-0.176228	0.162173	-0.116113	0.113921	0.055052	0.00134555	-0.00932157
Herpesvirus 5, Human	0.0559475	0.0709091	0.0482203	0.135061	-0.0754839	0.0338399	-0.121626	-0.00454093	-0.00775667	-0.0941972	0.0986974	0.0628426	0.0125102	0.0706083	-0.0141633	0.0374717	0.0241927	0.0874129	0.0897445	-0.000239711	0.0652239	-0.00634328	1	-0.0260267	0.103691	0.153116	-0.00364089	0.0517707	-0.0656807	-0.00965174	-0.0131253	-0.0268883	0.180735	-0.0235798	0.017664	0.0733831	-0.117268	0.0726165	0.0540185	-0.0452329	-0.0310764	0.0159543	-0.109059	-0.122243	-0.0214835	-0.0686364	0.0259249	-0.056185	0.00116237
Herpesvirus 8, Human	0.138053	0.146999	-0.0118431	-0.0470963	0.121814	0.226832	-0.0545613	0.0649163	0.150237	-0.000757576	0.206945	-0.0256988	0.0667187	0.0314677	0.223021	0.160513	-0.0335459	-0.0369086	0.211332	0.126549	0.149993	0.0779104	-0.0260267	1	-0.00401628	-0.0154817	0.0380393	-0.0103234	-0.0222976	0.251013	0.110832	0.102268	0.179258	0.135739	-0.0197128	0.155276	0.0787313	0.0905518	-0.0781615	0.0383424	0.124701	0.0531072	0.352829	0.0247241	0.141481	-0.0932564	0.265957	0.0619132	0.250149
Human Immunodeficiency Virus	-0.249708	0.0306603	0.0794256	-0.0428833	-0.229663	0.130274	0.0570579	0.270271	0.327223	0.136108	0.083469	-0.127284	0.0226165	-0.0773722	0.409446	0.192347	-0.01237	0.376904	0.399371	-0.0864699	-0.175522	0.166563	0.103691	-0.00401628	1	0.279649	-0.173978	0.24948	0.0194188	0.132261	0.316131	0.208247	0.046626	0.13088	0.00167797	0.10744	-0.191791	-0.0749344	0.309021	0.136185	0.254991	0.147994	-0.14005	-0.0324446	-0.177503	-0.113797	0.227829	-0.0706943	-0.097033
Human Papillomavirus	-0.00624378	-0.0592741	-0.0410877	0.150023	0.012474	0.188648	0.022232	0.107623	0.209242	-0.0637607	-0.000384441	0.00489371	-0.123349	-0.147908	0.305018	0.164432	0.0615807	0.0567436	0.278797	0.00663953	0.080943	0.265161	0.153116	-0.0154817	0.279649	1	-0.177919	0.153342	0.0492379	0.164125	0.191237	-0.104193	0.0454184	-0.00545681	-0.091047	0.183589	0.0187427	-0.00890321	0.0564043	0.127806	-0.165739	-0.0648598	-0.148779	-0.0906264	-0.0912257	0.197284	0.248643	-0.0805495	-0.0995545
Human Rhinovirus	0.0504545	-0.0114021	-0.11844	-0.0601809	0.164432	0.0647919	0.010389	0.0422908	-0.0518318	-0.0682225	0.08045	0.124613	0.0863275	0.112795	0.0603189	0.0954251	0.00165762	-0.178566	-0.143908	0.13299	0.0253686	-0.150753	-0.00364089	0.0380393	-0.173978	-0.177919	1	0.149575	-0.0841927	0.157994	-0.0733673	0.0486997	0.0950791	0.120586	0.214824	0.10431	0.0941995	0.0985798	0.0503528	0.113808	0.159706	0.0882678	0.187008	0.180622	0.18007	-0.125199	0.149046	0.0777341	-0.0125871
Influenza A Virus	0.122008	0.0142673	-0.031626	0.201621	0.158496	0.126954	-0.0192537	0.173618	0.222917	0.0478494	-0.0153415	0.0194052	0.105208	-0.00850746	0.315484	0.143587	-0.0628494	0.0132632	0.262094	0.0324039	0.0918996	0.0783062	0.0517707	-0.0103234	0.24948	0.153342	0.149575	1	0.0891565	0.286884	0.270482	-0.0104365	0.229509	0.207972	0.134826	0.0856988	0.0329602	0.210574	0.285335	0.22325	0.0896517	0.197926	0.122592	-0.0368408	0.142594	0.0283198	0.254869	-0.0119516	0.123921
Leishmania major	0.099853	0.185009	-0.236307	0.0957485	0.0516056	0.400957	-0.0702194	-0.0448417	0.019905	0.376834	0.0685346	-0.105993	0.185418	0.0909543	0.250968	0.115145	0.0911058	0.0746178	0.128424	-0.208664	-0.00440299	0.210007	-0.0656807	-0.0222976	0.0194188	0.0492379	-0.0841927	0.0891565	1	0.0198621	0.0800837	0.102209	0.230138	0.137815	-0.00944143	0.0500769	0.128446	0.293394	0.0728245	0.0856513	0.0671257	0.0746721	-0.0103686	0.0802872	0.133483	0.0309701	0.0781027	0.00254184	0.157065
Listeria monocytogenes	0.0408073	0.121228	-0.297451	0.0320127	0.3109	0.17654	0.12396	0.0485075	0.232214	0.0252013	0.0313501	0.208856	0.27334	-0.0817458	0.365841	0.107363	-0.044948	0.0578403	0.329867	-0.0489371	0.0659498	-0.00202849	-0.00965174	0.251013	0.132261	0.164125	0.157994	0.286884	0.0198621	1	0.164068	0.185724	0.337831	0.142972	0.0972162	0.182329	0.116235	0.130077	0.235249	0.28344	0.115884	0.243695	0.144787	-0.0579421	-0.0235346	-0.00976481	0.33796	0.0996223	0.166228
Lymphocytic Choriomeningitis Virus	0.00573722	-0.0166893	0.146626	0.11616	-0.142067	0.1495	0.0801515	0.0408277	0.262166	0.136669	-0.0744867	-0.133069	-0.139837	0.0114993	0.318146	0.205339	-0.0254794	-0.117105	0.345341	-0.0984238	-0.0762619	0.00011081	-0.0131253	0.110832	0.316131	0.191237	-0.0733673	0.270482	0.0800837	0.164068	1	-0.119695	0.112933	-0.149156	0.0173247	0.0050588	0.00118272	-0.119668	0.273182	-0.0500158	-0.0395703	-0.0185391	-0.1531	-0.108051	0.0520556	-0.109175	0.289159	-0.147114	0.0905269
Measles Virus	0.0839824	0.0887924	-0.125803	-0.0789665	0.0182497	0.223177	0.0902058	-0.0726459	0.182291	0.0874242	0.212757	0.142542	0.303345	0.114118	0.123813	-0.0643306	0.00753731	0.0798507	-0.0817707	-0.05801	0.0711895	0.0603867	-0.0268883	0.102268	0.208247	-0.104193	0.0486997	-0.0104365	0.102209	0.185724	-0.119695	1	0.107026	0.225785	-0.0792447	0.0737879	0.266095	0.117711	0.183263	-0.0429828	0.274799	0.379328	0.0523157	0.16175	0.0740185	-0.121011	0.0847739	0.123272	-0.0661714
Mycobacterium tuberculosis	-0.0325531	0.20955	-0.0582949	0.150993	0.178462	0.390957	-0.0264903	-0.0173451	0.188501	0.13588	0.165916	0.0266554	0.196452	0.078711	0.353155	0.164369	-0.0423881	0.0894279	0.301212	0.0571212	0.188455	0.10981	0.180735	0.179258	0.046626	0.0454184	0.0950791	0.229509	0.230138	0.337831	0.112933	0.107026	1	0.187221	-0.0200972	0.170131	0.0305156	0.06936	0.257447	0.171628	0.120561	0.229713	0.0254251	-0.0787901	0.0141565	-0.0875509	0.2387	0.131588	0.0954613
Neisseria meningitidis	-0.0291	0.128758	-0.173713	0.115147	0.254995	0.245314	0.113668	0.105364	-0.00283808	0.321854	0.337359	0.181115	0.289408	-0.119471	0.297739	0.18884	0.0550362	0.0453686	-0.050588	-0.136775	0.13287	-0.00595206	-0.0235798	0.135739	0.13088	-0.00545681	0.120586	0.207972	0.137815	0.142972	-0.149156	0.225785	0.187221	1	0.0744867	0.21967	0.344369	0.405975	0.086678	0.253177	0.419681	0.281079	0.32782	0.0626097	0.201015	-0.153313	0.226208	0.200599	0.0229104
Norwalk Virus	-0.0273541	-0.0106603	-0.0941022	-0.0765559	-0.127646	0.0244912	-0.0784328	-0.138605	0.0763998	-0.0499276	0.0985391	0.0579828	-0.0179557	-0.0609136	-0.0101628	-0.0341497	0.0477657	-0.0135436	0.0670036	-0.149977	0.00383989	0.0282474	0.017664	-0.0197128	0.00167797	-0.091047	0.214824	0.134826	-0.00944143	0.0972162	0.0173247	-0.0792447	-0.0200972	0.0744867	1	0.019498	-0.113327	0.0822727	-0.10275	-0.0214089	0.0815604	0.0253324	0.02609	0.00106287	-0.0882836	0.00585934	-0.0101108	-0.113964	-0.0542198
Plasmodium falciparum	0.00249209	0.00361375	-0.111585	0.0674175	0.271217	0.195412	0.178195	0.154231	0.21495	-0.0230258	0.145545	0.0736929	0.0912189	-0.0842605	0.236126	0.172501	-0.0497987	0.159518	0.0859995	-0.0123338	0.0723858	0.133562	0.0733831	0.155276	0.10744	0.183589	0.10431	0.0856988	0.0500769	0.182329	0.0050588	0.0737879	0.170131	0.21967	0.019498	1	0.0511737	0.0993193	-0.07282	0.0959136	0.295934	0.176762	0.0686296	0.104846	0.00115785	0.131095	0.191965	0.193686	0.152865
Porphyromonas gingivalis	0.324238	0.153815	-0.296147	0.0387133	0.218946	0.295853	-0.0114541	0.0854184	-0.126961	0.0207915	0.143227	0.297795	0.225749	0.109986	0.127286	0.0925305	0.0612189	-0.0944505	-0.0135165	0.0588241	0.139303	-0.0990909	-0.117268	0.0787313	-0.191791	0.0187427	0.0941995	0.0329602	0.128446	0.116235	0.00118272	0.266095	0.0305156	0.344369	-0.113327	0.0511737	1	0.357417	0.0448191	0.104916	0.319159	0.253989	0.308557	0.249487	0.298082	0.0389597	0.110488	0.19076	0.139781
Pseudomonas aeruginosa	0.0187246	0.20332	-0.215475	0.184224	0.293053	0.150319	-0.00570556	0.0679647	-0.0466033	0.251775	0.0910267	0.199251	0.253761	-0.0698688	0.270789	0.220369	0.0108073	0.00516282	-0.0243804	0.144955	0.298089	0.153437	0.0726165	0.0905518	-0.0749344	-0.00890321	0.0985798	0.210574	0.293394	0.130077	-0.119668	0.117711	0.06936	0.405975	0.0822727	0.0993193	0.357417	1	0.0781343	0.202553	0.263295	0.108159	0.196698	0.0336318	0.197191	-0.0713026	0.122148	0.111493	0.100529
Respiratory Syncytial Virus	-0.200335	-0.0485029	-0.0672004	0.150246	-0.0600995	0.179595	0.153243	0.254993	0.262119	0.242881	-0.0459679	-0.0300701	0.116762	-0.0505654	0.259561	0.13557	-0.231872	-0.170635	0.244557	-0.00866124	-0.053564	0.140719	0.0540185	-0.0781615	0.309021	0.0564043	0.0503528	0.285335	0.0728245	0.235249	0.273182	0.183263	0.257447	0.086678	-0.10275	-0.07282	0.0448191	0.0781343	1	0.164299	-0.095389	0.262024	-0.0863704	-0.0340231	0.165959	-0.034118	0.0556784	-0.105337	0.0920737
Severe Acute Respiratory Syndrome-Associated Coronavirus	0.184826	0.0597829	-0.0763048	0.0684396	0.168682	0.163478	0.0819878	0.206526	0.127881	0.307332	0.213198	0.165477	0.138496	0.0720036	0.160834	0.058573	0.108528	-0.0292356	0.139769	0.0122976	0.104539	0.101278	-0.0452329	0.0383424	0.136185	0.127806	0.113808	0.22325	0.0856513	0.28344	-0.0500158	-0.0429828	0.171628	0.253177	-0.0214089	0.0959136	0.104916	0.202553	0.164299	1	0.31557	0.175434	0.159378	0.184882	0.174315	-0.0376029	0.129912	0.240235	0.108539
Shigella flexneri	0.117696	0.0828584	-0.121325	-0.00138173	0.127786	0.203433	0.0962099	0.121269	-0.0281502	0.143182	0.443659	0.182354	0.294586	0.20784	0.351368	0.126664	-0.119711	0.235136	-0.0867752	0.0971755	0.110882	0.00492763	-0.0310764	0.124701	0.254991	-0.165739	0.159706	0.0896517	0.0671257	0.115884	-0.0395703	0.274799	0.120561	0.419681	0.0815604	0.295934	0.319159	0.263295	-0.095389	0.31557	1	0.339319	0.279509	0.231047	0.051194	-0.159876	0.199303	0.195109	0.0382225
Staphylococcus aureus	0.0879851	0.266106	-0.188476	0.0921461	0.274396	0.0795319	0.115434	0.0303731	0.0612822	0.0784283	0.230292	0.292108	0.471859	0.0208593	0.237933	0.103935	0.015156	-0.0563569	-0.150412	0.0581796	0.032379	0.0455834	0.0159543	0.0531072	0.147994	-0.0648598	0.0882678	0.197926	0.0746721	0.243695	-0.0185391	0.379328	0.229713	0.281079	0.0253324	0.176762	0.253989	0.108159	0.262024	0.175434	0.339319	1	0.151981	0.220543	0.121884	-0.00406603	0.101694	0.13363	-0.0774129
Streptococcus agalactiae	0.0678652	0.0753664	-0.0637901	-0.00922207	0.263431	0.0523587	0.0390163	-0.0406784	-0.0419313	0.111002	0.161393	0.191787	0.0622004	0.0601673	-0.0500294	0.121597	0.00901628	-0.151569	-0.0444279	-0.00504297	0.152322	-0.176228	-0.109059	0.352829	-0.14005	-0.148779	0.187008	0.122592	-0.0103686	0.144787	-0.1531	0.0523157	0.0254251	0.32782	0.02609	0.0686296	0.308557	0.196698	-0.0863704	0.159378	0.279509	0.151981	1	0.215839	0.0776142	-0.0429444	0.00340796	0.239928	0.122985
Streptococcus gordonii	0.448668	-0.0875034	-0.0652081	0.0463478	0.0181569	-0.0443578	-0.093953	0.071981	-0.0617571	0.00793758	0.327888	0.260724	0.036972	0.709744	0.146712	-0.0321416	0.133883	-0.0387969	-0.0972501	-0.00302352	0.0850882	0.162173	-0.122243	0.0247241	-0.0324446	-0.0906264	0.180622	-0.0368408	0.0802872	-0.0579421	-0.108051	0.16175	-0.0787901	0.0626097	0.00106287	0.104846	0.249487	0.0336318	-0.0340231	0.184882	0.231047	0.220543	0.215839	1	0.328801	-0.0378517	0.0532678	0.0213003	0.11209
Streptococcus pneumoniae	0.277033	0.155862	-0.163569	0.252967	0.196682	0.0474763	-0.0555224	0.090848	-0.0865581	0.0816735	0.229548	0.169713	0.23867	0.234869	-0.0404681	0.096341	0.183935	-0.12507	-0.0130733	0.0762573	0.173173	-0.116113	-0.0214835	0.141481	-0.177503	-0.0912257	0.18007	0.142594	0.133483	-0.0235346	0.0520556	0.0740185	0.0141565	0.201015	-0.0882836	0.00115785	0.298082	0.197191	0.165959	0.174315	0.051194	0.121884	0.0776142	0.328801	1	0.162359	0.100586	0.0422456	0.162786
Streptococcus suis	0.259787	0.1482	-0.105633	0.0801787	0.0795839	-0.0364224	-0.122264	-0.0277069	-0.0496223	-0.0467616	0.0537743	0.11095	-0.030882	-0.0133311	-0.16855	-0.0644618	0.0619787	0.0954681	-0.0933017	-0.0847377	0.0101606	0.113921	-0.0686364	-0.0932564	-0.113797	0.197284	-0.125199	0.0283198	0.0309701	-0.00976481	-0.109175	-0.121011	-0.0875509	-0.153313	0.00585934	0.131095	0.0389597	-0.0713026	-0.034118	-0.0376029	-0.159876	-0.00406603	-0.0429444	-0.0378517	0.162359	1	0.0618589	0.079265	0.11955
Trypanosoma cruzi	0.160828	0.167146	-0.0498756	0.0467436	0.159308	0.266056	-0.124376	0.0558865	0.213039	0.0250905	0.152497	0.0669019	0.123731	0.0594256	0.427714	0.243279	0.0955382	0.00521936	0.396983	0.119394	0.196149	0.055052	0.0259249	0.265957	0.227829	0.248643	0.149046	0.254869	0.0781027	0.33796	0.289159	0.0847739	0.2387	0.226208	-0.0101108	0.191965	0.110488	0.122148	0.0556784	0.129912	0.199303	0.101694	0.00340796	0.0532678	0.100586	0.0618589	1	0.162983	0.216355
Vaccinia Virus	0.180014	0.0141452	-0.070156	-0.0463455	0.193449	0.024507	-0.0145409	0.0297965	-0.0149819	-0.164251	0.0772863	0.175292	0.137616	0.0286183	0.0670217	0.119057	0.0151741	-0.0766531	-0.0675984	0.112592	0.214604	0.00134555	-0.056185	0.0619132	-0.0706943	-0.0805495	0.0777341	-0.0119516	0.00254184	0.0996223	-0.147114	0.123272	0.131588	0.200599	-0.113964	0.193686	0.19076	0.111493	-0.105337	0.240235	0.195109	0.13363	0.239928	0.0213003	0.0422456	0.079265	0.162983	1	0.034905
Vesicular Stomatitis Virus	0.186893	0.0241226	-0.0215219	0.119075	0.246251	0.209473	0.0808503	0.0371732	0.159916	0.209609	-0.0114383	-0.081739	0.0325464	-0.0538218	0.115287	0.0948349	0.0468725	0.024256	0.226061	-0.0941859	-0.101936	-0.00932157	0.00116237	0.250149	-0.097033	-0.0995545	-0.0125871	0.123921	0.157065	0.166228	0.0905269	-0.0661714	0.0954613	0.0229104	-0.0542198	0.152865	0.139781	0.100529	0.0920737	0.108539	0.0382225	-0.0774129	0.122985	0.11209	0.162786	0.11955	0.216355	0.034905	1
Western Equine Encephalitis Virus	-0.0288354	-0.0228652	-0.0216893	-0.0746314	0.013521	0.091488	0.126922	0.03801	0.0140321	0.057768	0.00864089	-0.0712619	-0.0816486	-0.0573451	0.14566	0.0338286	-0.0657711	-0.0102872	-0.127488	-0.0295952	0.000515604	0.0680891	0.0836884	-0.0162212	0.0394934	0.0719177	-0.000744007	-0.20988	0.0408412	0.0420466	0.0862506	-0.0950927	-0.0215468	-0.00402533	0.027915	0.0713275	-0.0621031	-0.0146834	0.0125192	0.0550023	-0.165753	-0.0672162	0.0320194	0.102542	-0.143677	-0.0821144	-0.0238829	0.0819629	0.0594233
[truncated: 1 more columns]

## Sheet: 100
Association Scores using signature size of 100.
	Aggregatibacter actinomycetemcomitans	Anaplasma phagocytophilum	Aspergillus fumigatus	Borrelia burgdorferi	Burkholderia pseudomallei	Chlamydia pneumoniae	Cryptosporidium hominis	Cryptosporidium parvum	Dengue Virus	Dhori Virus	Enterovirus 71	Escherichia coli	Francisella tularensis	Fusobacterium nucleatum	Haemophilus ducreyi	Helicobacter pylori	Hepatitis A Virus	Hepatitis B Virus	Hepatitis C Virus	Herpesvirus 1, Cercopithecine	Herpesvirus 1, Human	Herpesvirus 4, Human	Herpesvirus 5, Human	Herpesvirus 8, Human	Human Immunodeficiency Virus	Human Papillomavirus	Human Rhinovirus	Influenza A Virus	Leishmania major	Listeria monocytogenes	Lymphocytic Choriomeningitis Virus	Measles Virus	Mycobacterium tuberculosis	Neisseria meningitidis	Norwalk Virus	Plasmodium falciparum	Porphyromonas gingivalis	Pseudomonas aeruginosa	Respiratory Syncytial Virus	Severe Acute Respiratory Syndrome-Associated Coronavirus	Shigella flexneri	Staphylococcus aureus	Streptococcus agalactiae	Streptococcus gordonii	Streptococcus pneumoniae	Streptococcus suis	Trypanosoma cruzi	Vaccinia Virus	Vesicular Stomatitis Virus
Aggregatibacter actinomycetemcomitans	1	0.0738917	-0.112058	0.110218	0.131847	0.0445399	-0.199007	-0.028427	-0.0929488	-0.0823323	0.284046	0.169159	0.11541	0.326553	0.00933817	-0.079583	0.162917	-0.0956165	0.0394651	-0.0704782	-0.0656641	0.106924	-0.0300703	0.149397	-0.245453	-0.0217362	-0.00982774	0.0830689	0.107296	0.0591568	-0.0551156	0.0678966	-0.0248277	-0.121899	-0.075859	0.036335	0.299846	-0.026718	-0.169866	0.103182	0.0693178	0.13857	0.0190549	0.404039	0.253135	0.25364	0.133726	0.172464	0.182389
Anaplasma phagocytophilum	0.0738917	1	-0.140805	0.162573	0.166965	0.151337	-0.0222552	-0.0811854	-0.0330168	0.118547	0.0428083	0.0550091	0.234621	-0.0285403	0.140621	0.152568	0.0110018	-0.0889438	-0.0268246	0.124513	0.179155	0.0674048	0.00631233	0.129386	-0.102316	0.0220671	0.0465005	0.0737693	0.162527	0.160793	0.0411537	0.0596691	0.180152	0.104306	-0.0808613	0.0387647	0.130408	0.225535	0.0180054	0.0587965	0.115376	0.232638	0.0671079	-0.00659338	0.077806	0.0686537	0.132223	0.0346691	0.0512421
Aspergillus fumigatus	-0.112058	-0.140805	1	0.00781958	-0.188574	-0.0429941	-0.0534995	-0.00721215	-0.00312103	0.121102	-0.104771	-0.0954397	-0.216457	-0.0568812	-0.145748	-0.0141863	-0.00859474	-0.0136219	-0.00500453	-0.0270014	-0.0561401	-0.0859542	0.0687126	-0.0128581	0.0613259	-0.0604465	-0.0947099	-0.0772597	-0.131752	-0.289293	0.119637	-0.10102	-0.0745762	-0.153262	-0.00979828	-0.148044	-0.244003	-0.181847	-0.0691795	-0.064583	-0.121102	-0.110791	0.00259746	-0.0520512	-0.118327	-0.111217	-0.0777675	-0.0891682	-0.0752312
Borrelia burgdorferi	0.110218	0.162573	0.00781958	1	0.0954238	0.130088	-0.0407684	0.0164574	0.0787806	0.072815	0.0662942	0.129168	0.0584338	-0.126557	0.0382593	0.112325	0.0151655	-0.0738055	0.0424207	-0.071165	-0.0738962	0.111938	0.103647	-0.0981324	0.0104714	0.141419	-0.0498867	0.172532	0.00988894	0.0279805	0.185417	-0.133738	0.114889	0.0215843	-0.125181	0.0825159	0.0310358	0.103547	0.20252	0.0310041	-0.132489	0.0591478	-0.100585	-0.0943835	0.223062	0.10939	-0.0263259	-0.0880394	0.103971
Burkholderia pseudomallei	0.131847	0.166965	-0.188574	0.0954238	1	0.226521	0.138867	-0.0169311	-0.105197	0.0273889	0.121917	0.143139	0.179533	-0.0694855	0.118175	0.157185	0.0537829	-0.104164	-0.0122779	0.026956	0.191618	0.0472461	-0.0136627	0.0675408	-0.172505	-0.00650725	0.109891	0.148953	0.0961786	0.270569	-0.119508	0.092151	0.176564	0.213373	-0.00530372	0.240834	0.193898	0.237958	-0.0280145	0.121262	0.165048	0.177257	0.249665	-0.00120354	0.116179	0.114159	0.121448	0.199819	0.198522
Chlamydia pneumoniae	0.0445399	0.151337	-0.0429941	0.130088	0.226521	1	0.135231	0.0970422	0.234721	0.11896	0.135045	0.131544	0.219778	-0.0792588	0.507328	0.155898	0.00494787	-0.0454238	0.247271	-0.00837942	0.101752	0.112325	0.00544878	0.182981	0.101301	0.125573	0.0341342	0.190585	0.34303	0.147223	0.190888	0.158468	0.326226	0.182217	-0.000500907	0.17641	0.229893	0.133395	0.206929	0.116859	0.175873	0.112863	0.006233	0.00230961	0.0344107	-0.0107638	0.185886	0.0660653	0.144855
Cryptosporidium hominis	-0.199007	-0.0222552	-0.0534995	-0.0407684	0.138867	0.135231	1	0.461537	0.117582	0.0488169	-0.0229692	0.0118246	0.0206754	-0.0985109	0.141963	0.0593858	-0.108785	-0.104576	-0.0243178	-0.0394334	0.01551	0.0942112	-0.0720376	-0.0135811	0.0502312	-0.0150816	0.0155576	-0.0159066	-0.0321374	0.136816	0.0596759	0.0525975	-0.0381392	0.0934134	-0.0428422	0.129168	0.00161378	0.065476	0.175512	0.00631006	0.0911197	0.0907366	0.0359066	-0.0786219	-0.0969016	-0.111709	-0.0442498	-0.030476	0.00548957
Cryptosporidium parvum	-0.028427	-0.0811854	-0.00721215	0.0164574	-0.0169311	0.0970422	0.461537	1	0.14024	0.0274161	0.119717	-0.119887	0.016956	-0.0194719	0.212076	0.187543	0.00876247	0.10493	0.169594	-0.0127561	-0.0680621	0.0201179	0.0349864	-0.0145422	0.183527	0.10082	0.0103196	0.105925	-0.022874	0.068257	0.0249796	-0.0503785	-0.0469787	0.137137	-0.101315	0.136727	0.0906732	0.0568087	0.208973	0.0833137	0.0512081	-0.00834995	-0.0563826	0.0720988	0.0741999	-0.0928944	0.043869	-0.00417724	0.0171827
Dengue Virus	-0.0929488	-0.0330168	-0.00312103	0.0787806	-0.105197	0.234721	0.117582	0.14024	1	0.103633	0.0856142	-0.0278037	0.093835	-0.103495	0.326931	0.0921759	-0.026063	0.0767996	0.308466	-0.0131754	-0.0657752	0.187688	0.0962149	0.158024	0.312337	0.166464	-0.0690594	0.204565	0.0579148	0.210807	0.209726	0.131319	0.161272	0.0327856	0.0820444	0.217838	-0.149757	-0.042602	0.233976	0.0977811	-0.00584769	0.0615775	-0.0169583	-0.105997	-0.120678	0.00296011	0.215333	-0.0583704	0.125841
Dhori Virus	-0.0823323	0.118547	0.121102	0.072815	0.0273889	0.11896	0.0488169	0.0274161	0.103633	1	0.00393699	-0.0573753	0.217033	0.029549	0.107008	0.121895	0.0401201	-0.118821	0.101668	-0.114937	0.018937	-0.0519628	-0.0364302	-0.0240934	0.126328	-0.141775	0.0114483	0.000972348	0.337618	0.035884	0.108971	-0.00748187	0.0908386	0.2865	0.0561514	-0.0114869	-0.0295399	0.215354	0.246668	0.289556	0.136584	0.0219583	0.0969311	0.000906618	0.101494	-0.122718	0.033223	-0.175027	0.189254
Enterovirus 71	0.284046	0.0428083	-0.104771	0.0662942	0.121917	0.135045	-0.0229692	0.119717	0.0856142	0.00393699	1	0.179202	0.166219	0.202797	0.204878	0.0516478	0.0554624	0.142709	0.0714415	-0.041913	-0.0259021	0.121301	0.0132253	0.175598	0.0130054	0.0528354	0.0417384	0.0550771	0.0647824	0.110922	-0.111113	0.160143	0.127017	0.234964	0.0516976	0.194785	0.166879	0.0614891	-0.0896804	0.195267	0.362362	0.18808	0.211911	0.273615	0.203257	0.136457	0.134637	0.122949	0.0242203
Escherichia coli	0.169159	0.0550091	-0.0954397	0.129168	0.143139	0.131544	0.0118246	-0.119887	-0.0278037	-0.0573753	0.179202	1	0.178352	0.0655281	0.0572597	0.123416	-0.0375861	-0.0700045	-0.113654	0.00954896	0.10636	0.0240005	-0.0162103	-0.0682638	-0.114576	-0.00230961	0.110682	0.109644	-0.11362	0.0617226	-0.122382	0.0538237	0.0240639	0.126054	0.0406369	0.123869	0.222015	0.0553649	-0.042985	0.11243	0.168477	0.230306	0.12272	0.128896	0.141231	0.130669	-0.0234225	0.117523	-0.0591999
Francisella tularensis	0.11541	0.234621	-0.216457	0.0584338	0.179533	0.219778	0.0206754	0.016956	0.093835	0.217033	0.166219	0.178352	1	0.0187421	0.2399	0.0633862	-0.0289166	-0.0534791	-0.0187035	-0.0511718	0.113731	0.0662398	-0.0131936	0.0983024	-0.00142792	-0.124705	0.0667384	0.0909248	0.152294	0.253089	-0.0833137	0.240338	0.201392	0.270771	0.00375567	0.0921532	0.178885	0.247724	0.160748	0.13905	0.277189	0.407883	0.0682321	0.0332525	0.188538	-0.0251859	0.138316	0.112319	0.0240277
Fusobacterium nucleatum	0.326553	-0.0285403	-0.0568812	-0.126557	-0.0694855	-0.0792588	-0.0985109	-0.0194719	-0.103495	0.029549	0.202797	0.0655281	0.0187421	1	-0.0591115	-0.097126	0.128407	-0.0535245	-0.0721917	-0.0684451	0.0283069	0.106235	0.016913	0.0551111	-0.0546963	-0.147722	0.0661627	-0.00235947	0.103046	-0.0792588	-0.0677199	0.11934	0.0235834	-0.115786	-0.0509678	-0.0724229	0.0856301	-0.0518404	-0.162013	0.0448799	0.079141	0.0801043	0.0789823	0.636249	0.189093	-0.0485086	0.0486197	0.0125431	0.0453672
Haemophilus ducreyi	0.00933817	0.140621	-0.145748	0.0382593	0.118175	0.507328	0.141963	0.212076	0.326931	0.107008	0.204878	0.0572597	0.2399	-0.0591115	1	0.316802	-0.0480326	0.248645	0.36214	-0.00704896	0.0728286	0.153291	0.0338962	0.292876	0.345492	0.265292	-0.015689	0.294506	0.250678	0.347693	0.217348	0.130587	0.327346	0.254991	-0.0702516	0.217801	0.106741	0.245007	0.242996	0.17782	0.291034	0.188624	0.0507434	0.0185154	-0.00320943	-0.143626	0.355354	0.00068903	0.132267
Helicobacter pylori	-0.079583	0.152568	-0.0141863	0.112325	0.157185	0.155898	0.0593858	0.187543	0.0921759	0.121895	0.0516478	0.123416	0.0633862	-0.097126	0.316802	1	-0.0149955	0.259121	0.147622	0.132126	0.12065	0.117194	-0.0703377	0.172661	0.184485	0.132956	0.0692906	0.0835766	0.157418	0.108518	0.0996487	-0.0709089	0.109624	0.112842	-0.0935449	0.169343	0.0924433	0.186868	0.132341	0.0481482	0.126598	0.104071	0.111981	-0.0278694	0.0992974	-0.0966206	0.165354	0.0730848	0.0902289
Hepatitis A Virus	0.162917	0.0110018	-0.00859474	0.0151655	0.0537829	0.00494787	-0.108785	0.00876247	-0.026063	0.0401201	0.0554624	-0.0375861	-0.0289166	0.128407	-0.0480326	-0.0149955	1	0.205483	0.157536	-0.0795898	0.0525952	-0.0802312	0.00590662	-0.0154216	-0.0211741	0.0660879	0.0348504	-0.0447507	0.154327	-0.0893472	-0.0459134	0.0255236	0.00310063	-0.0255394	0.0311605	-0.00404352	0.0683228	-0.0237579	-0.193296	0.0157389	-0.0557638	-0.00852221	-0.00508613	0.118461	0.157965	0.0386423	0.0431188	0.0577811	0.0481596
Hepatitis B Virus	-0.0956165	-0.0889438	-0.0136219	-0.0738055	-0.104164	-0.0454238	-0.104576	0.10493	0.0767996	-0.118821	0.142709	-0.0700045	-0.0534791	-0.0535245	0.248645	0.259121	0.205483	1	0.208148	-0.0396079	-0.071913	0.0324252	-0.000192656	-0.0319062	0.343942	0.1467	-0.100843	-0.00989121	0.0351111	0.0785449	-0.071301	0.105261	-0.0553898	-0.0150997	0.00728921	0.0640888	-0.0198731	-0.0797983	-0.149168	-0.0855734	0.214578	0.0142611	-0.183651	0.013733	-0.102017	0.0297711	0.0155326	-0.0969855	-0.101471
Hepatitis C Virus	0.0394651	-0.0268246	-0.00500453	0.0424207	-0.0122779	0.247271	-0.0243178	0.169594	0.308466	0.101668	0.0714415	-0.113654	-0.0187035	-0.0721917	0.36214	0.147622	0.157536	0.208148	1	-0.0492135	-0.0873391	-0.0234406	0.0164982	0.202863	0.379479	0.219424	-0.107332	0.276156	0.10532	0.236054	0.309465	-0.114714	0.213404	0.0225317	0.0564529	0.0982321	0.00388259	0.0118835	0.23005	0.139837	-0.0201723	-0.109771	-0.0465095	-0.0576111	-0.000929284	-0.0334089	0.327144	-0.0634995	0.165347
Herpesvirus 1, Cercopithecine	-0.0704782	0.124513	-0.0270014	-0.071165	0.026956	-0.00837942	-0.0394334	-0.0127561	-0.0131754	-0.114937	-0.041913	0.00954896	-0.0511718	-0.0684451	-0.00704896	0.132126	-0.0795898	-0.0396079	-0.0492135	1	0.452704	-0.0354216	0.000228921	0.0820807	-0.140016	0.0203694	0.0761446	0.00433137	-0.100381	0.00360834	-0.0143359	-0.0470807	0.00859021	-0.106559	-0.0842384	-0.002568	0.0996578	0.0754601	-0.00951496	-0.0419288	0.0665481	0.0169379	0.0101224	-0.00398685	0.0293994	-0.0673776	0.073078	0.0883636	-0.112278
Herpesvirus 1, Human	-0.0656641	0.179155	-0.0561401	-0.0738962	0.191618	0.101752	0.01551	-0.0680621	-0.0657752	0.018937	-0.0259021	0.10636	0.113731	0.0283069	0.0728286	0.12065	0.0525952	-0.071913	-0.0873391	0.452704	1	0.0273844	0.060349	0.106206	-0.143345	0.0253604	0.049762	0.022772	0.0809542	0.0160426	-0.134347	0.0661015	0.135864	0.0822303	-0.00290571	0.070723	0.141537	0.239576	-0.0121328	-0.0043427	0.101913	0.0629352	0.139921	0.0259905	0.164903	-0.0242815	0.168622	0.17522	-0.127652
Herpesvirus 4, Human	0.106924	0.0674048	-0.0859542	0.111938	0.0472461	0.112325	0.0942112	0.0201179	0.187688	-0.0519628	0.121301	0.0240005	0.0662398	0.106235	0.153291	0.117194	-0.0802312	0.0324252	-0.0234406	-0.0354216	0.0273844	1	0.0373549	0.0184112	0.0990911	0.24866	-0.141784	0.084651	0.188162	-0.0175839	0.00248413	0.0675385	0.0861514	-0.00359701	0.0700045	0.0718178	-0.0819016	0.0820354	0.0804737	0.040918	-0.0181346	0.0391183	-0.155583	0.122437	-0.134667	0.10867	0.045714	0.076777	0.00409112
Herpesvirus 5, Human	-0.0300703	0.00631233	0.0687126	0.103647	-0.0136627	0.00544878	-0.0720376	0.0349864	0.0962149	-0.0364302	0.0132253	-0.0162103	-0.0131936	0.016913	0.0338962	-0.0703377	0.00590662	-0.000192656	0.0164982	0.000228921	0.060349	0.0373549	1	-0.119925	0.101958	0.116251	0.0138894	0.0983409	-0.115469	0.0211899	0.040102	-0.0422212	0.113733	-0.0741387	0.0182661	0.0643812	-0.106303	0.0472937	0.0886469	-0.0438645	-0.0724705	-0.00607661	-0.109476	-0.104345	-0.0312965	-0.0275567	0.0361197	-0.0516002	-0.00797824
Herpesvirus 8, Human	0.149397	0.129386	-0.0128581	-0.0981324	0.0675408	0.182981	-0.0135811	-0.0145422	0.158024	-0.0240934	0.175598	-0.0682638	0.0983024	0.0551111	0.292876	0.172661	-0.0154216	-0.0319062	0.202863	0.0820807	0.106206	0.0184112	-0.119925	1	-0.0248685	-0.0147461	0.0211083	0.0199139	-0.0148572	0.225718	0.063427	0.105716	0.141219	0.124821	-0.0283318	0.11942	0.093418	0.0762285	-0.0844492	0.0266682	0.119839	0.051743	0.263867	0.0614189	0.110041	-0.0303694	0.213291	0.0500385	0.231546
Human Immunodeficiency Virus	-0.245453	-0.102316	0.0613259	0.0104714	-0.172505	0.101301	0.0502312	0.183527	0.312337	0.126328	0.0130054	-0.114576	-0.00142792	-0.0546963	0.345492	0.184485	-0.0211741	0.343942	0.379479	-0.140016	-0.143345	0.0990911	0.101958	-0.0248685	1	0.211224	-0.122069	0.183094	-0.00768132	0.0989302	0.250997	0.139701	0.0584995	0.0873957	-0.00222575	0.0891772	-0.138436	-0.0527833	0.267151	0.064082	0.193898	0.100843	-0.10303	0.00203989	-0.142693	-0.123198	0.16867	-0.135895	-0.0803422
Human Papillomavirus	-0.0217362	0.0220671	-0.0604465	0.141419	-0.00650725	0.125573	-0.0150816	0.10082	0.166464	-0.141775	0.0528354	-0.00230961	-0.124705	-0.147722	0.265292	0.132956	0.0660879	0.1467	0.219424	0.0203694	0.0253604	0.24866	0.116251	-0.0147461	0.211224	1	-0.178114	0.141077	0.0501677	0.150694	0.175718	-0.104288	0.0330961	-0.0222484	0.0509723	0.15158	0.0196464	0.0264415	0.0882638	0.0886537	-0.0823413	-0.0025136	-0.214889	-0.0477901	-0.131908	0.177631	0.173384	-0.045621	-0.0475544
Human Rhinovirus	-0.00982774	0.0465005	-0.0947099	-0.0498867	0.109891	0.0341342	0.0155576	0.0103196	-0.0690594	0.0114483	0.0417384	0.110682	0.0667384	0.0661627	-0.015689	0.0692906	0.0348504	-0.100843	-0.107332	0.0761446	0.049762	-0.141784	0.0138894	0.0211083	-0.122069	-0.178114	1	0.139139	-0.0110154	0.128427	-0.0615095	0.0905145	0.108012	0.124703	0.150857	0.0629918	0.0304692	0.0355938	0.0288917	0.128645	0.135539	0.0846056	0.176487	0.105277	0.148932	-0.143218	0.13648	0.0583613	0.0565979
Influenza A Virus	0.0830689	0.0737693	-0.0772597	0.172532	0.148953	0.190585	-0.0159066	0.105925	0.204565	0.000972348	0.0550771	0.109644	0.0909248	-0.00235947	0.294506	0.0835766	-0.0447507	-0.00989121	0.276156	0.00433137	0.022772	0.084651	0.0983409	0.0199139	0.183094	0.141077	0.139139	1	0.0627788	0.25714	0.193112	0.002534	0.189386	0.176108	0.096131	0.124359	0.0447688	0.202153	0.191201	0.187199	0.148003	0.136893	0.0805984	-0.0428944	0.126423	0.0762149	0.184393	0.0732276	0.0787829
Leishmania major	0.107296	0.162527	-0.131752	0.00988894	0.0961786	0.34303	-0.0321374	-0.022874	0.0579148	0.337618	0.0647824	-0.11362	0.152294	0.103046	0.250678	0.157418	0.154327	0.0351111	0.10532	-0.100381	0.0809542	0.188162	-0.115469	-0.0148572	-0.00768132	0.0501677	-0.0110154	0.0627788	1	0.00974615	0.0310403	0.0485381	0.213592	0.129975	0.00218268	0.0649547	0.117459	0.211063	-0.0289846	0.104123	0.0757978	0.0148028	0.00624207	0.0774048	0.12204	0.0578354	0.0606777	0.0608817	0.134649
Listeria monocytogenes	0.0591568	0.160793	-0.289293	0.0279805	0.270569	0.147223	0.136816	0.068257	0.210807	0.035884	0.110922	0.0617226	0.253089	-0.0792588	0.347693	0.108518	-0.0893472	0.0785449	0.236054	0.00360834	0.0160426	-0.0175839	0.0211899	0.225718	0.0989302	0.150694	0.128427	0.25714	0.00974615	1	0.135365	0.163565	0.326748	0.168277	0.0781052	0.195052	0.14743	0.152251	0.231566	0.242335	0.150712	0.206643	0.172092	-0.0340956	0.00667951	-0.00406392	0.277677	0.0538781	0.127813
Lymphocytic Choriomeningitis Virus	-0.0551156	0.0411537	0.119637	0.185417	-0.119508	0.190888	0.0596759	0.0249796	0.209726	0.108971	-0.111113	-0.122382	-0.0833137	-0.0677199	0.217348	0.0996487	-0.0459134	-0.071301	0.309465	-0.0143359	-0.134347	0.00248413	0.040102	0.063427	0.250997	0.175718	-0.0615095	0.193112	0.0310403	0.135365	1	-0.0943291	0.144753	-0.118012	-0.0311129	0.0466908	-0.0850907	-0.0477403	0.258064	-0.00086582	-0.0821759	-0.0175136	-0.0184248	-0.101748	0.068495	-0.0845263	0.169182	-0.125347	0.0847348
Measles Virus	0.0678966	0.0596691	-0.10102	-0.133738	0.092151	0.158468	0.0525975	-0.0503785	0.131319	-0.00748187	0.160143	0.0538237	0.240338	0.11934	0.130587	-0.0709089	0.0255236	0.105261	-0.114714	-0.0470807	0.0661015	0.0675385	-0.0422212	0.105716	0.139701	-0.104288	0.0905145	0.002534	0.0485381	0.163565	-0.0943291	1	0.0763237	0.197248	-0.0384383	0.0700227	0.190535	0.0390458	0.0746147	-0.06585	0.27379	0.298398	0.0253558	0.16075	0.0433273	-0.120304	0.136936	0.0672756	-0.0873595
Mycobacterium tuberculosis	-0.0248277	0.180152	-0.0745762	0.114889	0.176564	0.326226	-0.0381392	-0.0469787	0.161272	0.0908386	0.127017	0.0240639	0.201392	0.0235834	0.327346	0.109624	0.00310063	-0.0553898	0.213404	0.00859021	0.135864	0.0861514	0.113733	0.141219	0.0584995	0.0330961	0.108012	0.189386	0.213592	0.326748	0.144753	0.0763237	1	0.142502	0.0093631	0.152668	0.0371238	0.0960335	0.211519	0.14017	0.135462	0.164782	0.142489	-0.0489801	0.117307	-0.109125	0.176417	0.0894356	0.0613667
Neisseria meningitidis	-0.121899	0.104306	-0.153262	0.0215843	0.213373	0.182217	0.0934134	0.137137	0.0327856	0.2865	0.234964	0.126054	0.270771	-0.115786	0.254991	0.112842	-0.0255394	-0.0150997	0.0225317	-0.106559	0.0822303	-0.00359701	-0.0741387	0.124821	0.0873957	-0.0222484	0.124703	0.176108	0.129975	0.168277	-0.118012	0.197248	0.142502	1	0.00361287	0.184515	0.25442	0.362187	0.0906596	0.195893	0.383461	0.227618	0.294807	0.087049	0.17398	-0.126079	0.150165	0.174993	0.0479284
Norwalk Virus	-0.075859	-0.0808613	-0.00979828	-0.125181	-0.00530372	-0.000500907	-0.0428422	-0.101315	0.0820444	0.0561514	0.0516976	0.0406369	0.00375567	-0.0509678	-0.0702516	-0.0935449	0.0311605	0.00728921	0.0564529	-0.0842384	-0.00290571	0.0700045	0.0182661	-0.0283318	-0.00222575	0.0509723	0.150857	0.096131	0.00218268	0.0781052	-0.0311129	-0.0384383	0.0093631	0.00361287	1	0.0133046	-0.0788101	-0.0151269	-0.0700068	-0.0173663	0.089209	-0.0201791	0.00101315	-0.00723028	-0.0885539	-0.0503604	-0.00881913	-0.0520648	-0.0314551
Plasmodium falciparum	0.036335	0.0387647	-0.148044	0.0825159	0.240834	0.17641	0.129168	0.136727	0.217838	-0.0114869	0.194785	0.123869	0.0921532	-0.0724229	0.217801	0.169343	-0.00404352	0.0640888	0.0982321	-0.002568	0.070723	0.0718178	0.0643812	0.11942	0.0891772	0.15158	0.0629918	0.124359	0.0649547	0.195052	0.0466908	0.0700227	0.152668	0.184515	0.0133046	1	0.0831482	0.0821985	0.0356845	0.0665277	0.229327	0.0805961	0.040519	0.0144039	-0.0075884	0.0674637	0.155272	0.175163	0.0769424
Porphyromonas gingivalis	0.299846	0.130408	-0.244003	0.0310358	0.193898	0.229893	0.00161378	0.0906732	-0.149757	-0.0295399	0.166879	0.222015	0.178885	0.0856301	0.106741	0.0924433	0.0683228	-0.0198731	0.00388259	0.0996578	0.141537	-0.0819016	-0.106303	0.093418	-0.138436	0.0196464	0.0304692	0.0447688	0.117459	0.14743	-0.0850907	0.190535	0.0371238	0.25442	-0.0788101	0.0831482	1	0.286707	0.0667022	0.120075	0.271378	0.211315	0.260521	0.235827	0.267786	0.0910335	0.0741002	0.185864	0.111061
Pseudomonas aeruginosa	-0.026718	0.225535	-0.181847	0.103547	0.237958	0.133395	0.065476	0.0568087	-0.042602	0.215354	0.0614891	0.0553649	0.247724	-0.0518404	0.245007	0.186868	-0.0237579	-0.0797983	0.0118835	0.0754601	0.239576	0.0820354	0.0472937	0.0762285	-0.0527833	0.0264415	0.0355938	0.202153	0.211063	0.152251	-0.0477403	0.0390458	0.0960335	0.362187	-0.0151269	0.0821985	0.286707	1	0.102663	0.18364	0.225494	0.160236	0.206192	0.00954442	0.199946	-0.0161582	0.150968	0.137475	0.0390435
Respiratory Syncytial Virus	-0.169866	0.0180054	-0.0691795	0.20252	-0.0280145	0.206929	0.175512	0.208973	0.233976	0.246668	-0.0896804	-0.042985	0.160748	-0.162013	0.242996	0.132341	-0.193296	-0.149168	0.23005	-0.00951496	-0.0121328	0.0804737	0.0886469	-0.0844492	0.267151	0.0882638	0.0288917	0.191201	-0.0289846	0.231566	0.258064	0.0746147	0.211519	0.0906596	-0.0700068	0.0356845	0.0667022	0.102663	1	0.135603	-0.094354	0.192713	0.0141546	-0.0559112	0.151743	-0.0537783	0.0429533	-0.157876	0.0526451
Severe Acute Respiratory Syndrome-Associated Coronavirus	0.103182	0.0587965	-0.064583	0.0310041	0.121262	0.116859	0.00631006	0.0833137	0.0977811	0.289556	0.195267	0.11243	0.13905	0.0448799	0.17782	0.0481482	0.0157389	-0.0855734	0.139837	-0.0419288	-0.0043427	0.040918	-0.0438645	0.0266682	0.064082	0.0886537	0.128645	0.187199	0.104123	0.242335	-0.00086582	-0.06585	0.14017	0.195893	-0.0173663	0.0665277	0.120075	0.18364	0.135603	1	0.189968	0.131777	0.11709	0.105805	0.157527	-0.00914098	0.0919855	0.18493	0.0909089
Shigella flexneri	0.0693178	0.115376	-0.121102	-0.132489	0.165048	0.175873	0.0911197	0.0512081	-0.00584769	0.136584	0.362362	0.168477	0.277189	0.079141	0.291034	0.126598	-0.0557638	0.214578	-0.0201723	0.0665481	0.101913	-0.0181346	-0.0724705	0.119839	0.193898	-0.0823413	0.135539	0.148003	0.0757978	0.150712	-0.0821759	0.27379	0.135462	0.383461	0.089209	0.229327	0.271378	0.225494	-0.094354	0.189968	1	0.305798	0.254173	0.166432	-3.62647e-05	-0.122223	0.16478	0.13401	0.0803604
Staphylococcus aureus	0.13857	0.232638	-0.110791	0.0591478	0.177257	0.112863	0.0907366	-0.00834995	0.0615775	0.0219583	0.18808	0.230306	0.407883	0.0801043	0.188624	0.104071	-0.00852221	0.0142611	-0.109771	0.0169379	0.0629352	0.0391183	-0.00607661	0.051743	0.100843	-0.0025136	0.0846056	0.136893	0.0148028	0.206643	-0.0175136	0.298398	0.164782	0.227618	-0.0201791	0.0805961	0.211315	0.160236	0.192713	0.131777	0.305798	1	0.0529624	0.188173	0.140283	-0.0370739	0.078248	0.018971	-0.0658976
Streptococcus agalactiae	0.0190549	0.0671079	0.00259746	-0.100585	0.249665	0.006233	0.0359066	-0.0563826	-0.0169583	0.0969311	0.211911	0.12272	0.0682321	0.0789823	0.0507434	0.111981	-0.00508613	-0.183651	-0.0465095	0.0101224	0.139921	-0.155583	-0.109476	0.263867	-0.10303	-0.214889	0.176487	0.0805984	0.00624207	0.172092	-0.0184248	0.0253558	0.142489	0.294807	0.00101315	0.040519	0.260521	0.206192	0.0141546	0.11709	0.254173	0.0529624	1	0.145605	0.0792112	-0.0599592	0.00941976	0.186528	0.0660245
Streptococcus gordonii	0.404039	-0.00659338	-0.0520512	-0.0943835	-0.00120354	0.00230961	-0.0786219	0.0720988	-0.105997	0.000906618	0.273615	0.128896	0.0332525	0.636249	0.0185154	-0.0278694	0.118461	0.013733	-0.0576111	-0.00398685	0.0259905	0.122437	-0.104345	0.0614189	0.00203989	-0.0477901	0.105277	-0.0428944	0.0774048	-0.0340956	-0.101748	0.16075	-0.0489801	0.087049	-0.00723028	0.0144039	0.235827	0.00954442	-0.0559112	0.105805	0.166432	0.188173	0.145605	1	0.242328	-0.0396578	-0.000956482	0.00323209	0.0998187
Streptococcus pneumoniae	0.253135	0.077806	-0.118327	0.223062	0.116179	0.0344107	-0.0969016	0.0741999	-0.120678	0.101494	0.203257	0.141231	0.188538	0.189093	-0.00320943	0.0992974	0.157965	-0.102017	-0.000929284	0.0293994	0.164903	-0.134667	-0.0312965	0.110041	-0.142693	-0.131908	0.148932	0.126423	0.12204	0.00667951	0.068495	0.0433273	0.117307	0.17398	-0.0885539	-0.0075884	0.267786	0.199946	0.151743	0.157527	-3.62647e-05	0.140283	0.0792112	0.242328	1	0.138876	0.125104	0.127688	0.142221
Streptococcus suis	0.25364	0.0686537	-0.111217	0.10939	0.114159	-0.0107638	-0.111709	-0.0928944	0.00296011	-0.122718	0.136457	0.130669	-0.0251859	-0.0485086	-0.143626	-0.0966206	0.0386423	0.0297711	-0.0334089	-0.0673776	-0.0242815	0.10867	-0.0275567	-0.0303694	-0.123198	0.177631	-0.143218	0.0762149	0.0578354	-0.00406392	-0.0845263	-0.120304	-0.109125	-0.126079	-0.0503604	0.0674637	0.0910335	-0.0161582	-0.0537783	-0.00914098	-0.122223	-0.0370739	-0.0599592	-0.0396578	0.138876	1	0.0553808	0.104678	0.0474796
Trypanosoma cruzi	0.133726	0.132223	-0.0777675	-0.0263259	0.121448	0.185886	-0.0442498	0.043869	0.215333	0.033223	0.134637	-0.0234225	0.138316	0.0486197	0.355354	0.165354	0.0431188	0.0155326	0.327144	0.073078	0.168622	0.045714	0.0361197	0.213291	0.16867	0.173384	0.13648	0.184393	0.0606777	0.277677	0.169182	0.136936	0.176417	0.150165	-0.00881913	0.155272	0.0741002	0.150968	0.0429533	0.0919855	0.16478	0.078248	0.00941976	-0.000956482	0.125104	0.0553808	1	0.166423	0.154864
Vaccinia Virus	0.172464	0.0346691	-0.0891682	-0.0880394	0.199819	0.0660653	-0.030476	-0.00417724	-0.0583704	-0.175027	0.122949	0.117523	0.112319	0.0125431	0.00068903	0.0730848	0.0577811	-0.0969855	-0.0634995	0.0883636	0.17522	0.076777	-0.0516002	0.0500385	-0.135895	-0.045621	0.0583613	0.0732276	0.0608817	0.0538781	-0.125347	0.0672756	0.0894356	0.174993	-0.0520648	0.175163	0.185864	0.137475	-0.157876	0.18493	0.13401	0.018971	0.186528	0.00323209	0.127688	0.104678	0.166423	1	0.00358341
Vesicular Stomatitis Virus	0.182389	0.0512421	-0.0752312	0.103971	0.198522	0.144855	0.00548957	0.0171827	0.125841	0.189254	0.0242203	-0.0591999	0.0240277	0.0453672	0.132267	0.0902289	0.0481596	-0.101471	0.165347	-0.112278	-0.127652	0.00409112	-0.00797824	0.231546	-0.0803422	-0.0475544	0.0565979	0.0787829	0.134649	0.127813	0.0847348	-0.0873595	0.0613667	0.0479284	-0.0314551	0.0769424	0.111061	0.0390435	0.0526451	0.0909089	0.0803604	-0.0658976	0.0660245	0.0998187	0.142221	0.0474796	0.154864	0.00358341	1
Western Equine Encephalitis Virus	-0.0936015	-0.0523889	0.0456142	-0.0768472	-0.0521306	0.0546691	0.0858545	0.0673889	0.0718835	0.0101541	-0.0611378	-0.112282	-0.0611491	-0.063903	0.111589	0.0306097	-0.0845739	-0.0625544	-0.0983704	0.0811718	-0.014728	0.014592	0.0709157	-0.0146079	0.037976	0.0413667	0.00516772	-0.160156	-0.005068	0.0604669	0.0857638	-0.0841568	-0.0379465	-0.0461967	0.0285018	0.0174161	-0.095893	-0.0750839	0.0504306	0.047985	-0.146004	-0.0948255	0.0799524	-0.0352289	-0.120315	-0.0718676	-0.00469628	0.0146079	0.0327199
[truncated: 1 more columns]

## Sheet: 150
Association Scores using signature size of 150.
	Aggregatibacter actinomycetemcomitans	Anaplasma phagocytophilum	Aspergillus fumigatus	Borrelia burgdorferi	Burkholderia pseudomallei	Chlamydia pneumoniae	Cryptosporidium hominis	Cryptosporidium parvum	Dengue Virus	Dhori Virus	Enterovirus 71	Escherichia coli	Francisella tularensis	Fusobacterium nucleatum	Haemophilus ducreyi	Helicobacter pylori	Hepatitis A Virus	Hepatitis B Virus	Hepatitis C Virus	Herpesvirus 1, Cercopithecine	Herpesvirus 1, Human	Herpesvirus 4, Human	Herpesvirus 5, Human	Herpesvirus 8, Human	Human Immunodeficiency Virus	Human Papillomavirus	Human Rhinovirus	Influenza A Virus	Leishmania major	Listeria monocytogenes	Lymphocytic Choriomeningitis Virus	Measles Virus	Mycobacterium tuberculosis	Neisseria meningitidis	Norwalk Virus	Plasmodium falciparum	Porphyromonas gingivalis	Pseudomonas aeruginosa	Respiratory Syncytial Virus	Severe Acute Respiratory Syndrome-Associated Coronavirus	Shigella flexneri	Staphylococcus aureus	Streptococcus agalactiae	Streptococcus gordonii	Streptococcus pneumoniae	Streptococcus suis	Trypanosoma cruzi	Vaccinia Virus	Vesicular Stomatitis Virus
Aggregatibacter actinomycetemcomitans	1	0.11299	-0.174567	0.117219	0.128257	0.0157739	-0.179833	-0.0289997	-0.0791913	-0.0903559	0.252427	0.170553	0.107965	0.339482	-0.000692867	-0.0767371	0.16278	-0.0770226	0.0189671	-0.0873035	-0.0350432	0.128729	-0.0166644	0.119678	-0.234439	-0.00548766	0.0011987	0.0695903	0.146666	0.0321672	-0.0537172	0.00956005	-0.0489694	-0.104098	-0.0716568	-0.0419574	0.283934	0.0245866	-0.147422	0.115401	-0.0180766	0.139741	-0.0410548	0.376117	0.239256	0.235973	0.0856558	0.151336	0.162277
Anaplasma phagocytophilum	0.11299	1	-0.139218	0.107308	0.15174	0.138364	-0.0245926	-0.118819	-0.0768507	0.102128	0.0899053	0.105853	0.222355	0.0136923	0.118186	0.14025	0.0535431	-0.105794	-0.0262191	0.0935499	0.171279	0.053141	0.00124337	0.108483	-0.089036	-0.0287862	0.0421755	0.0701976	0.156701	0.155167	0.0373974	0.0380479	0.167923	0.127807	-0.046488	0.0257784	0.133801	0.200866	0.0478298	0.050128	0.104016	0.215891	0.0778835	-0.0110995	0.107626	0.0534651	0.125815	0.0488808	0.0347736
Aspergillus fumigatus	-0.174567	-0.139218	1	0.0236067	-0.199191	-0.142417	-0.0133841	-0.0128442	-0.0218779	0.0710934	-0.0924845	-0.0896365	-0.189169	-0.0700719	-0.139007	-0.00809859	-0.0516962	-0.00708542	-0.0141262	-0.0114986	-0.0941799	-0.0730774	0.0389611	-0.0639717	0.0923149	-0.0427419	-0.107165	-0.11424	-0.129808	-0.291939	0.125753	-0.0877404	-0.12239	-0.15794	0.0105142	-0.139888	-0.25873	-0.173467	-0.0673474	-0.0686256	-0.143994	-0.154496	0.0105414	-0.0586491	-0.126917	-0.0541754	-0.0900984	-0.120097	-0.118695
Borrelia burgdorferi	0.117219	0.107308	0.0236067	1	0.0491829	0.0790224	-0.0366409	0.04277	0.0609534	0.0587551	0.0487733	0.0994616	0.0483568	-0.0754566	0.0243526	0.0883954	0.00635696	-0.0123361	0.0784045	-0.0749985	-0.0855051	0.0973391	0.086416	-0.110437	0.0139134	0.140513	-0.0502559	0.156461	-0.00982205	0.0145502	0.168365	-0.195584	0.105757	0.017701	-0.0868673	0.0693851	0.0177026	0.0892678	0.180186	0.00967515	-0.157252	0.0310738	-0.105832	-0.0929873	0.209428	0.080783	-0.116794	-0.0796683	0.0886362
Burkholderia pseudomallei	0.128257	0.15174	-0.199191	0.0491829	1	0.191836	0.129603	-0.00181736	-0.0811048	0.0189323	0.106174	0.109883	0.1711	-0.0716137	0.105503	0.15572	0.0543571	-0.146242	-0.0505944	0.064763	0.173736	0.00729138	-0.0699985	0.109827	-0.15905	-0.0257542	0.101393	0.0974716	0.165123	0.247785	-0.108531	0.0935893	0.148297	0.178651	-0.0662562	0.199554	0.177486	0.219356	-0.0115145	0.125704	0.130482	0.167046	0.213544	-0.0212161	0.123311	0.0657451	0.121174	0.202271	0.169374
Chlamydia pneumoniae	0.0157739	0.138364	-0.142417	0.0790224	0.191836	1	0.129736	0.101952	0.233058	0.107509	0.124189	0.112353	0.187278	-0.0800363	0.489166	0.139638	-0.00313342	-0.0402249	0.230891	-0.0194048	0.104951	0.102427	0.0163312	0.130397	0.0945775	0.137812	0.0464047	0.156928	0.308698	0.18047	0.109586	0.0496971	0.303831	0.154406	-0.0146638	0.169262	0.187854	0.127452	0.183998	0.0848061	0.114721	0.0757307	0.0292246	0.00822353	0.0271157	-0.0157746	0.172856	0.0505929	0.134927
Cryptosporidium hominis	-0.179833	-0.0245926	-0.0133841	-0.0366409	0.129603	0.129736	1	0.451337	0.105074	0.0493442	-0.0100772	-0.0113108	0.0375632	-0.0991216	0.129353	0.0546948	-0.112488	-0.131524	0.00607754	0.00368393	0.0285976	0.0903438	-0.0857943	-0.0384734	0.113212	-0.0166038	0.00340603	0.0164819	-0.0245638	0.121424	0.0701787	0.0346055	0.0282977	0.115756	-0.0311926	0.13564	-0.02291	0.0643026	0.147456	-0.00233909	0.0767189	0.0755505	0.0262691	-0.079342	-0.0865531	-0.0933477	-0.0352332	0.00231107	0.0226988
Cryptosporidium parvum	-0.0289997	-0.118819	-0.0128442	0.04277	-0.00181736	0.101952	0.451337	1	0.127889	0.0462396	0.020265	-0.102384	0.0359609	-0.0154081	0.180811	0.156446	-0.00776465	0.0479562	0.145516	-0.081759	-0.0461495	-0.0460609	-0.0059473	-0.0130373	0.165445	0.0900242	0.0119355	0.100589	-0.0144896	0.0545048	0.0231948	-0.0530009	-0.0306399	0.116874	-0.0881925	0.11188	0.0936605	0.0460866	0.181548	0.0764478	0.0195123	0.00774724	-0.00658716	0.0872914	0.0792344	-0.0659488	-0.00458882	0.00185067	0.0262562
Dengue Virus	-0.0791913	-0.0768507	-0.0218779	0.0609534	-0.0811048	0.233058	0.105074	0.127889	1	0.104253	0.1042	-0.0437733	0.0841428	-0.108963	0.315847	0.0844245	-0.0948675	0.0589172	0.272874	-0.046881	-0.0645116	0.155476	0.0648228	0.129856	0.278782	0.15269	-0.0784742	0.179072	0.0576639	0.193289	0.197615	0.0999076	0.178798	0.00734893	0.057068	0.200738	-0.12665	-0.0199023	0.22553	0.0889724	-0.0101613	0.0475678	-0.067408	-0.0485832	-0.110179	-0.0806043	0.174553	-0.0705619	0.0562464
Dhori Virus	-0.0903559	0.102128	0.0710934	0.0587551	0.0189323	0.107509	0.0493442	0.0462396	0.104253	1	-0.00938664	-0.0699902	0.197901	0.0240709	0.137242	0.0891034	0.0418969	-0.15141	0.0785507	-0.155228	-0.0306338	-0.0390451	-0.0137566	-0.0347441	0.124839	-0.138268	0.0294018	0.0417424	0.31303	0.0134151	0.0853249	0.0156701	0.0544919	0.265389	0.019978	-0.0065546	-0.0830683	0.188978	0.241689	0.25269	0.113236	0.0441769	0.105436	7.57232e-06	0.111645	-0.133956	0.0267113	-0.178322	0.163465
Enterovirus 71	0.252427	0.0899053	-0.0924845	0.0487733	0.106174	0.124189	-0.0100772	0.020265	0.1042	-0.00938664	1	0.188188	0.148942	0.186973	0.18885	0.0486673	0.0795108	0.129349	0.072698	-0.0810662	-0.0185915	0.10551	0.018534	0.157027	0.0940489	0.0419908	0.0402438	0.00214372	0.119019	0.0700674	-0.0911745	0.148807	0.119103	0.211567	0.0553067	0.192567	0.153546	0.0524799	-0.0935173	0.163844	0.313683	0.164138	0.187226	0.244435	0.185752	0.124933	0.122388	0.116455	0.0572793
Escherichia coli	0.170553	0.105853	-0.0896365	0.0994616	0.109883	0.112353	-0.0113108	-0.102384	-0.0437733	-0.0699902	0.188188	1	0.17451	0.0971498	0.0101007	0.0665576	0.0107262	-0.05927	-0.0627896	0.0318704	0.0816886	0.0305649	0.0279615	-0.0327912	-0.118922	0.0244109	0.109693	0.0557769	-0.0370877	0.0474307	-0.097642	0.0657822	0.00623732	0.15875	0.0245472	0.113939	0.193492	0.0730781	-0.0135196	0.0717394	0.150381	0.189657	0.0916826	0.149035	0.129736	0.136952	0.0616901	0.104402	-0.0309102
Francisella tularensis	0.107965	0.222355	-0.189169	0.0483568	0.1711	0.187278	0.0375632	0.0359609	0.0841428	0.197901	0.148942	0.17451	1	0.00055808	0.223057	0.0777677	-0.0096494	-0.0702802	-0.00190444	-0.0405149	0.106418	0.0916977	-0.0172111	0.0921392	0.0326185	-0.108507	0.0196782	0.0854861	0.13813	0.229581	-0.049136	0.227366	0.11517	0.254463	-0.0552559	0.0950689	0.172544	0.257048	0.178105	0.107004	0.250539	0.401656	0.0613736	0.0369945	0.175399	0.00964107	0.130283	0.0974845	0.0258882
Fusobacterium nucleatum	0.339482	0.0136923	-0.0700719	-0.0754566	-0.0716137	-0.0800363	-0.0991216	-0.0154081	-0.108963	0.0240709	0.186973	0.0971498	0.00055808	1	-0.0472853	-0.0858171	0.141078	-0.0351196	-0.0830827	-0.103106	0.0409367	0.0921392	0.0238316	0.0591633	-0.044997	-0.105805	0.0795631	-0.0317613	0.0899281	-0.0763721	-0.0231115	0.124383	0.00782296	-0.0718136	-0.0436877	-0.0912441	0.0225988	-0.0685681	-0.136002	0.034576	0.111525	0.0727821	-0.0216	0.594091	0.16758	-0.0297584	0.0388543	0.00965395	0.0300727
Haemophilus ducreyi	-0.000692867	0.118186	-0.139007	0.0243526	0.105503	0.489166	0.129353	0.180811	0.315847	0.137242	0.18885	0.0101007	0.223057	-0.0472853	1	0.296904	-0.00247463	0.240461	0.310732	-0.00146373	0.102216	0.129556	0.0468166	0.284509	0.337662	0.232045	-0.00406785	0.247841	0.233708	0.387166	0.189501	0.12504	0.302004	0.223021	-0.0519529	0.202993	0.0781864	0.234132	0.222296	0.159852	0.272157	0.164683	0.0557398	0.0178775	0.00159776	-0.13727	0.319183	-0.00289944	0.112328
Helicobacter pylori	-0.0767371	0.14025	-0.00809859	0.0883954	0.15572	0.139638	0.0546948	0.156446	0.0844245	0.0891034	0.0486673	0.0665576	0.0777677	-0.0858171	0.296904	1	-0.0131137	0.232123	0.135642	0.108578	0.108303	0.0861154	-0.0478404	0.148675	0.174091	0.116196	0.0322035	0.076413	0.145039	0.138651	0.147167	-0.0657126	0.102895	0.131549	-0.0184212	0.14658	0.0713403	0.150749	0.108479	0.00605104	0.117761	0.047177	0.0909738	-0.0336302	0.0479214	-0.0917666	0.155701	0.0448607	0.0576935
Hepatitis A Virus	0.16278	0.0535431	-0.0516962	0.00635696	0.0543571	-0.00313342	-0.112488	-0.00776465	-0.0948675	0.0418969	0.0795108	0.0107262	-0.0096494	0.141078	-0.00247463	-0.0131137	1	0.17162	0.119256	-0.0384537	-0.0280115	-0.0499084	-0.00945555	0.0572149	-0.0205717	0.0377207	0.0475322	-0.0763698	0.15469	-0.0785847	-0.0977397	0.0076806	-0.0129305	-0.0368704	0.0469007	-0.0039217	0.0891973	-0.0052461	-0.174952	0.0793435	-0.0355755	-0.00283659	-0.0134234	0.12165	0.144695	0.050736	0.0285211	0.104535	0.000100712
Hepatitis B Virus	-0.0770226	-0.105794	-0.00708542	-0.0123361	-0.146242	-0.0402249	-0.131524	0.0479562	0.0589172	-0.15141	0.129349	-0.05927	-0.0702802	-0.0351196	0.240461	0.232123	0.17162	1	0.183605	-0.0392117	-0.0902332	0.0711199	0.0080418	0.00348857	0.313454	0.159356	-0.0971445	-0.014083	0.0207648	0.0930229	-0.0541686	0.0923633	-0.0685204	-0.0515342	-0.00417083	0.0536355	-0.0185136	-0.0904884	-0.167511	-0.0340997	0.159265	0.00864758	-0.103012	0.0650098	-0.088534	0.0397289	0.0121619	-0.0907057	-0.105057
Hepatitis C Virus	0.0189671	-0.0262191	-0.0141262	0.0784045	-0.0505944	0.230891	0.00607754	0.145516	0.272874	0.0785507	0.072698	-0.0627896	-0.00190444	-0.0830827	0.310732	0.135642	0.119256	0.183605	1	-0.0444669	-0.0952567	-0.0723671	0.0428926	0.179329	0.326252	0.184685	-0.0958943	0.215167	0.0309056	0.183539	0.263992	-0.0809496	0.205134	0.00207103	0.0385976	0.105312	-0.00915039	0.025967	0.190826	0.123439	-0.0172482	-0.0862222	-0.0527124	-0.0492761	0.0786764	-0.0318825	0.248585	-0.0435794	0.121867
Herpesvirus 1, Cercopithecine	-0.0873035	0.0935499	-0.0114986	-0.0749985	0.064763	-0.0194048	0.00368393	-0.081759	-0.046881	-0.155228	-0.0810662	0.0318704	-0.0405149	-0.103106	-0.00146373	0.108578	-0.0384537	-0.0392117	-0.0444669	1	0.456361	-0.0548357	0.0494843	0.0319718	-0.1307	0.0248698	0.0513706	-0.0020415	-0.0613744	0.0383091	-0.04238	-0.0360223	0.0375859	-0.0941837	-0.0460874	-0.00133348	0.0833394	0.0766841	0.027255	-0.0440981	0.0452226	0.00865137	0.00494699	-0.0523709	0.003534	-0.0628336	0.063216	0.113205	-0.106374
Herpesvirus 1, Human	-0.0350432	0.171279	-0.0941799	-0.0855051	0.173736	0.104951	0.0285976	-0.0461495	-0.0645116	-0.0306338	-0.0185915	0.0816886	0.106418	0.0409367	0.102216	0.108303	-0.0280115	-0.0902332	-0.0952567	0.456361	1	0.0256505	0.0451295	0.0919173	-0.121494	-0.00866803	0.0463161	0.0340368	0.0546221	0.0234575	-0.102308	0.0279956	0.123005	0.103379	-0.0142617	0.0573535	0.114188	0.192734	-0.00750795	-0.0161775	0.136558	0.0768825	0.130458	0.0500242	0.0978343	-0.03277	0.155891	0.157309	-0.118252
Herpesvirus 4, Human	0.128729	0.053141	-0.0730774	0.0973391	0.00729138	0.102427	0.0903438	-0.0460609	0.155476	-0.0390451	0.10551	0.0305649	0.0916977	0.0921392	0.129556	0.0861154	-0.0499084	0.0711199	-0.0723671	-0.0548357	0.0256505	1	0.0456028	0.0066909	0.0525912	0.231606	-0.0878661	0.0657489	0.158116	-0.0357277	0.0333682	0.0858292	0.0690625	0.0351878	0.043562	0.0912661	-0.082698	0.0735893	0.0740618	0.0729547	-0.0171369	0.0141663	-0.145375	0.0895987	-0.10126	0.138196	0.0277298	0.0245002	0.00648342
Herpesvirus 5, Human	-0.0166644	0.00124337	0.0389611	0.086416	-0.0699985	0.0163312	-0.0857943	-0.0059473	0.0648228	-0.0137566	0.018534	0.0279615	-0.0172111	0.0238316	0.0468166	-0.0478404	-0.00945555	0.0080418	0.0428926	0.0494843	0.0451295	0.0456028	1	-0.0999417	-0.0336461	0.110133	0.0228661	0.0625125	-0.0900273	0.0113948	0.0305391	-0.0572255	0.0969135	-0.0704384	0.041151	0.0379873	-0.0917757	0.0163547	0.0469105	-0.0305066	-0.0130304	-0.0262706	-0.112163	-0.108468	-0.0295797	-0.010527	0.00910268	-0.0525428	0.0095343
Herpesvirus 8, Human	0.119678	0.108483	-0.0639717	-0.110437	0.109827	0.130397	-0.0384734	-0.0130373	0.129856	-0.0347441	0.157027	-0.0327912	0.0921392	0.0591633	0.284509	0.148675	0.0572149	0.00348857	0.179329	0.0319718	0.0919173	0.0066909	-0.0999417	1	0.0795979	-0.0527556	0.023584	0.0300492	-0.00186582	0.227812	0.0563895	0.107472	0.143265	0.0960791	-0.0701204	0.115968	0.104161	0.0535476	-0.0754074	0.0228752	0.170635	0.0667893	0.260245	0.0612562	0.0922838	-0.0192602	0.202463	0.0474708	0.16705
Human Immunodeficiency Virus	-0.234439	-0.089036	0.0923149	0.0139134	-0.15905	0.0945775	0.113212	0.165445	0.278782	0.124839	0.0940489	-0.118922	0.0326185	-0.044997	0.337662	0.174091	-0.0205717	0.313454	0.326252	-0.1307	-0.121494	0.0525912	-0.0336461	0.0795979	1	0.19152	-0.119104	0.165164	-0.0162699	0.0883341	0.242431	0.0920847	0.0193806	0.0715622	-0.00859306	0.0910457	-0.143895	-0.0855278	0.242849	0.0696335	0.187674	0.0550053	-0.139163	0.0427154	-0.110234	-0.115448	0.150115	-0.147348	-0.0710692
Human Papillomavirus	-0.00548766	-0.0287862	-0.0427419	0.140513	-0.0257542	0.137812	-0.0166038	0.0900242	0.15269	-0.138268	0.0419908	0.0244109	-0.108507	-0.105805	0.232045	0.116196	0.0377207	0.159356	0.184685	0.0248698	-0.00866803	0.231606	0.110133	-0.0527556	0.19152	1	-0.128568	0.133404	0.0511252	0.125282	0.138694	-0.0962782	0.0222043	-0.0432357	0.0386249	0.124	0.00189838	0.0154922	0.0685711	0.100393	-0.0324413	-0.0111813	-0.204187	-0.0593268	-0.110981	0.17031	0.143018	-0.0335287	-0.0342458
Human Rhinovirus	0.0011987	0.0421755	-0.107165	-0.0502559	0.101393	0.0464047	0.00340603	0.0119355	-0.0784742	0.0294018	0.0402438	0.109693	0.0196782	0.0795631	-0.00406785	0.0322035	0.0475322	-0.0971445	-0.0958943	0.0513706	0.0463161	-0.0878661	0.0228661	0.023584	-0.119104	-0.128568	1	0.117843	0.00547857	0.104549	-0.0408216	0.07602	0.0974057	0.109036	0.106746	0.0273232	0.0358564	0.0669877	-0.00271165	0.103921	0.107385	0.111736	0.151429	0.0849061	0.129201	-0.146224	0.129061	0.0509806	0.0168174
Influenza A Virus	0.0695903	0.0701976	-0.11424	0.156461	0.0974716	0.156928	0.0164819	0.100589	0.179072	0.0417424	0.00214372	0.0557769	0.0854861	-0.0317613	0.247841	0.076413	-0.0763698	-0.014083	0.215167	-0.0020415	0.0340368	0.0657489	0.0625125	0.0300492	0.165164	0.133404	0.117843	1	0.0314698	0.224508	0.163289	-0.00388914	0.17976	0.156749	0.0780108	0.169389	0.0367833	0.19575	0.203979	0.154248	0.102998	0.150528	0.0573027	-0.0689202	0.055234	0.0643624	0.155157	0.0572073	0.0520354
Leishmania major	0.146666	0.156701	-0.129808	-0.00982205	0.165123	0.308698	-0.0245638	-0.0144896	0.0576639	0.31303	0.119019	-0.0370877	0.13813	0.0899281	0.233708	0.145039	0.15469	0.0207648	0.0309056	-0.0613744	0.0546221	0.158116	-0.0900273	-0.00186582	-0.0162699	0.0511252	0.00547857	0.0314698	1	0.0327828	0.0155853	0.0836953	0.205364	0.17799	-0.00598364	0.0487551	0.1184	0.219117	-0.0178434	0.0868885	0.098431	-0.0238558	0.0603165	0.0777094	0.106415	0.0264577	0.011366	0.0690073	0.124713
Listeria monocytogenes	0.0321672	0.155167	-0.291939	0.0145502	0.247785	0.18047	0.121424	0.0545048	0.193289	0.0134151	0.0700674	0.0474307	0.229581	-0.0763721	0.387166	0.138651	-0.0785847	0.0930229	0.183539	0.0383091	0.0234575	-0.0357277	0.0113948	0.227812	0.0883341	0.125282	0.104549	0.224508	0.0327828	1	0.11157	0.154324	0.298834	0.160742	0.0631327	0.168935	0.136625	0.143969	0.229236	0.172445	0.175489	0.19999	0.131314	-0.0345653	0.0176018	-0.00593064	0.246611	0.0672853	0.0695881
Lymphocytic Choriomeningitis Virus	-0.0537172	0.0373974	0.125753	0.168365	-0.108531	0.109586	0.0701787	0.0231948	0.197615	0.0853249	-0.0911745	-0.097642	-0.049136	-0.0231115	0.189501	0.147167	-0.0977397	-0.0541686	0.263992	-0.04238	-0.102308	0.0333682	0.0305391	0.0563895	0.242431	0.138694	-0.0408216	0.163289	0.0155853	0.11157	1	-0.0701583	0.157717	-0.103564	0.0068219	0.0421013	-0.0533954	-0.0471028	0.250462	-0.00761169	-0.0847304	0.0184363	-0.0103067	-0.033643	0.04704	-0.0887172	0.160413	-0.141886	0.0920445
Measles Virus	0.00956005	0.0380479	-0.0877404	-0.195584	0.0935893	0.0496971	0.0346055	-0.0530009	0.0999076	0.0156701	0.148807	0.0657822	0.227366	0.124383	0.12504	-0.0657126	0.0076806	0.0923633	-0.0809496	-0.0360223	0.0279956	0.0858292	-0.0572255	0.107472	0.0920847	-0.0962782	0.07602	-0.00388914	0.0836953	0.154324	-0.0701583	1	0.104471	0.199967	-0.0478873	-0.00142435	0.145679	0.0200992	0.0546532	-0.0687188	0.277	0.26948	0.0597918	0.144662	0.0105505	-0.13611	0.10002	0.10852	-0.0739421
Mycobacterium tuberculosis	-0.0489694	0.167923	-0.12239	0.105757	0.148297	0.303831	0.0282977	-0.0306399	0.178798	0.0544919	0.119103	0.00623732	0.11517	0.00782296	0.302004	0.102895	-0.0129305	-0.0685204	0.205134	0.0375859	0.123005	0.0690625	0.0969135	0.143265	0.0193806	0.0222043	0.0974057	0.17976	0.205364	0.298834	0.157717	0.104471	1	0.0982258	0.00133273	0.145027	0.0435219	0.101603	0.177871	0.0960056	0.0579259	0.12921	0.132101	-0.0307269	0.107263	-0.109449	0.193215	0.0856209	0.0429252
Neisseria meningitidis	-0.104098	0.127807	-0.15794	0.017701	0.178651	0.154406	0.115756	0.116874	0.00734893	0.265389	0.211567	0.15875	0.254463	-0.0718136	0.223021	0.131549	-0.0368704	-0.0515342	0.00207103	-0.0941837	0.103379	0.0351878	-0.0704384	0.0960791	0.0715622	-0.0432357	0.109036	0.156749	0.17799	0.160742	-0.103564	0.199967	0.0982258	1	0.0167515	0.160429	0.231528	0.333522	0.112322	0.169755	0.345452	0.195798	0.27226	0.0790837	0.146166	-0.127728	0.127285	0.153853	0.0558564
Norwalk Virus	-0.0716568	-0.046488	0.0105142	-0.0868673	-0.0662562	-0.0146638	-0.0311926	-0.0881925	0.057068	0.019978	0.0553067	0.0245472	-0.0552559	-0.0436877	-0.0519529	-0.0184212	0.0469007	-0.00417083	0.0385976	-0.0460874	-0.0142617	0.043562	0.041151	-0.0701204	-0.00859306	0.0386249	0.106746	0.0780108	-0.00598364	0.0631327	0.0068219	-0.0478873	0.00133273	0.0167515	1	-0.00438589	-0.0727048	-0.04437	-0.013799	-0.00625473	0.015973	-0.0652938	0.00334469	-0.0520233	-0.100855	-0.00906406	-0.0526299	-0.0661131	-0.00601696
Plasmodium falciparum	-0.0419574	0.0257784	-0.139888	0.0693851	0.199554	0.169262	0.13564	0.11188	0.200738	-0.0065546	0.192567	0.113939	0.0950689	-0.0912441	0.202993	0.14658	-0.0039217	0.0536355	0.105312	-0.00133348	0.0573535	0.0912661	0.0379873	0.115968	0.0910457	0.124	0.0273232	0.169389	0.0487551	0.168935	0.0421013	-0.00142435	0.145027	0.160429	-0.00438589	1	0.055786	0.100139	0.0831743	0.0830357	0.207902	0.0621998	0.0939013	-0.00761699	0.000959412	0.0543995	0.111604	0.157295	0.0704051
Porphyromonas gingivalis	0.283934	0.133801	-0.25873	0.0177026	0.177486	0.187854	-0.02291	0.0936605	-0.12665	-0.0830683	0.153546	0.193492	0.172544	0.0225988	0.0781864	0.0713403	0.0891973	-0.0185136	-0.00915039	0.0833394	0.114188	-0.082698	-0.0917757	0.104161	-0.143895	0.00189838	0.0358564	0.0367833	0.1184	0.136625	-0.0533954	0.145679	0.0435219	0.231528	-0.0727048	0.055786	1	0.257077	0.0508829	0.104561	0.225281	0.178303	0.242446	0.210154	0.211046	0.0920051	0.0685847	0.17637	0.125707
Pseudomonas aeruginosa	0.0245866	0.200866	-0.173467	0.0892678	0.219356	0.127452	0.0643026	0.0460866	-0.0199023	0.188978	0.0524799	0.0730781	0.257048	-0.0685681	0.234132	0.150749	-0.0052461	-0.0904884	0.025967	0.0766841	0.192734	0.0735893	0.0163547	0.0535476	-0.0855278	0.0154922	0.0669877	0.19575	0.219117	0.143969	-0.0471028	0.0200992	0.101603	0.333522	-0.04437	0.100139	0.257077	1	0.110922	0.177311	0.188969	0.145418	0.19907	0.0227207	0.174599	-0.0434855	0.132335	0.148614	0.0766068
Respiratory Syncytial Virus	-0.147422	0.0478298	-0.0673474	0.180186	-0.0115145	0.183998	0.147456	0.181548	0.22553	0.241689	-0.0935173	-0.0135196	0.178105	-0.136002	0.222296	0.108479	-0.174952	-0.167511	0.190826	0.027255	-0.00750795	0.0740618	0.0469105	-0.0754074	0.242849	0.0685711	-0.00271165	0.203979	-0.0178434	0.229236	0.250462	0.0546532	0.177871	0.112322	-0.013799	0.0831743	0.0508829	0.110922	1	0.120155	-0.0825269	0.191359	0.0089429	-0.0720158	0.119927	-0.06272	0.0394381	-0.143536	0.0453211
Severe Acute Respiratory Syndrome-Associated Coronavirus	0.115401	0.050128	-0.0686256	0.00967515	0.125704	0.0848061	-0.00233909	0.0764478	0.0889724	0.25269	0.163844	0.0717394	0.107004	0.034576	0.159852	0.00605104	0.0793435	-0.0340997	0.123439	-0.0440981	-0.0161775	0.0729547	-0.0305066	0.0228752	0.0696335	0.100393	0.103921	0.154248	0.0868885	0.172445	-0.00761169	-0.0687188	0.0960056	0.169755	-0.00625473	0.0830357	0.104561	0.177311	0.120155	1	0.154402	0.0647138	0.0616901	0.0869574	0.142643	-0.0198804	0.0895919	0.175018	0.100588
Shigella flexneri	-0.0180766	0.104016	-0.143994	-0.157252	0.130482	0.114721	0.0767189	0.0195123	-0.0101613	0.113236	0.313683	0.150381	0.250539	0.111525	0.272157	0.117761	-0.0355755	0.159265	-0.0172482	0.0452226	0.136558	-0.0171369	-0.0130304	0.170635	0.187674	-0.0324413	0.107385	0.102998	0.098431	0.175489	-0.0847304	0.277	0.0579259	0.345452	0.015973	0.207902	0.225281	0.188969	-0.0825269	0.154402	1	0.271491	0.235137	0.2141	-0.0133303	-0.1101	0.143134	0.0929131	0.0796744
Staphylococcus aureus	0.139741	0.215891	-0.154496	0.0310738	0.167046	0.0757307	0.0755505	0.00774724	0.0475678	0.0441769	0.164138	0.189657	0.401656	0.0727821	0.164683	0.047177	-0.00283659	0.00864758	-0.0862222	0.00865137	0.0768825	0.0141663	-0.0262706	0.0667893	0.0550053	-0.0111813	0.111736	0.150528	-0.0238558	0.19999	0.0184363	0.26948	0.12921	0.195798	-0.0652938	0.0621998	0.178303	0.145418	0.191359	0.0647138	0.271491	1	0.0253461	0.154229	0.129315	-0.0216917	0.116119	0.0109874	-0.0752862
Streptococcus agalactiae	-0.0410548	0.0778835	0.0105414	-0.105832	0.213544	0.0292246	0.0262691	-0.00658716	-0.067408	0.105436	0.187226	0.0916826	0.0613736	-0.0216	0.0557398	0.0909738	-0.0134234	-0.103012	-0.0527124	0.00494699	0.130458	-0.145375	-0.112163	0.260245	-0.139163	-0.204187	0.151429	0.0573027	0.0603165	0.131314	-0.0103067	0.0597918	0.132101	0.27226	0.00334469	0.0939013	0.242446	0.19907	0.0089429	0.0616901	0.235137	0.0253461	1	0.0488407	0.0635438	-0.0399417	-0.00734818	0.172271	0.0975988
Streptococcus gordonii	0.376117	-0.0110995	-0.0586491	-0.0929873	-0.0212161	0.00822353	-0.079342	0.0872914	-0.0485832	7.57232e-06	0.244435	0.149035	0.0369945	0.594091	0.0178775	-0.0336302	0.12165	0.0650098	-0.0492761	-0.0523709	0.0500242	0.0895987	-0.108468	0.0612562	0.0427154	-0.0593268	0.0849061	-0.0689202	0.0777094	-0.0345653	-0.033643	0.144662	-0.0307269	0.0790837	-0.0520233	-0.00761699	0.210154	0.0227207	-0.0720158	0.0869574	0.2141	0.154229	0.0488407	1	0.22839	-0.0105891	0.00987203	-0.00708087	0.0715985
Streptococcus pneumoniae	0.239256	0.107626	-0.126917	0.209428	0.123311	0.0271157	-0.0865531	0.0792344	-0.110179	0.111645	0.185752	0.129736	0.175399	0.16758	0.00159776	0.0479214	0.144695	-0.088534	0.0786764	0.003534	0.0978343	-0.10126	-0.0295797	0.0922838	-0.110234	-0.110981	0.129201	0.055234	0.106415	0.0176018	0.04704	0.0105505	0.107263	0.146166	-0.100855	0.000959412	0.211046	0.174599	0.119927	0.142643	-0.0133303	0.129315	0.0635438	0.22839	1	0.10469	0.115627	0.118083	0.109599
Streptococcus suis	0.235973	0.0534651	-0.0541754	0.080783	0.0657451	-0.0157746	-0.0933477	-0.0659488	-0.0806043	-0.133956	0.124933	0.136952	0.00964107	-0.0297584	-0.13727	-0.0917666	0.050736	0.0397289	-0.0318825	-0.0628336	-0.03277	0.138196	-0.010527	-0.0192602	-0.115448	0.17031	-0.146224	0.0643624	0.0264577	-0.00593064	-0.0887172	-0.13611	-0.109449	-0.127728	-0.00906406	0.0543995	0.0920051	-0.0434855	-0.06272	-0.0198804	-0.1101	-0.0216917	-0.0399417	-0.0105891	0.10469	1	0.0623936	0.122566	0.0260162
Trypanosoma cruzi	0.0856558	0.125815	-0.0900984	-0.116794	0.121174	0.172856	-0.0352332	-0.00458882	0.174553	0.0267113	0.122388	0.0616901	0.130283	0.0388543	0.319183	0.155701	0.0285211	0.0121619	0.248585	0.063216	0.155891	0.0277298	0.00910268	0.202463	0.150115	0.143018	0.129061	0.155157	0.011366	0.246611	0.160413	0.10002	0.193215	0.127285	-0.0526299	0.111604	0.0685847	0.132335	0.0394381	0.0895919	0.143134	0.116119	-0.00734818	0.00987203	0.115627	0.0623936	1	0.159547	0.124197
Vaccinia Virus	0.151336	0.0488808	-0.120097	-0.0796683	0.202271	0.0505929	0.00231107	0.00185067	-0.0705619	-0.178322	0.116455	0.104402	0.0974845	0.00965395	-0.00289944	0.0448607	0.104535	-0.0907057	-0.0435794	0.113205	0.157309	0.0245002	-0.0525428	0.0474708	-0.147348	-0.0335287	0.0509806	0.0572073	0.0690073	0.0672853	-0.141886	0.10852	0.0856209	0.153853	-0.0661131	0.157295	0.17637	0.148614	-0.143536	0.175018	0.0929131	0.0109874	0.172271	-0.00708087	0.118083	0.122566	0.159547	1	0.0142132
Vesicular Stomatitis Virus	0.162277	0.0347736	-0.118695	0.0886362	0.169374	0.134927	0.0226988	0.0262562	0.0562464	0.163465	0.0572793	-0.0309102	0.0258882	0.0300727	0.112328	0.0576935	0.000100712	-0.105057	0.121867	-0.106374	-0.118252	0.00648342	0.0095343	0.16705	-0.0710692	-0.0342458	0.0168174	0.0520354	0.124713	0.0695881	0.0920445	-0.0739421	0.0429252	0.0558564	-0.00601696	0.0704051	0.125707	0.0766068	0.0453211	0.100588	0.0796744	-0.0752862	0.0975988	0.0715985	0.109599	0.0260162	0.124197	0.0142132	1
Western Equine Encephalitis Virus	-0.112724	-0.0437051	0.0604301	-0.0469173	-0.0545207	0.0565107	0.123868	0.061837	0.0841829	0.0451075	-0.0912244	-0.0921498	-0.0423876	-0.0323111	0.0704657	-0.0185696	-0.0821498	-0.0576261	-0.0747388	0.0108458	0.000878389	0.0109261	0.0526034	-0.0127116	0.0778267	0.0538452	-0.0379108	-0.125391	-0.0498978	0.0701726	0.0761033	-0.0894374	0.0025761	-0.0178896	0.0725852	0.0499902	-0.0783644	-0.0366879	0.0472831	0.0940232	-0.116104	-0.09044	0.0295063	-0.0502787	-0.101196	-0.104254	-0.0114387	-0.0026912	0.031753
[truncated: 1 more columns]

## Sheet: 200
Association Scores using signature size of 200.
	Aggregatibacter actinomycetemcomitans	Anaplasma phagocytophilum	Aspergillus fumigatus	Borrelia burgdorferi	Burkholderia pseudomallei	Chlamydia pneumoniae	Cryptosporidium hominis	Cryptosporidium parvum	Dengue Virus	Dhori Virus	Enterovirus 71	Escherichia coli	Francisella tularensis	Fusobacterium nucleatum	Haemophilus ducreyi	Helicobacter pylori	Hepatitis A Virus	Hepatitis B Virus	Hepatitis C Virus	Herpesvirus 1, Cercopithecine	Herpesvirus 1, Human	Herpesvirus 4, Human	Herpesvirus 5, Human	Herpesvirus 8, Human	Human Immunodeficiency Virus	Human Papillomavirus	Human Rhinovirus	Influenza A Virus	Leishmania major	Listeria monocytogenes	Lymphocytic Choriomeningitis Virus	Measles Virus	Mycobacterium tuberculosis	Neisseria meningitidis	Norwalk Virus	Plasmodium falciparum	Porphyromonas gingivalis	Pseudomonas aeruginosa	Respiratory Syncytial Virus	Severe Acute Respiratory Syndrome-Associated Coronavirus	Shigella flexneri	Staphylococcus aureus	Streptococcus agalactiae	Streptococcus gordonii	Streptococcus pneumoniae	Streptococcus suis	Trypanosoma cruzi	Vaccinia Virus	Vesicular Stomatitis Virus
Aggregatibacter actinomycetemcomitans	1	0.109431	-0.183456	0.106364	0.121464	0.00852914	-0.171999	-0.0227732	-0.0762318	-0.0805464	0.243158	0.166018	0.103074	0.322247	-0.012673	-0.0824658	0.138764	-0.0470902	0.00882741	-0.10362	-0.0205738	0.113848	0.0641985	0.109533	-0.228199	-0.019342	0.00670082	0.0334244	0.143759	0.0199362	-0.0609859	0.0217851	-0.00613843	-0.100437	-0.0758925	-0.0621699	0.270852	0.0563479	-0.131947	0.100471	-0.0158925	0.0776252	0.0133766	0.35207	0.214583	0.224417	0.127184	0.157744	0.162821
Anaplasma phagocytophilum	0.109431	1	-0.151455	0.0833242	0.148474	0.122161	-0.002352	-0.0849021	-0.069005	0.0866166	0.0741348	0.105829	0.217379	-0.00514572	0.106662	0.120469	0.053076	-0.0689117	-0.0245105	0.09051	0.138194	0.0302391	0.00125228	0.0533128	-0.0875638	-0.0528757	0.0520241	0.0909677	0.158645	0.154146	0.0383219	0.0369308	0.153923	0.120906	-0.000525956	0.0111999	0.117259	0.184144	0.0417031	0.0481489	0.0869126	0.196765	0.0658743	-0.0700387	0.099367	0.031332	0.1173	0.1048	0.0103188
Aspergillus fumigatus	-0.183456	-0.151455	1	0.0306444	-0.184588	-0.124879	-0.0129235	-0.011612	0.0181444	0.0591803	-0.077138	-0.0695332	-0.192641	-0.0507992	-0.123941	-0.0331512	-0.00959927	0.055658	-0.0155373	-0.00168488	-0.0840096	-0.0668397	0.0606307	-0.0308197	0.108078	-0.0196972	-0.0898247	-0.115704	-0.131352	-0.290373	0.098413	-0.0847541	-0.146817	-0.172582	0.0159085	-0.135073	-0.248704	-0.167705	-0.099005	-0.0703393	-0.0971175	-0.143245	0.00824226	-0.0418944	-0.105492	-0.0485155	-0.122174	-0.142127	-0.0809381
Borrelia burgdorferi	0.106364	0.0833242	0.0306444	1	0.0269399	0.0829577	-0.0367395	0.0325091	0.0257354	0.079071	0.0266439	0.0705168	0.025107	-0.103871	0.0118944	0.0802505	0.002648	-0.0139845	0.0968944	-0.0682354	-0.0797313	0.0843966	0.087179	-0.0995788	0.0167555	0.135166	-0.0421676	0.152245	-0.0401867	0.000589709	0.167309	-0.200688	0.0897746	0.00397769	-0.0723884	0.0523566	-0.00428506	0.0614709	0.172646	0.0145765	-0.167204	0.0022541	-0.110337	-0.105212	0.195546	0.0757832	-0.105756	-0.0888684	0.0924431
Burkholderia pseudomallei	0.121464	0.148474	-0.184588	0.0269399	1	0.185046	0.120405	0.0164413	-0.044811	0.000418944	0.12821	0.100906	0.160724	-0.0696038	0.0865619	0.142291	0.0487614	-0.131052	-0.0826298	0.0731785	0.153759	0.000580601	-0.0370355	0.110109	-0.182318	-0.0420537	0.105307	0.0864982	0.160223	0.236767	-0.107703	0.0927413	0.150141	0.170266	-0.0162614	0.178531	0.180071	0.209228	-0.0191302	0.111521	0.108996	0.158566	0.198896	-0.0677937	0.115831	0.0527231	0.122994	0.19059	0.159781
Chlamydia pneumoniae	0.00852914	0.122161	-0.124879	0.0829577	0.185046	1	0.119076	0.111352	0.219736	0.0604599	0.100649	0.101305	0.171054	-0.105799	0.465155	0.174861	-0.00805783	-0.0257263	0.204791	0.0247359	0.0621562	0.0936202	0.0172883	0.143525	0.113019	0.132671	0.0389253	0.136102	0.28987	0.17931	0.135904	0.068133	0.281906	0.137211	-0.0125159	0.151339	0.16745	0.150332	0.173645	0.0906899	0.0961794	0.0576002	0.0873201	-0.00034153	0.0160269	-0.00488843	0.158108	0.0429167	0.124515
Cryptosporidium hominis	-0.171999	-0.002352	-0.0129235	-0.0367395	0.120405	0.119076	1	0.430772	0.12474	0.0492304	-0.0611954	-0.0219126	0.0738274	-0.120417	0.12788	0.0558515	-0.130159	-0.124966	0.00818306	0.0378074	0.0144832	0.0864891	-0.0759995	-0.0277254	0.0734107	-0.00442168	0.0393648	-0.0255419	-0.0232218	0.0984608	0.0745014	0.0288957	0.0291052	0.113361	-0.0299226	0.157721	-0.0224066	0.0882309	0.155954	0.000259563	0.0758811	0.0603119	0.0233106	-0.083577	-0.0860838	-0.0974158	-0.0300729	0.0025592	0.0239299
Cryptosporidium parvum	-0.0227732	-0.0849021	-0.011612	0.0325091	0.0164413	0.111352	0.430772	1	0.117807	0.0348406	0.0337955	-0.0867851	0.0382423	-0.01773	0.178675	0.138031	-0.0168739	0.0448452	0.124697	-0.0364367	-0.048939	-0.0339071	-0.00422814	-0.0103871	0.155829	0.095806	0.000735428	0.0975046	-0.00302596	0.057944	0.019408	-0.0445742	-0.0327573	0.114656	-0.0831603	0.0882332	0.0882309	0.071587	0.169613	0.116025	-0.00287341	-0.0290027	-0.00478597	0.0663661	0.0646425	-0.0579189	-0.0218898	-0.00634791	0.0314026
Dengue Virus	-0.0762318	-0.069005	0.0181444	0.0257354	-0.044811	0.219736	0.12474	0.117807	1	0.0946744	0.0797245	-0.0571038	0.0863934	-0.0935087	0.300435	0.0895515	-0.0636589	0.0698133	0.247969	-0.0405601	-0.0802846	0.13837	0.0638092	0.122252	0.272345	0.1523	-0.0723543	0.159062	0.0639048	0.205187	0.169331	0.0931648	0.161837	0.00435109	0.0510815	0.178825	-0.115082	-0.00422814	0.225533	0.0894854	-0.0255123	0.0385906	-0.0596653	-0.0552755	-0.0975934	-0.0651252	0.15753	-0.0724158	0.0586999
Dhori Virus	-0.0805464	0.0866166	0.0591803	0.079071	0.000418944	0.0604599	0.0492304	0.0348406	0.0946744	1	-0.00973588	-0.0594194	0.178367	-0.00805783	0.125622	0.0615096	0.0446607	-0.146894	0.0628893	-0.10921	-0.0215915	-0.0342509	-0.00744991	-0.0313934	0.131685	-0.138682	0.0320469	0.0484039	0.281457	0.00672131	0.0712933	-0.0297086	0.038413	0.269759	0.0253757	-0.00998406	-0.0790619	0.173235	0.238918	0.237552	0.112728	-0.00483379	0.116979	0.00323998	0.11281	-0.127436	0.00188069	-0.19008	0.146036
Enterovirus 71	0.243158	0.0741348	-0.077138	0.0266439	0.12821	0.100649	-0.0611954	0.0337955	0.0797245	-0.00973588	1	0.173247	0.133317	0.16946	0.170918	0.0374385	0.0702618	0.124397	0.0744877	-0.0521812	0.013577	0.0830852	0.0965437	0.112338	0.0718465	0.0334016	0.0378871	-0.00240437	0.111699	0.0491758	-0.099194	0.138258	0.0993443	0.197753	0.0817281	0.171209	0.0817828	0.0473019	-0.0981557	0.147739	0.292518	0.151569	0.188122	0.241391	0.174114	0.112598	0.108791	0.0968306	0.05551
Escherichia coli	0.166018	0.105829	-0.0695332	0.0705168	0.100906	0.101305	-0.0219126	-0.0867851	-0.0571038	-0.0594194	0.173247	1	0.159415	0.0997837	-0.00193761	0.0619877	0.0113821	-0.0235223	-0.0719672	-0.0343329	0.0871516	0.0244513	-0.015	-0.0190187	-0.0865346	-0.000332423	0.0929258	0.0584039	-0.0120515	-0.0253347	-0.0709791	0.0480419	0.0358925	0.139267	0.0294968	0.101696	0.184401	0.0675524	-0.0162158	0.0509563	0.122839	0.164098	0.0877596	0.129595	0.12656	0.126444	0.054531	0.0944809	-0.0218443
Francisella tularensis	0.103074	0.217379	-0.192641	0.025107	0.160724	0.171054	0.0738274	0.0382423	0.0863934	0.178367	0.133317	0.159415	1	-0.00292122	0.210487	0.077311	-0.00889572	-0.0803848	0.00493397	-0.0592281	0.106566	0.0617509	-0.00931239	0.0932195	0.0252869	-0.0939413	0.0439822	0.0776503	0.138363	0.235521	-0.0378097	0.219624	0.138185	0.254845	-0.0592281	0.0945219	0.16599	0.243791	0.17112	0.0963684	0.2337	0.380512	0.0582832	0.116566	0.15924	-0.0318374	0.134574	0.0955055	0.0353142
Fusobacterium nucleatum	0.322247	-0.00514572	-0.0507992	-0.103871	-0.0696038	-0.105799	-0.120417	-0.01773	-0.0935087	-0.00805783	0.16946	0.0997837	-0.00292122	1	-0.0577391	-0.0836726	0.128003	0.0674977	-0.0690551	-0.0980419	-0.00827413	0.0814549	0.0074408	0.0515893	0.00856785	-0.119092	0.0670241	-0.0284699	0.0598725	-0.0857491	-0.0512546	0.108397	-0.00491803	-0.0591644	-0.042969	-0.0888798	0.0176252	-0.0378757	-0.140294	-0.0101594	0.11413	0.0890551	-0.0314777	0.568062	0.152942	-0.0125228	0.0561157	0.00370446	0.0242873
Haemophilus ducreyi	-0.012673	0.106662	-0.123941	0.0118944	0.0865619	0.465155	0.12788	0.178675	0.300435	0.125622	0.170918	-0.00193761	0.210487	-0.0577391	1	0.276453	-0.0520765	0.23015	0.294888	0.0147495	0.0707218	0.116473	0.0503119	0.269367	0.321755	0.220321	0.00148224	0.22602	0.2227	0.386985	0.180849	0.122593	0.287252	0.214117	-0.0424499	0.190005	0.0634176	0.222707	0.216498	0.151409	0.24921	0.14826	0.0722359	0.0201298	-0.00163707	-0.139622	0.302933	-0.012475	0.0886954
Helicobacter pylori	-0.0824658	0.120469	-0.0331512	0.0802505	0.142291	0.174861	0.0558515	0.138031	0.0895515	0.0615096	0.0374385	0.0619877	0.077311	-0.0836726	0.276453	1	0.00501138	0.232867	0.112384	0.0917281	0.106346	0.0408743	-0.0343875	0.144809	0.177448	0.108324	0.02801	0.0622268	0.112655	0.146268	0.123529	-0.0570924	0.103281	0.120048	-0.0181261	0.115312	0.0798588	0.153486	0.0984153	-0.00144126	0.0957309	0.0363525	0.0674658	-0.0479645	0.0776753	-0.0881899	0.161143	0.0681079	0.0500751
Hepatitis A Virus	0.138764	0.053076	-0.00959927	0.002648	0.0487614	-0.00805783	-0.130159	-0.0168739	-0.0636589	0.0446607	0.0702618	0.0113821	-0.00889572	0.128003	-0.0520765	0.00501138	1	0.163322	0.12069	-0.0302072	-0.00098133	-0.0465414	-0.011423	0.0261521	-0.00734517	0.0151025	0.0389299	-0.000387067	0.134328	-0.0790665	-0.0973702	0.0329554	-0.00324454	-0.0346585	0.00427823	-0.00523679	0.0758219	0.047097	-0.170344	0.0426252	0.00613843	-0.00480647	-0.0104508	0.109301	0.125487	0.0786407	0.072969	0.0926935	-0.0404053
Hepatitis B Virus	-0.0470902	-0.0689117	0.055658	-0.0139845	-0.131052	-0.0257263	-0.124966	0.0448452	0.0698133	-0.146894	0.124397	-0.0235223	-0.0803848	0.0674977	0.23015	0.232867	0.163322	1	0.179617	-0.024515	-0.0286726	0.0322587	0.025765	0.0101321	0.297721	0.139242	-0.100469	-0.0127732	0.0159677	0.0247587	-0.0390619	0.0816416	-0.0778962	-0.0653939	-0.0413502	0.0491485	-0.0635838	-0.11482	-0.123887	-0.037311	0.157905	0.00975865	-0.137186	0.0738707	-0.0885861	0.0578393	0.0269581	-0.0506193	-0.102354
Hepatitis C Virus	0.00882741	-0.0245105	-0.0155373	0.0968944	-0.0826298	0.204791	0.00818306	0.124697	0.247969	0.0628893	0.0744877	-0.0719672	0.00493397	-0.0690551	0.294888	0.112384	0.12069	0.179617	1	-0.0785952	-0.0951639	-0.0330624	0.0325159	0.157436	0.296633	0.164328	-0.0885109	0.188579	0.0193989	0.157281	0.238989	-0.0841621	0.191441	0.0115301	0.0311316	0.0953689	-0.0194444	0.0538479	0.17181	0.112546	-0.0201161	-0.0571152	-0.0568352	-0.0335587	0.0920606	-0.0521744	0.207785	-0.0718169	0.100444
Herpesvirus 1, Cercopithecine	-0.10362	0.09051	-0.00168488	-0.0682354	0.0731785	0.0247359	0.0378074	-0.0364367	-0.0405601	-0.10921	-0.0521812	-0.0343329	-0.0592281	-0.0980419	0.0147495	0.0917281	-0.0302072	-0.024515	-0.0785952	1	0.436	-0.00381148	0.0817714	0.0389367	-0.112587	0.0495241	0.0576321	-0.0219695	-0.10627	0.0396835	-0.0324545	-0.0299909	0.0528005	-0.0827709	-0.0642236	-0.00173953	0.0699681	0.0933766	0.0273406	-0.0692418	0.0239663	0.0339982	-0.00534153	-0.0633652	0.0333424	-0.0650182	0.0876434	0.107468	-0.0924658
Herpesvirus 1, Human	-0.0205738	0.138194	-0.0840096	-0.0797313	0.153759	0.0621562	0.0144832	-0.048939	-0.0802846	-0.0215915	0.013577	0.0871516	0.106566	-0.00827413	0.0707218	0.106346	-0.00098133	-0.0286726	-0.0951639	0.436	1	0.0402004	0.0547837	0.0776252	-0.101585	0.0254713	0.0781193	0.0237386	0.0801343	0.0207195	-0.100362	0.0920423	0.109356	0.094005	-0.0561248	0.0469148	0.116255	0.205287	-0.0348543	0.0102345	0.125574	0.0915141	0.114948	0.0463775	0.0871357	-0.0426685	0.143206	0.150276	-0.116614
Herpesvirus 4, Human	0.113848	0.0302391	-0.0668397	0.0843966	0.000580601	0.0936202	0.0864891	-0.0339071	0.13837	-0.0342509	0.0830852	0.0244513	0.0617509	0.0814549	0.116473	0.0408743	-0.0465414	0.0322587	-0.0330624	-0.00381148	0.0402004	1	0.016826	0.00403005	0.0587796	0.216179	-0.103595	0.0658493	0.133042	-0.039219	0.0748816	0.0752391	0.0793306	0.0274362	0.0597154	0.0697837	-0.0815505	0.101041	0.0749135	0.0794353	-0.0206352	0.0263616	-0.129813	0.0698816	-0.111113	0.121826	-0.00190118	0.0535246	-0.0047541
Herpesvirus 5, Human	0.0641985	0.00125228	0.0606307	0.087179	-0.0370355	0.0172883	-0.0759995	-0.00422814	0.0638092	-0.00744991	0.0965437	-0.015	-0.00931239	0.0074408	0.0503119	-0.0343875	-0.011423	0.025765	0.0325159	0.0817714	0.0547837	0.016826	1	-0.0930009	-0.0351981	0.113871	0.0266598	0.0522154	-0.00502049	0.0276867	0.0155351	-0.0697974	0.0841189	-0.0142099	0.0493215	0.0489686	-0.0817828	0.0266257	0.0870173	-0.0217418	-0.0400455	-0.0501594	-0.157584	-0.0957058	-0.0190005	-0.00635474	-0.0145651	-0.040403	0.04898
Herpesvirus 8, Human	0.109533	0.0533128	-0.0308197	-0.0995788	0.110109	0.143525	-0.0277254	-0.0103871	0.122252	-0.0313934	0.112338	-0.0190187	0.0932195	0.0515893	0.269367	0.144809	0.0261521	0.0101321	0.157436	0.0389367	0.0776252	0.00403005	-0.0930009	1	0.0159085	-0.00111566	0.033627	0.0154394	0.00586749	0.217045	0.0536658	0.108536	0.128916	0.0901434	-0.0861954	0.0808106	0.0867304	0.0514185	-0.0607696	0.00371585	0.167714	0.0447655	0.253304	0.0535314	0.0795719	0.0168443	0.192814	0.059704	0.141095
Human Immunodeficiency Virus	-0.228199	-0.0875638	0.108078	0.0167555	-0.182318	0.113019	0.0734107	0.155829	0.272345	0.131685	0.0718465	-0.0865346	0.0252869	0.00856785	0.321755	0.177448	-0.00734517	0.297721	0.296633	-0.112587	-0.101585	0.0587796	-0.0351981	0.0159085	1	0.169611	-0.115767	0.146562	-0.0180191	0.0750979	0.218766	0.0947518	0.0172199	0.0605965	-0.018133	0.0865801	-0.130342	-0.0769376	0.216753	0.0653802	0.173875	0.0529872	-0.124269	0.0711225	-0.0867031	-0.112391	0.128531	-0.16719	-0.0797199
Human Papillomavirus	-0.019342	-0.0528757	-0.0196972	0.135166	-0.0420537	0.132671	-0.00442168	0.095806	0.1523	-0.138682	0.0334016	-0.000332423	-0.0939413	-0.119092	0.220321	0.108324	0.0151025	0.139242	0.164328	0.0495241	0.0254713	0.216179	0.113871	-0.00111566	0.169611	1	-0.112967	0.119274	0.0472154	0.128049	0.0772996	-0.0907764	0.0650797	-0.0488866	-0.0368761	0.119859	-0.00935792	0.00965392	0.0619035	0.0922655	-0.03852	-0.0455533	-0.152552	-0.103112	-0.0937659	0.153151	0.130351	0.0247404	-0.0718238
Human Rhinovirus	0.00670082	0.0520241	-0.0898247	-0.0421676	0.105307	0.0389253	0.0393648	0.000735428	-0.0723543	0.0320469	0.0378871	0.0929258	0.0439822	0.0670241	0.00148224	0.02801	0.0389299	-0.100469	-0.0885109	0.0576321	0.0781193	-0.103595	0.0266598	0.033627	-0.115767	-0.112967	1	0.0899499	0.00894126	0.0648953	-0.0401935	0.0736111	0.0967782	0.0999795	0.0983083	0.049893	0.031628	0.0610314	0.0270697	0.0863889	0.0960838	0.107366	0.136343	0.0729281	0.120927	-0.111755	0.121132	0.0399271	0.0210519
Influenza A Virus	0.0334244	0.0909677	-0.115704	0.152245	0.0864982	0.136102	-0.0255419	0.0975046	0.159062	0.0484039	-0.00240437	0.0584039	0.0776503	-0.0284699	0.22602	0.0622268	-0.000387067	-0.0127732	0.188579	-0.0219695	0.0237386	0.0658493	0.0522154	0.0154394	0.146562	0.119274	0.0899499	1	0.021924	0.205647	0.146626	-0.0127801	0.167111	0.143429	0.065041	0.15855	0.025041	0.186621	0.191423	0.143525	0.0555464	0.123085	0.0223998	-0.096924	0.0295515	0.0648019	0.142999	0.0522541	0.0627641
Leishmania major	0.143759	0.158645	-0.131352	-0.0401867	0.160223	0.28987	-0.0232218	-0.00302596	0.0639048	0.281457	0.111699	-0.0120515	0.138363	0.0598725	0.2227	0.112655	0.134328	0.0159677	0.0193989	-0.10627	0.0801343	0.133042	-0.00502049	0.00586749	-0.0180191	0.0472154	0.00894126	0.021924	1	0.0221881	0.0282992	0.0767304	0.19339	0.187678	0.00143215	0.0470947	0.168759	0.216521	-0.0141416	0.0645332	0.105758	0.0213547	0.0733447	0.0807605	0.0497199	0.0109016	0.00292122	0.0963206	0.102297
Listeria monocytogenes	0.0199362	0.154146	-0.290373	0.000589709	0.236767	0.17931	0.0984608	0.057944	0.205187	0.00672131	0.0491758	-0.0253347	0.235521	-0.0857491	0.386985	0.146268	-0.0790665	0.0247587	0.157281	0.0396835	0.0207195	-0.039219	0.0276867	0.217045	0.0750979	0.128049	0.0648953	0.205647	0.0221881	1	0.091332	0.146735	0.282354	0.156651	0.00149135	0.160533	0.127855	0.129674	0.252482	0.150553	0.150244	0.180316	0.125558	-0.0501025	0.0327117	0.0178985	0.246683	0.0824499	0.058265
Lymphocytic Choriomeningitis Virus	-0.0609859	0.0383219	0.098413	0.167309	-0.107703	0.135904	0.0745014	0.019408	0.169331	0.0712933	-0.099194	-0.0709791	-0.0378097	-0.0512546	0.180849	0.123529	-0.0973702	-0.0390619	0.238989	-0.0324545	-0.100362	0.0748816	0.0155351	0.0536658	0.218766	0.0772996	-0.0401935	0.146626	0.0282992	0.091332	1	-0.0579326	0.106455	-0.0861635	-0.030214	0.0261749	-0.0750068	-0.0505282	0.241314	-0.0106307	-0.078964	0.0239777	-0.00819217	-0.0333789	0.0361475	-0.0851457	0.140102	-0.138279	0.0769923
Measles Virus	0.0217851	0.0369308	-0.0847541	-0.200688	0.0927413	0.068133	0.0288957	-0.0445742	0.0931648	-0.0297086	0.138258	0.0480419	0.219624	0.108397	0.122593	-0.0570924	0.0329554	0.0816416	-0.0841621	-0.0299909	0.0920423	0.0752391	-0.0697974	0.108536	0.0947518	-0.0907764	0.0736111	-0.0127801	0.0767304	0.146735	-0.0579326	1	0.0699271	0.178928	-0.0520719	0.0285109	0.137712	0.00999089	0.0691644	-0.0801252	0.262209	0.252709	0.00561703	0.141969	0.0140118	-0.131708	0.115093	0.0926343	-0.0689185
Mycobacterium tuberculosis	-0.00613843	0.153923	-0.146817	0.0897746	0.150141	0.281906	0.0291052	-0.0327573	0.161837	0.038413	0.0993443	0.0358925	0.138185	-0.00491803	0.287252	0.103281	-0.00324454	-0.0778962	0.191441	0.0528005	0.109356	0.0793306	0.0841189	0.128916	0.0172199	0.0650797	0.0967782	0.167111	0.19339	0.282354	0.106455	0.0699271	1	0.0810929	0.0325205	0.135109	0.0384244	0.113969	0.161505	0.0878985	0.0458128	0.114788	0.134048	-0.0667987	0.103629	-0.0957719	0.188299	0.074474	0.0285428
Neisseria meningitidis	-0.100437	0.120906	-0.172582	0.00397769	0.170266	0.137211	0.113361	0.114656	0.00435109	0.269759	0.197753	0.139267	0.254845	-0.0591644	0.214117	0.120048	-0.0346585	-0.0653939	0.0115301	-0.0827709	0.094005	0.0274362	-0.0142099	0.0901434	0.0605965	-0.0488866	0.0999795	0.143429	0.187678	0.156651	-0.0861635	0.178928	0.0810929	1	0.00657332	0.156749	0.214153	0.315209	0.107917	0.154092	0.309913	0.178413	0.267432	0.0586703	0.140419	-0.107839	0.117773	0.13352	0.0562136
Norwalk Virus	-0.0758925	-0.000525956	0.0159085	-0.0723884	-0.0162614	-0.0125159	-0.0299226	-0.0831603	0.0510815	0.0253757	0.0817281	0.0294968	-0.0592281	-0.042969	-0.0424499	-0.0181261	0.00427823	-0.0413502	0.0311316	-0.0642236	-0.0561248	0.0597154	0.0493215	-0.0861954	-0.018133	-0.0368761	0.0983083	0.065041	0.00143215	0.00149135	-0.030214	-0.0520719	0.0325205	0.00657332	1	-0.0110155	-0.0658834	-0.0523793	-0.00975182	0.0493534	0.00801913	-0.00752277	-0.0513342	-0.0433811	-0.063199	-0.0487933	-0.0451412	-0.0510724	0.0293556
Plasmodium falciparum	-0.0621699	0.0111999	-0.135073	0.0523566	0.178531	0.151339	0.157721	0.0882332	0.178825	-0.00998406	0.171209	0.101696	0.0945219	-0.0888798	0.190005	0.115312	-0.00523679	0.0491485	0.0953689	-0.00173953	0.0469148	0.0697837	0.0489686	0.0808106	0.0865801	0.119859	0.049893	0.15855	0.0470947	0.160533	0.0261749	0.0285109	0.135109	0.156749	-0.0110155	1	0.0553438	0.0846448	0.0788502	0.0769217	0.167908	0.0500888	0.0316985	-0.0165164	-0.000947177	0.0293921	0.100455	0.141881	0.0866439
Porphyromonas gingivalis	0.270852	0.117259	-0.248704	-0.00428506	0.180071	0.16745	-0.0224066	0.0882309	-0.115082	-0.0790619	0.0817828	0.184401	0.16599	0.0176252	0.0634176	0.0798588	0.0758219	-0.0635838	-0.0194444	0.0699681	0.116255	-0.0815505	-0.0817828	0.0867304	-0.130342	-0.00935792	0.031628	0.025041	0.168759	0.127855	-0.0750068	0.137712	0.0384244	0.214153	-0.0658834	0.0553438	1	0.24283	0.0507104	0.0969536	0.208536	0.151642	0.241753	0.191425	0.19334	0.0927846	0.0755351	0.166899	0.114761
Pseudomonas aeruginosa	0.0563479	0.184144	-0.167705	0.0614709	0.209228	0.150332	0.0882309	0.071587	-0.00422814	0.173235	0.0473019	0.0675524	0.243791	-0.0378757	0.222707	0.153486	0.047097	-0.11482	0.0538479	0.0933766	0.205287	0.101041	0.0266257	0.0514185	-0.0769376	0.00965392	0.0610314	0.186621	0.216521	0.129674	-0.0505282	0.00999089	0.113969	0.315209	-0.0523793	0.0846448	0.24283	1	0.100453	0.158816	0.175025	0.122721	0.191821	0.00925774	0.14498	-0.0463775	0.1252	0.18714	0.122327
Respiratory Syncytial Virus	-0.131947	0.0417031	-0.099005	0.172646	-0.0191302	0.173645	0.155954	0.169613	0.225533	0.238918	-0.0981557	-0.0162158	0.17112	-0.140294	0.216498	0.0984153	-0.170344	-0.123887	0.17181	0.0273406	-0.0348543	0.0749135	0.0870173	-0.0607696	0.216753	0.0619035	0.0270697	0.191423	-0.0141416	0.252482	0.241314	0.0691644	0.161505	0.107917	-0.00975182	0.0788502	0.0507104	0.100453	1	0.126478	-0.082245	0.166116	0.000965392	-0.0825319	0.0971015	-0.0690505	0.0377254	-0.134167	0.0304895
Severe Acute Respiratory Syndrome-Associated Coronavirus	0.100471	0.0481489	-0.0703393	0.0145765	0.111521	0.0906899	0.000259563	0.116025	0.0894854	0.237552	0.147739	0.0509563	0.0963684	-0.0101594	0.151409	-0.00144126	0.0426252	-0.037311	0.112546	-0.0692418	0.0102345	0.0794353	-0.0217418	0.00371585	0.0653802	0.0922655	0.0863889	0.143525	0.0645332	0.150553	-0.0106307	-0.0801252	0.0878985	0.154092	0.0493534	0.0769217	0.0969536	0.158816	0.126478	1	0.132698	0.043791	0.0433447	0.0602527	0.12199	-0.00931922	0.060066	0.147837	0.0866826
Shigella flexneri	-0.0158925	0.0869126	-0.0971175	-0.167204	0.108996	0.0961794	0.0758811	-0.00287341	-0.0255123	0.112728	0.292518	0.122839	0.2337	0.11413	0.24921	0.0957309	0.00613843	0.157905	-0.0201161	0.0239663	0.125574	-0.0206352	-0.0400455	0.167714	0.173875	-0.03852	0.0960838	0.0555464	0.105758	0.150244	-0.078964	0.262209	0.0458128	0.309913	0.00801913	0.167908	0.208536	0.175025	-0.082245	0.132698	1	0.238805	0.220439	0.206341	-0.00946266	-0.101373	0.132377	0.0836566	0.0632787
Staphylococcus aureus	0.0776252	0.196765	-0.143245	0.0022541	0.158566	0.0576002	0.0603119	-0.0290027	0.0385906	-0.00483379	0.151569	0.164098	0.380512	0.0890551	0.14826	0.0363525	-0.00480647	0.00975865	-0.0571152	0.0339982	0.0915141	0.0263616	-0.0501594	0.0447655	0.0529872	-0.0455533	0.107366	0.123085	0.0213547	0.180316	0.0239777	0.252709	0.114788	0.178413	-0.00752277	0.0500888	0.151642	0.122721	0.166116	0.043791	0.238805	1	0.0790756	0.13181	0.111562	-0.00916667	0.129092	0.041653	-0.0956079
Streptococcus agalactiae	0.0133766	0.0658743	0.00824226	-0.110337	0.198896	0.0873201	0.0233106	-0.00478597	-0.0596653	0.116979	0.188122	0.0877596	0.0582832	-0.0314777	0.0722359	0.0674658	-0.0104508	-0.137186	-0.0568352	-0.00534153	0.114948	-0.129813	-0.157584	0.253304	-0.124269	-0.152552	0.136343	0.0223998	0.0733447	0.125558	-0.00819217	0.00561703	0.134048	0.267432	-0.0513342	0.0316985	0.241753	0.191821	0.000965392	0.0433447	0.220439	0.0790756	1	0.0219285	0.0496699	-0.0282332	0.0416553	0.153468	0.147145
Streptococcus gordonii	0.35207	-0.0700387	-0.0418944	-0.105212	-0.0677937	-0.00034153	-0.083577	0.0663661	-0.0552755	0.00323998	0.241391	0.129595	0.116566	0.568062	0.0201298	-0.0479645	0.109301	0.0738707	-0.0335587	-0.0633652	0.0463775	0.0698816	-0.0957058	0.0535314	0.0711225	-0.103112	0.0729281	-0.096924	0.0807605	-0.0501025	-0.0333789	0.141969	-0.0667987	0.0586703	-0.0433811	-0.0165164	0.191425	0.00925774	-0.0825319	0.0602527	0.206341	0.13181	0.0219285	1	0.194627	-0.0186248	0.00396858	-0.0190847	0.0448224
Streptococcus pneumoniae	0.214583	0.099367	-0.105492	0.195546	0.115831	0.0160269	-0.0860838	0.0646425	-0.0975934	0.11281	0.174114	0.12656	0.15924	0.152942	-0.00163707	0.0776753	0.125487	-0.0885861	0.0920606	0.0333424	0.0871357	-0.111113	-0.0190005	0.0795719	-0.0867031	-0.0937659	0.120927	0.0295515	0.0497199	0.0327117	0.0361475	0.0140118	0.103629	0.140419	-0.063199	-0.000947177	0.19334	0.14498	0.0971015	0.12199	-0.00946266	0.111562	0.0496699	0.194627	1	0.0839413	0.096439	0.121917	0.090148
Streptococcus suis	0.224417	0.031332	-0.0485155	0.0757832	0.0527231	-0.00488843	-0.0974158	-0.0579189	-0.0651252	-0.127436	0.112598	0.126444	-0.0318374	-0.0125228	-0.139622	-0.0881899	0.0786407	0.0578393	-0.0521744	-0.0650182	-0.0426685	0.121826	-0.00635474	0.0168443	-0.112391	0.153151	-0.111755	0.0648019	0.0109016	0.0178985	-0.0851457	-0.131708	-0.0957719	-0.107839	-0.0487933	0.0293921	0.0927846	-0.0463775	-0.0690505	-0.00931922	-0.101373	-0.00916667	-0.0282332	-0.0186248	0.0839413	1	0.0418374	0.118588	0.0257127
Trypanosoma cruzi	0.127184	0.1173	-0.122174	-0.105756	0.122994	0.158108	-0.0300729	-0.0218898	0.15753	0.00188069	0.108791	0.054531	0.134574	0.0561157	0.302933	0.161143	0.072969	0.0269581	0.207785	0.0876434	0.143206	-0.00190118	-0.0145651	0.192814	0.128531	0.130351	0.121132	0.142999	0.00292122	0.246683	0.140102	0.115093	0.188299	0.117773	-0.0451412	0.100455	0.0755351	0.1252	0.0377254	0.060066	0.132377	0.129092	0.0416553	0.00396858	0.096439	0.0418374	1	0.149383	0.108786
Vaccinia Virus	0.157744	0.1048	-0.142127	-0.0888684	0.19059	0.0429167	0.0025592	-0.00634791	-0.0724158	-0.19008	0.0968306	0.0944809	0.0955055	0.00370446	-0.012475	0.0681079	0.0926935	-0.0506193	-0.0718169	0.107468	0.150276	0.0535246	-0.040403	0.059704	-0.16719	0.0247404	0.0399271	0.0522541	0.0963206	0.0824499	-0.138279	0.0926343	0.074474	0.13352	-0.0510724	0.141881	0.166899	0.18714	-0.134167	0.147837	0.0836566	0.041653	0.153468	-0.0190847	0.121917	0.118588	0.149383	1	0.0136362
Vesicular Stomatitis Virus	0.162821	0.0103188	-0.0809381	0.0924431	0.159781	0.124515	0.0239299	0.0314026	0.0586999	0.146036	0.05551	-0.0218443	0.0353142	0.0242873	0.0886954	0.0500751	-0.0404053	-0.102354	0.100444	-0.0924658	-0.116614	-0.0047541	0.04898	0.141095	-0.0797199	-0.0718238	0.0210519	0.0627641	0.102297	0.058265	0.0769923	-0.0689185	0.0285428	0.0562136	0.0293556	0.0866439	0.114761	0.122327	0.0304895	0.0866826	0.0632787	-0.0956079	0.147145	0.0448224	0.090148	0.0257127	0.108786	0.0136362	1
Western Equine Encephalitis Virus	-0.134722	-0.0527277	0.0323953	-0.0115688	-0.0387295	0.0420082	0.126088	0.0508356	0.0744991	0.0417555	-0.0850046	-0.065929	-0.0121198	-0.0537022	0.0670628	0.00213115	-0.0787933	-0.0226389	-0.0604167	0.0394148	0.00258197	0.0850592	0.0425	0.00465392	0.0530897	0.0559654	-0.0428575	-0.102345	-0.033725	0.051694	0.0694467	-0.0755214	-0.00354281	-0.0287728	0.0572609	0.0268306	-0.0989026	0.00957195	0.0500979	0.0700706	-0.109007	-0.0837295	-0.0362067	-0.0637842	-0.105872	-0.094005	0.00120446	-0.00566485	0.0482354
[truncated: 1 more columns]

## Sheet: 250
Association Scores using signature size of 250.
	Aggregatibacter actinomycetemcomitans	Anaplasma phagocytophilum	Aspergillus fumigatus	Borrelia burgdorferi	Burkholderia pseudomallei	Chlamydia pneumoniae	Cryptosporidium hominis	Cryptosporidium parvum	Dengue Virus	Dhori Virus	Enterovirus 71	Escherichia coli	Francisella tularensis	Fusobacterium nucleatum	Haemophilus ducreyi	Helicobacter pylori	Hepatitis A Virus	Hepatitis B Virus	Hepatitis C Virus	Herpesvirus 1, Cercopithecine	Herpesvirus 1, Human	Herpesvirus 4, Human	Herpesvirus 5, Human	Herpesvirus 8, Human	Human Immunodeficiency Virus	Human Papillomavirus	Human Rhinovirus	Influenza A Virus	Leishmania major	Listeria monocytogenes	Lymphocytic Choriomeningitis Virus	Measles Virus	Mycobacterium tuberculosis	Neisseria meningitidis	Norwalk Virus	Plasmodium falciparum	Porphyromonas gingivalis	Pseudomonas aeruginosa	Respiratory Syncytial Virus	Severe Acute Respiratory Syndrome-Associated Coronavirus	Shigella flexneri	Staphylococcus aureus	Streptococcus agalactiae	Streptococcus gordonii	Streptococcus pneumoniae	Streptococcus suis	Trypanosoma cruzi	Vaccinia Virus	Vesicular Stomatitis Virus
Aggregatibacter actinomycetemcomitans	1	0.103129	-0.177498	0.0959521	0.114408	0.0128708	-0.162848	-0.0316125	-0.0775331	-0.0699804	0.236252	0.148506	0.104549	0.303997	-0.0143222	-0.0643099	0.131141	-0.0362985	0.00633683	-0.0698503	-0.00455637	0.0802912	0.0273638	0.08889	-0.231092	-0.0789233	0.0139945	0.0427937	0.13767	0.00237517	-0.0379105	0.0281848	-0.0142419	-0.0983665	-0.0709137	-0.0646084	0.264322	0.0511132	-0.125319	0.0906613	-0.0040963	0.0544016	0.0203263	0.341565	0.204716	0.220261	0.117736	0.148836	0.146351
Anaplasma phagocytophilum	0.103129	1	-0.156659	0.0802273	0.148905	0.110764	-0.0284258	-0.0760803	-0.0549932	0.0787522	0.0320904	0.112348	0.21613	-0.00297672	0.108371	0.110563	0.0470178	-0.0779744	-0.025508	0.0809192	0.128963	0.0527444	-0.00608033	0.0555869	-0.0909795	-0.0441383	0.0349868	0.0865956	0.160327	0.139919	0.0342474	0.0586901	0.148193	0.122069	-0.0302688	0.0389274	0.118792	0.172215	0.0753163	0.0471136	0.0648955	0.187178	0.0694395	-0.0570497	0.0876586	0.0412647	0.121914	0.103685	0.0159197
Aspergillus fumigatus	-0.177498	-0.156659	1	0.0393866	-0.181663	-0.115247	-0.00935509	-0.0185924	0.0179548	0.0561164	-0.0255103	-0.0804418	-0.200883	-0.00989685	-0.126791	-0.0429416	-0.0480703	0.0633674	-0.0124418	-0.0119699	-0.0886308	-0.024691	0.0667535	-0.0345139	0.109839	-0.0146979	-0.0798097	-0.113268	-0.202318	-0.284519	0.0966559	-0.100457	-0.146952	-0.172206	0.0242008	-0.130696	-0.242401	-0.165946	-0.101245	-0.0767111	-0.095822	-0.148388	-0.0151575	0.00492378	-0.0691602	-0.0522314	-0.122984	-0.147435	-0.085388
Borrelia burgdorferi	0.0959521	0.0802273	0.0393866	1	0.0158599	0.0978037	-0.0369192	0.0351579	0.0139224	0.0890009	0.0235226	0.0720288	0.0276422	-0.104675	0.010215	0.0871159	0.00669512	-0.0198042	0.088728	-0.0632424	-0.0827371	0.080639	0.0936992	-0.100463	0.0103907	0.133319	-0.0430721	0.144	-0.0574231	-0.00909083	0.158801	-0.211176	0.10579	-0.00934687	-0.0340516	0.0565299	-0.0116737	0.0537444	0.159541	0.0199156	-0.172745	-0.0549607	-0.100895	-0.106752	0.186429	0.0735326	-0.1159	-0.0929439	0.0906052
Burkholderia pseudomallei	0.114408	0.148905	-0.181663	0.0158599	1	0.167522	0.0892821	0.0259749	-0.0718562	-0.00282565	0.120665	0.102057	0.150904	-0.0625901	0.119733	0.122221	0.0466659	-0.133837	-0.0710438	0.0681766	0.133789	0.0131337	-0.0428827	0.104787	-0.162072	-0.0381707	0.0985879	0.0974738	0.150728	0.216553	-0.0870023	0.0886025	0.1436	0.158912	-0.0607809	0.171359	0.175875	0.178128	-0.0191406	0.106	0.095812	0.130393	0.199845	-0.0639799	0.101213	0.0532743	0.116378	0.186794	0.144344
Chlamydia pneumoniae	0.0128708	0.110764	-0.115247	0.0978037	0.167522	1	0.114536	0.114617	0.213942	0.0632223	0.107583	0.0846445	0.15033	-0.0992542	0.43586	0.1165	-0.0282287	-0.0395472	0.181699	-0.0123008	0.0500671	0.0593113	0.013639	0.127531	0.106703	0.136638	0.0287891	0.132488	0.274018	0.165214	0.107885	0.043901	0.270602	0.13039	-0.0101356	0.139691	0.153541	0.141484	0.167269	0.0727531	0.111925	0.0551063	0.0946034	0.00386992	0.0201848	0.0300799	0.148498	0.0627038	0.0991063
Cryptosporidium hominis	-0.162848	-0.0284258	-0.00935509	-0.0369192	0.0892821	0.114536	1	0.409709	0.124179	0.080555	-0.00165267	0.00532268	0.0723975	-0.130229	0.130342	0.045838	-0.134854	-0.106713	-0.00603788	0.0126591	0.00229895	0.0772328	-0.0690689	0.0155011	0.108741	0.0025194	0.00505842	-0.0247262	-0.0266728	0.111389	0.067162	0.0367006	-0.00311273	0.104619	-0.0279927	0.15464	-0.0155993	0.0916335	0.157234	0.000773163	0.0436134	0.0542551	0.0335418	-0.084953	-0.0638466	-0.0836997	-0.0199918	-0.0014806	0.0282675
Cryptosporidium parvum	-0.0316125	-0.0760803	-0.0185924	0.0351579	0.0259749	0.114617	0.409709	1	0.111004	0.0292446	0.00639845	-0.072744	0.0366445	-0.0298841	0.181236	0.125343	-0.0180119	0.0380027	0.124057	-0.0390717	-0.047901	-0.0548466	-0.0159767	-0.0341196	0.152334	0.0675335	0.00172752	0.0772716	-0.000678686	0.0580662	0.0183053	-0.0434829	-0.00157691	0.106088	-0.0983628	0.100593	0.0856632	0.0779562	0.158823	0.118817	-0.00579918	-0.0287193	0.0124989	0.0573131	0.0617321	-0.0500456	-0.0056901	-0.0125518	0.0137631
Dengue Virus	-0.0775331	-0.0549932	0.0179548	0.0139224	-0.0718562	0.213942	0.124179	0.111004	1	0.101374	0.0951981	-0.0831684	0.0439991	-0.088361	0.277062	0.0821944	-0.0698905	0.0672191	0.220435	-0.0459544	-0.0787152	0.12581	0.0828247	0.102705	0.265736	0.144183	-0.0713012	0.148302	0.0332853	0.194121	0.166154	0.0811465	0.147358	0.00703697	0.0486244	0.167599	-0.106164	-0.0116782	0.222427	0.0960808	-0.0255459	0.0251547	-0.0620041	-0.0552643	-0.095979	-0.0594194	0.134554	-0.0945404	0.0507426
Dhori Virus	-0.0699804	0.0787522	0.0561164	0.0890009	-0.00282565	0.0632223	0.080555	0.0292446	0.101374	1	-0.00782565	-0.056309	0.168254	0.0245956	0.0996047	0.0234162	0.0329685	-0.144647	0.065136	-0.104509	-0.0415367	-0.040429	-0.015566	-0.0274546	0.118811	-0.151504	0.0269215	0.0295851	0.266347	0.00647467	0.0329849	-0.0410493	0.0414245	0.242389	0.0547353	-0.000506162	-0.0740475	0.168958	0.219079	0.234778	0.0595764	-0.020299	0.0999142	0.00778959	0.1112	-0.124958	-0.00313692	-0.173451	0.132931
Enterovirus 71	0.236252	0.0320904	-0.0255103	0.0235226	0.120665	0.107583	-0.00165267	0.00639845	0.0951981	-0.00782565	1	0.161041	0.122793	0.112535	0.1596	0.0531766	0.079157	0.125429	0.0700662	-0.0541182	0.0197376	0.0814121	0.0610812	0.131181	0.0730762	0.0438421	0.0391908	0.0075162	0.104445	0.0759425	-0.113821	0.0857923	0.0944633	0.178094	0.0777987	0.174163	0.0731164	0.0592277	-0.104687	0.133699	0.294395	0.106029	0.179247	0.224009	0.145129	0.10612	0.0901232	0.0765176	0.0534172
Escherichia coli	0.148506	0.112348	-0.0804418	0.0720288	0.102057	0.0846445	0.00532268	-0.072744	-0.0831684	-0.056309	0.161041	1	0.148071	0.091052	0.00786992	0.0428156	0.0483597	0.00362026	-0.0650192	-0.0361351	0.0839973	0.0188749	-0.0454281	-0.0134633	-0.0716787	0.00794204	0.0606741	0.06456	0.0141853	-0.0288576	-0.0701328	0.047958	0.0083382	0.13246	0.0308284	0.102607	0.173686	0.0690452	-0.0311944	0.0575984	0.110785	0.144638	0.0600374	0.117422	0.107135	0.115717	0.0547234	0.0907841	-0.00761798
Francisella tularensis	0.104549	0.21613	-0.200883	0.0276422	0.150904	0.15033	0.0723975	0.0366445	0.0439991	0.168254	0.122793	0.148071	1	-0.00332131	0.205658	0.0593574	-0.0106317	-0.071612	-0.00140758	-0.0543163	0.107803	0.0439548	0.000397535	0.0814062	0.0206595	-0.0992277	0.0532437	0.0814852	0.137067	0.223522	-0.028262	0.203705	0.150502	0.234709	-0.0492533	0.0972871	0.170124	0.234969	0.16247	0.12102	0.221541	0.363932	0.0602141	0.0664957	0.146874	-0.0275929	0.127584	0.0939019	0.0493524
Fusobacterium nucleatum	0.303997	-0.00297672	-0.00989685	-0.104675	-0.0625901	-0.0992542	-0.130229	-0.0298841	-0.088361	0.0245956	0.112535	0.091052	-0.00332131	1	-0.0521401	-0.0690265	0.11138	0.0518348	-0.065702	-0.0794254	0.00801871	0.0467741	0.0256801	0.0533446	-0.0257745	-0.119689	0.0610511	-0.0404121	0.0583569	-0.0888279	-0.076288	0.0873715	-0.0204897	-0.0683473	-0.0587837	-0.11011	0.00879142	-0.0429562	-0.137023	-0.00776586	0.11435	0.0716016	-0.0285007	0.563592	0.15339	0.00922638	0.0248215	0.0110872	-0.0342926
Haemophilus ducreyi	-0.0143222	0.108371	-0.126791	0.010215	0.119733	0.43586	0.130342	0.181236	0.277062	0.0996047	0.1596	0.00786992	0.205658	-0.0521401	1	0.249733	-0.0564222	0.218115	0.269981	-0.00511502	0.0820548	0.103473	0.045456	0.241668	0.295335	0.203379	-0.0195769	0.21208	0.210271	0.370157	0.166335	0.110535	0.281547	0.210103	-0.0359918	0.18273	0.066189	0.214783	0.20324	0.14796	0.245929	0.131896	0.079518	0.0155751	-0.00675764	-0.124854	0.285179	-0.0191105	0.0768471
Helicobacter pylori	-0.0643099	0.110563	-0.0429416	0.0871159	0.122221	0.1165	0.045838	0.125343	0.0821944	0.0234162	0.0531766	0.0428156	0.0593574	-0.0690265	0.249733	1	-0.00740164	0.2307	0.0862095	0.0889562	0.0962487	0.0131095	-0.0599754	0.121321	0.16406	0.106876	0.0170475	0.060278	0.107556	0.131618	0.116793	-0.0552725	0.0888512	0.109637	-0.0474888	0.111735	0.0746184	0.140717	0.0814728	-0.0230237	0.121449	0.028497	0.10128	-0.0364897	0.0773158	-0.0867115	0.162518	0.0905212	0.0410082
Hepatitis A Virus	0.131141	0.0470178	-0.0480703	0.00669512	0.0466659	-0.0282287	-0.134854	-0.0180119	-0.0698905	0.0329685	0.079157	0.0483597	-0.0106317	0.11138	-0.0564222	-0.00740164	1	0.146372	0.109934	-0.0324368	0.0167417	-0.0448955	-0.0145824	0.0122382	-0.0240744	0.0145938	0.0315933	0.00561205	0.12049	-0.072424	-0.0886691	0.0205477	0.0018827	-0.0318133	0.00570288	-0.0113647	0.0747284	-0.000572341	-0.159541	0.00916705	-0.00179598	-0.0498393	-0.010136	0.108072	0.120975	0.0738261	0.0764833	0.0873263	-0.0366431
Hepatitis B Virus	-0.0362985	-0.0779744	0.0633674	-0.0198042	-0.133837	-0.0395472	-0.106713	0.0380027	0.0672191	-0.144647	0.125429	0.00362026	-0.071612	0.0518348	0.218115	0.2307	0.146372	1	0.158667	-0.0259872	-0.0220055	0.0294414	0.0310155	0.00225787	0.295613	0.115639	-0.115753	-0.0331123	0.015262	0.02322	-0.0308772	0.079681	-0.0841575	-0.0557175	-0.0398047	0.0330945	-0.0541716	-0.100228	-0.11503	-0.0719831	0.186859	0.0139863	-0.128249	0.0851985	-0.0961114	0.0602469	0.0622615	-0.0573898	-0.107696
Hepatitis C Virus	0.00633683	-0.025508	-0.0124418	0.088728	-0.0710438	0.181699	-0.00603788	0.124057	0.220435	0.065136	0.0700662	-0.0650192	-0.00140758	-0.065702	0.269981	0.0862095	0.109934	0.158667	1	-0.0819772	-0.0876253	-0.0498074	0.0284879	0.137514	0.269845	0.14807	-0.0730187	0.163895	0.0265719	0.155385	0.216442	-0.0815915	0.173717	0.0105623	0.0339242	0.10098	-0.0114217	0.0204838	0.171964	0.103016	-0.0330913	-0.0491132	-0.0545774	-0.0258599	0.0811387	-0.0505869	0.18626	-0.061838	0.0522647
Herpesvirus 1, Cercopithecine	-0.0698503	0.0809192	-0.0119699	-0.0632424	0.0681766	-0.0123008	0.0126591	-0.0390717	-0.0459544	-0.104509	-0.0541182	-0.0361351	-0.0543163	-0.0794254	-0.00511502	0.0889562	-0.0324368	-0.0259872	-0.0819772	1	0.430528	0.0162296	0.0815103	0.0629352	-0.106461	0.0427357	0.0523409	-0.0368202	-0.105132	0.0272068	-0.0284788	-0.0231086	0.049147	-0.0706102	-0.0514382	0.00404382	0.0639849	0.0877681	0.0210703	-0.0693263	-0.00730078	-0.00660749	0.0105153	-0.0853085	0.030974	-0.057084	0.0899525	0.116647	-0.087136
Herpesvirus 1, Human	-0.00455637	0.128963	-0.0886308	-0.0827371	0.133789	0.0500671	0.00229895	-0.047901	-0.0787152	-0.0415367	0.0197376	0.0839973	0.107803	0.00801871	0.0820548	0.0962487	0.0167417	-0.0220055	-0.0876253	0.430528	1	0.00911365	-0.00724372	0.0828042	-0.0945915	0.0067508	0.0736271	0.0201191	0.0812707	0.00854861	-0.0920338	0.0634957	0.111099	0.0971479	-0.0598681	0.0577974	0.111504	0.193795	-0.0695696	0.0108311	0.115526	0.0843136	0.118536	0.038068	0.0813628	-0.042937	0.147804	0.147621	-0.116791
Herpesvirus 4, Human	0.0802912	0.0527444	-0.024691	0.080639	0.0131337	0.0593113	0.0772328	-0.0548466	0.12581	-0.040429	0.0814121	0.0188749	0.0439548	0.0467741	0.103473	0.0131095	-0.0448955	0.0294414	-0.0498074	0.0162296	0.00911365	1	0.0172875	-0.00511456	0.0578074	0.219373	-0.0999251	0.0634016	0.125337	0.0347225	0.0440087	0.0549763	0.0775486	0.0249676	0.0840256	0.0542369	-0.0745185	0.0948786	0.0663204	0.069869	-0.0213012	0.0153838	-0.126954	0.00463533	-0.0939288	0.120011	-0.00995025	0.0757791	-0.00696029
Herpesvirus 5, Human	0.0273638	-0.00608033	0.0667535	0.0936992	-0.0428827	0.013639	-0.0690689	-0.0159767	0.0828247	-0.015566	0.0610812	-0.0454281	0.000397535	0.0256801	0.045456	-0.0599754	-0.0145824	0.0310155	0.0284879	0.0815103	-0.00724372	0.0172875	1	-0.098592	-0.00359973	0.111208	0.02377	0.0390908	-0.0417777	0.020199	-0.00793473	-0.0448339	0.077901	-0.0147901	0.0335285	0.0520557	-0.0815199	0.0314468	0.0787736	-0.0171146	-0.0156878	-0.064901	-0.149982	-0.0729343	-0.0158307	0.0144144	-0.019995	-0.0335815	0.0383574
Herpesvirus 8, Human	0.08889	0.0555869	-0.0345139	-0.100463	0.104787	0.127531	0.0155011	-0.0341196	0.102705	-0.0274546	0.131181	-0.0134633	0.0814062	0.0533446	0.241668	0.121321	0.0122382	0.00225787	0.137514	0.0629352	0.0828042	-0.00511456	-0.098592	1	0.010827	-0.00347923	0.0247526	0.00156778	0.0454267	0.219118	0.0482629	0.102461	0.150427	0.0800023	-0.117548	0.0468238	0.101679	0.00725057	-0.0776618	0.00128069	0.157973	0.0452816	0.24368	0.0455431	0.0721178	-0.0155075	0.183383	0.0597727	0.128969
Human Immunodeficiency Virus	-0.231092	-0.0909795	0.109839	0.0103907	-0.162072	0.106703	0.108741	0.152334	0.265736	0.118811	0.0730762	-0.0716787	0.0206595	-0.0257745	0.295335	0.16406	-0.0240744	0.295613	0.269845	-0.106461	-0.0945915	0.0578074	-0.00359973	0.010827	1	0.162151	-0.113289	0.137508	-0.0262446	0.072031	0.205647	0.0511917	0.0109776	0.0603537	-0.00361616	0.085544	-0.122654	-0.0853126	0.206995	0.0603624	0.170209	0.0481255	-0.136806	0.0396832	-0.0894929	-0.0934975	0.114193	-0.161073	-0.07278
Human Papillomavirus	-0.0789233	-0.0441383	-0.0146979	0.133319	-0.0381707	0.136638	0.0025194	0.0675335	0.144183	-0.151504	0.0438421	0.00794204	-0.0992277	-0.119689	0.203379	0.106876	0.0145938	0.115639	0.14807	0.0427357	0.0067508	0.219373	0.111208	-0.00347923	0.162151	1	-0.137621	0.127632	0.0563008	0.120244	0.0863473	-0.130887	0.0591597	-0.0582387	-0.0643587	0.119198	-0.0150958	0.0118389	0.0872606	0.0852159	-0.0403524	-0.0274518	-0.146241	-0.110545	-0.0846303	0.149649	0.117019	0.0532118	-0.0711191
Human Rhinovirus	0.0139945	0.0349868	-0.0798097	-0.0430721	0.0985879	0.0287891	0.00505842	0.00172752	-0.0713012	0.0269215	0.0391908	0.0606741	0.0532437	0.0610511	-0.0195769	0.0170475	0.0315933	-0.115753	-0.0730187	0.0523409	0.0736271	-0.0999251	0.02377	0.0247526	-0.113289	-0.137621	1	0.0758539	0.00227111	0.0860141	-0.0179548	0.0657672	0.0944277	0.090304	0.060288	0.049141	0.0188818	0.0819913	0.0199553	0.0733149	0.0934801	0.0897198	0.130824	0.0588339	0.109784	-0.110172	0.120119	0.0399037	0.0276832
Influenza A Virus	0.0427937	0.0865956	-0.113268	0.144	0.0974738	0.132488	-0.0247262	0.0772716	0.148302	0.0295851	0.0075162	0.06456	0.0814852	-0.0404121	0.21208	0.060278	0.00561205	-0.0331123	0.163895	-0.0368202	0.0201191	0.0634016	0.0390908	0.00156778	0.137508	0.127632	0.0758539	1	0.0317531	0.193953	0.129139	-0.0190534	0.161403	0.137688	0.0620863	0.118198	0.0224021	0.168963	0.202126	0.132555	0.0503419	0.118568	0.0205655	-0.109409	0.02389	0.0598644	0.12907	0.0345377	0.0930324
Leishmania major	0.13767	0.160327	-0.202318	-0.0574231	0.150728	0.274018	-0.0266728	-0.000678686	0.0332853	0.266347	0.104445	0.0141853	0.137067	0.0583569	0.210271	0.107556	0.12049	0.015262	0.0265719	-0.105132	0.0812707	0.125337	-0.0417777	0.0454267	-0.0262446	0.0563008	0.00227111	0.0317531	1	0.0303524	0.0269521	0.0732095	0.203342	0.188646	-0.0089895	0.0462958	0.157293	0.206613	-0.0137097	0.0551178	0.146181	0.0408622	0.073545	0.0807266	0.0745267	0.0199169	0.00926289	0.100822	0.0982099
Listeria monocytogenes	0.00237517	0.139919	-0.284519	-0.00909083	0.216553	0.165214	0.111389	0.0580662	0.194121	0.00647467	0.0759425	-0.0288576	0.223522	-0.0888279	0.370157	0.131618	-0.072424	0.02322	0.155385	0.0272068	0.00854861	0.0347225	0.020199	0.219118	0.072031	0.120244	0.0860141	0.193953	0.0303524	1	0.0957599	0.104115	0.282999	0.163953	-0.00559242	0.156347	0.123827	0.133396	0.249189	0.150314	0.142748	0.169006	0.157888	-0.0727531	0.0321835	-0.0109302	0.232154	0.0890575	0.0652177
Lymphocytic Choriomeningitis Virus	-0.0379105	0.0342474	0.0966559	0.158801	-0.0870023	0.107885	0.067162	0.0183053	0.166154	0.0329849	-0.113821	-0.0701328	-0.028262	-0.076288	0.166335	0.116793	-0.0886691	-0.0308772	0.216442	-0.0284788	-0.0920338	0.0440087	-0.00793473	0.0482629	0.205647	0.0863473	-0.0179548	0.129139	0.0269521	0.0957599	1	-0.0491821	0.123962	-0.0816714	-0.0356431	-0.00478001	-0.0782912	-0.0532926	0.224784	-0.0139653	-0.0742004	0.0256983	-0.00439343	-0.0556194	0.0503076	-0.0864865	0.129998	-0.147319	0.0625326
Measles Virus	0.0281848	0.0586901	-0.100457	-0.211176	0.0886025	0.043901	0.0367006	-0.0434829	0.0811465	-0.0410493	0.0857923	0.047958	0.203705	0.0873715	0.110535	-0.0552725	0.0205477	0.079681	-0.0815915	-0.0231086	0.0634957	0.0549763	-0.0448339	0.102461	0.0511917	-0.130887	0.0657672	-0.0190534	0.0732095	0.104115	-0.0491821	1	0.0634605	0.166317	-0.0449229	-0.00806572	0.128336	0.0265997	0.0462154	-0.103183	0.246393	0.251061	0.0635956	0.125686	0.00907211	-0.123096	0.116916	0.0887887	-0.046293
Mycobacterium tuberculosis	-0.0142419	0.148193	-0.146952	0.10579	0.1436	0.270602	-0.00311273	-0.00157691	0.147358	0.0414245	0.0944633	0.0083382	0.150502	-0.0204897	0.281547	0.0888512	0.0018827	-0.0841575	0.173717	0.049147	0.111099	0.0775486	0.077901	0.150427	0.0109776	0.0591597	0.0944277	0.161403	0.203342	0.282999	0.123962	0.0634605	1	0.121272	0.00382017	0.133359	0.0395806	0.105853	0.161763	0.108763	-0.0178599	0.103235	0.139825	-0.10137	0.0968129	-0.0639283	0.183697	0.0936577	0.0157312
Neisseria meningitidis	-0.0983665	0.122069	-0.172206	-0.00934687	0.158912	0.13039	0.104619	0.106088	0.00703697	0.242389	0.178094	0.13246	0.234709	-0.0683473	0.210103	0.109637	-0.0318133	-0.0557175	0.0105623	-0.0706102	0.0971479	0.0249676	-0.0147901	0.0800023	0.0603537	-0.0582387	0.090304	0.137688	0.188646	0.163953	-0.0816714	0.166317	0.121272	1	0.00907394	0.15994	0.192298	0.303688	0.0933692	0.149466	0.294366	0.161317	0.264433	0.0405842	0.114073	-0.0992177	0.0885682	0.127646	0.0537398
Norwalk Virus	-0.0709137	-0.0302688	0.0242008	-0.0340516	-0.0607809	-0.0101356	-0.0279927	-0.0983628	0.0486244	0.0547353	0.0777987	0.0308284	-0.0492533	-0.0587837	-0.0359918	-0.0474888	0.00570288	-0.0398047	0.0339242	-0.0514382	-0.0598681	0.0840256	0.0335285	-0.117548	-0.00361616	-0.0643587	0.060288	0.0620863	-0.0089895	-0.00559242	-0.0356431	-0.0449229	0.00382017	0.00907394	1	0.0128635	-0.0708553	-0.0499621	-0.00490233	0.0504774	0.0171009	-0.0125842	-0.0543231	-0.00325742	-0.0650078	-0.0262382	-0.0123126	-0.0452976	0.029702
Plasmodium falciparum	-0.0646084	0.0389274	-0.130696	0.0565299	0.171359	0.139691	0.15464	0.100593	0.167599	-0.000506162	0.174163	0.102607	0.0972871	-0.11011	0.18273	0.111735	-0.0113647	0.0330945	0.10098	0.00404382	0.0577974	0.0542369	0.0520557	0.0468238	0.085544	0.119198	0.049141	0.118198	0.0462958	0.156347	-0.00478001	-0.00806572	0.133359	0.15994	0.0128635	1	0.037084	0.0781091	0.0685021	0.088037	0.186061	0.0518558	0.041503	-0.0335787	-0.00549429	0.0010639	0.0984738	0.128501	0.0889302
Porphyromonas gingivalis	0.264322	0.118792	-0.242401	-0.0116737	0.175875	0.153541	-0.0155993	0.0856632	-0.106164	-0.0740475	0.0731164	0.173686	0.170124	0.00879142	0.066189	0.0746184	0.0747284	-0.0541716	-0.0114217	0.0639849	0.111504	-0.0745185	-0.0815199	0.101679	-0.122654	-0.0150958	0.0188818	0.0224021	0.157293	0.123827	-0.0782912	0.128336	0.0395806	0.192298	-0.0708553	0.037084	1	0.221914	0.0413044	0.092523	0.186824	0.140529	0.24187	0.178163	0.172985	0.0911931	0.0789242	0.165459	0.109938
Pseudomonas aeruginosa	0.0511132	0.172215	-0.165946	0.0537444	0.178128	0.141484	0.0916335	0.0779562	-0.0116782	0.168958	0.0592277	0.0690452	0.234969	-0.0429562	0.214783	0.140717	-0.000572341	-0.100228	0.0204838	0.0877681	0.193795	0.0948786	0.0314468	0.00725057	-0.0853126	0.0118389	0.0819913	0.168963	0.206613	0.133396	-0.0532926	0.0265997	0.105853	0.303688	-0.0499621	0.0781091	0.221914	1	0.089288	0.138095	0.169791	0.102729	0.193875	0.00382839	0.113288	-0.0440169	0.114363	0.172341	0.112241
Respiratory Syncytial Virus	-0.125319	0.0753163	-0.101245	0.159541	-0.0191406	0.167269	0.157234	0.158823	0.222427	0.219079	-0.104687	-0.0311944	0.16247	-0.137023	0.20324	0.0814728	-0.159541	-0.11503	0.171964	0.0210703	-0.0695696	0.0663204	0.0787736	-0.0776618	0.206995	0.0872606	0.0199553	0.202126	-0.0137097	0.249189	0.224784	0.0462154	0.161763	0.0933692	-0.00490233	0.0685021	0.0413044	0.089288	1	0.133424	-0.0858069	0.151643	0.0014838	-0.0856618	0.100286	-0.0663802	0.0260415	-0.126634	0.0333505
Severe Acute Respiratory Syndrome-Associated Coronavirus	0.0906613	0.0471136	-0.0767111	0.0199156	0.106	0.0727531	0.000773163	0.118817	0.0960808	0.234778	0.133699	0.0575984	0.12102	-0.00776586	0.14796	-0.0230237	0.00916705	-0.0719831	0.103016	-0.0693263	0.0108311	0.069869	-0.0171146	0.00128069	0.0603624	0.0852159	0.0733149	0.132555	0.0551178	0.150314	-0.0139653	-0.103183	0.108763	0.149466	0.0504774	0.088037	0.092523	0.138095	0.133424	1	0.138074	0.0315938	0.0332186	0.0559744	0.107075	-0.00740393	0.0570945	0.142612	0.0823441
Shigella flexneri	-0.0040963	0.0648955	-0.095822	-0.172745	0.095812	0.111925	0.0436134	-0.00579918	-0.0255459	0.0595764	0.294395	0.110785	0.221541	0.11435	0.245929	0.121449	-0.00179598	0.186859	-0.0330913	-0.00730078	0.115526	-0.0213012	-0.0156878	0.157973	0.170209	-0.0403524	0.0934801	0.0503419	0.146181	0.142748	-0.0742004	0.246393	-0.0178599	0.294366	0.0171009	0.186061	0.186824	0.169791	-0.0858069	0.138074	1	0.221439	0.214466	0.201621	-0.013696	-0.0984194	0.139168	0.0792962	0.0621269
Staphylococcus aureus	0.0544016	0.187178	-0.148388	-0.0549607	0.130393	0.0551063	0.0542551	-0.0287193	0.0251547	-0.020299	0.106029	0.144638	0.363932	0.0716016	0.131896	0.028497	-0.0498393	0.0139863	-0.0491132	-0.00660749	0.0843136	0.0153838	-0.064901	0.0452816	0.0481255	-0.0274518	0.0897198	0.118568	0.0408622	0.169006	0.0256983	0.251061	0.103235	0.161317	-0.0125842	0.0518558	0.140529	0.102729	0.151643	0.0315938	0.221439	1	0.0799174	0.123454	0.0936413	-0.006801	0.128066	0.039921	-0.0827161
Streptococcus agalactiae	0.0203263	0.0694395	-0.0151575	-0.100895	0.199845	0.0946034	0.0335418	0.0124989	-0.0620041	0.0999142	0.179247	0.0600374	0.0602141	-0.0285007	0.079518	0.10128	-0.010136	-0.128249	-0.0545774	0.0105153	0.118536	-0.126954	-0.149982	0.24368	-0.136806	-0.146241	0.130824	0.0205655	0.073545	0.157888	-0.00439343	0.0635956	0.139825	0.264433	-0.0543231	0.041503	0.24187	0.193875	0.0014838	0.0332186	0.214466	0.0799174	1	0.0143099	0.0469142	-0.0225555	0.0877129	0.156599	0.142759
Streptococcus gordonii	0.341565	-0.0570497	0.00492378	-0.106752	-0.0639799	0.00386992	-0.084953	0.0573131	-0.0552643	0.00778959	0.224009	0.117422	0.0664957	0.563592	0.0155751	-0.0364897	0.108072	0.0851985	-0.0258599	-0.0853085	0.038068	0.00463533	-0.0729343	0.0455431	0.0396832	-0.110545	0.0588339	-0.109409	0.0807266	-0.0727531	-0.0556194	0.125686	-0.10137	0.0405842	-0.00325742	-0.0335787	0.178163	0.00382839	-0.0856618	0.0559744	0.201621	0.123454	0.0143099	1	0.179803	-0.0231917	0.0060388	-0.0138704	0.0368859
Streptococcus pneumoniae	0.204716	0.0876586	-0.0691602	0.186429	0.101213	0.0201848	-0.0638466	0.0617321	-0.095979	0.1112	0.145129	0.107135	0.146874	0.15339	-0.00675764	0.0773158	0.120975	-0.0961114	0.0811387	0.030974	0.0813628	-0.0939288	-0.0158307	0.0721178	-0.0894929	-0.0846303	0.109784	0.02389	0.0745267	0.0321835	0.0503076	0.00907211	0.0968129	0.114073	-0.0650078	-0.00549429	0.172985	0.113288	0.100286	0.107075	-0.013696	0.0936413	0.0469142	0.179803	1	0.089173	0.0951474	0.094445	0.0865052
Streptococcus suis	0.220261	0.0412647	-0.0522314	0.0735326	0.0532743	0.0300799	-0.0836997	-0.0500456	-0.0594194	-0.124958	0.10612	0.115717	-0.0275929	0.00922638	-0.124854	-0.0867115	0.0738261	0.0602469	-0.0505869	-0.057084	-0.042937	0.120011	0.0144144	-0.0155075	-0.0934975	0.149649	-0.110172	0.0598644	0.0199169	-0.0109302	-0.0864865	-0.123096	-0.0639283	-0.0992177	-0.0262382	0.0010639	0.0911931	-0.0440169	-0.0663802	-0.00740393	-0.0984194	-0.006801	-0.0225555	-0.0231917	0.089173	1	0.0439229	0.126793	0.0289658
Trypanosoma cruzi	0.117736	0.121914	-0.122984	-0.1159	0.116378	0.148498	-0.0199918	-0.0056901	0.134554	-0.00313692	0.0901232	0.0547234	0.127584	0.0248215	0.285179	0.162518	0.0764833	0.0622615	0.18626	0.0899525	0.147804	-0.00995025	-0.019995	0.183383	0.114193	0.117019	0.120119	0.12907	0.00926289	0.232154	0.129998	0.116916	0.183697	0.0885682	-0.0123126	0.0984738	0.0789242	0.114363	0.0260415	0.0570945	0.139168	0.128066	0.0877129	0.0060388	0.0951474	0.0439229	1	0.161856	0.0874532
Vaccinia Virus	0.148836	0.103685	-0.147435	-0.0929439	0.186794	0.0627038	-0.0014806	-0.0125518	-0.0945404	-0.173451	0.0765176	0.0907841	0.0939019	0.0110872	-0.0191105	0.0905212	0.0873263	-0.0573898	-0.061838	0.116647	0.147621	0.0757791	-0.0335815	0.0597727	-0.161073	0.0532118	0.0399037	0.0345377	0.100822	0.0890575	-0.147319	0.0887887	0.0936577	0.127646	-0.0452976	0.128501	0.165459	0.172341	-0.126634	0.142612	0.0792962	0.039921	0.156599	-0.0138704	0.094445	0.126793	0.161856	1	-0.0325874
Vesicular Stomatitis Virus	0.146351	0.0159197	-0.085388	0.0906052	0.144344	0.0991063	0.0282675	0.0137631	0.0507426	0.132931	0.0534172	-0.00761798	0.0493524	-0.0342926	0.0768471	0.0410082	-0.0366431	-0.107696	0.0522647	-0.087136	-0.116791	-0.00696029	0.0383574	0.128969	-0.07278	-0.0711191	0.0276832	0.0930324	0.0982099	0.0652177	0.0625326	-0.046293	0.0157312	0.0537398	0.029702	0.0889302	0.109938	0.112241	0.0333505	0.0823441	0.0621269	-0.0827161	0.142759	0.0368859	0.0865052	0.0289658	0.0874532	-0.0325874	1
Western Equine Encephalitis Virus	-0.106179	-0.0619151	0.0498777	0.013445	-0.00652442	0.0609635	0.118228	0.0451182	0.0688439	0.0382437	-0.0885833	-0.0694217	-0.00596166	-0.0578005	0.0906413	0.00538704	-0.0764035	-0.0564642	-0.030927	0.0437768	-0.00542127	0.0858791	0.0528663	-0.00101369	0.0472081	0.052702	-0.040419	-0.0918471	-0.0335226	0.0554998	0.0592209	-0.0946271	-1.82565e-05	-0.0293943	0.0538535	0.020702	-0.0882556	0.0349055	0.0634258	0.0740018	-0.097204	-0.0808996	0.0614158	-0.0791022	-0.0883957	-0.0803606	0.001555	-0.0102086	0.037796
[truncated: 1 more columns]

## Sheet: 300
Association Scores using signature size of 300.
	Aggregatibacter actinomycetemcomitans	Anaplasma phagocytophilum	Aspergillus fumigatus	Borrelia burgdorferi	Burkholderia pseudomallei	Chlamydia pneumoniae	Cryptosporidium hominis	Cryptosporidium parvum	Dengue Virus	Dhori Virus	Enterovirus 71	Escherichia coli	Francisella tularensis	Fusobacterium nucleatum	Haemophilus ducreyi	Helicobacter pylori	Hepatitis A Virus	Hepatitis B Virus	Hepatitis C Virus	Herpesvirus 1, Cercopithecine	Herpesvirus 1, Human	Herpesvirus 4, Human	Herpesvirus 5, Human	Herpesvirus 8, Human	Human Immunodeficiency Virus	Human Papillomavirus	Human Rhinovirus	Influenza A Virus	Leishmania major	Listeria monocytogenes	Lymphocytic Choriomeningitis Virus	Measles Virus	Mycobacterium tuberculosis	Neisseria meningitidis	Norwalk Virus	Plasmodium falciparum	Porphyromonas gingivalis	Pseudomonas aeruginosa	Respiratory Syncytial Virus	Severe Acute Respiratory Syndrome-Associated Coronavirus	Shigella flexneri	Staphylococcus aureus	Streptococcus agalactiae	Streptococcus gordonii	Streptococcus pneumoniae	Streptococcus suis	Trypanosoma cruzi	Vaccinia Virus	Vesicular Stomatitis Virus
Aggregatibacter actinomycetemcomitans	1	0.103243	-0.140394	0.0954506	0.10746	0.0113602	-0.172577	-0.0416529	-0.0722354	-0.0609584	0.22613	0.151647	0.0954376	0.298115	-0.0159812	-0.0580406	0.119579	-0.0390371	0.00415523	-0.044573	0.0345334	0.0803797	0.0382556	0.0908005	-0.223566	-0.0780474	0.0126189	0.0209896	0.131584	0.00381443	-0.0359614	0.0221401	-0.0457121	-0.098039	-0.0781206	-0.0999451	0.257039	0.0832533	-0.127004	0.0923673	-0.0115576	0.0479369	-0.0290706	0.336933	0.198628	0.213512	0.1158	0.147656	0.127836
Anaplasma phagocytophilum	0.103243	1	-0.154119	0.0615317	0.143413	0.102717	-0.00925663	-0.0674832	-0.0696859	0.0792704	0.0330093	0.105834	0.217722	-0.022224	0.105117	0.0959042	0.0429597	-0.0953195	-0.0336177	0.081598	0.125364	0.0463647	-0.005966	0.0611414	-0.0877097	-0.0431793	0.0345952	0.0847697	0.152524	0.144747	0.0122598	0.0886619	0.139647	0.121299	-0.00401113	0.0354026	0.120728	0.171272	0.0694678	0.0462916	0.0515149	0.17281	0.0722804	-0.0527417	0.0839806	0.0691728	0.112848	0.100185	0.0105558
Aspergillus fumigatus	-0.140394	-0.154119	1	0.112226	-0.187485	-0.108078	-0.0074634	-0.0170715	0.0297156	0.0774604	-0.067455	-0.121437	-0.195421	0.00295059	-0.118995	-0.0396607	-0.052333	0.0522591	-0.0236597	-0.0384919	-0.0778873	-0.017192	0.0730855	-0.0586322	0.105559	-0.00709591	-0.0688198	-0.110124	-0.202498	-0.284167	0.0998025	-0.0992589	-0.143557	-0.165244	0.0190409	-0.12974	-0.231914	-0.16006	-0.0923506	-0.0712077	-0.083312	-0.146954	-0.0577219	0.0334896	-0.0677737	-0.0867894	-0.122814	-0.155268	-0.113243
Borrelia burgdorferi	0.0954506	0.0615317	0.112226	1	0.00734218	0.0752303	-0.0365996	0.0391064	0.0406969	0.0850084	0.0132914	0.0311886	0.0256397	-0.101491	0.0174794	0.0888914	-0.0197164	-0.0847446	0.0891118	-0.0618649	-0.0880253	0.0766484	0.104353	-0.110152	0.00336307	0.125338	-0.0395303	0.14979	-0.0580268	-0.00732922	0.154971	-0.216661	0.0911962	-0.0169068	-0.0550907	0.0541751	-0.0169076	0.0407106	0.163627	0.0281077	-0.171203	-0.0523742	-0.0956199	-0.106759	0.176421	0.0747713	-0.115412	-0.0982281	0.0910125
Burkholderia pseudomallei	0.10746	0.143413	-0.187485	0.00734218	1	0.155473	0.0907121	0.0239364	-0.054522	-0.00287664	0.12046	0.0939135	0.137245	-0.046672	0.113087	0.122245	0.0549138	-0.122041	-0.0665378	0.0714486	0.125209	0.0115767	-0.0426174	0.100466	-0.159892	-0.0287534	0.0959568	0.0841438	0.145357	0.209489	-0.0902569	0.0928233	0.141988	0.14848	-0.0593763	0.161282	0.168362	0.17777	-0.0275229	0.0945311	0.0869831	0.126497	0.194884	-0.0783959	0.0993131	0.0959622	0.120868	0.186208	0.133185
Chlamydia pneumoniae	0.0113602	0.102717	-0.108078	0.0752303	0.155473	1	0.111498	0.106108	0.203788	0.0895601	0.0986833	0.0782045	0.149162	-0.0993413	0.412814	0.112897	-0.0291964	-0.034358	0.174385	0.00596371	0.0557868	0.0714036	0.0105322	0.113287	0.101369	0.131265	0.00966911	0.13194	0.261279	0.158082	0.0931183	0.0448201	0.269355	0.135833	-0.0126632	0.127219	0.144648	0.132939	0.162414	0.0643984	0.102711	0.0537862	0.0804918	-0.0051502	0.0182632	0.0207396	0.141244	0.0294221	0.0945204
Cryptosporidium hominis	-0.172577	-0.00925663	-0.0074634	-0.0365996	0.0907121	0.111498	1	0.396321	0.125794	0.0763121	-0.00414532	-0.0259088	0.0554178	-0.138861	0.139276	0.0387572	-0.1316	-0.116529	-0.0300236	0.0233257	0.00493214	0.0675923	-0.0638579	0.00525236	0.106501	0.00801769	0.00399436	-0.0192193	-0.0166202	0.110037	0.0808981	0.0114555	-0.0105383	0.104442	-0.0243397	0.14395	-0.0144762	0.0833082	0.146373	0.000219579	0.0446043	0.043158	0.0518962	-0.10809	-0.0667391	-0.0902524	-0.0172911	-0.00783776	0.0255337
Cryptosporidium parvum	-0.0416529	-0.0674832	-0.0170715	0.0391064	0.0239364	0.106108	0.396321	1	0.113307	0.0223567	0.00803141	-0.0692109	0.0289669	-0.0255916	0.182017	0.126307	-0.02302	0.0229018	0.122385	-0.0321234	-0.0461154	-0.055093	-0.0119427	-0.0104925	0.151352	0.0796699	0.0211025	0.0735285	0.0126563	0.0692963	0.0219465	-0.0492475	0.0066659	0.0990653	-0.0945128	0.0991026	0.0801906	0.0967094	0.156942	0.113496	-0.00442208	-0.0327722	0.0204277	0.0774619	0.0615287	-0.0453301	-0.00429552	-0.0178675	0.0112916
Dengue Virus	-0.0722354	-0.0696859	0.0297156	0.0406969	-0.054522	0.203788	0.125794	0.113307	1	0.0914684	0.0815485	-0.0529963	0.0438266	-0.0831961	0.275955	0.0777829	-0.0949588	0.0657091	0.213675	-0.0611467	-0.0710026	0.119219	0.0830955	0.0902547	0.261349	0.138641	-0.0687435	0.143352	0.0297156	0.186829	0.154562	0.0762885	0.141957	0.00680314	0.0525305	0.165614	-0.0977257	-0.00226746	0.208535	0.0953461	-0.0248978	0.0168039	-0.0679902	-0.0798902	-0.0936246	-0.0766484	0.119586	-0.0990401	0.0434492
Dhori Virus	-0.0609584	0.0792704	0.0774604	0.0850084	-0.00287664	0.0895601	0.0763121	0.0223567	0.0914684	1	-0.00682983	-0.0551182	0.163174	-0.0142482	0.0954231	0.0228896	-0.00520967	-0.152604	0.0525122	-0.102402	-0.0463152	-0.0360369	-0.0128126	-0.0267932	0.107229	-0.139403	0.0220273	0.0275724	0.240894	0.0205489	0.0336223	-0.0451159	0.042195	0.234054	0.0518855	-0.0094602	-0.103887	0.165524	0.210489	0.230284	0.0564989	-0.0233981	0.0929559	0.00836231	0.0846882	-0.118728	-0.031287	-0.1704	0.130741
Enterovirus 71	0.22613	0.0330093	-0.067455	0.0132914	0.12046	0.0986833	-0.00414532	0.00803141	0.0815485	-0.00682983	1	0.140609	0.12124	0.105993	0.1532	0.044159	0.0694815	0.0786932	0.0856587	-0.0732098	0.0170875	0.0829422	0.0552524	0.0990523	0.0645464	0.0475854	0.0454872	0.0058402	0.0568275	0.0789288	-0.127109	0.0805291	0.0926502	0.168923	0.0736871	0.178067	0.0765355	0.06302	-0.0921378	0.131079	0.283154	0.0982571	0.172222	0.22168	0.135576	0.106659	0.0824146	0.0722385	0.0491263
Escherichia coli	0.151647	0.105834	-0.121437	0.0311886	0.0939135	0.0782045	-0.0259088	-0.0692109	-0.0529963	-0.0551182	0.140609	1	0.1392	0.0844274	0.00784157	0.0380611	0.0501662	-0.0165683	-0.0641118	-0.0258425	0.0834683	0.0239242	-0.0453149	-0.0094419	-0.0752318	0.0125412	0.0747255	0.0889852	0.0376944	0.0189562	-0.0658097	0.0496371	0.00683669	0.112925	0.00912626	0.0969869	0.165347	0.0643756	-0.0814158	0.0525008	0.100081	0.136346	0.0515858	0.114379	0.0678545	0.120782	0.0575282	0.107444	-0.00362153
Francisella tularensis	0.0954376	0.217722	-0.195421	0.0256397	0.137245	0.149162	0.0554178	0.0289669	0.0438266	0.163174	0.12124	0.1392	1	-0.00152181	0.195838	0.0679338	-0.00569457	-0.0790942	-0.00403553	-0.0293397	0.111534	0.0443214	-0.00231244	0.0797598	-0.0229613	-0.0717284	0.0443657	0.0823986	0.144461	0.22198	-0.0277127	0.19598	0.151671	0.224285	-0.0462298	0.0981496	0.160634	0.229892	0.150191	0.114655	0.209767	0.356812	0.052641	0.058161	0.147374	-0.0318969	0.116439	0.0877402	0.0515111
Fusobacterium nucleatum	0.298115	-0.022224	0.00295059	-0.101491	-0.046672	-0.0993413	-0.138861	-0.0255916	-0.0831961	-0.0142482	0.105993	0.0844274	-0.00152181	1	-0.0468679	-0.0598079	0.10263	0.0786505	-0.0584279	-0.0846157	0.00349421	0.0432312	0.0198254	0.0531305	-0.0231648	-0.114906	0.0587656	-0.0281908	0.0382228	-0.0870814	-0.0689646	0.0939959	-0.0257579	-0.0609843	-0.0535697	-0.116051	0.0121577	-0.0481336	-0.135249	-0.00938167	0.118487	0.103289	-0.0736253	0.547293	0.13856	0.0155093	0.0550389	0.0114578	-0.0390088
Haemophilus ducreyi	-0.0159812	0.105117	-0.118995	0.0174794	0.113087	0.412814	0.139276	0.182017	0.275955	0.0954231	0.1532	0.00784157	0.195838	-0.0468679	1	0.247755	-0.0573673	0.201279	0.260289	0.0139578	0.102309	0.0922057	0.0455962	0.227646	0.294106	0.193654	-0.0264562	0.191991	0.201583	0.356918	0.161725	0.0901479	0.264381	0.202853	-0.036598	0.171084	0.0674367	0.202938	0.198543	0.137326	0.234211	0.11302	0.0722659	0.0243992	0.00810308	-0.124729	0.2771	-0.022221	0.0646035
Helicobacter pylori	-0.0580406	0.0959042	-0.0396607	0.0888914	0.122245	0.112897	0.0387572	0.126307	0.0777829	0.0228896	0.044159	0.0380611	0.0679338	-0.0598079	0.247755	1	-0.00457075	0.217108	0.0793024	0.0995433	0.0960537	0.0035247	-0.0337084	0.120208	0.144906	0.0963022	0.0287794	0.0539593	0.096531	0.118439	0.108012	-0.0533715	0.0799306	0.104882	-0.0129079	0.103452	0.089435	0.133789	0.0728263	0.00714013	0.115836	0.00882891	0.0996439	-0.0354514	0.0844594	-0.0745715	0.160205	0.0875877	0.0417383
Hepatitis A Virus	0.119579	0.0429597	-0.052333	-0.0197164	0.0549138	-0.0291964	-0.1316	-0.02302	-0.0949588	-0.00520967	0.0694815	0.0501662	-0.00569457	0.10263	-0.0573673	-0.00457075	1	0.137676	0.0990996	-0.0342048	0.009647	-0.0320265	-0.0388891	-0.0256885	-0.0559622	0.0182975	0.025247	0.0360369	0.110626	-0.0714692	-0.0658188	0.0211391	-0.00187557	-0.0278095	-0.00529658	-0.0061383	0.069955	-0.00312977	-0.153858	0.00356282	-0.00512046	-0.0119572	-0.0467475	0.113536	0.114732	0.0926029	0.0725069	0.0814585	-0.0592643
Hepatitis B Virus	-0.0390371	-0.0953195	0.0522591	-0.0847446	-0.122041	-0.034358	-0.116529	0.0229018	0.0657091	-0.152604	0.0786932	-0.0165683	-0.0790942	0.0786505	0.201279	0.217108	0.137676	1	0.146694	-0.0331427	0.00549787	0.0509065	0.0259172	0.0633493	0.289642	0.123029	-0.113146	-0.00343245	-0.00102851	0.0212176	-0.0246966	0.0786314	-0.0786177	-0.0351479	-0.0327996	0.0338182	-0.057962	-0.104744	-0.118188	-0.0627798	0.189729	0.00902028	-0.134809	0.087083	-0.101354	0.058142	0.0254224	-0.0549093	-0.106709
Hepatitis C Virus	0.00415523	-0.0336177	-0.0236597	0.0891118	-0.0665378	0.174385	-0.0300236	0.122385	0.213675	0.0525122	0.0856587	-0.0641118	-0.00403553	-0.0584279	0.260289	0.0793024	0.0990996	0.146694	1	-0.0730947	-0.0847141	-0.0311589	0.0323346	0.126505	0.260884	0.146536	-0.0844381	0.129867	0.0224504	0.147653	0.196963	-0.0770631	0.166584	0.0107266	0.0296546	0.100966	-0.01396	0.0203332	0.171848	0.0916918	-0.0313045	-0.0554636	-0.0536101	-0.000343855	0.0771935	-0.0436566	0.178434	-0.05845	0.0766392
Herpesvirus 1, Cercopithecine	-0.044573	0.081598	-0.0384919	-0.0618649	0.0714486	0.00596371	0.0233257	-0.0321234	-0.0611467	-0.102402	-0.0732098	-0.0258425	-0.0293397	-0.0846157	0.0139578	0.0995433	-0.0342048	-0.0331427	-0.0730947	1	0.426231	-0.0153484	0.0726693	0.0345891	-0.0952257	0.00571973	0.0547819	-0.0620532	-0.100074	0.00283852	-0.0320303	-0.00583333	0.0470921	-0.0706763	-0.0211032	0.0122027	0.0671173	0.0915973	0.0141621	-0.0645906	-0.0045151	0.00692589	0.0490477	-0.0832121	0.0343047	-0.0545944	0.0845174	0.111054	-0.0841202
Herpesvirus 1, Human	0.0345334	0.125364	-0.0778873	-0.0880253	0.125209	0.0557868	0.00493214	-0.0461154	-0.0710026	-0.0463152	0.0170875	0.0834683	0.111534	0.00349421	0.102309	0.0960537	0.009647	0.00549787	-0.0847141	0.426231	1	0.00529658	0.0190691	0.0907312	-0.0874779	-0.0197949	0.0688518	0.00681839	0.0778629	0.000224154	-0.0894953	0.0834698	0.109952	0.115841	-0.0647187	0.0588243	0.122752	0.178123	-0.0721417	0.00782251	0.116231	0.0852783	0.106908	0.0165622	0.0754605	-0.0468801	0.146723	0.143168	-0.115538
Herpesvirus 4, Human	0.0803797	0.0463647	-0.017192	0.0766484	0.0115767	0.0714036	0.0675923	-0.055093	0.119219	-0.0360369	0.0829422	0.0239242	0.0443214	0.0432312	0.0922057	0.0035247	-0.0320265	0.0509065	-0.0311589	-0.0153484	0.00529658	1	0.0466873	-0.0108707	0.0547446	0.20901	-0.0851083	0.0784538	0.118144	-0.0294427	0.0139212	0.0288861	0.0407449	0.0217513	0.0654163	0.0580916	-0.0705772	0.0877051	0.0620532	0.0732952	0.00696554	-0.0125694	-0.132521	0.00916133	-0.0868817	0.121648	-0.0133684	0.0743588	-0.00539875
Herpesvirus 5, Human	0.0382556	-0.005966	0.0730855	0.104353	-0.0426174	0.0105322	-0.0638579	-0.0119427	0.0830955	-0.0128126	0.0552524	-0.0453149	-0.00231244	0.0198254	0.0455962	-0.0337084	-0.0388891	0.0259172	0.0323346	0.0726693	0.0190691	0.0466873	1	-0.0978782	0.00337908	0.108808	0.0439539	0.0303256	-0.0477775	0.0220974	-0.00934126	-0.07284	0.0759004	-0.0188381	0.0325854	0.0507068	-0.0823368	0.0681359	0.0752257	0.0285224	-0.0352112	-0.0705627	-0.151689	-0.0974161	-0.0244617	-0.00986048	-0.0236543	-0.0366003	0.036566
Herpesvirus 8, Human	0.0908005	0.0611414	-0.0586322	-0.110152	0.100466	0.113287	0.00525236	-0.0104925	0.0902547	-0.0267932	0.0990523	-0.0094419	0.0797598	0.0531305	0.227646	0.120208	-0.0256885	0.0633493	0.126505	0.0345891	0.0907312	-0.0108707	-0.0978782	1	0.00840043	-0.00279201	0.0252478	-0.00173833	0.0299726	0.197449	0.0563205	0.0987145	0.10188	0.0742124	-0.0826944	0.0492338	0.0972347	0.0405268	-0.0865546	-0.00151571	0.143856	0.0541095	0.235659	0.0398925	0.0731115	0.0152592	0.18135	0.0519396	0.124209
Human Immunodeficiency Virus	-0.223566	-0.0877097	0.105559	0.00336307	-0.159892	0.101369	0.106501	0.151352	0.261349	0.107229	0.0645464	-0.0752318	-0.0229613	-0.0231648	0.294106	0.144906	-0.0559622	0.289642	0.260884	-0.0952257	-0.0874779	0.0547446	0.00337908	0.00840043	1	0.157563	-0.116731	0.115866	-0.0197743	0.0849665	0.200117	0.0141735	0.00841339	0.0613762	0.0103187	0.091762	-0.116244	-0.087898	0.192335	0.055475	0.169077	0.0143474	-0.123142	0.0346615	-0.0888762	-0.0922713	0.102518	-0.153746	-0.0712458
Human Papillomavirus	-0.0780474	-0.0431793	-0.00709591	0.125338	-0.0287534	0.131265	0.00801769	0.0796699	0.138641	-0.139403	0.0475854	0.0125412	-0.0717284	-0.114906	0.193654	0.0963022	0.0182975	0.123029	0.146536	0.00571973	-0.0197949	0.20901	0.108808	-0.00279201	0.157563	1	-0.132779	0.111316	0.043283	0.118362	0.0522629	-0.11786	0.0635796	-0.0552813	-0.0607296	0.109864	-0.0207495	0.005138	0.0896302	0.0747819	-0.0408501	-0.0404849	-0.163576	-0.0746432	-0.0933471	0.13991	0.117026	0.0501388	-0.0696607
Human Rhinovirus	0.0126189	0.0345952	-0.0688198	-0.0395303	0.0959568	0.00966911	0.00399436	0.0211025	-0.0687435	0.0220273	0.0454872	0.0747255	0.0443657	0.0587656	-0.0264562	0.0287794	0.025247	-0.113146	-0.0844381	0.0547819	0.0688518	-0.0851083	0.0439539	0.0252478	-0.116731	-0.132779	1	0.0699504	-0.0063617	0.081749	-0.0262161	0.065979	0.0965287	0.0904338	0.0758936	0.044384	0.0135499	0.0519137	0.0192238	0.0486414	0.0877806	0.0891026	0.122567	0.0345052	0.105562	-0.0958859	0.134315	0.0321165	0.0440919
Influenza A Virus	0.0209896	0.0847697	-0.110124	0.14979	0.0841438	0.13194	-0.0192193	0.0735285	0.143352	0.0275724	0.0058402	0.0889852	0.0823986	-0.0281908	0.191991	0.0539593	0.0360369	-0.00343245	0.129867	-0.0620532	0.00681839	0.0784538	0.0303256	-0.00173833	0.115866	0.111316	0.0699504	1	0.0312001	0.180627	0.118853	-0.0140172	0.158717	0.135891	0.0570403	0.0951212	0.0192498	0.164308	0.193646	0.14167	0.0429719	0.111112	0.0263823	-0.112874	0.0214158	0.0373704	0.116385	0.0315515	0.0631839
Leishmania major	0.131584	0.152524	-0.202498	-0.0580268	0.145357	0.261279	-0.0166202	0.0126563	0.0297156	0.240894	0.0568275	0.0376944	0.144461	0.0382228	0.201583	0.096531	0.110626	-0.00102851	0.0224504	-0.100074	0.0778629	0.118144	-0.0477775	0.0299726	-0.0197743	0.043283	-0.0063617	0.0312001	1	0.0422736	0.00998323	0.0687222	0.192178	0.187425	-0.00595913	0.0422659	0.161597	0.203005	-0.0172728	0.0606732	0.143474	0.0421752	0.0805581	0.07466	0.0473231	-0.00606664	0.0143062	0.10277	0.0978797
Listeria monocytogenes	0.00381443	0.144747	-0.284167	-0.00732922	0.209489	0.158082	0.110037	0.0692963	0.186829	0.0205489	0.0789288	0.0189562	0.22198	-0.0870814	0.356918	0.118439	-0.0714692	0.0212176	0.147653	0.00283852	0.000224154	-0.0294427	0.0220974	0.197449	0.0849665	0.118362	0.081749	0.180627	0.0422736	1	0.0883783	0.0957777	0.265594	0.156484	0.0272293	0.150168	0.136083	0.108403	0.238176	0.167394	0.108896	0.164156	0.147836	-0.113308	0.0278782	-0.00704712	0.210237	0.0862123	0.0911109
Lymphocytic Choriomeningitis Virus	-0.0359614	0.0122598	0.0998025	0.154971	-0.0902569	0.0931183	0.0808981	0.0219465	0.154562	0.0336223	-0.127109	-0.0658097	-0.0277127	-0.0689646	0.161725	0.108012	-0.0658188	-0.0246966	0.196963	-0.0320303	-0.0894953	0.0139212	-0.00934126	0.0563205	0.200117	0.0522629	-0.0262161	0.118853	0.00998323	0.0883783	1	-0.0598429	0.0817063	-0.0739174	-0.0363152	-0.0159355	-0.0493862	-0.0322126	0.216026	-0.0149886	-0.067439	0.00499238	-0.0192543	-0.0688038	0.0346737	-0.0820303	0.11291	-0.145395	0.0410125
Measles Virus	0.0221401	0.0886619	-0.0992589	-0.216661	0.0928233	0.0448201	0.0114555	-0.0492475	0.0762885	-0.0451159	0.0805291	0.0496371	0.19598	0.0939959	0.0901479	-0.0533715	0.0211391	0.0786314	-0.0770631	-0.00583333	0.0834698	0.0288861	-0.07284	0.0987145	0.0141735	-0.11786	0.065979	-0.0140172	0.0687222	0.0957777	-0.0598429	1	0.055074	0.154938	-0.019971	-0.0204292	0.125735	0.00908509	0.0215546	-0.0883371	0.239168	0.240345	0.0659469	0.119511	0.0139791	-0.114234	0.119829	0.0840874	-0.0777226
Mycobacterium tuberculosis	-0.0457121	0.139647	-0.143557	0.0911962	0.141988	0.269355	-0.0105383	0.0066659	0.141957	0.042195	0.0926502	0.00683669	0.151671	-0.0257579	0.264381	0.0799306	-0.00187557	-0.0786177	0.166584	0.0470921	0.109952	0.0407449	0.0759004	0.10188	0.00841339	0.0635796	0.0965287	0.158717	0.192178	0.265594	0.0817063	0.055074	1	0.115781	-0.00102165	0.135926	0.0724299	0.112675	0.154007	0.0998307	-0.0263533	0.0937428	0.148048	-0.0981061	0.090783	-0.0504826	0.170716	0.0682647	0.0186467
Neisseria meningitidis	-0.098039	0.121299	-0.165244	-0.0169068	0.14848	0.135833	0.104442	0.0990653	0.00680314	0.234054	0.168923	0.112925	0.224285	-0.0609843	0.202853	0.104882	-0.0278095	-0.0351479	0.0107266	-0.0706763	0.115841	0.0217513	-0.0188381	0.0742124	0.0613762	-0.0552813	0.0904338	0.135891	0.187425	0.156484	-0.0739174	0.154938	0.115781	1	0.0428332	0.148875	0.174638	0.300482	0.10771	0.144029	0.275493	0.142212	0.245421	0.0312611	0.101728	-0.0909858	0.0975869	0.134754	0.0546356
Norwalk Virus	-0.0781206	-0.00401113	0.0190409	-0.0550907	-0.0593763	-0.0126632	-0.0243397	-0.0945128	0.0525305	0.0518855	0.0736871	0.00912626	-0.0462298	-0.0535697	-0.036598	-0.0129079	-0.00529658	-0.0327996	0.0296546	-0.0211032	-0.0647187	0.0654163	0.0325854	-0.0826944	0.0103187	-0.0607296	0.0758936	0.0570403	-0.00595913	0.0272293	-0.0363152	-0.019971	-0.00102165	0.0428332	1	-0.0204864	-0.0739669	-0.0408547	-0.00448994	0.0275694	0.0301281	-0.0238365	-0.0586696	-0.0422987	-0.0707152	0.00189844	-0.0507319	-0.0274299	0.0226876
Plasmodium falciparum	-0.0999451	0.0354026	-0.12974	0.0541751	0.161282	0.127219	0.14395	0.0991026	0.165614	-0.0094602	0.178067	0.0969869	0.0981496	-0.116051	0.171084	0.103452	-0.0061383	0.0338182	0.100966	0.0122027	0.0588243	0.0580916	0.0507068	0.0492338	0.091762	0.109864	0.044384	0.0951212	0.0422659	0.150168	-0.0159355	-0.0204292	0.135926	0.148875	-0.0204864	1	0.0258913	0.0778362	0.0778606	0.0644198	0.139963	0.0389715	0.0980589	-0.0394061	-0.00212412	0.000219579	0.0749794	0.125709	0.0877981
Porphyromonas gingivalis	0.257039	0.120728	-0.231914	-0.0169076	0.168362	0.144648	-0.0144762	0.0801906	-0.0977257	-0.103887	0.0765355	0.165347	0.160634	0.0121577	0.0674367	0.089435	0.069955	-0.057962	-0.01396	0.0671173	0.122752	-0.0705772	-0.0823368	0.0972347	-0.116244	-0.0207495	0.0135499	0.0192498	0.161597	0.136083	-0.0493862	0.125735	0.0724299	0.174638	-0.0739669	0.0258913	1	0.211809	0.0163137	0.0827394	0.164424	0.139908	0.221706	0.167544	0.169491	0.0907754	0.0819228	0.162463	0.106164
Pseudomonas aeruginosa	0.0832533	0.171272	-0.16006	0.0407106	0.17777	0.132939	0.0833082	0.0967094	-0.00226746	0.165524	0.06302	0.0643756	0.229892	-0.0481336	0.202938	0.133789	-0.00312977	-0.104744	0.0203332	0.0915973	0.178123	0.0877051	0.0681359	0.0405268	-0.087898	0.005138	0.0519137	0.164308	0.203005	0.108403	-0.0322126	0.00908509	0.112675	0.300482	-0.0408547	0.0778362	0.211809	1	0.0652691	0.13237	0.156513	0.0947065	0.180912	-0.000820372	0.114343	-0.0362222	0.109218	0.171358	0.106544
Respiratory Syncytial Virus	-0.127004	0.0694678	-0.0923506	0.163627	-0.0275229	0.162414	0.146373	0.156942	0.208535	0.210489	-0.0921378	-0.0814158	0.150191	-0.135249	0.198543	0.0728263	-0.153858	-0.118188	0.171848	0.0141621	-0.0721417	0.0620532	0.0752257	-0.0865546	0.192335	0.0896302	0.0192238	0.193646	-0.0172728	0.238176	0.216026	0.0215546	0.154007	0.10771	-0.00448994	0.0778606	0.0163137	0.0652691	1	0.127398	-0.0853789	0.14527	0.00405993	-0.088299	0.0979178	-0.0696043	0.027744	-0.128489	0.0246744
Severe Acute Respiratory Syndrome-Associated Coronavirus	0.0923673	0.0462916	-0.0712077	0.0281077	0.0945311	0.0643984	0.000219579	0.113496	0.0953461	0.230284	0.131079	0.0525008	0.114655	-0.00938167	0.137326	0.00714013	0.00356282	-0.0627798	0.0916918	-0.0645906	0.00782251	0.0732952	0.0285224	-0.00151571	0.055475	0.0747819	0.0486414	0.14167	0.0606732	0.167394	-0.0149886	-0.0883371	0.0998307	0.144029	0.0275694	0.0644198	0.0827394	0.13237	0.127398	1	0.0999009	0.0348513	0.0252364	0.000642726	0.101658	-0.0111719	0.0281488	0.117553	0.0851563
Shigella flexneri	-0.0115576	0.0515149	-0.083312	-0.171203	0.0869831	0.102711	0.0446043	-0.00442208	-0.0248978	0.0564989	0.283154	0.100081	0.209767	0.118487	0.234211	0.115836	-0.00512046	0.189729	-0.0313045	-0.0045151	0.116231	0.00696554	-0.0352112	0.143856	0.169077	-0.0408501	0.0877806	0.0429719	0.143474	0.108896	-0.067439	0.239168	-0.0263533	0.275493	0.0301281	0.139963	0.164424	0.156513	-0.0853789	0.0999009	1	0.208539	0.195021	0.19026	-0.0256145	-0.103023	0.136458	0.104534	0.0595227
Staphylococcus aureus	0.0479369	0.17281	-0.146954	-0.0523742	0.126497	0.0537862	0.043158	-0.0327722	0.0168039	-0.0233981	0.0982571	0.136346	0.356812	0.103289	0.11302	0.00882891	-0.0119572	0.00902028	-0.0554636	0.00692589	0.0852783	-0.0125694	-0.0705627	0.0541095	0.0143474	-0.0404849	0.0891026	0.111112	0.0421752	0.164156	0.00499238	0.240345	0.0937428	0.142212	-0.0238365	0.0389715	0.139908	0.0947065	0.14527	0.0348513	0.208539	1	0.0799916	0.111298	0.0866118	-0.00626944	0.124842	0.0377646	-0.0628118
Streptococcus agalactiae	-0.0290706	0.0722804	-0.0577219	-0.0956199	0.194884	0.0804918	0.0518962	0.0204277	-0.0679902	0.0929559	0.172222	0.0515858	0.052641	-0.0736253	0.0722659	0.0996439	-0.0467475	-0.134809	-0.0536101	0.0490477	0.106908	-0.132521	-0.151689	0.235659	-0.123142	-0.163576	0.122567	0.0263823	0.0805581	0.147836	-0.0192543	0.0659469	0.148048	0.245421	-0.0586696	0.0980589	0.221706	0.180912	0.00405993	0.0252364	0.195021	0.0799916	1	0.00203263	0.130591	-0.00831199	0.0893199	0.156635	0.131334
Streptococcus gordonii	0.336933	-0.0527417	0.0334896	-0.106759	-0.0783959	-0.0051502	-0.10809	0.0774619	-0.0798902	0.00836231	0.22168	0.114379	0.058161	0.547293	0.0243992	-0.0354514	0.113536	0.087083	-0.000343855	-0.0832121	0.0165622	0.00916133	-0.0974161	0.0398925	0.0346615	-0.0746432	0.0345052	-0.112874	0.07466	-0.113308	-0.0688038	0.119511	-0.0981061	0.0312611	-0.0422987	-0.0394061	0.167544	-0.000820372	-0.088299	0.000642726	0.19026	0.111298	0.00203263	1	0.169442	-0.0123551	0.0137496	-0.0238228	0.0373094
Streptococcus pneumoniae	0.198628	0.0839806	-0.0677737	0.176421	0.0993131	0.0182632	-0.0667391	0.0615287	-0.0936246	0.0846882	0.135576	0.0678545	0.147374	0.13856	0.00810308	0.0844594	0.114732	-0.101354	0.0771935	0.0343047	0.0754605	-0.0868817	-0.0244617	0.0731115	-0.0888762	-0.0933471	0.105562	0.0214158	0.0473231	0.0278782	0.0346737	0.0139791	0.090783	0.101728	-0.0707152	-0.00212412	0.169491	0.114343	0.0979178	0.101658	-0.0256145	0.0866118	0.130591	0.169442	1	0.0849779	0.0959225	0.0818275	0.0835308
Streptococcus suis	0.213512	0.0691728	-0.0867894	0.0747713	0.0959622	0.0207396	-0.0902524	-0.0453301	-0.0766484	-0.118728	0.106659	0.120782	-0.0318969	0.0155093	-0.124729	-0.0745715	0.0926029	0.058142	-0.0436566	-0.0545944	-0.0468801	0.121648	-0.00986048	0.0152592	-0.0922713	0.13991	-0.0958859	0.0373704	-0.00606664	-0.00704712	-0.0820303	-0.114234	-0.0504826	-0.0909858	0.00189844	0.000219579	0.0907754	-0.0362222	-0.0696043	-0.0111719	-0.103023	-0.00626944	-0.00831199	-0.0123551	0.0849779	1	0.047901	0.12634	0.0146722
Trypanosoma cruzi	0.1158	0.112848	-0.122814	-0.115412	0.120868	0.141244	-0.0172911	-0.00429552	0.119586	-0.031287	0.0824146	0.0575282	0.116439	0.0550389	0.2771	0.160205	0.0725069	0.0254224	0.178434	0.0845174	0.146723	-0.0133684	-0.0236543	0.18135	0.102518	0.117026	0.134315	0.116385	0.0143062	0.210237	0.11291	0.119829	0.170716	0.0975869	-0.0507319	0.0749794	0.0819228	0.109218	0.027744	0.0281488	0.136458	0.124842	0.0893199	0.0137496	0.0959225	0.047901	1	0.158494	0.0857891
Vaccinia Virus	0.147656	0.100185	-0.155268	-0.0982281	0.186208	0.0294221	-0.00783776	-0.0178675	-0.0990401	-0.1704	0.0722385	0.107444	0.0877402	0.0114578	-0.022221	0.0875877	0.0814585	-0.0549093	-0.05845	0.111054	0.143168	0.0743588	-0.0366003	0.0519396	-0.153746	0.0501388	0.0321165	0.0315515	0.10277	0.0862123	-0.145395	0.0840874	0.0682647	0.134754	-0.0274299	0.125709	0.162463	0.171358	-0.128489	0.117553	0.104534	0.0377646	0.156635	-0.0238228	0.0818275	0.12634	0.158494	1	-0.0337389
Vesicular Stomatitis Virus	0.127836	0.0105558	-0.113243	0.0910125	0.133185	0.0945204	0.0255337	0.0112916	0.0434492	0.130741	0.0491263	-0.00362153	0.0515111	-0.0390088	0.0646035	0.0417383	-0.0592643	-0.106709	0.0766392	-0.0841202	-0.115538	-0.00539875	0.036566	0.124209	-0.0712458	-0.0696607	0.0440919	0.0631839	0.0978797	0.0911109	0.0410125	-0.0777226	0.0186467	0.0546356	0.0226876	0.0877981	0.106164	0.106544	0.0246744	0.0851563	0.0595227	-0.0628118	0.131334	0.0373094	0.0835308	0.0146722	0.0857891	-0.0337389	1
Western Equine Encephalitis Virus	-0.100486	-0.0580619	0.0315233	-0.0198612	-0.00972171	0.0280955	0.112226	0.0439867	0.0703583	0.0432304	-0.0920631	-0.058023	0.00032022	-0.0609553	0.0826693	0.0098925	-0.0696539	-0.0478888	-0.045202	0.0356382	0.0162328	0.0770075	0.0201365	-0.0189288	0.0598468	0.0472293	-0.0325572	-0.0810987	-0.0277181	0.0520761	0.0524489	-0.0864768	-0.00736505	-0.046518	0.0530848	0.0241217	-0.0941873	0.038495	0.0656671	0.072038	-0.0899352	-0.0683242	0.0186497	-0.0575008	-0.0849794	-0.081412	0.00183135	-0.0131191	0.0272301
[truncated: 1 more columns]

## Sheet: 350
Association Scores using signature size of 350.
	Aggregatibacter actinomycetemcomitans	Anaplasma phagocytophilum	Aspergillus fumigatus	Borrelia burgdorferi	Burkholderia pseudomallei	Chlamydia pneumoniae	Cryptosporidium hominis	Cryptosporidium parvum	Dengue Virus	Dhori Virus	Enterovirus 71	Escherichia coli	Francisella tularensis	Fusobacterium nucleatum	Haemophilus ducreyi	Helicobacter pylori	Hepatitis A Virus	Hepatitis B Virus	Hepatitis C Virus	Herpesvirus 1, Cercopithecine	Herpesvirus 1, Human	Herpesvirus 4, Human	Herpesvirus 5, Human	Herpesvirus 8, Human	Human Immunodeficiency Virus	Human Papillomavirus	Human Rhinovirus	Influenza A Virus	Leishmania major	Listeria monocytogenes	Lymphocytic Choriomeningitis Virus	Measles Virus	Mycobacterium tuberculosis	Neisseria meningitidis	Norwalk Virus	Plasmodium falciparum	Porphyromonas gingivalis	Pseudomonas aeruginosa	Respiratory Syncytial Virus	Severe Acute Respiratory Syndrome-Associated Coronavirus	Shigella flexneri	Staphylococcus aureus	Streptococcus agalactiae	Streptococcus gordonii	Streptococcus pneumoniae	Streptococcus suis	Trypanosoma cruzi	Vaccinia Virus	Vesicular Stomatitis Virus
Aggregatibacter actinomycetemcomitans	1	0.0963035	-0.14113	0.0961924	0.109933	0.0141911	-0.170847	-0.0344387	-0.076646	-0.059982	0.224917	0.1433	0.08586	0.28444	-0.0573715	-0.0557362	0.12123	-0.0373793	-0.00761479	-0.0755446	0.0327897	0.103026	0.0590509	0.0912989	-0.210896	-0.0115946	0.0178267	0.0117027	0.129316	-0.00260824	-0.0379059	0.0429256	-0.0435646	-0.0956799	-0.07766	-0.108	0.262352	0.0750832	-0.122987	0.0859206	-0.0173056	0.0437231	-0.0289883	0.32512	0.196205	0.202598	0.106955	0.141675	0.116441
Anaplasma phagocytophilum	0.0963035	1	-0.156781	0.0540139	0.140584	0.0982914	0.013201	-0.0615969	-0.0455748	0.074141	0.032081	0.0983474	0.212319	-0.00655892	0.103078	0.0913919	0.0397799	-0.094606	-0.0296463	0.0777992	0.121737	0.0373878	-0.0184031	0.0572156	-0.0822103	-0.0397164	0.0605718	0.0748074	0.138957	0.135067	0.00998592	0.0635613	0.139645	0.113357	0.0167728	0.034047	0.121447	0.167773	0.0708551	0.0397721	0.0488236	0.161549	0.0922234	-0.0534679	0.0935937	0.0622811	0.111337	0.100999	0.00404827
Aspergillus fumigatus	-0.14113	-0.156781	1	0.112399	-0.186309	-0.101346	-0.0186052	-0.0379158	0.0781742	0.0592975	-0.0519267	-0.124093	-0.199741	0.015	-0.153681	-0.0446722	-0.0147567	0.0662478	-0.0148579	-0.0354605	-0.0724805	-0.0411374	0.0663166	-0.0538171	0.101926	-0.00774907	-0.0612547	-0.101074	-0.205447	-0.279385	0.101195	-0.102043	-0.145505	-0.169652	0.0195762	-0.123344	-0.23023	-0.157612	-0.0864135	-0.0688547	-0.0835652	-0.144916	-0.0736025	0.0299931	-0.103526	-0.0845038	-0.127432	-0.157251	-0.0960451
Borrelia burgdorferi	0.0961924	0.0540139	0.112399	1	0.00294229	0.0898634	-0.0337555	0.0417495	0.0217865	0.0696663	0.0184021	0.0314577	0.0203763	-0.0996103	0.0117168	0.0732813	-0.0196273	-0.0616984	0.0684486	-0.0611538	-0.086386	0.0790764	0.0887371	-0.10391	0.00687856	0.12697	-0.0499885	0.147204	-0.062582	-0.00800583	0.147032	-0.214207	0.0741891	-0.0131522	-0.0545474	0.0541164	-0.0243365	0.0360126	0.166024	0.0237204	-0.178372	-0.0576957	-0.102571	-0.103963	0.16678	0.070222	-0.11417	-0.0947514	0.0880762
Burkholderia pseudomallei	0.109933	0.140584	-0.186309	0.00294229	1	0.138409	0.0670135	-0.00375418	-0.061893	-0.0245143	0.114634	0.0967135	0.132239	-0.03807	0.0639916	0.10621	0.0580864	-0.123708	-0.0604375	0.0712373	0.124714	0.0135112	-0.0173466	0.106167	-0.15939	-0.027827	0.0928214	0.0641681	0.138016	0.199276	-0.108101	0.0983582	0.139486	0.134398	-0.0595186	0.152581	0.164984	0.169966	-0.0354366	0.0881264	0.0781106	0.122052	0.187397	-0.0821314	0.095692	0.0980956	0.117243	0.18149	0.121639
Chlamydia pneumoniae	0.0141911	0.0982914	-0.101346	0.0898634	0.138409	1	0.117098	0.107548	0.191655	0.0822306	0.0979973	0.0726227	0.143445	-0.0953373	0.401324	0.150339	-0.0275486	-0.0336255	0.168583	0.0120679	0.0489857	0.0485302	0.00728041	0.105557	0.100601	0.122063	0.00488046	0.118182	0.253172	0.147401	0.0697403	0.0408453	0.262103	0.136107	-0.0173872	0.119868	0.132527	0.130795	0.160254	0.0591102	0.0994966	0.0772382	0.0779515	0.00209046	0.0235128	0.0241108	0.130627	0.00433189	0.0970554
Cryptosporidium hominis	-0.170847	0.013201	-0.0186052	-0.0337555	0.0670135	0.117098	1	0.386499	0.119355	0.0758109	-0.023746	0.000513198	0.0749872	-0.134219	0.140228	0.0351703	-0.121561	-0.113888	-0.0250616	0.0270263	-0.000943866	0.0626744	-0.0636071	-0.0321104	0.105176	0.00254274	0.0282122	0.00380232	-0.0196551	0.107864	0.0831509	0.0159422	0.00122814	0.104034	0.00178129	0.141743	-0.0211554	0.0795533	0.151889	0.00663261	0.0399944	0.0340335	0.032999	-0.116059	-0.0802823	-0.0907945	0.000768324	-0.0137804	0.0133743
Cryptosporidium parvum	-0.0344387	-0.0615969	-0.0379158	0.0417495	-0.00375418	0.107548	0.386499	1	0.116615	0.0264178	0.0111823	-0.0520711	0.0478791	-0.0306874	0.175122	0.116356	-0.0254919	0.0295896	0.123801	-0.0263523	-0.0448664	-0.056126	-0.0142461	-0.0176531	0.149437	0.0818429	0.0212475	0.0665052	0.0139883	0.0713179	0.0242343	-0.0526282	0.0170541	0.0960831	-0.0598415	0.106018	0.0959851	0.099215	0.151731	0.109597	-0.0102555	-0.0305728	0.0248683	0.0485485	0.0731882	-0.037586	0.00174625	-0.0207942	0.00844239
Dengue Virus	-0.076646	-0.0455748	0.0781742	0.0217865	-0.061893	0.191655	0.119355	0.116615	1	0.0875817	0.0489543	-0.0570413	0.0447868	-0.0861495	0.266241	0.100242	-0.0973616	0.0661823	0.200373	-0.0361859	-0.0740679	0.11846	0.0731473	0.0835901	0.256817	0.132935	-0.0475224	0.134487	0.0284385	0.191733	0.148489	0.0753485	0.136485	0.0102954	0.0454634	0.165147	-0.0968622	0.00123993	0.199341	0.0920672	-0.0177376	0.0241501	-0.0751405	-0.0602715	-0.094644	-0.0511374	0.109034	-0.0984575	0.0289333
Dhori Virus	-0.059982	0.074141	0.0592975	0.0696663	-0.0245143	0.0822306	0.0758109	0.0264178	0.0875817	1	-0.013162	-0.0811102	0.149712	0.0324167	0.112893	0.0233189	-0.00857765	-0.140873	0.0604025	-0.123766	-0.0460585	-0.0395078	0.0153259	-0.0218655	0.113304	-0.129491	0.0176659	0.0454729	0.229964	0.013785	0.062639	-0.0552735	0.0268851	0.22492	0.069212	0.000726731	-0.0974435	0.159147	0.188183	0.229507	0.0981663	-0.032956	0.0883012	0.00564354	0.102248	-0.118162	-0.0360539	-0.164659	0.120901
Enterovirus 71	0.224917	0.032081	-0.0519267	0.0184021	0.114634	0.0979973	-0.023746	0.0111823	0.0489543	-0.013162	1	0.143527	0.118864	0.0991301	0.152383	0.0449257	0.0656295	0.0809331	0.0801195	-0.0491112	0.0209452	0.0785914	0.0621376	0.0971095	0.0568363	0.0482315	0.0522107	4.38855e-05	0.0575103	0.0783422	-0.130987	0.0866971	0.0727769	0.160283	0.0742723	0.181794	0.116783	0.0648497	-0.0894432	0.132141	0.279539	0.128497	0.175196	0.215724	0.128262	0.0963126	0.0808453	0.0808486	0.0482017
Escherichia coli	0.1433	0.0983474	-0.124093	0.0314577	0.0967135	0.0726227	0.000513198	-0.0520711	-0.0570413	-0.0811102	0.143527	1	0.130667	0.0771062	0.00487719	0.0139589	0.0544468	-0.0192841	-0.0568792	-0.00725716	0.0786199	0.037958	-0.017958	-0.0266467	-0.0935429	0.00618884	0.0687054	0.0496388	0.0382593	0.0183576	-0.0679393	0.069773	0.0145097	0.105937	0.0259537	0.0923001	0.161935	0.0687109	-0.0797105	0.0418789	0.0943132	0.129012	0.0580618	0.105573	0.0877055	0.115891	0.0557054	0.105701	-0.00320037
Francisella tularensis	0.08586	0.212319	-0.199741	0.0203763	0.132239	0.143445	0.0749872	0.0478791	0.0447868	0.149712	0.118864	0.130667	1	-0.0031388	0.193539	0.0707542	-0.00595009	-0.0842369	0.00120292	-0.0429872	0.110028	0.0478794	-0.00900832	0.0812291	0.0167924	-0.0902817	0.047097	0.107241	0.138298	0.218075	-0.0201565	0.189402	0.154431	0.212119	-0.0418691	0.0890119	0.157622	0.214025	0.139752	0.104031	0.201036	0.347869	0.0826033	0.105307	0.146129	-0.0260621	0.119303	0.0881155	0.0480838
Fusobacterium nucleatum	0.28444	-0.00655892	0.015	-0.0996103	-0.03807	-0.0953373	-0.134219	-0.0306874	-0.0861495	0.0324167	0.0991301	0.0771062	-0.0031388	1	-0.0197334	-0.0599653	0.100622	0.0924196	-0.0553029	-0.0877153	0.00432239	0.0396276	0.0237231	0.0585587	-0.0265851	-0.109863	0.0575192	-0.0525123	0.0399921	-0.0787237	-0.0651936	0.0919598	-0.0319093	-0.0545847	-0.0550665	-0.124785	0.0167033	-0.0708495	-0.129467	-0.00618884	0.153491	0.0978192	-0.0378673	0.541169	0.119451	0.0120472	0.0521455	0.00913408	-0.0327281
Haemophilus ducreyi	-0.0573715	0.103078	-0.153681	0.0117168	0.0639916	0.401324	0.140228	0.175122	0.266241	0.112893	0.152383	0.00487719	0.193539	-0.0197334	1	0.239331	-0.0519699	0.1965	0.243006	0.0187401	0.0987935	0.0832479	0.0456864	0.215569	0.292744	0.187192	-0.0278853	0.17691	0.20211	0.353074	0.154185	0.0809537	0.256897	0.20197	-0.0334728	0.162447	0.065357	0.198148	0.194281	0.136245	0.220852	0.115152	0.031145	0.0249957	0.0115281	-0.122074	0.262644	-0.0211833	0.0572522
Helicobacter pylori	-0.0557362	0.0913919	-0.0446722	0.0732813	0.10621	0.150339	0.0351703	0.116356	0.100242	0.0233189	0.0449257	0.0139589	0.0707542	-0.0599653	0.239331	1	0.00253095	0.219178	0.0772532	0.0930173	0.099681	-0.0204542	-0.0384617	0.113382	0.143061	0.0948343	0.0443732	0.0531863	0.0956701	0.115538	0.0988374	-0.0490064	0.0813919	0.0987502	-0.0736553	0.0934719	0.0866749	0.129825	0.0682423	-0.0189978	0.120774	0.0110837	0.103922	-0.0358129	0.086366	-0.0666781	0.149795	0.0822971	0.0358944
Hepatitis A Virus	0.12123	0.0397799	-0.0147567	-0.0196273	0.0580864	-0.0275486	-0.121561	-0.0254919	-0.0973616	-0.00857765	0.0656295	0.0544468	-0.00595009	0.100622	-0.0519699	0.00253095	1	0.133926	0.0841911	-0.0399564	0.00621176	-0.0293787	-0.0345749	-0.0214273	-0.0265216	0.0151231	0.00108993	-0.00187922	0.10634	-0.0689097	-0.0734077	-0.000691688	-0.00699188	-0.0284696	-0.0551235	-0.0151631	0.0634126	0.0282377	-0.139107	0.0029888	0.00303006	-0.00549682	-0.0456881	0.108916	0.112717	0.0888845	0.0700216	0.0566591	-0.0383559
Hepatitis B Virus	-0.0373793	-0.094606	0.0662478	-0.0616984	-0.123708	-0.0336255	-0.113888	0.0295896	0.0661823	-0.140873	0.0809331	-0.0192841	-0.0842369	0.0924196	0.1965	0.219178	0.133926	1	0.139606	-0.032808	0.00172332	0.0774288	0.0386517	0.066028	0.285347	0.128475	-0.116986	0.00495939	-0.00915111	0.0208325	-0.0809511	0.0708918	-0.0753013	-0.049815	-0.0239605	0.0284146	-0.0524294	-0.114189	-0.112291	-0.0571275	0.192559	0.0124969	-0.136027	0.118135	-0.10846	0.0520865	0.0291832	-0.057976	-0.103398
Hepatitis C Virus	-0.00761479	-0.0296463	-0.0148579	0.0684486	-0.0604375	0.168583	-0.0250616	0.123801	0.200373	0.0604025	0.0801195	-0.0568792	0.00120292	-0.0553029	0.243006	0.0772532	0.0841911	0.139606	1	-0.0652839	-0.0718265	-0.0473475	0.0262658	0.112587	0.25172	0.146735	-0.0830412	0.126283	0.0141131	0.150968	0.181923	-0.0765976	0.160192	0.00976682	0.0365501	0.106936	-0.0326096	0.0473073	0.17146	0.0906334	-0.0274258	-0.0538013	-0.0574058	-0.0252984	0.0675824	-0.0354768	0.165511	-0.0767384	0.0786569
Herpesvirus 1, Cercopithecine	-0.0755446	0.0777992	-0.0354605	-0.0611538	0.0712373	0.0120679	0.0270263	-0.0263523	-0.0361859	-0.123766	-0.0491112	-0.00725716	-0.0429872	-0.0877153	0.0187401	0.0930173	-0.0399564	-0.032808	-0.0652839	1	0.4209	-0.00447403	0.0357366	0.0344835	-0.0953206	0.0244897	0.0591354	-0.056946	-0.0881977	0.0168622	-0.0312684	-0.00475568	0.0471795	-0.0648372	-0.0315147	0.00955558	0.0721822	0.0848212	0.014288	-0.0393407	-0.00559638	-0.0126914	0.0395402	-0.0841724	0.0348723	-0.0520345	0.0770891	0.106834	-0.079532
Herpesvirus 1, Human	0.0327897	0.121737	-0.0724805	-0.086386	0.124714	0.0489857	-0.000943866	-0.0448664	-0.0740679	-0.0460585	0.0209452	0.0786199	0.110028	0.00432239	0.0987935	0.099681	0.00621176	0.00172332	-0.0718265	0.4209	1	-0.0141943	0.018275	0.0933415	-0.0944436	-0.0185554	0.0702826	0.00108928	0.0784077	0.00562455	-0.0875565	0.0835829	0.110484	0.110612	-0.0677013	0.0556537	0.0897318	0.175423	-0.0736595	0.00809164	0.119298	0.0754202	0.114692	0.0226803	0.0744144	-0.0455125	0.156271	0.142048	-0.11036
Herpesvirus 4, Human	0.103026	0.0373878	-0.0411374	0.0790764	0.0135112	0.0485302	0.0626744	-0.056126	0.11846	-0.0395078	0.0785914	0.037958	0.0478794	0.0396276	0.0832479	-0.0204542	-0.0293787	0.0774288	-0.0473475	-0.00447403	-0.0141943	1	0.0467079	-0.00994301	0.0459606	0.197984	-0.0777317	0.0757307	0.106003	-0.0294917	0.0411636	0.0242867	0.0348569	0.021272	0.03004	0.0596198	-0.0703465	0.0894848	0.0659914	0.076497	0.00537139	-0.00417633	-0.13892	-0.000467675	-0.0805708	0.12038	-0.00879773	0.032283	-0.00580566
Herpesvirus 5, Human	0.0590509	-0.0184031	0.0663166	0.0887371	-0.0173466	0.00728041	-0.0636071	-0.0142461	0.0731473	0.0153259	0.0621376	-0.017958	-0.00900832	0.0237231	0.0456864	-0.0384617	-0.0345749	0.0386517	0.0262658	0.0357366	0.018275	0.0467079	1	-0.0934339	0.00138698	0.108305	-0.00369162	0.0274609	-0.0456465	0.0225964	-0.0114512	-0.0234722	0.0787391	-0.0343306	0.0331453	0.0539556	-0.0779813	0.0689749	0.0524576	0.0265121	-0.0234349	-0.0714348	-0.151654	-0.0924383	-0.0829112	-0.00481987	-0.0237378	-0.0374645	0.0440362
Herpesvirus 8, Human	0.0912989	0.0572156	-0.0538171	-0.10391	0.106167	0.105557	-0.0321104	-0.0176531	0.0835901	-0.0218655	0.0971095	-0.0266467	0.0812291	0.0585587	0.215569	0.113382	-0.0214273	0.066028	0.112587	0.0344835	0.0933415	-0.00994301	-0.0934339	1	0.0513624	-0.0138848	0.0336481	0.00422382	0.0265707	0.184596	0.0357952	0.105976	0.099271	0.069793	-0.074175	0.0442605	0.114829	0.0512782	-0.0908797	-0.00258106	0.141735	0.0453157	0.238376	0.0425981	0.075151	-0.0070112	0.182718	0.054796	0.118713
Human Immunodeficiency Virus	-0.210896	-0.0822103	0.101926	0.00687856	-0.15939	0.100601	0.105176	0.149437	0.256817	0.113304	0.0568363	-0.0935429	0.0167924	-0.0265851	0.292744	0.143061	-0.0265216	0.285347	0.25172	-0.0953206	-0.0944436	0.0459606	0.00138698	0.0513624	1	0.145737	-0.109792	0.0888544	-0.0154205	0.0882217	0.198736	0.0103305	0.0110998	0.055786	0.0132505	0.092568	-0.112521	-0.0821029	0.187451	0.0443142	0.170499	0.0339903	-0.1075	0.0611535	-0.0850737	-0.0894675	0.0966631	-0.161555	-0.0359452
Human Papillomavirus	-0.0115946	-0.0397164	-0.00774907	0.12697	-0.027827	0.122063	0.00254274	0.0818429	0.132935	-0.129491	0.0482315	0.00618884	-0.0902817	-0.109863	0.187192	0.0948343	0.0151231	0.128475	0.146735	0.0244897	-0.0185554	0.197984	0.108305	-0.0138848	0.145737	1	-0.136321	0.105438	0.041218	0.123859	0.0568095	-0.122033	0.0610883	-0.045822	-0.0314315	0.103646	-0.026555	-0.00143807	0.073598	0.0750786	-0.0378165	-0.0487758	-0.15777	-0.0737473	-0.0935603	0.129148	0.101449	0.0323567	-0.0590676
Human Rhinovirus	0.0178267	0.0605718	-0.0612547	-0.0499885	0.0928214	0.00488046	0.0282122	0.0212475	-0.0475224	0.0176659	0.0522107	0.0687054	0.047097	0.0575192	-0.0278853	0.0443732	0.00108993	-0.116986	-0.0830412	0.0591354	0.0702826	-0.0777317	-0.00369162	0.0336481	-0.109792	-0.136321	1	0.0663729	-0.0230438	0.0819631	-0.0372254	0.0720905	0.0970525	0.0896378	0.0747586	0.0253144	0.0352846	0.0469604	0.00933713	0.0615704	0.0782741	0.0866568	0.117501	0.0260418	0.0982233	-0.106727	0.131317	0.0296276	0.0217829
Influenza A Virus	0.0117027	0.0748074	-0.101074	0.147204	0.0641681	0.118182	0.00380232	0.0665052	0.134487	0.0454729	4.38855e-05	0.0496388	0.107241	-0.0525123	0.17691	0.0531863	-0.00187922	0.00495939	0.126283	-0.056946	0.00108928	0.0757307	0.0274609	0.00422382	0.0888544	0.105438	0.0663729	1	0.0270489	0.166956	0.111175	-0.0170132	0.155435	0.128639	0.0658194	0.0992752	0.0292942	0.154766	0.182307	0.138347	0.0323518	0.0948467	0.0263117	-0.110396	0.0261823	0.0550937	0.105238	0.0323207	0.0574383
Leishmania major	0.129316	0.138957	-0.205447	-0.062582	0.138016	0.253172	-0.0196551	0.0139883	0.0284385	0.229964	0.0575103	0.0382593	0.138298	0.0399921	0.20211	0.0956701	0.10634	-0.00915111	0.0141131	-0.0881977	0.0784077	0.106003	-0.0456465	0.0265707	-0.0154205	0.041218	-0.0230438	0.0270489	1	0.0417466	0.00983756	0.0648985	0.186692	0.184161	0.0163346	0.0454415	0.160228	0.192694	-0.019719	0.102865	0.143814	0.0359301	0.0850183	0.0753773	0.060091	-0.00943997	0.013931	0.108083	0.0946325
Listeria monocytogenes	-0.00260824	0.135067	-0.279385	-0.00800583	0.199276	0.147401	0.107864	0.0713179	0.191733	0.013785	0.0783422	0.0183576	0.218075	-0.0787237	0.353074	0.115538	-0.0689097	0.0208325	0.150968	0.0168622	0.00562455	-0.0294917	0.0225964	0.184596	0.0882217	0.123859	0.0819631	0.166956	0.0417466	1	0.0872267	0.092792	0.253645	0.1543	-0.000804349	0.150328	0.111513	0.102529	0.222618	0.155447	0.130637	0.150336	0.145467	-0.118274	0.0249374	-0.0344668	0.204114	0.0731941	0.0777107
Lymphocytic Choriomeningitis Virus	-0.0379059	0.00998592	0.101195	0.147032	-0.108101	0.0697403	0.0831509	0.0242343	0.148489	0.062639	-0.130987	-0.0679393	-0.0201565	-0.0651936	0.154185	0.0988374	-0.0734077	-0.0809511	0.181923	-0.0312684	-0.0875565	0.0411636	-0.0114512	0.0357952	0.198736	0.0568095	-0.0372254	0.111175	0.00983756	0.0872267	1	-0.0553989	0.0776102	-0.0690437	-0.0595932	-0.00263542	-0.0495376	-0.0287011	0.214469	-0.0158014	-0.0647357	0.00716414	-0.0177808	-0.0638452	0.0373259	-0.0750894	0.108475	-0.142773	0.0393574
Measles Virus	0.0429256	0.0635613	-0.102043	-0.214207	0.0983582	0.0408453	0.0159422	-0.0526282	0.0753485	-0.0552735	0.0866971	0.069773	0.189402	0.0919598	0.0809537	-0.0490064	-0.000691688	0.0708918	-0.0765976	-0.00475568	0.0835829	0.0242867	-0.0234722	0.105976	0.0103305	-0.122033	0.0720905	-0.0170132	0.0648985	0.092792	-0.0553989	1	0.0520833	0.153209	-0.0411332	-0.0340853	0.122207	0.0376394	0.016984	-0.085655	0.232608	0.247495	0.0717551	0.117508	0.0137627	-0.113814	0.131317	0.0851798	-0.0748389
Mycobacterium tuberculosis	-0.0435646	0.139645	-0.145505	0.0741891	0.139486	0.262103	0.00122814	0.0170541	0.136485	0.0268851	0.0727769	0.0145097	0.154431	-0.0319093	0.256897	0.0813919	-0.00699188	-0.0753013	0.160192	0.0471795	0.110484	0.0348569	0.0787391	0.099271	0.0110998	0.0610883	0.0970525	0.155435	0.186692	0.253645	0.0776102	0.0520833	1	0.112196	0.000634375	0.13931	0.0722169	0.118647	0.141996	0.104381	-0.0196401	0.0866261	0.15376	-0.0894665	0.0838482	-0.0490106	0.175125	0.0962082	0.00588721
Neisseria meningitidis	-0.0956799	0.113357	-0.169652	-0.0131522	0.134398	0.136107	0.104034	0.0960831	0.0102954	0.22492	0.160283	0.105937	0.212119	-0.0545847	0.20197	0.0987502	-0.0284696	-0.049815	0.00976682	-0.0648372	0.110612	0.021272	-0.0343306	0.069793	0.055786	-0.045822	0.0896378	0.128639	0.184161	0.1543	-0.0690437	0.153209	0.112196	1	0.0664017	0.139521	0.17163	0.288737	0.10036	0.139586	0.266931	0.138403	0.234511	0.00129429	0.0919221	-0.0913054	0.0936549	0.133716	0.05631
Norwalk Virus	-0.07766	0.0167728	0.0195762	-0.0545474	-0.0595186	-0.0173872	0.00178129	-0.0598415	0.0454634	0.069212	0.0742723	0.0259537	-0.0418691	-0.0550665	-0.0334728	-0.0736553	-0.0551235	-0.0239605	0.0365501	-0.0315147	-0.0677013	0.03004	0.0331453	-0.074175	0.0132505	-0.0314315	0.0747586	0.0658194	0.0163346	-0.000804349	-0.0595932	-0.0411332	0.000634375	0.0664017	1	-0.0195268	-0.0706065	-0.0359019	-0.00558361	0.0289818	0.0206	-0.0187319	-0.0630376	-0.00187627	-0.0883946	0.00162245	-0.087884	-0.0815943	0.0221609
Plasmodium falciparum	-0.108	0.034047	-0.123344	0.0541164	0.152581	0.119868	0.141743	0.106018	0.165147	0.000726731	0.181794	0.0923001	0.0890119	-0.124785	0.162447	0.0934719	-0.0151631	0.0284146	0.106936	0.00955558	0.0556537	0.0596198	0.0539556	0.0442605	0.092568	0.103646	0.0253144	0.0992752	0.0454415	0.150328	-0.00263542	-0.0340853	0.13931	0.139521	-0.0195268	1	0.0215366	0.0788626	0.0713618	0.0794046	0.169811	0.00550174	0.101093	-0.0722667	8.41685e-05	0.00230464	0.0752204	0.123173	0.0807919
Porphyromonas gingivalis	0.262352	0.121447	-0.23023	-0.0243365	0.164984	0.132527	-0.0211554	0.0959851	-0.0968622	-0.0974435	0.116783	0.161935	0.157622	0.0167033	0.065357	0.0866749	0.0634126	-0.0524294	-0.0326096	0.0721822	0.0897318	-0.0703465	-0.0779813	0.114829	-0.112521	-0.026555	0.0352846	0.0292942	0.160228	0.111513	-0.0495376	0.122207	0.0722169	0.17163	-0.0706065	0.0215366	1	0.208255	0.00913572	0.0661741	0.160649	0.131392	0.215903	0.16269	0.161948	0.087114	0.0811721	0.167807	0.101446
Pseudomonas aeruginosa	0.0750832	0.167773	-0.157612	0.0360126	0.169966	0.130795	0.0795533	0.099215	0.00123993	0.159147	0.0648497	0.0687109	0.214025	-0.0708495	0.198148	0.129825	0.0282377	-0.114189	0.0473073	0.0848212	0.175423	0.0894848	0.0689749	0.0512782	-0.0821029	-0.00143807	0.0469604	0.154766	0.192694	0.102529	-0.0287011	0.0376394	0.118647	0.288737	-0.0359019	0.0788626	0.208255	1	0.061834	0.120185	0.153471	0.0885976	0.184641	-0.00430962	0.12569	-0.0398755	0.10546	0.169681	0.101048
Respiratory Syncytial Virus	-0.122987	0.0708551	-0.0864135	0.166024	-0.0354366	0.160254	0.151889	0.151731	0.199341	0.188183	-0.0894432	-0.0797105	0.139752	-0.129467	0.194281	0.0682423	-0.139107	-0.112291	0.17146	0.014288	-0.0736595	0.0659914	0.0524576	-0.0908797	0.187451	0.073598	0.00933713	0.182307	-0.019719	0.222618	0.214469	0.016984	0.141996	0.10036	-0.00558361	0.0713618	0.00913572	0.061834	1	0.122921	-0.0891026	0.144573	-0.0683337	-0.109665	0.09217	-0.0697698	0.0160297	-0.12302	0.0322503
Severe Acute Respiratory Syndrome-Associated Coronavirus	0.0859206	0.0397721	-0.0688547	0.0237204	0.0881264	0.0591102	0.00663261	0.109597	0.0920672	0.229507	0.132141	0.0418789	0.104031	-0.00618884	0.136245	-0.0189978	0.0029888	-0.0571275	0.0906334	-0.0393407	0.00809164	0.076497	0.0265121	-0.00258106	0.0443142	0.0750786	0.0615704	0.138347	0.102865	0.155447	-0.0158014	-0.085655	0.104381	0.139586	0.0289818	0.0794046	0.0661741	0.120185	0.122921	1	0.0671884	0.00668501	0.0265681	-0.00542477	0.090916	0.00712779	0.0252076	0.115866	0.0726115
Shigella flexneri	-0.0173056	0.0488236	-0.0835652	-0.178372	0.0781106	0.0994966	0.0399944	-0.0102555	-0.0177376	0.0981663	0.279539	0.0943132	0.201036	0.153491	0.220852	0.120774	0.00303006	0.192559	-0.0274258	-0.00559638	0.119298	0.00537139	-0.0234349	0.141735	0.170499	-0.0378165	0.0782741	0.0323518	0.143814	0.130637	-0.0647357	0.232608	-0.0196401	0.266931	0.0206	0.169811	0.160649	0.153471	-0.0891026	0.0671884	1	0.201234	0.193986	0.19085	-0.0238079	-0.101399	0.137757	0.0980743	0.0519064
Staphylococcus aureus	0.0437231	0.161549	-0.144916	-0.0576957	0.122052	0.0772382	0.0340335	-0.0305728	0.0241501	-0.032956	0.128497	0.129012	0.347869	0.0978192	0.115152	0.0110837	-0.00549682	0.0124969	-0.0538013	-0.0126914	0.0754202	-0.00417633	-0.0714348	0.0453157	0.0339903	-0.0487758	0.0866568	0.0948467	0.0359301	0.150336	0.00716414	0.247495	0.0866261	0.138403	-0.0187319	0.00550174	0.131392	0.0885976	0.144573	0.00668501	0.201234	1	0.078668	0.104872	0.0772516	-0.00177933	0.128835	0.0369333	-0.0602738
Streptococcus agalactiae	-0.0289883	0.0922234	-0.0736025	-0.102571	0.187397	0.0779515	0.032999	0.0248683	-0.0751405	0.0883012	0.175196	0.0580618	0.0826033	-0.0378673	0.031145	0.103922	-0.0456881	-0.136027	-0.0574058	0.0395402	0.114692	-0.13892	-0.151654	0.238376	-0.1075	-0.15777	0.117501	0.0263117	0.0850183	0.145467	-0.0177808	0.0717551	0.15376	0.234511	-0.0630376	0.101093	0.215903	0.184641	-0.0683337	0.0265681	0.193986	0.078668	1	0.0175647	0.0786821	-0.00256599	0.0883163	0.158669	0.125686
Streptococcus gordonii	0.32512	-0.0534679	0.0299931	-0.103963	-0.0821314	0.00209046	-0.116059	0.0485485	-0.0602715	0.00564354	0.215724	0.105573	0.105307	0.541169	0.0249957	-0.0358129	0.108916	0.118135	-0.0252984	-0.0841724	0.0226803	-0.000467675	-0.0924383	0.0425981	0.0611535	-0.0737473	0.0260418	-0.110396	0.0753773	-0.118274	-0.0638452	0.117508	-0.0894665	0.00129429	-0.00187627	-0.0722667	0.16269	-0.00430962	-0.109665	-0.00542477	0.19085	0.104872	0.0175647	1	0.165187	-0.012961	0.0210058	-0.0270223	0.0401638
Streptococcus pneumoniae	0.196205	0.0935937	-0.103526	0.16678	0.095692	0.0235128	-0.0802823	0.0731882	-0.094644	0.102248	0.128262	0.0877055	0.146129	0.119451	0.0115281	0.086366	0.112717	-0.10846	0.0675824	0.0348723	0.0744144	-0.0805708	-0.0829112	0.075151	-0.0850737	-0.0935603	0.0982233	0.0261823	0.060091	0.0249374	0.0373259	0.0137627	0.0838482	0.0919221	-0.0883946	8.41685e-05	0.161948	0.12569	0.09217	0.090916	-0.0238079	0.0772516	0.0786821	0.165187	1	0.0994603	0.0987728	0.0773646	0.0749715
Streptococcus suis	0.202598	0.0622811	-0.0845038	0.070222	0.0980956	0.0241108	-0.0907945	-0.037586	-0.0511374	-0.118162	0.0963126	0.115891	-0.0260621	0.0120472	-0.122074	-0.0666781	0.0888845	0.0520865	-0.0354768	-0.0520345	-0.0455125	0.12038	-0.00481987	-0.0070112	-0.0894675	0.129148	-0.106727	0.0550937	-0.00943997	-0.0344668	-0.0750894	-0.113814	-0.0490106	-0.0913054	0.00162245	0.00230464	0.087114	-0.0398755	-0.0697698	0.00712779	-0.101399	-0.00177933	-0.00256599	-0.012961	0.0994603	1	0.0504104	0.131285	0.0175634
Trypanosoma cruzi	0.106955	0.111337	-0.127432	-0.11417	0.117243	0.130627	0.000768324	0.00174625	0.109034	-0.0360539	0.0808453	0.0557054	0.119303	0.0521455	0.262644	0.149795	0.0700216	0.0291832	0.165511	0.0770891	0.156271	-0.00879773	-0.0237378	0.182718	0.0966631	0.101449	0.131317	0.105238	0.013931	0.204114	0.108475	0.131317	0.175125	0.0936549	-0.087884	0.0752204	0.0811721	0.10546	0.0160297	0.0252076	0.137757	0.128835	0.0883163	0.0210058	0.0987728	0.0504104	1	0.157375	0.0823914
Vaccinia Virus	0.141675	0.100999	-0.157251	-0.0947514	0.18149	0.00433189	-0.0137804	-0.0207942	-0.0984575	-0.164659	0.0808486	0.105701	0.0881155	0.00913408	-0.0211833	0.0822971	0.0566591	-0.057976	-0.0767384	0.106834	0.142048	0.032283	-0.0374645	0.054796	-0.161555	0.0323567	0.0296276	0.0323207	0.108083	0.0731941	-0.142773	0.0851798	0.0962082	0.133716	-0.0815943	0.123173	0.167807	0.169681	-0.12302	0.115866	0.0980743	0.0369333	0.158669	-0.0270223	0.0773646	0.131285	0.157375	1	-0.0682888
Vesicular Stomatitis Virus	0.116441	0.00404827	-0.0960451	0.0880762	0.121639	0.0970554	0.0133743	0.00844239	0.0289333	0.120901	0.0482017	-0.00320037	0.0480838	-0.0327281	0.0572522	0.0358944	-0.0383559	-0.103398	0.0786569	-0.079532	-0.11036	-0.00580566	0.0440362	0.118713	-0.0359452	-0.0590676	0.0217829	0.0574383	0.0946325	0.0777107	0.0393574	-0.0748389	0.00588721	0.05631	0.0221609	0.0807919	0.101446	0.101048	0.0322503	0.0726115	0.0519064	-0.0602738	0.125686	0.0401638	0.0749715	0.0175634	0.0823914	-0.0682888	1
Western Equine Encephalitis Virus	-0.120541	-0.0525404	0.0333769	-0.0249119	-0.0275002	0.0528719	0.108858	0.0404588	0.0729718	0.0345507	-0.0942015	-0.0313107	-0.0150295	-0.0652774	0.0801778	0.0258653	-0.0764662	-0.0473118	-0.0258509	0.0348418	0.0152057	0.0718579	0.042938	-0.021687	0.0539517	0.0472925	-0.028575	-0.0750485	-0.0259995	0.0510588	0.050372	-0.0846542	0.0252892	-0.0455594	0.0539595	0.0252122	-0.086368	0.0105365	0.0651936	0.0661083	-0.0986752	-0.0652286	0.0526086	-0.0809386	-0.078577	-0.0730464	0.00176819	-0.015152	0.0228316
[truncated: 1 more columns]

## Sheet: 400
Association Scores using signature size of 400.
	Aggregatibacter actinomycetemcomitans	Anaplasma phagocytophilum	Aspergillus fumigatus	Borrelia burgdorferi	Burkholderia pseudomallei	Chlamydia pneumoniae	Cryptosporidium hominis	Cryptosporidium parvum	Dengue Virus	Dhori Virus	Enterovirus 71	Escherichia coli	Francisella tularensis	Fusobacterium nucleatum	Haemophilus ducreyi	Helicobacter pylori	Hepatitis A Virus	Hepatitis B Virus	Hepatitis C Virus	Herpesvirus 1, Cercopithecine	Herpesvirus 1, Human	Herpesvirus 4, Human	Herpesvirus 5, Human	Herpesvirus 8, Human	Human Immunodeficiency Virus	Human Papillomavirus	Human Rhinovirus	Influenza A Virus	Leishmania major	Listeria monocytogenes	Lymphocytic Choriomeningitis Virus	Measles Virus	Mycobacterium tuberculosis	Neisseria meningitidis	Norwalk Virus	Plasmodium falciparum	Porphyromonas gingivalis	Pseudomonas aeruginosa	Respiratory Syncytial Virus	Severe Acute Respiratory Syndrome-Associated Coronavirus	Shigella flexneri	Staphylococcus aureus	Streptococcus agalactiae	Streptococcus gordonii	Streptococcus pneumoniae	Streptococcus suis	Trypanosoma cruzi	Vaccinia Virus	Vesicular Stomatitis Virus
Aggregatibacter actinomycetemcomitans	1	0.0886857	-0.137121	0.0949586	0.103001	0.0121301	-0.174777	-0.0338925	-0.0783272	-0.0695795	0.218171	0.139472	0.0836719	0.275168	-0.0608824	-0.0554021	0.116769	-0.0291774	-0.00575368	-0.069506	0.0388419	0.10045	0.0259329	0.0828148	-0.205937	-0.0077114	0.023688	0.00792279	0.120225	0.000204504	-0.0431641	0.0210708	-0.0425735	-0.0938672	-0.052739	-0.108279	0.256351	0.0401585	-0.128619	0.0779458	-0.0447105	0.0410708	-0.0390648	0.309708	0.19179	0.19949	0.0640211	0.146572	0.121422
Anaplasma phagocytophilum	0.0886857	1	-0.157624	0.0578653	0.142227	0.101036	0.0123438	-0.0596186	-0.0642119	0.0766153	0.0294623	0.0909237	0.210875	-0.0421875	0.101774	0.0932284	0.0419095	-0.0881618	-0.0287063	0.0740487	0.116142	0.0360777	-0.0206916	0.0533341	-0.0818957	-0.0394347	0.040841	0.0752688	0.139205	0.131013	0.0118176	0.0756296	0.135921	0.111969	0.0104894	0.0214131	0.121974	0.16327	0.0874655	0.0399632	0.0678401	0.164042	0.0870198	-0.0483088	0.0891222	0.0690855	0.114455	0.098796	0.00172564
Aspergillus fumigatus	-0.137121	-0.157624	1	0.112707	-0.180609	-0.0965326	-0.0198782	-0.037346	0.0519324	0.0557583	-0.0651677	-0.0913557	-0.193566	0.0169439	-0.152089	-0.0529297	-0.00714154	0.0712799	-0.0192463	-0.0332422	-0.076165	-0.0386098	0.0702413	-0.0566774	0.102093	-0.00803539	-0.0692256	-0.0963902	-0.203355	-0.277162	0.0934122	-0.0880951	-0.138378	-0.161592	0.0163327	-0.11699	-0.231916	-0.161211	-0.084136	-0.0643681	-0.11136	-0.141066	-0.0689591	0.030818	-0.105662	-0.078148	-0.126795	-0.173412	-0.0907238
Borrelia burgdorferi	0.0949586	0.0578653	0.112707	1	0.0082261	0.0949885	-0.0308249	0.0449472	0.018812	0.0855124	0.0214063	0.0339752	0.0231962	-0.102746	0.0119187	0.0705699	-0.0174609	-0.113918	0.0885064	-0.0683019	-0.0838695	0.0774701	0.0876011	-0.100568	0.00443934	0.120912	-0.0393842	0.138272	-0.0624334	-0.00137408	0.141459	-0.214285	0.0765028	-0.0109053	-0.0723024	0.0502964	-0.0302528	0.0334145	0.163833	0.0253516	-0.1794	-0.0826402	-0.0940947	-0.0994141	0.161588	0.0751149	-0.116714	-0.0945152	0.0783502
Burkholderia pseudomallei	0.103001	0.142227	-0.180609	0.0082261	1	0.135634	0.0849403	-0.0295933	-0.0560685	-0.0345726	0.114612	0.0892509	0.124642	-0.0394003	0.100234	0.103624	0.0509007	-0.12088	-0.0631503	0.0693382	0.120324	0.0096875	-0.0153998	0.10545	-0.153828	-0.0288994	0.0809145	0.0866337	0.136829	0.195501	-0.1071	0.101567	0.136932	0.131342	-0.0724793	0.148371	0.158814	0.166811	-0.0358732	0.0815372	0.0851953	0.113876	0.178782	-0.0819187	0.0935823	0.0982468	0.115761	0.184449	0.116392
Chlamydia pneumoniae	0.0121301	0.101036	-0.0965326	0.0949885	0.135634	1	0.111002	0.103656	0.185979	0.0660202	0.100016	0.0695772	0.134697	-0.090795	0.393702	0.147893	-0.0263925	-0.0390395	0.161758	0.0267256	0.0548644	0.0441498	0.0104113	0.0980951	0.0975207	0.122222	0.0176333	0.121287	0.25083	0.141526	0.0608594	0.0351379	0.261232	0.133711	-0.0343589	0.120184	0.125324	0.136273	0.147576	0.0605055	0.0933847	0.060046	0.0826815	-0.00467371	0.0214017	0.0208019	0.130186	0.00523667	0.0614545
Cryptosporidium hominis	-0.174777	0.0123438	-0.0198782	-0.0308249	0.0849403	0.111002	1	0.380742	0.121599	0.0790395	-0.0243589	0.0015602	0.0878332	-0.138047	0.137008	0.0358548	-0.113392	-0.124074	-0.00870634	0.0333341	-0.00123392	0.0575207	-0.0669095	-0.0261167	0.103883	0.00736673	0.0328447	0.0113281	-0.0131526	0.114014	0.0603401	0.0147059	0.0017716	0.111425	0.00168428	0.131673	-0.0178975	0.0709352	0.14977	0.00649816	0.0659835	0.0275115	0.0624426	-0.118504	-0.0617624	-0.0920129	0.00309972	-0.0386397	0.0122771
Cryptosporidium parvum	-0.0338925	-0.0596186	-0.037346	0.0449472	-0.0295933	0.103656	0.380742	1	0.116356	0.0370152	0.00791131	-0.0466452	0.0484858	-0.0319968	0.173415	0.119623	-0.0480147	0.0328837	0.119667	-0.0240625	-0.0266521	-0.0540142	-0.0179389	-0.00908318	0.143003	0.0805078	0.0246278	0.0662684	0.0260179	0.0733525	0.0201563	-0.0639982	0.023171	0.0931089	-0.0570864	0.0948552	0.0747564	0.0964522	0.151553	0.109189	-0.0111719	-0.0338304	0.0294922	0.0427688	0.0570221	-0.0337408	0.0121324	-0.0360064	0.0282973
Dengue Virus	-0.0783272	-0.0642119	0.0519324	0.018812	-0.0560685	0.185979	0.121599	0.116356	1	0.0800345	0.0479848	-0.0756939	0.0426608	-0.0849517	0.261978	0.0946622	-0.0978929	0.0602298	0.198911	-0.0457284	-0.0808571	0.115057	0.0473644	0.0827068	0.251386	0.127213	-0.0464063	0.121772	0.0260202	0.187615	0.149265	0.0678929	0.115793	0.00591222	0.0458755	0.162626	-0.100326	0.00301471	0.195758	0.088187	-0.014915	0.0232399	-0.0676103	-0.0761466	-0.0913166	-0.0537178	0.105857	-0.0963212	0.027346
Dhori Virus	-0.0695795	0.0766153	0.0557583	0.0855124	-0.0345726	0.0660202	0.0790395	0.0370152	0.0800345	1	-0.0173897	-0.0783869	0.143442	-0.0145887	0.103205	0.0233663	0.0280584	-0.138904	0.0601471	-0.125733	-0.041721	-0.0458801	-0.0128194	-0.0124357	0.134881	-0.120646	0.00875689	0.0385983	0.222399	0.0102964	0.0639591	-0.0623782	0.0197151	0.215581	0.0695634	-0.00313419	-0.0979481	0.157445	0.180926	0.219635	0.0913534	-0.0388028	0.0450046	0.00366498	0.0836627	-0.111728	-0.0157215	-0.166441	0.11295
Enterovirus 71	0.218171	0.0294623	-0.0651677	0.0214063	0.114612	0.100016	-0.0243589	0.00791131	0.0479848	-0.0173897	1	0.131358	0.112682	0.107413	0.157838	0.047562	0.0647633	0.0785271	0.0660248	-0.0680951	0.016574	0.0829297	0.0600551	0.0961535	0.0323185	0.0543199	0.0444233	0.00304458	0.0613304	0.0782123	-0.125165	0.086381	0.0763718	0.155352	0.049267	0.17977	0.115381	0.0610317	-0.0906342	0.12346	0.273725	0.122953	0.160021	0.210887	0.115248	0.09625	0.0820312	0.0972564	0.0498437
Escherichia coli	0.139472	0.0909237	-0.0913557	0.0339752	0.0892509	0.0695772	0.0015602	-0.0466452	-0.0756939	-0.0783869	0.131358	1	0.131289	0.0763741	0.00338465	0.00619945	0.0542371	-0.0182445	-0.0521117	-0.0303493	0.0735708	0.0485708	-0.0325391	-0.0297013	-0.092654	0.00645221	0.0675184	0.0469347	0.0168244	0.0210915	-0.0612109	0.0669003	0.0433203	0.102316	0.0195381	0.0880055	0.158233	0.0861512	-0.0837638	0.0422748	0.0914246	0.122682	0.0526631	0.103529	0.0836834	0.116693	0.0524747	0.104754	-0.00587086
Francisella tularensis	0.0836719	0.210875	-0.193566	0.0231962	0.124642	0.134697	0.0878332	0.0484858	0.0426608	0.143442	0.112682	0.131289	1	-0.000675551	0.188389	0.0695956	-0.00759421	-0.0868957	-0.000482537	-0.0446921	0.106673	0.0503401	-0.00838006	0.0841613	-0.000847886	-0.0637523	0.0460133	0.10179	0.173504	0.214522	-0.00609145	0.18693	0.156402	0.211045	-0.0313718	0.0827597	0.155878	0.208594	0.130287	0.105807	0.193405	0.330483	0.0809375	0.104407	0.136696	-0.0285685	0.117567	0.0864292	0.0474609
Fusobacterium nucleatum	0.275168	-0.0421875	0.0169439	-0.102746	-0.0394003	-0.090795	-0.138047	-0.0319968	-0.0849517	-0.0145887	0.107413	0.0763741	-0.000675551	1	-0.0154504	-0.0565809	0.093943	0.0915326	-0.0542693	-0.0832238	0.00339384	0.0351195	0.0321484	0.0539062	-0.0168244	-0.104676	0.0544095	-0.0505882	0.0390326	-0.0761144	-0.0617509	0.0882629	-0.0547036	-0.0529596	-0.051829	-0.131229	0.0147771	-0.0768566	-0.127137	-0.00963465	0.119267	0.0960156	-0.0454297	0.536946	0.119566	0.0157008	0.0556687	0.0062454	-0.0301517
Haemophilus ducreyi	-0.0608824	0.101774	-0.152089	0.0119187	0.100234	0.393702	0.137008	0.173415	0.261978	0.103205	0.157838	0.00338465	0.188389	-0.0154504	1	0.23898	-0.0529986	0.191234	0.235014	0.0292142	0.0947886	0.0813396	0.0511834	0.203403	0.296785	0.181117	-0.0245519	0.16915	0.191595	0.343736	0.160947	0.100581	0.257688	0.205126	-0.037199	0.16327	0.0587293	0.189743	0.195625	0.129196	0.209809	0.112279	0.030108	0.0227803	0.0158387	-0.118502	0.254768	-0.0368681	0.0505859
Helicobacter pylori	-0.0554021	0.0932284	-0.0529297	0.0705699	0.103624	0.147893	0.0358548	0.119623	0.0946622	0.0233663	0.047562	0.00619945	0.0695956	-0.0565809	0.23898	1	2.52757e-05	0.211735	0.0749311	0.0955354	0.103918	-0.0179182	-0.0573116	0.111055	0.134908	0.0894669	0.0230561	0.0657422	0.0988856	0.117325	0.0975528	-0.0537339	0.0857261	0.0953401	-0.0121691	0.0914292	0.0793888	0.125345	0.0655101	-0.00936351	0.124522	0.00675781	0.0933456	-0.031466	0.0858869	-0.0585363	0.146241	0.0724127	0.0319761
Hepatitis A Virus	0.116769	0.0419095	-0.00714154	-0.0174609	0.0509007	-0.0263925	-0.113392	-0.0480147	-0.0978929	0.0280584	0.0647633	0.0542371	-0.00759421	0.093943	-0.0529986	2.52757e-05	1	0.130609	0.0903493	-0.0411857	0.0238304	-0.0328585	-0.0389844	-0.0221783	-0.0257904	0.0190855	-0.00380285	-0.0517808	0.10415	-0.0695358	-0.0648621	-0.00191176	-0.00953125	-0.0330009	-0.0564798	-0.0261742	0.0665142	0.0249609	-0.129301	-0.0217142	0.00113051	-0.00413373	-0.0340234	0.108042	0.106052	0.0912086	0.0652688	0.0557652	-0.0579389
Hepatitis B Virus	-0.0291774	-0.0881618	0.0712799	-0.113918	-0.12088	-0.0390395	-0.124074	0.0328837	0.0602298	-0.138904	0.0785271	-0.0182445	-0.0868957	0.0915326	0.191234	0.211735	0.130609	1	0.0993107	-0.0313994	-0.0139775	0.0727022	0.0352987	0.0617555	0.267472	0.14898	-0.12171	0.0231342	-0.00525046	0.0183686	-0.0756526	0.0728814	-0.0834536	-0.0530262	-0.0158778	0.0212569	-0.0688626	-0.107314	-0.11509	-0.0821599	0.190993	0.0068773	-0.135924	0.113789	-0.108761	0.0513143	0.0674655	-0.0263235	-0.127741
Hepatitis C Virus	-0.00575368	-0.0287063	-0.0192463	0.0885064	-0.0631503	0.161758	-0.00870634	0.119667	0.198911	0.0601471	0.0660248	-0.0521117	-0.000482537	-0.0542693	0.235014	0.0749311	0.0903493	0.0993107	1	-0.0641176	-0.0725597	-0.027415	0.0341383	0.0938833	0.240986	0.139979	-0.0732835	0.115078	0.0139637	0.148385	0.166105	-0.0705905	0.156864	0.0177619	0.0368819	0.0971714	-0.035154	0.0506939	0.175186	0.0885225	-0.0451494	-0.0466268	-0.0565303	-0.0219761	0.0662385	-0.0331112	0.149347	-0.0786029	0.0700712
Herpesvirus 1, Cercopithecine	-0.069506	0.0740487	-0.0332422	-0.0683019	0.0693382	0.0267256	0.0333341	-0.0240625	-0.0457284	-0.125733	-0.0680951	-0.0303493	-0.0446921	-0.0832238	0.0292142	0.0955354	-0.0411857	-0.0313994	-0.0641176	1	0.418591	0.00166131	0.0352918	0.0387385	-0.0984191	0.019722	0.0569072	-0.0522771	-0.0862822	0.0222656	-0.0273277	0.0178998	0.0527918	-0.0367325	-0.03304	0.0236351	0.0655285	0.0853194	0.00673024	-0.0387155	-0.00602252	-6.89338e-06	0.0492509	-0.0824449	0.00534237	-0.0528998	0.0703952	0.105591	-0.0807629
Herpesvirus 1, Human	0.0388419	0.116142	-0.076165	-0.0838695	0.120324	0.0548644	-0.00123392	-0.0266521	-0.0808571	-0.041721	0.016574	0.0735708	0.106673	0.00339384	0.0947886	0.103918	0.0238304	-0.0139775	-0.0725597	0.418591	1	0.0109306	0.0217371	0.0983387	-0.0863994	-0.0179573	0.062045	-0.0106847	0.0776425	0.00851563	-0.0766153	0.079182	0.108444	0.105365	-0.0609191	0.0545588	0.0745244	0.172534	-0.0767417	0.0118796	0.123458	0.0685317	0.0942831	0.042909	0.0705744	-0.0416567	0.152629	0.140747	-0.106158
Herpesvirus 4, Human	0.10045	0.0360777	-0.0386098	0.0774701	0.0096875	0.0441498	0.0575207	-0.0540142	0.115057	-0.0458801	0.0829297	0.0485708	0.0503401	0.0351195	0.0813396	-0.0179182	-0.0328585	0.0727022	-0.027415	0.00166131	0.0109306	1	0.0737454	-0.0137477	0.0530492	0.18975	-0.0701585	0.0686328	0.103644	0.0304136	0.0365395	0.0220244	0.0316659	0.0167601	0.0554986	0.060795	-0.0719347	0.0754412	0.0566682	0.0765901	0.00169118	-0.0119187	-0.141994	-0.00117188	-0.0762891	0.119331	-0.00806526	0.0584007	-0.00201746
Herpesvirus 5, Human	0.0259329	-0.0206916	0.0702413	0.0876011	-0.0153998	0.0104113	-0.0669095	-0.0179389	0.0473644	-0.0128194	0.0600551	-0.0325391	-0.00838006	0.0321484	0.0511834	-0.0573116	-0.0389844	0.0352987	0.0341383	0.0352918	0.0217371	0.0737454	1	-0.0840671	-0.00129136	0.106411	-0.00361673	0.0217854	-0.0473851	-0.00591682	-0.0124104	-0.0207077	0.0778355	0.00276884	0.0299265	0.0575689	-0.0795014	0.0390441	0.0466498	0.0262339	-0.0288051	-0.0722794	-0.145048	-0.0837293	-0.0875092	-0.0228562	-0.0251195	-0.0408892	0.0442693
Herpesvirus 8, Human	0.0828148	0.0533341	-0.0566774	-0.100568	0.10545	0.0980951	-0.0261167	-0.00908318	0.0827068	-0.0124357	0.0961535	-0.0297013	0.0841613	0.0539062	0.203403	0.111055	-0.0221783	0.0617555	0.0938833	0.0387385	0.0983387	-0.0137477	-0.0840671	1	0.0454044	-0.0100758	0.0355997	0.00811811	0.0307284	0.178837	0.0313695	0.115025	0.0902091	0.0684881	-0.0640119	0.0441475	0.105522	0.0528194	-0.0921347	-0.00786994	0.141151	0.0487247	0.229145	0.0430997	0.0849081	0.00452665	0.185563	0.053449	0.110866
Human Immunodeficiency Virus	-0.205937	-0.0818957	0.102093	0.00443934	-0.153828	0.0975207	0.103883	0.143003	0.251386	0.134881	0.0323185	-0.092654	-0.000847886	-0.0168244	0.296785	0.134908	-0.0257904	0.267472	0.240986	-0.0984191	-0.0863994	0.0530492	-0.00129136	0.0454044	1	0.139598	-0.106684	0.08304	-0.0179136	0.0801379	0.19707	0.0103332	0.0146714	0.0582858	0.019313	0.0860225	-0.118591	-0.0852229	0.181381	0.0505377	0.16693	0.0350253	-0.101967	0.0674839	-0.0828355	-0.0859214	0.094136	-0.159007	-0.0622771
Human Papillomavirus	-0.0077114	-0.0394347	-0.00803539	0.120912	-0.0288994	0.122222	0.00736673	0.0805078	0.127213	-0.120646	0.0543199	0.00645221	-0.0637523	-0.104676	0.181117	0.0894669	0.0190855	0.14898	0.139979	0.019722	-0.0179573	0.18975	0.106411	-0.0100758	0.139598	1	-0.137454	0.106068	0.0405538	0.112638	0.0512178	-0.118881	0.0405905	-0.0459858	-0.0307744	0.0979389	-0.0192509	-0.00596278	0.0658157	0.0817119	-0.0404986	-0.0354756	-0.15367	-0.0693589	-0.0794761	0.127649	0.0942256	0.043835	-0.0643222
Human Rhinovirus	0.023688	0.040841	-0.0692256	-0.0393842	0.0809145	0.0176333	0.0328447	0.0246278	-0.0464063	0.00875689	0.0444233	0.0675184	0.0460133	0.0544095	-0.0245519	0.0230561	-0.00380285	-0.12171	-0.0732835	0.0569072	0.062045	-0.0701585	-0.00361673	0.0355997	-0.106684	-0.137454	1	0.063858	-0.023642	0.0735409	-0.0646898	0.0777068	0.0930905	0.0812431	0.061335	0.0175574	0.0121025	0.0429412	0.00871783	0.058619	0.0735754	0.0881319	0.113982	0.0216705	0.0934122	-0.103035	0.126627	-0.00235064	0.0397197
Influenza A Virus	0.00792279	0.0752688	-0.0963902	0.138272	0.0866337	0.121287	0.0113281	0.0662684	0.121772	0.0385983	0.00304458	0.0469347	0.10179	-0.0505882	0.16915	0.0657422	-0.0517808	0.0231342	0.115078	-0.0522771	-0.0106847	0.0686328	0.0217854	0.00811811	0.08304	0.106068	0.063858	1	0.0243957	0.160896	0.105471	-0.0158663	0.152477	0.134768	0.0617233	0.0764729	0.0234513	0.146687	0.176142	0.128977	0.0296806	0.0929228	0.026829	-0.108343	0.0414177	0.0534926	0.101075	0.0356112	0.0488879
Leishmania major	0.120225	0.139205	-0.203355	-0.0624334	0.136829	0.25083	-0.0131526	0.0260179	0.0260202	0.222399	0.0613304	0.0168244	0.173504	0.0390326	0.191595	0.0988856	0.10415	-0.00525046	0.0139637	-0.0862822	0.0776425	0.103644	-0.0473851	0.0307284	-0.0179136	0.0405538	-0.023642	0.0243957	1	0.052739	0.00892463	0.0654067	0.186425	0.17878	0.0164982	0.0456939	0.15946	0.186197	-0.0163971	0.0955308	0.139235	0.0363327	0.0853217	0.0881962	0.0599127	-0.00966222	0.0225689	0.104125	0.0913212
Listeria monocytogenes	0.000204504	0.131013	-0.277162	-0.00137408	0.195501	0.141526	0.114014	0.0733525	0.187615	0.0102964	0.0782123	0.0210915	0.214522	-0.0761144	0.343736	0.117325	-0.0695358	0.0183686	0.148385	0.0222656	0.00851563	0.0304136	-0.00591682	0.178837	0.0801379	0.112638	0.0735409	0.160896	0.052739	1	0.0762868	0.0910179	0.248421	0.153617	-0.0034421	0.151756	0.118787	0.111631	0.227089	0.15432	0.129182	0.144251	0.146381	-0.121264	0.027824	-0.012778	0.194076	0.0702367	0.0419646
Lymphocytic Choriomeningitis Virus	-0.0431641	0.0118176	0.0934122	0.141459	-0.1071	0.0608594	0.0603401	0.0201563	0.149265	0.0639591	-0.125165	-0.0612109	-0.00609145	-0.0617509	0.160947	0.0975528	-0.0648621	-0.0756526	0.166105	-0.0273277	-0.0766153	0.0365395	-0.0124104	0.0313695	0.19707	0.0512178	-0.0646898	0.105471	0.00892463	0.0762868	1	-0.0550322	0.0712339	-0.0664315	-0.0554894	-0.0179733	-0.0690395	-0.0230492	0.202509	-0.0168819	-0.0598139	0.0205308	-0.0204642	-0.0610202	0.033102	-0.0719991	0.0992004	-0.136432	0.0440763
Measles Virus	0.0210708	0.0756296	-0.0880951	-0.214285	0.101567	0.0351379	0.0147059	-0.0639982	0.0678929	-0.0623782	0.086381	0.0669003	0.18693	0.0882629	0.100581	-0.0537339	-0.00191176	0.0728814	-0.0705905	0.0178998	0.079182	0.0220244	-0.0207077	0.115025	0.0103332	-0.118881	0.0777068	-0.0158663	0.0654067	0.0910179	-0.0550322	1	0.0532606	0.140221	-0.0369669	-0.0356181	0.113199	0.0381342	0.0100092	-0.0808272	0.222312	0.252647	0.0782491	0.119846	0.0135639	-0.106994	0.126558	0.0840051	-0.0952528
Mycobacterium tuberculosis	-0.0425735	0.135921	-0.138378	0.0765028	0.136932	0.261232	0.0017716	0.023171	0.115793	0.0197151	0.0763718	0.0433203	0.156402	-0.0547036	0.257688	0.0857261	-0.00953125	-0.0834536	0.156864	0.0527918	0.108444	0.0316659	0.0778355	0.0902091	0.0146714	0.0405905	0.0930905	0.152477	0.186425	0.248421	0.0712339	0.0532606	1	0.115983	-0.00119715	0.142102	0.0720749	0.124936	0.138217	0.0978125	-0.0156778	0.0843681	0.148989	-0.0900207	0.053881	-0.0421392	0.169733	0.0889476	0.00471967
Neisseria meningitidis	-0.0938672	0.111969	-0.161592	-0.0109053	0.131342	0.133711	0.111425	0.0931089	0.00591222	0.215581	0.155352	0.102316	0.211045	-0.0529596	0.205126	0.0953401	-0.0330009	-0.0530262	0.0177619	-0.0367325	0.105365	0.0167601	0.00276884	0.0684881	0.0582858	-0.0459858	0.0812431	0.134768	0.17878	0.153617	-0.0664315	0.140221	0.115983	1	0.0445267	0.136055	0.158959	0.287454	0.102705	0.141	0.255356	0.13395	0.229239	-0.000172335	0.0851126	-0.0821783	0.0967601	0.125588	0.0460983
Norwalk Virus	-0.052739	0.0104894	0.0163327	-0.0723024	-0.0724793	-0.0343589	0.00168428	-0.0570864	0.0458755	0.0695634	0.049267	0.0195381	-0.0313718	-0.051829	-0.037199	-0.0121691	-0.0564798	-0.0158778	0.0368819	-0.03304	-0.0609191	0.0554986	0.0299265	-0.0640119	0.019313	-0.0307744	0.061335	0.0617233	0.0164982	-0.0034421	-0.0554894	-0.0369669	-0.00119715	0.0445267	1	-0.0184812	-0.0722817	-0.0392831	-0.00626838	0.027778	0.0603929	-0.0507698	-0.0587316	-0.0335363	-0.0894072	-0.0433272	-0.0836834	-0.0835248	-0.0334674
Plasmodium falciparum	-0.108279	0.0214131	-0.11699	0.0502964	0.148371	0.120184	0.131673	0.0948552	0.162626	-0.00313419	0.17977	0.0880055	0.0827597	-0.131229	0.16327	0.0914292	-0.0261742	0.0212569	0.0971714	0.0236351	0.0545588	0.060795	0.0575689	0.0441475	0.0860225	0.0979389	0.0175574	0.0764729	0.0456939	0.151756	-0.0179733	-0.0356181	0.142102	0.136055	-0.0184812	1	0.01642	0.0779917	0.0705492	0.0798231	0.157424	0.00186351	0.0952505	-0.0725827	0.00325827	0.0211328	0.0681916	0.118362	0.0736466
Porphyromonas gingivalis	0.256351	0.121974	-0.231916	-0.0302528	0.158814	0.125324	-0.0178975	0.0747564	-0.100326	-0.0979481	0.115381	0.158233	0.155878	0.0147771	0.0587293	0.0793888	0.0665142	-0.0688626	-0.035154	0.0655285	0.0745244	-0.0719347	-0.0795014	0.105522	-0.118591	-0.0192509	0.0121025	0.0234513	0.15946	0.118787	-0.0690395	0.113199	0.0720749	0.158959	-0.0722817	0.01642	1	0.202061	0.00400276	0.048511	0.150195	0.120864	0.206579	0.15548	0.157346	0.105586	0.0797403	0.159653	0.0947197
Pseudomonas aeruginosa	0.0401585	0.16327	-0.161211	0.0334145	0.166811	0.136273	0.0709352	0.0964522	0.00301471	0.157445	0.0610317	0.0861512	0.208594	-0.0768566	0.189743	0.125345	0.0249609	-0.107314	0.0506939	0.0853194	0.172534	0.0754412	0.0390441	0.0528194	-0.0852229	-0.00596278	0.0429412	0.146687	0.186197	0.111631	-0.0230492	0.0381342	0.124936	0.287454	-0.0392831	0.0779917	0.202061	1	0.0790556	0.121455	0.148957	0.0878837	0.185696	-0.00565717	0.12267	-0.0334352	0.107534	0.174952	0.0975827
Respiratory Syncytial Virus	-0.128619	0.0874655	-0.084136	0.163833	-0.0358732	0.147576	0.14977	0.151553	0.195758	0.180926	-0.0906342	-0.0837638	0.130287	-0.127137	0.195625	0.0655101	-0.129301	-0.11509	0.175186	0.00673024	-0.0767417	0.0566682	0.0466498	-0.0921347	0.181381	0.0658157	0.00871783	0.176142	-0.0163971	0.227089	0.202509	0.0100092	0.138217	0.102705	-0.00626838	0.0705492	0.00400276	0.0790556	1	0.125007	-0.0902964	0.129465	-0.00175322	-0.0884881	0.0823506	-0.0641108	0.0153998	-0.126399	0.0311397
Severe Acute Respiratory Syndrome-Associated Coronavirus	0.0779458	0.0399632	-0.0643681	0.0253516	0.0815372	0.0605055	0.00649816	0.109189	0.088187	0.219635	0.12346	0.0422748	0.105807	-0.00963465	0.129196	-0.00936351	-0.0217142	-0.0821599	0.0885225	-0.0387155	0.0118796	0.0765901	0.0262339	-0.00786994	0.0505377	0.0817119	0.058619	0.128977	0.0955308	0.15432	-0.0168819	-0.0808272	0.0978125	0.141	0.027778	0.0798231	0.048511	0.121455	0.125007	1	0.0574793	0.0188856	0.0279021	0.0249265	0.0823139	0.00945313	0.024074	0.104956	0.069313
Shigella flexneri	-0.0447105	0.0678401	-0.11136	-0.1794	0.0851953	0.0933847	0.0659835	-0.0111719	-0.014915	0.0913534	0.273725	0.0914246	0.193405	0.119267	0.209809	0.124522	0.00113051	0.190993	-0.0451494	-0.00602252	0.123458	0.00169118	-0.0288051	0.141151	0.16693	-0.0404986	0.0735754	0.0296806	0.139235	0.129182	-0.0598139	0.222312	-0.0156778	0.255356	0.0603929	0.157424	0.150195	0.148957	-0.0902964	0.0574793	1	0.194182	0.185733	0.187128	-0.0316406	-0.0950046	0.131163	0.0880699	0.0532261
Staphylococcus aureus	0.0410708	0.164042	-0.141066	-0.0826402	0.113876	0.060046	0.0275115	-0.0338304	0.0232399	-0.0388028	0.122953	0.122682	0.330483	0.0960156	0.112279	0.00675781	-0.00413373	0.0068773	-0.0466268	-6.89338e-06	0.0685317	-0.0119187	-0.0722794	0.0487247	0.0350253	-0.0354756	0.0881319	0.0929228	0.0363327	0.144251	0.0205308	0.252647	0.0843681	0.13395	-0.0507698	0.00186351	0.120864	0.0878837	0.129465	0.0188856	0.194182	1	0.0765303	0.10276	0.0731572	-0.000983456	0.122785	0.0286374	-0.0650299
Streptococcus agalactiae	-0.0390648	0.0870198	-0.0689591	-0.0940947	0.178782	0.0826815	0.0624426	0.0294922	-0.0676103	0.0450046	0.160021	0.0526631	0.0809375	-0.0454297	0.030108	0.0933456	-0.0340234	-0.135924	-0.0565303	0.0492509	0.0942831	-0.141994	-0.145048	0.229145	-0.101967	-0.15367	0.113982	0.026829	0.0853217	0.146381	-0.0204642	0.0782491	0.148989	0.229239	-0.0587316	0.0952505	0.206579	0.185696	-0.00175322	0.0279021	0.185733	0.0765303	1	0.0165051	0.0728378	-0.00444164	0.0837776	0.123644	0.120163
Streptococcus gordonii	0.309708	-0.0483088	0.030818	-0.0994141	-0.0819187	-0.00467371	-0.118504	0.0427688	-0.0761466	0.00366498	0.210887	0.103529	0.104407	0.536946	0.0227803	-0.031466	0.108042	0.113789	-0.0219761	-0.0824449	0.042909	-0.00117188	-0.0837293	0.0430997	0.0674839	-0.0693589	0.0216705	-0.108343	0.0881962	-0.121264	-0.0610202	0.119846	-0.0900207	-0.000172335	-0.0335363	-0.0725827	0.15548	-0.00565717	-0.0884881	0.0249265	0.187128	0.10276	0.0165051	1	0.15344	-0.0123185	0.0170611	-0.0278975	0.0370473
Streptococcus pneumoniae	0.19179	0.0891222	-0.105662	0.161588	0.0935823	0.0214017	-0.0617624	0.0570221	-0.0913166	0.0836627	0.115248	0.0836834	0.136696	0.119566	0.0158387	0.0858869	0.106052	-0.108761	0.0662385	0.00534237	0.0705744	-0.0762891	-0.0875092	0.0849081	-0.0828355	-0.0794761	0.0934122	0.0414177	0.0599127	0.027824	0.033102	0.0135639	0.053881	0.0851126	-0.0894072	0.00325827	0.157346	0.12267	0.0823506	0.0823139	-0.0316406	0.0731572	0.0728378	0.15344	1	0.0976287	0.0935685	0.0742831	0.0781847
Streptococcus suis	0.19949	0.0690855	-0.078148	0.0751149	0.0982468	0.0208019	-0.0920129	-0.0337408	-0.0537178	-0.111728	0.09625	0.116693	-0.0285685	0.0157008	-0.118502	-0.0585363	0.0912086	0.0513143	-0.0331112	-0.0528998	-0.0416567	0.119331	-0.0228562	0.00452665	-0.0859214	0.127649	-0.103035	0.0534926	-0.00966222	-0.012778	-0.0719991	-0.106994	-0.0421392	-0.0821783	-0.0433272	0.0211328	0.105586	-0.0334352	-0.0641108	0.00945313	-0.0950046	-0.000983456	-0.00444164	-0.0123185	0.0976287	1	0.0670542	0.136321	0.0248483
Trypanosoma cruzi	0.0640211	0.114455	-0.126795	-0.116714	0.115761	0.130186	0.00309972	0.0121324	0.105857	-0.0157215	0.0820312	0.0524747	0.117567	0.0556687	0.254768	0.146241	0.0652688	0.0674655	0.149347	0.0703952	0.152629	-0.00806526	-0.0251195	0.185563	0.094136	0.0942256	0.126627	0.101075	0.0225689	0.194076	0.0992004	0.126558	0.169733	0.0967601	-0.0836834	0.0681916	0.0797403	0.107534	0.0153998	0.024074	0.131163	0.122785	0.0837776	0.0170611	0.0935685	0.0670542	1	0.151363	0.0728516
Vaccinia Virus	0.146572	0.098796	-0.173412	-0.0945152	0.184449	0.00523667	-0.0386397	-0.0360064	-0.0963212	-0.166441	0.0972564	0.104754	0.0864292	0.0062454	-0.0368681	0.0724127	0.0557652	-0.0263235	-0.0786029	0.105591	0.140747	0.0584007	-0.0408892	0.053449	-0.159007	0.043835	-0.00235064	0.0356112	0.104125	0.0702367	-0.136432	0.0840051	0.0889476	0.125588	-0.0835248	0.118362	0.159653	0.174952	-0.126399	0.104956	0.0880699	0.0286374	0.123644	-0.0278975	0.0742831	0.136321	0.151363	1	-0.0693267
Vesicular Stomatitis Virus	0.121422	0.00172564	-0.0907238	0.0783502	0.116392	0.0614545	0.0122771	0.0282973	0.027346	0.11295	0.0498437	-0.00587086	0.0474609	-0.0301517	0.0505859	0.0319761	-0.0579389	-0.127741	0.0700712	-0.0807629	-0.106158	-0.00201746	0.0442693	0.110866	-0.0622771	-0.0643222	0.0397197	0.0488879	0.0913212	0.0419646	0.0440763	-0.0952528	0.00471967	0.0460983	-0.0334674	0.0736466	0.0947197	0.0975827	0.0311397	0.069313	0.0532261	-0.0650299	0.120163	0.0370473	0.0781847	0.0248483	0.0728516	-0.0693267	1
Western Equine Encephalitis Virus	-0.115375	-0.0373529	0.0544416	-0.00304458	-0.00287224	0.0470312	0.105322	0.059159	0.0706296	0.0346025	-0.0861305	-0.0263557	-0.0135455	-0.0643773	0.0806618	0.0288006	-0.0795106	-0.0731618	-0.0135823	0.0390671	0.0322174	0.0737247	0.0423047	-0.00668199	0.0534283	0.0428975	-0.0226494	-0.0688028	-0.00590303	0.0525345	0.0501103	-0.0800965	0.0267256	-0.0386558	0.0487684	0.0247955	-0.0869164	0.0325391	0.0627987	0.0677941	-0.0961949	-0.0646369	0.0544095	-0.0582215	-0.0737592	-0.0685363	-0.000477941	-0.0141866	0.0181457
[truncated: 1 more columns]

## Sheet: 450
Association Scores using signature size of 450.
	Aggregatibacter actinomycetemcomitans	Anaplasma phagocytophilum	Aspergillus fumigatus	Borrelia burgdorferi	Burkholderia pseudomallei	Chlamydia pneumoniae	Cryptosporidium hominis	Cryptosporidium parvum	Dengue Virus	Dhori Virus	Enterovirus 71	Escherichia coli	Francisella tularensis	Fusobacterium nucleatum	Haemophilus ducreyi	Helicobacter pylori	Hepatitis A Virus	Hepatitis B Virus	Hepatitis C Virus	Herpesvirus 1, Cercopithecine	Herpesvirus 1, Human	Herpesvirus 4, Human	Herpesvirus 5, Human	Herpesvirus 8, Human	Human Immunodeficiency Virus	Human Papillomavirus	Human Rhinovirus	Influenza A Virus	Leishmania major	Listeria monocytogenes	Lymphocytic Choriomeningitis Virus	Measles Virus	Mycobacterium tuberculosis	Neisseria meningitidis	Norwalk Virus	Plasmodium falciparum	Porphyromonas gingivalis	Pseudomonas aeruginosa	Respiratory Syncytial Virus	Severe Acute Respiratory Syndrome-Associated Coronavirus	Shigella flexneri	Staphylococcus aureus	Streptococcus agalactiae	Streptococcus gordonii	Streptococcus pneumoniae	Streptococcus suis	Trypanosoma cruzi	Vaccinia Virus	Vesicular Stomatitis Virus
Aggregatibacter actinomycetemcomitans	1	0.0856743	-0.152379	0.0959194	0.106262	0.011931	-0.170675	-0.0389186	-0.0764622	-0.0731422	0.20887	0.137726	0.104833	0.261297	-0.0698209	-0.0544542	0.109039	-0.012558	-0.00567736	-0.0684006	0.0417754	0.097887	-0.00475255	0.0824925	-0.195031	-0.00992093	0.0286591	0.00688623	0.112727	-0.00069067	-0.0544222	0.0363568	-0.0361587	-0.0895419	-0.0541827	-0.0984723	0.248024	0.0416398	-0.119158	0.071691	-0.0142438	0.0386135	-0.0406106	0.304498	0.187889	0.199374	0.06551	0.147541	0.116545
Anaplasma phagocytophilum	0.0856743	1	-0.15371	0.0592924	0.143909	0.102607	0.0107091	-0.0528512	-0.0539032	0.0638236	0.0265909	0.0923072	0.20847	-0.0246284	0.0978466	0.0897126	0.0417724	-0.0830298	-0.0316961	0.0724369	0.112998	0.0306101	-0.0223241	0.0628743	-0.0757047	-0.0356917	0.0423123	0.0733472	0.131066	0.129932	0.0125022	0.0734823	0.137723	0.112295	0.000963714	0.0173223	0.118707	0.15709	0.0784022	0.0362332	0.0642026	0.155674	0.0844306	-0.0476398	0.078252	0.0464988	0.103342	0.101455	0.00916398
Aspergillus fumigatus	-0.152379	-0.15371	1	0.117372	-0.17148	-0.0926951	-0.000756436	-0.0238643	0.0531025	0.0904801	-0.0655113	-0.0945903	-0.192877	0.0185053	-0.145853	-0.0571145	-0.00593224	0.102958	-0.01254	-0.0259077	-0.058037	-0.0325869	0.0797891	-0.0559243	0.110849	-0.00941195	-0.0703014	-0.0915172	-0.199905	-0.275618	0.0933149	-0.0960599	-0.139895	-0.157055	0.0133244	-0.10992	-0.230155	-0.162553	-0.0797697	-0.0646333	-0.0829044	-0.141148	-0.071563	0.023136	-0.103806	-0.075844	-0.119075	-0.175337	-0.0848191
Borrelia burgdorferi	0.0959194	0.0592924	0.117372	1	0.000543017	0.0952308	-0.0307398	0.0441363	0.0426718	0.0821153	0.0247546	0.025782	0.0247254	-0.0956722	0.011595	0.0687543	-0.0185214	-0.0373538	0.0925444	-0.07383	-0.0867488	0.0802377	0.0876386	-0.100499	0.00203183	0.117802	-0.0429966	0.135052	-0.0630726	0.00405369	0.138879	-0.213109	0.0756157	-0.0201203	-0.0722875	0.0600044	-0.0336655	0.0322447	0.158397	0.0226455	-0.177297	-0.0906986	-0.0954819	-0.102447	0.150929	0.1065	-0.115263	-0.0977885	0.0752889
Burkholderia pseudomallei	0.106262	0.143909	-0.17148	0.000543017	1	0.13202	0.0818875	-0.0303424	-0.0497886	-0.0367033	0.110877	0.0916421	0.12344	-0.032439	0.0960192	0.100268	0.0476462	-0.115065	-0.0616989	0.0606569	0.11744	0.0173896	-0.0175733	0.108857	-0.147338	-0.0300292	0.0882264	0.0852528	0.134507	0.191179	-0.101128	0.0935969	0.140323	0.129349	-0.0745916	0.144375	0.156183	0.166579	-0.035987	0.0748759	0.0787566	0.111541	0.173794	-0.081636	0.0813693	0.0924392	0.111095	0.183216	0.109635
Chlamydia pneumoniae	0.011931	0.102607	-0.0926951	0.0952308	0.13202	1	0.100722	0.105052	0.180473	0.0804916	0.09823	0.0449212	0.131859	-0.0872345	0.38365	0.143621	-0.0135979	-0.0358355	0.155592	0.0278955	0.0592144	0.0406021	0.00809612	0.0911436	0.0897876	0.115733	0.00353908	0.117624	0.238545	0.137667	0.0754844	0.035715	0.251777	0.129555	-0.0355302	0.120689	0.120335	0.132788	0.147571	0.0583622	0.0810732	0.0673627	0.0813609	-0.00480859	0.0239928	0.0167132	0.119924	-0.0192986	0.060216
Cryptosporidium hominis	-0.170675	0.0107091	-0.000756436	-0.0307398	0.0818875	0.100722	1	0.360523	0.119144	0.0826388	-0.0232097	-0.00152234	0.0895885	-0.137271	0.134346	0.031086	-0.115777	-0.096498	-0.00811377	0.0369036	0.000987256	0.0476035	-0.0492223	-0.0258104	0.0948367	0.00324275	0.0275398	-0.0057352	-0.0110141	0.11315	0.0609972	0.0146691	0.0032279	0.110869	0.0243922	0.126447	-0.01861	0.0722079	0.147128	0.011824	0.037624	0.0228231	0.0440063	-0.11506	-0.0943738	-0.0913007	0.00379369	-0.0399921	0.0155701
Cryptosporidium parvum	-0.0389186	-0.0528512	-0.0238643	0.0441363	-0.0303424	0.105052	0.360523	1	0.115533	0.0369018	0.00772609	-0.0490324	0.0450717	-0.0312375	0.176032	0.117386	-0.0476905	0.0285831	0.116972	-0.0217828	-0.0367109	-0.0566718	-0.0297108	-0.0165047	0.136304	0.0740458	0.0239465	0.0641507	0.0279602	0.0726593	0.0235332	-0.0889367	0.0202472	0.0926145	-0.0553324	0.0924935	0.0683717	0.0930777	0.146825	0.104833	-0.0287392	-0.0389849	0.0272102	0.0380685	0.0515981	-0.0291338	0.00593659	-0.0376496	0.0279221
Dengue Virus	-0.0764622	-0.0539032	0.0531025	0.0426718	-0.0497886	0.180473	0.119144	0.115533	1	0.0850509	0.0489403	-0.0713092	0.0451999	-0.0841343	0.254748	0.0758606	-0.0881647	0.0595826	0.193358	-0.0117027	-0.0982648	0.114314	0.0503291	0.0811426	0.24735	0.122921	-0.0412803	0.119276	0.0335624	0.178412	0.136778	0.0674213	0.11047	0.00544194	0.0439762	0.162247	-0.104616	-0.00201366	0.195206	0.0849401	-0.0151497	0.017299	-0.0622138	-0.0750589	-0.0833725	-0.0555904	0.102361	-0.0985506	0.0401341
Dhori Virus	-0.0731422	0.0638236	0.0904801	0.0821153	-0.0367033	0.0804916	0.0826388	0.0369018	0.0850509	1	-0.0171836	-0.0732809	0.138281	-0.0131145	0.106663	0.0226176	0.0289078	-0.136696	0.059589	-0.125822	-0.0377504	-0.0432238	0.0154488	-0.0162956	0.136507	-0.11813	-0.011617	0.0437131	0.213099	0.0117519	0.0619673	-0.0654545	0.0164289	0.214364	0.0682553	-0.0006551	-0.101943	0.153268	0.176288	0.217757	0.0909018	-0.0276777	0.0410773	-0.00137929	0.0768496	-0.115246	-0.0191164	-0.168575	0.111341
Enterovirus 71	0.20887	0.0265909	-0.0655113	0.0247546	0.110877	0.09823	-0.0232097	0.00772609	0.0489403	-0.0171836	1	0.124611	0.106348	0.104612	0.156205	0.0489846	0.0645547	0.0787487	0.0669254	-0.0653923	0.0228433	0.0848618	0.0652515	0.0994974	0.0346266	0.0600131	0.0370032	0.00543144	0.0561863	0.0783855	-0.122307	0.0829108	0.0754153	0.149927	0.0467089	0.176017	0.11126	0.060575	-0.0871872	0.121328	0.265979	0.0933766	0.151866	0.209219	0.106147	0.0918527	0.084134	0.100457	0.0523829
Escherichia coli	0.137726	0.0923072	-0.0945903	0.025782	0.0916421	0.0449212	-0.00152234	-0.0490324	-0.0713092	-0.0732809	0.124611	1	0.116353	0.0720219	0.00335073	0.000737499	0.0541059	-0.012973	-0.047182	-0.0142036	0.0672437	0.0429027	-0.0295901	-0.0260912	-0.0887384	0.0299217	0.0618156	0.054684	0.015597	0.017473	-0.0500363	0.0609716	0.0382691	0.0911994	0.0198628	0.0857078	0.158689	0.0703485	-0.0820359	0.0347098	0.0839634	0.113692	0.0458378	0.0992323	0.0788352	0.10852	0.0498605	0.10026	-0.0063189
Francisella tularensis	0.104833	0.20847	-0.192877	0.0247254	0.12344	0.131859	0.0895885	0.0450717	0.0451999	0.138281	0.106348	0.116353	1	-0.00386355	0.191066	0.0710515	-0.00630457	-0.088136	-0.00147602	-0.0237732	0.109644	0.0752666	-0.00330058	0.0888891	-0.0389488	-0.0576427	0.0434771	0.107074	0.172206	0.211846	-0.0279853	0.183442	0.155785	0.209866	-0.0364563	0.0772099	0.154606	0.207364	0.130572	0.10135	0.18412	0.322806	0.0775766	0.0953754	0.131743	-0.0284024	0.116095	0.0843306	0.0542768
Fusobacterium nucleatum	0.261297	-0.0246284	0.0185053	-0.0956722	-0.032439	-0.0872345	-0.137271	-0.0312375	-0.0841343	-0.0131145	0.104612	0.0720219	-0.00386355	1	-0.0419891	-0.0544764	0.0950241	0.0951366	-0.0562293	-0.0825035	0.00822176	0.0364294	0.0329835	0.0517498	-0.0109043	-0.0938715	0.0529753	-0.0476846	0.0374536	-0.0798682	-0.055781	0.0903012	-0.0533528	-0.0466022	-0.0503104	-0.138195	0.0134649	-0.0742684	-0.12485	-0.00727878	0.149226	0.102616	-0.0407395	0.535006	0.112641	0.0158598	0.0568095	0.0059522	-0.0338357
Haemophilus ducreyi	-0.0698209	0.0978466	-0.145853	0.011595	0.0960192	0.38365	0.134346	0.176032	0.254748	0.106663	0.156205	0.00335073	0.191066	-0.0419891	1	0.227749	-0.0520339	0.17677	0.218906	0.0249565	0.0905023	0.0775352	0.056672	0.19142	0.295018	0.176877	-0.000493116	0.166751	0.185234	0.33512	0.153776	0.0767043	0.253499	0.206887	-0.0326731	0.1593	0.0486164	0.184763	0.200769	0.131363	0.202336	0.104447	0.0267181	0.0187469	0.0162577	-0.12157	0.241778	-0.035444	0.0459425
Helicobacter pylori	-0.0544542	0.0897126	-0.0571145	0.0687543	0.100268	0.143621	0.031086	0.117386	0.0758606	0.0226176	0.0489846	0.000737499	0.0710515	-0.0544764	0.227749	1	0.000844721	0.202797	0.0744153	0.0917235	0.101623	-0.0160057	-0.0550775	0.10938	0.130336	0.0814957	0.0509299	0.0653552	0.0872363	0.111557	0.0889242	-0.0365449	0.0903521	0.0888886	-0.0118212	0.0882796	0.0746149	0.122981	0.0652554	-0.00977481	0.116807	0.00164927	0.0885885	-0.0316393	0.0875623	-0.0615776	0.145231	0.067711	0.0309637
Hepatitis A Virus	0.109039	0.0417724	-0.00593224	-0.0185214	0.0476462	-0.0135979	-0.115777	-0.0476905	-0.0881647	0.0289078	0.0645547	0.0541059	-0.00630457	0.0950241	-0.0520339	0.000844721	1	0.124703	0.0863332	-0.0435488	0.0259612	-0.0246558	-0.0447856	-0.0243006	-0.0254552	0.0139119	-0.00804314	-0.0447671	0.105997	-0.0758396	-0.0637113	-0.014805	-0.0102449	-0.0349388	-0.0552254	-0.0258997	0.0574321	0.0229247	-0.119534	0.016443	0.00456113	0.0014013	-0.0352042	0.113111	0.103815	0.0845565	0.0644342	0.0556917	-0.0370316
Hepatitis B Virus	-0.012558	-0.0830298	0.102958	-0.0373538	-0.115065	-0.0358355	-0.096498	0.0285831	0.0595826	-0.136696	0.0787487	-0.012973	-0.088136	0.0951366	0.17677	0.202797	0.124703	1	0.0901118	-0.0313542	-0.00199012	0.0556218	0.0165653	0.0162375	0.26444	0.147685	-0.122442	0.0225099	-0.0355591	0.0205287	-0.0721168	0.0736251	-0.075292	-0.0539247	-0.0132212	0.0134467	-0.0663082	-0.107398	-0.113295	-0.0815704	0.19515	0.0049785	-0.135359	0.113777	-0.111609	0.0460443	0.0618304	-0.0241868	-0.130124
Hepatitis C Virus	-0.00567736	-0.0316961	-0.01254	0.0925444	-0.0616989	0.155592	-0.00811377	0.116972	0.193358	0.059589	0.0669254	-0.047182	-0.00147602	-0.0562293	0.218906	0.0744153	0.0863332	0.0901118	1	-0.0653168	-0.0784203	-0.0252869	0.0356776	0.0875375	0.23183	0.143431	-0.0665889	0.113036	0.0127389	0.146085	0.164705	-0.0747628	0.152107	0.0176091	0.0314302	0.0987011	-0.0328157	0.0441294	0.171008	0.0863412	-0.0455737	-0.0531926	-0.0545312	-0.025195	0.0663519	-0.0296108	0.140726	-0.0572412	0.0711643
Herpesvirus 1, Cercopithecine	-0.0684006	0.0724369	-0.0259077	-0.07383	0.0606569	0.0278955	0.0369036	-0.0217828	-0.0117027	-0.125822	-0.0653923	-0.0142036	-0.0237732	-0.0825035	0.0249565	0.0917235	-0.0435488	-0.0313542	-0.0653168	1	0.418478	0.0129357	0.064752	0.0348239	-0.0923371	0.00264266	0.0303027	-0.0499869	-0.0794276	0.0107024	-0.0230764	0.020804	0.0516027	-0.040706	-0.032048	0.0261697	0.0654138	0.0817775	0.00974948	-0.0582402	-0.00704693	-0.0161935	0.0467416	-0.0833315	0.000251036	-0.0543395	0.0688891	0.105399	-0.0820973
Herpesvirus 1, Human	0.0417754	0.112998	-0.058037	-0.0867488	0.11744	0.0592144	0.000987256	-0.0367109	-0.0982648	-0.0377504	0.0228433	0.0672437	0.109644	0.00822176	0.0905023	0.101623	0.0259612	-0.00199012	-0.0784203	0.418478	1	0.00711474	0.0469261	0.0941765	-0.086303	-0.0162339	0.0574922	0.00866447	0.0785795	0.00583551	-0.0593255	0.0807695	0.104575	0.110845	-0.0495125	0.057071	0.0989309	0.168173	-0.0733077	0.0129638	0.11944	0.0644885	0.0955893	0.0400543	0.0615211	-0.0460538	0.144501	0.137372	-0.103714
Herpesvirus 4, Human	0.097887	0.0306101	-0.0325869	0.0802377	0.0173896	0.0406021	0.0476035	-0.0566718	0.114314	-0.0432238	0.0848618	0.0429027	0.0752666	0.0364294	0.0775352	-0.0160057	-0.0246558	0.0556218	-0.0252869	0.0129357	0.00711474	1	0.0272409	-0.0173916	0.0362178	0.190983	-0.0742108	0.0672547	0.0972885	0.0149946	0.0365807	-0.0160906	0.0366713	-0.00267516	0.0526296	0.0634014	-0.0717583	0.0753232	0.048644	0.0749683	-0.0190092	-0.0132517	-0.135919	0.00258688	-0.0671119	0.113888	-0.0170664	0.0593493	-0.0011715
Herpesvirus 5, Human	-0.00475255	-0.0223241	0.0797891	0.0876386	-0.0175733	0.00809612	-0.0492223	-0.0297108	0.0503291	0.0154488	0.0652515	-0.0295901	-0.00330058	0.0329835	0.056672	-0.0550775	-0.0447856	0.0165653	0.0356776	0.064752	0.0469261	0.0272409	1	-0.0853245	0.017647	0.101694	-0.000957572	0.0248861	-0.0436696	-0.0305172	0.0123243	-0.0547989	0.100892	-0.0353142	0.0317114	0.058111	-0.0866012	0.039134	0.0477202	0.0273085	-0.0290276	-0.0735688	-0.140833	-0.0845097	-0.062366	-0.0222703	-0.0245993	-0.0332604	0.0393536
Herpesvirus 8, Human	0.0824925	0.0628743	-0.0559243	-0.100499	0.108857	0.0911436	-0.0258104	-0.0165047	0.0811426	-0.0162956	0.0994974	-0.0260912	0.0888891	0.0517498	0.19142	0.10938	-0.0243006	0.0162375	0.0875375	0.0348239	0.0941765	-0.0173916	-0.0853245	1	0.0494176	-0.0154115	0.0327642	0.0099089	0.0249869	0.164291	0.0296366	0.11583	0.083264	0.035369	-0.091877	0.0386181	0.107723	0.01823	-0.0909415	-0.00140974	0.140208	0.0530032	0.219141	0.0437187	0.0794107	-0.0182712	0.181922	0.0481081	0.100667
Human Immunodeficiency Virus	-0.195031	-0.0757047	0.110849	0.00203183	-0.147338	0.0897876	0.0948367	0.136304	0.24735	0.136507	0.0346266	-0.0887384	-0.0389488	-0.0109043	0.295018	0.130336	-0.0254552	0.26444	0.23183	-0.0923371	-0.086303	0.0362178	0.017647	0.0494176	1	0.132642	-0.0991696	0.101519	-0.063591	0.078763	0.188989	0.00889554	0.0123233	0.055164	0.0208916	0.0799327	-0.122413	-0.0759258	0.176488	0.0664786	0.164678	0.0344061	-0.0956287	0.0648265	-0.0815776	-0.0895663	0.0882709	-0.154709	-0.0344409
Human Papillomavirus	-0.00992093	-0.0356917	-0.00941195	0.117802	-0.0300292	0.115733	0.00324275	0.0740458	0.122921	-0.11813	0.0600131	0.0299217	-0.0576427	-0.0938715	0.176877	0.0814957	0.0139119	0.147685	0.143431	0.00264266	-0.0162339	0.190983	0.101694	-0.0154115	0.132642	1	-0.135264	0.102736	0.0340982	0.108476	0.0530779	-0.115222	0.0609908	-0.0420572	-0.0193093	0.0961073	-0.0253094	-0.00237832	0.0618765	0.0855021	-0.0543636	-0.0355384	-0.156852	-0.060379	-0.0787717	0.123962	0.0893106	0.0489562	-0.0651666
Human Rhinovirus	0.0286591	0.0423123	-0.0703014	-0.0429966	0.0882264	0.00353908	0.0275398	0.0239465	-0.0412803	-0.011617	0.0370032	0.0618156	0.0434771	0.0529753	-0.000493116	0.0509299	-0.00804314	-0.122442	-0.0665889	0.0303027	0.0574922	-0.0742108	-0.000957572	0.0327642	-0.0991696	-0.135264	1	0.0627855	-0.00750806	0.0690168	-0.0616649	0.0751359	0.0915387	0.0798731	0.0575713	-0.00644787	0.0138323	0.036148	0.0113944	0.0588958	0.0734828	0.089988	0.111614	0.0221452	0.0931875	-0.0974528	0.131877	0.00189774	0.0175795
Influenza A Virus	0.00688623	0.0733472	-0.0915172	0.135052	0.0852528	0.117624	-0.0057352	0.0641507	0.119276	0.0437131	0.00543144	0.054684	0.107074	-0.0476846	0.166751	0.0653552	-0.0447671	0.0225099	0.113036	-0.0499869	0.00866447	0.0672547	0.0248861	0.0099089	0.101519	0.102736	0.0627855	1	0.0198953	0.158642	0.102201	-0.0154509	0.156653	0.136199	0.0602446	0.0901955	0.0198178	0.14357	0.169825	0.12648	0.0276808	0.0942843	0.0233326	-0.105469	0.0368246	0.0529129	0.0962856	0.0354586	0.0427056
Leishmania major	0.112727	0.131066	-0.199905	-0.0630726	0.134507	0.238545	-0.0110141	0.0279602	0.0335624	0.213099	0.0561863	0.015597	0.172206	0.0374536	0.185234	0.0872363	0.105997	-0.0355591	0.0127389	-0.0794276	0.0785795	0.0972885	-0.0436696	0.0249869	-0.063591	0.0340982	-0.00750806	0.0198953	1	0.052669	-0.0226936	0.0727898	0.187461	0.180593	0.0216252	-0.0102439	0.152315	0.178523	-0.0171099	0.0488303	0.138218	0.037006	0.0853199	0.0881342	0.0177524	-0.0146714	0.0202817	0.104265	0.0849632
Listeria monocytogenes	-0.00069067	0.129932	-0.275618	0.00405369	0.191179	0.137667	0.11315	0.0726593	0.178412	0.0117519	0.0783855	0.017473	0.211846	-0.0798682	0.33512	0.111557	-0.0758396	0.0205287	0.146085	0.0107024	0.00583551	0.0149946	-0.0305172	0.164291	0.078763	0.108476	0.0690168	0.158642	0.052669	1	0.0773599	0.0893846	0.243648	0.155587	-0.00414376	0.155608	0.122306	0.108285	0.22305	0.167601	0.0958757	0.13582	0.152498	-0.113879	0.0242446	-0.0151466	0.184708	0.073286	0.0441169
Lymphocytic Choriomeningitis Virus	-0.0544222	0.0125022	0.0933149	0.138879	-0.101128	0.0754844	0.0609972	0.0235332	0.136778	0.0619673	-0.122307	-0.0500363	-0.0279853	-0.055781	0.153776	0.0889242	-0.0637113	-0.0721168	0.164705	-0.0230764	-0.0593255	0.0365807	0.0123243	0.0296366	0.188989	0.0530779	-0.0616649	0.102201	-0.0226936	0.0773599	1	-0.0481877	0.0675242	-0.0603309	-0.0467204	-0.0204038	-0.0607378	-0.0214417	0.197195	-0.0174666	-0.0605627	0.00383797	-0.0283638	-0.0398334	0.0513537	-0.0692346	0.0910645	-0.13123	0.0446574
Measles Virus	0.0363568	0.0734823	-0.0960599	-0.213109	0.0935969	0.035715	0.0146691	-0.0889367	0.0674213	-0.0654545	0.0829108	0.0609716	0.183442	0.0903012	0.0767043	-0.0365449	-0.014805	0.0736251	-0.0747628	0.020804	0.0807695	-0.0160906	-0.0547989	0.11583	0.00889554	-0.115222	0.0751359	-0.0154509	0.0727898	0.0893846	-0.0481877	1	0.0503452	0.141945	-0.0376483	-0.0427307	0.111987	0.0304509	0.013545	-0.0799626	0.225083	0.258489	0.0689577	0.11544	0.0108332	-0.101928	0.125711	0.0780953	-0.0971629
Mycobacterium tuberculosis	-0.0361587	0.137723	-0.139895	0.0756157	0.140323	0.251777	0.0032279	0.0202472	0.11047	0.0164289	0.0754153	0.0382691	0.155785	-0.0533528	0.253499	0.0903521	-0.0102449	-0.075292	0.152107	0.0516027	0.104575	0.0366713	0.100892	0.083264	0.0123233	0.0609908	0.0915387	0.156653	0.187461	0.243648	0.0675242	0.0503452	1	0.116727	0.0025682	0.143293	0.069121	0.112643	0.137414	0.0962792	-0.021542	0.0827898	0.142087	-0.0870426	0.0525119	-0.0365159	0.169338	0.0861728	0.0052431
Neisseria meningitidis	-0.0895419	0.112295	-0.157055	-0.0201203	0.129349	0.129555	0.110869	0.0926145	0.00544194	0.214364	0.149927	0.0911994	0.209866	-0.0466022	0.206887	0.0888886	-0.0349388	-0.0539247	0.0176091	-0.040706	0.110845	-0.00267516	-0.0353142	0.035369	0.055164	-0.0420572	0.0798731	0.136199	0.180593	0.155587	-0.0603309	0.141945	0.116727	1	0.0173453	0.133379	0.153663	0.280075	0.10165	0.132806	0.246996	0.130856	0.220194	-0.00641179	0.077157	-0.0874111	0.096811	0.122186	0.0420423
Norwalk Virus	-0.0541827	0.000963714	0.0133244	-0.0722875	-0.0745916	-0.0355302	0.0243922	-0.0553324	0.0439762	0.0682553	0.0467089	0.0198628	-0.0364563	-0.0503104	-0.0326731	-0.0118212	-0.0552254	-0.0132212	0.0314302	-0.032048	-0.0495125	0.0526296	0.0317114	-0.091877	0.0208916	-0.0193093	0.0575713	0.0602446	0.0216252	-0.00414376	-0.0467204	-0.0376483	0.0025682	0.0173453	1	-0.0183405	-0.0703373	-0.0404169	-0.0106896	0.0216418	0.0588157	-0.0518517	-0.0784147	-0.0343787	-0.0805962	-0.0558596	-0.0830718	-0.0845271	-0.0353242
Plasmodium falciparum	-0.0984723	0.0173223	-0.10992	0.0600044	0.144375	0.120689	0.126447	0.0924935	0.162247	-0.0006551	0.176017	0.0857078	0.0772099	-0.138195	0.1593	0.0882796	-0.0258997	0.0134467	0.0987011	0.0261697	0.057071	0.0634014	0.058111	0.0386181	0.0799327	0.0961073	-0.00644787	0.0901955	-0.0102439	0.155608	-0.0204038	-0.0427307	0.143293	0.133379	-0.0183405	1	0.0147984	0.0726038	0.075748	0.0986895	0.153789	-0.00565587	0.0922895	-0.0792518	0.00744665	0.0147293	0.065704	0.110544	0.0694199
Porphyromonas gingivalis	0.248024	0.118707	-0.230155	-0.0336655	0.156183	0.120335	-0.01861	0.0683717	-0.104616	-0.101943	0.11126	0.158689	0.154606	0.0134649	0.0486164	0.0746149	0.0574321	-0.0663082	-0.0328157	0.0654138	0.0989309	-0.0717583	-0.0866012	0.107723	-0.122413	-0.0253094	0.0138323	0.0198178	0.152315	0.122306	-0.0607378	0.111987	0.069121	0.153663	-0.0703373	0.0147984	1	0.198936	0.00459031	0.0442384	0.139148	0.119369	0.198906	0.155181	0.147709	0.0982064	0.0784116	0.165089	0.0828141
Pseudomonas aeruginosa	0.0416398	0.15709	-0.162553	0.0322447	0.166579	0.132788	0.0722079	0.0930777	-0.00201366	0.153268	0.060575	0.0703485	0.207364	-0.0742684	0.184763	0.122981	0.0229247	-0.107398	0.0441294	0.0817775	0.168173	0.0753232	0.039134	0.01823	-0.0759258	-0.00237832	0.036148	0.14357	0.178523	0.108285	-0.0214417	0.0304509	0.112643	0.280075	-0.0404169	0.0726038	0.198936	1	0.07861	0.110319	0.141346	0.0839506	0.175491	-0.00612672	0.12283	-0.0287162	0.103448	0.169448	0.0999307
Respiratory Syncytial Virus	-0.119158	0.0784022	-0.0797697	0.158397	-0.035987	0.147571	0.147128	0.146825	0.195206	0.176288	-0.0871872	-0.0820359	0.130572	-0.12485	0.200769	0.0652554	-0.119534	-0.113295	0.171008	0.00974948	-0.0733077	0.048644	0.0477202	-0.0909415	0.176488	0.0618765	0.0113944	0.169825	-0.0171099	0.22305	0.197195	0.013545	0.137414	0.10165	-0.0106896	0.075748	0.00459031	0.07861	1	0.114409	-0.0911779	0.123381	-0.0658519	-0.0862109	0.0764594	-0.0591921	0.0153301	-0.122504	0.0470306
Severe Acute Respiratory Syndrome-Associated Coronavirus	0.071691	0.0362332	-0.0646333	0.0226455	0.0748759	0.0583622	0.011824	0.104833	0.0849401	0.217757	0.121328	0.0347098	0.10135	-0.00727878	0.131363	-0.00977481	0.016443	-0.0815704	0.0863412	-0.0582402	0.0129638	0.0749683	0.0273085	-0.00140974	0.0664786	0.0855021	0.0588958	0.12648	0.0488303	0.167601	-0.0174666	-0.0799626	0.0962792	0.132806	0.0216418	0.0986895	0.0442384	0.110319	0.114409	1	0.0977432	-0.00157864	0.0240939	0.0224978	0.0786617	0.00444521	0.0247533	0.100142	0.0887108
Shigella flexneri	-0.0142438	0.0642026	-0.0829044	-0.177297	0.0787566	0.0810732	0.037624	-0.0287392	-0.0151497	0.0909018	0.265979	0.0839634	0.18412	0.149226	0.202336	0.116807	0.00456113	0.19515	-0.0455737	-0.00704693	0.11944	-0.0190092	-0.0290276	0.140208	0.164678	-0.0543636	0.0734828	0.0276808	0.138218	0.0958757	-0.0605627	0.225083	-0.021542	0.246996	0.0588157	0.153789	0.139148	0.141346	-0.0911779	0.0977432	1	0.190905	0.179258	0.184172	-0.0331726	-0.0925081	0.125752	0.0817176	0.0479858
Staphylococcus aureus	0.0386135	0.155674	-0.141148	-0.0906986	0.111541	0.0673627	0.0228231	-0.0389849	0.017299	-0.0276777	0.0933766	0.113692	0.322806	0.102616	0.104447	0.00164927	0.0014013	0.0049785	-0.0531926	-0.0161935	0.0644885	-0.0132517	-0.0735688	0.0530032	0.0344061	-0.0355384	0.089988	0.0942843	0.037006	0.13582	0.00383797	0.258489	0.0827898	0.130856	-0.0518517	-0.00565587	0.119369	0.0839506	0.123381	-0.00157864	0.190905	1	0.0750875	0.0985109	0.0754652	0.0034966	0.127547	0.0282957	-0.0594265
Streptococcus agalactiae	-0.0406106	0.0844306	-0.071563	-0.0954819	0.173794	0.0813609	0.0440063	0.0272102	-0.0622138	0.0410773	0.151866	0.0458378	0.0775766	-0.0407395	0.0267181	0.0885885	-0.0352042	-0.135359	-0.0545312	0.0467416	0.0955893	-0.135919	-0.140833	0.219141	-0.0956287	-0.156852	0.111614	0.0233326	0.0853199	0.152498	-0.0283638	0.0689577	0.142087	0.220194	-0.0784147	0.0922895	0.198906	0.175491	-0.0658519	0.0240939	0.179258	0.0750875	1	0.017666	0.118873	-0.00620554	0.0833495	0.117135	0.075379
Streptococcus gordonii	0.304498	-0.0476398	0.023136	-0.102447	-0.081636	-0.00480859	-0.11506	0.0380685	-0.0750589	-0.00137929	0.209219	0.0992323	0.0953754	0.535006	0.0187469	-0.0316393	0.113111	0.113777	-0.025195	-0.0833315	0.0400543	0.00258688	-0.0845097	0.0437187	0.0648265	-0.060379	0.0221452	-0.105469	0.0881342	-0.113879	-0.0398334	0.11544	-0.0870426	-0.00641179	-0.0343787	-0.0792518	0.155181	-0.00612672	-0.0862109	0.0224978	0.184172	0.0985109	0.017666	1	0.145524	-0.00352551	0.0184416	-0.0588206	0.0351113
Streptococcus pneumoniae	0.187889	0.078252	-0.103806	0.150929	0.0813693	0.0239928	-0.0943738	0.0515981	-0.0833725	0.0768496	0.106147	0.0788352	0.131743	0.112641	0.0162577	0.0875623	0.103815	-0.111609	0.0663519	0.000251036	0.0615211	-0.0671119	-0.062366	0.0794107	-0.0815776	-0.0787717	0.0931875	0.0368246	0.0177524	0.0242446	0.0513537	0.0108332	0.0525119	0.077157	-0.0805962	0.00744665	0.147709	0.12283	0.0764594	0.0786617	-0.0331726	0.0754652	0.118873	0.145524	1	0.0685624	0.0920267	0.0903281	0.0772307
Streptococcus suis	0.199374	0.0464988	-0.075844	0.1065	0.0924392	0.0167132	-0.0913007	-0.0291338	-0.0555904	-0.115246	0.0918527	0.10852	-0.0284024	0.0158598	-0.12157	-0.0615776	0.0845565	0.0460443	-0.0296108	-0.0543395	-0.0460538	0.113888	-0.0222703	-0.0182712	-0.0895663	0.123962	-0.0974528	0.0529129	-0.0146714	-0.0151466	-0.0692346	-0.101928	-0.0365159	-0.0874111	-0.0558596	0.0147293	0.0982064	-0.0287162	-0.0591921	0.00444521	-0.0925081	0.0034966	-0.00620554	-0.00352551	0.0685624	1	0.0697756	0.136893	0.0305115
Trypanosoma cruzi	0.06551	0.103342	-0.119075	-0.115263	0.111095	0.119924	0.00379369	0.00593659	0.102361	-0.0191164	0.084134	0.0498605	0.116095	0.0568095	0.241778	0.145231	0.0644342	0.0618304	0.140726	0.0688891	0.144501	-0.0170664	-0.0245993	0.181922	0.0882709	0.0893106	0.131877	0.0962856	0.0202817	0.184708	0.0910645	0.125711	0.169338	0.096811	-0.0830718	0.065704	0.0784116	0.103448	0.0153301	0.0247533	0.125752	0.127547	0.0833495	0.0184416	0.0920267	0.0697756	1	0.152516	0.0716726
Vaccinia Virus	0.147541	0.101455	-0.175337	-0.0977885	0.183216	-0.0192986	-0.0399921	-0.0376496	-0.0985506	-0.168575	0.100457	0.10026	0.0843306	0.0059522	-0.035444	0.067711	0.0556917	-0.0241868	-0.0572412	0.105399	0.137372	0.0593493	-0.0332604	0.0481081	-0.154709	0.0489562	0.00189774	0.0354586	0.104265	0.073286	-0.13123	0.0780953	0.0861728	0.122186	-0.0845271	0.110544	0.165089	0.169448	-0.122504	0.100142	0.0817176	0.0282957	0.117135	-0.0588206	0.0903281	0.136893	0.152516	1	-0.0629272
Vesicular Stomatitis Virus	0.116545	0.00916398	-0.0848191	0.0752889	0.109635	0.060216	0.0155701	0.0279221	0.0401341	0.111341	0.0523829	-0.0063189	0.0542768	-0.0338357	0.0459425	0.0309637	-0.0370316	-0.130124	0.0711643	-0.0820973	-0.103714	-0.0011715	0.0393536	0.100667	-0.0344409	-0.0651666	0.0175795	0.0427056	0.0849632	0.0441169	0.0446574	-0.0971629	0.0052431	0.0420423	-0.0353242	0.0694199	0.0828141	0.0999307	0.0470306	0.0887108	0.0479858	-0.0594265	0.075379	0.0351113	0.0772307	0.0305115	0.0716726	-0.0629272	1
Western Equine Encephalitis Virus	-0.116448	-0.0472977	0.0358135	-0.00065638	-0.0079958	0.0387026	0.1034	0.0590225	0.0714041	0.0385158	-0.0916674	-0.0296755	-0.017125	-0.0654893	0.081249	0.0336619	-0.0746228	-0.0713115	-0.0279221	0.0393866	0.0298053	0.0677215	0.0472967	-0.00737934	0.0441115	0.0418537	-0.0231803	-0.0679689	-0.00336481	0.0566728	0.0508514	-0.0795831	0.0509768	-0.0605773	0.0536901	0.0244345	-0.0811886	0.0281488	0.0636977	0.0634687	-0.0936742	-0.0688403	0.0239662	-0.0778364	-0.0756664	-0.0691287	-0.000541225	-0.0274894	0.018123
[truncated: 1 more columns]
