# Supplementary material for: Inferring Infection Patterns Based on a Connectivity Map of Host Transcriptional Responses
Source: Sci Rep. 2015 Oct 28;5:15820. doi: 10.1038/srep15820 (PMC4623713; doi:10.1038/srep15820)
Supplement: Supplementary Data S5 [file srep15820-s22.xls]

## Sheet: AS
Supplementary Data S5. Association Scores between 50 mPRLs and corresponding P values and FDR values.
Association Score
	Aggregatibacter actinomycetemcomitans	Anaplasma phagocytophilum	Aspergillus fumigatus	Borrelia burgdorferi	Burkholderia pseudomallei	Chlamydia pneumoniae	Cryptosporidium hominis	Cryptosporidium parvum	Dengue Virus	Dhori Virus	Enterovirus 71	Escherichia coli	Francisella tularensis	Fusobacterium nucleatum	Haemophilus ducreyi	Helicobacter pylori	Hepatitis A Virus	Hepatitis B Virus	Hepatitis C Virus	Herpesvirus 1, Cercopithecine	Herpesvirus 1, Human	Herpesvirus 4, Human	Herpesvirus 5, Human	Herpesvirus 8, Human	Human Immunodeficiency Virus	Human Papillomavirus	Human Rhinovirus	Influenza A Virus	Leishmania major	Listeria monocytogenes	Lymphocytic Choriomeningitis Virus	Measles Virus	Mycobacterium tuberculosis	Neisseria meningitidis	Norwalk Virus	Plasmodium falciparum	Porphyromonas gingivalis	Pseudomonas aeruginosa	Respiratory Syncytial Virus	Severe Acute Respiratory Syndrome-Associated Coronavirus	Shigella flexneri	Staphylococcus aureus	Streptococcus agalactiae	Streptococcus gordonii	Streptococcus pneumoniae	Streptococcus suis	Trypanosoma cruzi	Vaccinia Virus	Vesicular Stomatitis Virus
Aggregatibacter actinomycetemcomitans	1	0.103129	-0.177498	0.0959521	0.114408	0.0128708	-0.162848	-0.0316125	-0.0775331	-0.0699804	0.236252	0.148506	0.104549	0.303997	-0.0143222	-0.0643099	0.131141	-0.0362985	0.00633683	-0.0698503	-0.00455637	0.0802912	0.0273638	0.08889	-0.231092	-0.0789233	0.0139945	0.0427937	0.13767	0.00237517	-0.0379105	0.0281848	-0.0142419	-0.0983665	-0.0709137	-0.0646084	0.264322	0.0511132	-0.125319	0.0906613	-0.0040963	0.0544016	0.0203263	0.341565	0.204716	0.220261	0.117736	0.148836	0.146351
Anaplasma phagocytophilum	0.103129	1	-0.156659	0.0802273	0.148905	0.110764	-0.0284258	-0.0760803	-0.0549932	0.0787522	0.0320904	0.112348	0.21613	-0.00297672	0.108371	0.110563	0.0470178	-0.0779744	-0.025508	0.0809192	0.128963	0.0527444	-0.00608033	0.0555869	-0.0909795	-0.0441383	0.0349868	0.0865956	0.160327	0.139919	0.0342474	0.0586901	0.148193	0.122069	-0.0302688	0.0389274	0.118792	0.172215	0.0753163	0.0471136	0.0648955	0.187178	0.0694395	-0.0570497	0.0876586	0.0412647	0.121914	0.103685	0.0159197
Aspergillus fumigatus	-0.177498	-0.156659	1	0.0393866	-0.181663	-0.115247	-0.00935509	-0.0185924	0.0179548	0.0561164	-0.0255103	-0.0804418	-0.200883	-0.00989685	-0.126791	-0.0429416	-0.0480703	0.0633674	-0.0124418	-0.0119699	-0.0886308	-0.024691	0.0667535	-0.0345139	0.109839	-0.0146979	-0.0798097	-0.113268	-0.202318	-0.284519	0.0966559	-0.100457	-0.146952	-0.172206	0.0242008	-0.130696	-0.242401	-0.165946	-0.101245	-0.0767111	-0.095822	-0.148388	-0.0151575	0.00492378	-0.0691602	-0.0522314	-0.122984	-0.147435	-0.085388
Borrelia burgdorferi	0.0959521	0.0802273	0.0393866	1	0.0158599	0.0978037	-0.0369192	0.0351579	0.0139224	0.0890009	0.0235226	0.0720288	0.0276422	-0.104675	0.010215	0.0871159	0.00669512	-0.0198042	0.088728	-0.0632424	-0.0827371	0.080639	0.0936992	-0.100463	0.0103907	0.133319	-0.0430721	0.144	-0.0574231	-0.00909083	0.158801	-0.211176	0.10579	-0.00934687	-0.0340516	0.0565299	-0.0116737	0.0537444	0.159541	0.0199156	-0.172745	-0.0549607	-0.100895	-0.106752	0.186429	0.0735326	-0.1159	-0.0929439	0.0906052
Burkholderia pseudomallei	0.114408	0.148905	-0.181663	0.0158599	1	0.167522	0.0892821	0.0259749	-0.0718562	-0.00282565	0.120665	0.102057	0.150904	-0.0625901	0.119733	0.122221	0.0466659	-0.133837	-0.0710438	0.0681766	0.133789	0.0131337	-0.0428827	0.104787	-0.162072	-0.0381707	0.0985879	0.0974738	0.150728	0.216553	-0.0870023	0.0886025	0.1436	0.158912	-0.0607809	0.171359	0.175875	0.178128	-0.0191406	0.106	0.095812	0.130393	0.199845	-0.0639799	0.101213	0.0532743	0.116378	0.186794	0.144344
Chlamydia pneumoniae	0.0128708	0.110764	-0.115247	0.0978037	0.167522	1	0.114536	0.114617	0.213942	0.0632223	0.107583	0.0846445	0.15033	-0.0992542	0.43586	0.1165	-0.0282287	-0.0395472	0.181699	-0.0123008	0.0500671	0.0593113	0.013639	0.127531	0.106703	0.136638	0.0287891	0.132488	0.274018	0.165214	0.107885	0.043901	0.270602	0.13039	-0.0101356	0.139691	0.153541	0.141484	0.167269	0.0727531	0.111925	0.0551063	0.0946034	0.00386992	0.0201848	0.0300799	0.148498	0.0627038	0.0991063
Cryptosporidium hominis	-0.162848	-0.0284258	-0.00935509	-0.0369192	0.0892821	0.114536	1	0.409709	0.124179	0.080555	-0.00165267	0.00532268	0.0723975	-0.130229	0.130342	0.045838	-0.134854	-0.106713	-0.00603788	0.0126591	0.00229895	0.0772328	-0.0690689	0.0155011	0.108741	0.0025194	0.00505842	-0.0247262	-0.0266728	0.111389	0.067162	0.0367006	-0.00311273	0.104619	-0.0279927	0.15464	-0.0155993	0.0916335	0.157234	0.000773163	0.0436134	0.0542551	0.0335418	-0.084953	-0.0638466	-0.0836997	-0.0199918	-0.0014806	0.0282675
Cryptosporidium parvum	-0.0316125	-0.0760803	-0.0185924	0.0351579	0.0259749	0.114617	0.409709	1	0.111004	0.0292446	0.00639845	-0.072744	0.0366445	-0.0298841	0.181236	0.125343	-0.0180119	0.0380027	0.124057	-0.0390717	-0.047901	-0.0548466	-0.0159767	-0.0341196	0.152334	0.0675335	0.00172752	0.0772716	-0.000678686	0.0580662	0.0183053	-0.0434829	-0.00157691	0.106088	-0.0983628	0.100593	0.0856632	0.0779562	0.158823	0.118817	-0.00579918	-0.0287193	0.0124989	0.0573131	0.0617321	-0.0500456	-0.0056901	-0.0125518	0.0137631
Dengue Virus	-0.0775331	-0.0549932	0.0179548	0.0139224	-0.0718562	0.213942	0.124179	0.111004	1	0.101374	0.0951981	-0.0831684	0.0439991	-0.088361	0.277062	0.0821944	-0.0698905	0.0672191	0.220435	-0.0459544	-0.0787152	0.12581	0.0828247	0.102705	0.265736	0.144183	-0.0713012	0.148302	0.0332853	0.194121	0.166154	0.0811465	0.147358	0.00703697	0.0486244	0.167599	-0.106164	-0.0116782	0.222427	0.0960808	-0.0255459	0.0251547	-0.0620041	-0.0552643	-0.095979	-0.0594194	0.134554	-0.0945404	0.0507426
Dhori Virus	-0.0699804	0.0787522	0.0561164	0.0890009	-0.00282565	0.0632223	0.080555	0.0292446	0.101374	1	-0.00782565	-0.056309	0.168254	0.0245956	0.0996047	0.0234162	0.0329685	-0.144647	0.065136	-0.104509	-0.0415367	-0.040429	-0.015566	-0.0274546	0.118811	-0.151504	0.0269215	0.0295851	0.266347	0.00647467	0.0329849	-0.0410493	0.0414245	0.242389	0.0547353	-0.000506162	-0.0740475	0.168958	0.219079	0.234778	0.0595764	-0.020299	0.0999142	0.00778959	0.1112	-0.124958	-0.00313692	-0.173451	0.132931
Enterovirus 71	0.236252	0.0320904	-0.0255103	0.0235226	0.120665	0.107583	-0.00165267	0.00639845	0.0951981	-0.00782565	1	0.161041	0.122793	0.112535	0.1596	0.0531766	0.079157	0.125429	0.0700662	-0.0541182	0.0197376	0.0814121	0.0610812	0.131181	0.0730762	0.0438421	0.0391908	0.0075162	0.104445	0.0759425	-0.113821	0.0857923	0.0944633	0.178094	0.0777987	0.174163	0.0731164	0.0592277	-0.104687	0.133699	0.294395	0.106029	0.179247	0.224009	0.145129	0.10612	0.0901232	0.0765176	0.0534172
Escherichia coli	0.148506	0.112348	-0.0804418	0.0720288	0.102057	0.0846445	0.00532268	-0.072744	-0.0831684	-0.056309	0.161041	1	0.148071	0.091052	0.00786992	0.0428156	0.0483597	0.00362026	-0.0650192	-0.0361351	0.0839973	0.0188749	-0.0454281	-0.0134633	-0.0716787	0.00794204	0.0606741	0.06456	0.0141853	-0.0288576	-0.0701328	0.047958	0.0083382	0.13246	0.0308284	0.102607	0.173686	0.0690452	-0.0311944	0.0575984	0.110785	0.144638	0.0600374	0.117422	0.107135	0.115717	0.0547234	0.0907841	-0.00761798
Francisella tularensis	0.104549	0.21613	-0.200883	0.0276422	0.150904	0.15033	0.0723975	0.0366445	0.0439991	0.168254	0.122793	0.148071	1	-0.00332131	0.205658	0.0593574	-0.0106317	-0.071612	-0.00140758	-0.0543163	0.107803	0.0439548	0.000397535	0.0814062	0.0206595	-0.0992277	0.0532437	0.0814852	0.137067	0.223522	-0.028262	0.203705	0.150502	0.234709	-0.0492533	0.0972871	0.170124	0.234969	0.16247	0.12102	0.221541	0.363932	0.0602141	0.0664957	0.146874	-0.0275929	0.127584	0.0939019	0.0493524
Fusobacterium nucleatum	0.303997	-0.00297672	-0.00989685	-0.104675	-0.0625901	-0.0992542	-0.130229	-0.0298841	-0.088361	0.0245956	0.112535	0.091052	-0.00332131	1	-0.0521401	-0.0690265	0.11138	0.0518348	-0.065702	-0.0794254	0.00801871	0.0467741	0.0256801	0.0533446	-0.0257745	-0.119689	0.0610511	-0.0404121	0.0583569	-0.0888279	-0.076288	0.0873715	-0.0204897	-0.0683473	-0.0587837	-0.11011	0.00879142	-0.0429562	-0.137023	-0.00776586	0.11435	0.0716016	-0.0285007	0.563592	0.15339	0.00922638	0.0248215	0.0110872	-0.0342926
Haemophilus ducreyi	-0.0143222	0.108371	-0.126791	0.010215	0.119733	0.43586	0.130342	0.181236	0.277062	0.0996047	0.1596	0.00786992	0.205658	-0.0521401	1	0.249733	-0.0564222	0.218115	0.269981	-0.00511502	0.0820548	0.103473	0.045456	0.241668	0.295335	0.203379	-0.0195769	0.21208	0.210271	0.370157	0.166335	0.110535	0.281547	0.210103	-0.0359918	0.18273	0.066189	0.214783	0.20324	0.14796	0.245929	0.131896	0.079518	0.0155751	-0.00675764	-0.124854	0.285179	-0.0191105	0.0768471
Helicobacter pylori	-0.0643099	0.110563	-0.0429416	0.0871159	0.122221	0.1165	0.045838	0.125343	0.0821944	0.0234162	0.0531766	0.0428156	0.0593574	-0.0690265	0.249733	1	-0.00740164	0.2307	0.0862095	0.0889562	0.0962487	0.0131095	-0.0599754	0.121321	0.16406	0.106876	0.0170475	0.060278	0.107556	0.131618	0.116793	-0.0552725	0.0888512	0.109637	-0.0474888	0.111735	0.0746184	0.140717	0.0814728	-0.0230237	0.121449	0.028497	0.10128	-0.0364897	0.0773158	-0.0867115	0.162518	0.0905212	0.0410082
Hepatitis A Virus	0.131141	0.0470178	-0.0480703	0.00669512	0.0466659	-0.0282287	-0.134854	-0.0180119	-0.0698905	0.0329685	0.079157	0.0483597	-0.0106317	0.11138	-0.0564222	-0.00740164	1	0.146372	0.109934	-0.0324368	0.0167417	-0.0448955	-0.0145824	0.0122382	-0.0240744	0.0145938	0.0315933	0.00561205	0.12049	-0.072424	-0.0886691	0.0205477	0.0018827	-0.0318133	0.00570288	-0.0113647	0.0747284	-0.000572341	-0.159541	0.00916705	-0.00179598	-0.0498393	-0.010136	0.108072	0.120975	0.0738261	0.0764833	0.0873263	-0.0366431
Hepatitis B Virus	-0.0362985	-0.0779744	0.0633674	-0.0198042	-0.133837	-0.0395472	-0.106713	0.0380027	0.0672191	-0.144647	0.125429	0.00362026	-0.071612	0.0518348	0.218115	0.2307	0.146372	1	0.158667	-0.0259872	-0.0220055	0.0294414	0.0310155	0.00225787	0.295613	0.115639	-0.115753	-0.0331123	0.015262	0.02322	-0.0308772	0.079681	-0.0841575	-0.0557175	-0.0398047	0.0330945	-0.0541716	-0.100228	-0.11503	-0.0719831	0.186859	0.0139863	-0.128249	0.0851985	-0.0961114	0.0602469	0.0622615	-0.0573898	-0.107696
Hepatitis C Virus	0.00633683	-0.025508	-0.0124418	0.088728	-0.0710438	0.181699	-0.00603788	0.124057	0.220435	0.065136	0.0700662	-0.0650192	-0.00140758	-0.065702	0.269981	0.0862095	0.109934	0.158667	1	-0.0819772	-0.0876253	-0.0498074	0.0284879	0.137514	0.269845	0.14807	-0.0730187	0.163895	0.0265719	0.155385	0.216442	-0.0815915	0.173717	0.0105623	0.0339242	0.10098	-0.0114217	0.0204838	0.171964	0.103016	-0.0330913	-0.0491132	-0.0545774	-0.0258599	0.0811387	-0.0505869	0.18626	-0.061838	0.0522647
Herpesvirus 1, Cercopithecine	-0.0698503	0.0809192	-0.0119699	-0.0632424	0.0681766	-0.0123008	0.0126591	-0.0390717	-0.0459544	-0.104509	-0.0541182	-0.0361351	-0.0543163	-0.0794254	-0.00511502	0.0889562	-0.0324368	-0.0259872	-0.0819772	1	0.430528	0.0162296	0.0815103	0.0629352	-0.106461	0.0427357	0.0523409	-0.0368202	-0.105132	0.0272068	-0.0284788	-0.0231086	0.049147	-0.0706102	-0.0514382	0.00404382	0.0639849	0.0877681	0.0210703	-0.0693263	-0.00730078	-0.00660749	0.0105153	-0.0853085	0.030974	-0.057084	0.0899525	0.116647	-0.087136
Herpesvirus 1, Human	-0.00455637	0.128963	-0.0886308	-0.0827371	0.133789	0.0500671	0.00229895	-0.047901	-0.0787152	-0.0415367	0.0197376	0.0839973	0.107803	0.00801871	0.0820548	0.0962487	0.0167417	-0.0220055	-0.0876253	0.430528	1	0.00911365	-0.00724372	0.0828042	-0.0945915	0.0067508	0.0736271	0.0201191	0.0812707	0.00854861	-0.0920338	0.0634957	0.111099	0.0971479	-0.0598681	0.0577974	0.111504	0.193795	-0.0695696	0.0108311	0.115526	0.0843136	0.118536	0.038068	0.0813628	-0.042937	0.147804	0.147621	-0.116791
Herpesvirus 4, Human	0.0802912	0.0527444	-0.024691	0.080639	0.0131337	0.0593113	0.0772328	-0.0548466	0.12581	-0.040429	0.0814121	0.0188749	0.0439548	0.0467741	0.103473	0.0131095	-0.0448955	0.0294414	-0.0498074	0.0162296	0.00911365	1	0.0172875	-0.00511456	0.0578074	0.219373	-0.0999251	0.0634016	0.125337	0.0347225	0.0440087	0.0549763	0.0775486	0.0249676	0.0840256	0.0542369	-0.0745185	0.0948786	0.0663204	0.069869	-0.0213012	0.0153838	-0.126954	0.00463533	-0.0939288	0.120011	-0.00995025	0.0757791	-0.00696029
Herpesvirus 5, Human	0.0273638	-0.00608033	0.0667535	0.0936992	-0.0428827	0.013639	-0.0690689	-0.0159767	0.0828247	-0.015566	0.0610812	-0.0454281	0.000397535	0.0256801	0.045456	-0.0599754	-0.0145824	0.0310155	0.0284879	0.0815103	-0.00724372	0.0172875	1	-0.098592	-0.00359973	0.111208	0.02377	0.0390908	-0.0417777	0.020199	-0.00793473	-0.0448339	0.077901	-0.0147901	0.0335285	0.0520557	-0.0815199	0.0314468	0.0787736	-0.0171146	-0.0156878	-0.064901	-0.149982	-0.0729343	-0.0158307	0.0144144	-0.019995	-0.0335815	0.0383574
Herpesvirus 8, Human	0.08889	0.0555869	-0.0345139	-0.100463	0.104787	0.127531	0.0155011	-0.0341196	0.102705	-0.0274546	0.131181	-0.0134633	0.0814062	0.0533446	0.241668	0.121321	0.0122382	0.00225787	0.137514	0.0629352	0.0828042	-0.00511456	-0.098592	1	0.010827	-0.00347923	0.0247526	0.00156778	0.0454267	0.219118	0.0482629	0.102461	0.150427	0.0800023	-0.117548	0.0468238	0.101679	0.00725057	-0.0776618	0.00128069	0.157973	0.0452816	0.24368	0.0455431	0.0721178	-0.0155075	0.183383	0.0597727	0.128969
Human Immunodeficiency Virus	-0.231092	-0.0909795	0.109839	0.0103907	-0.162072	0.106703	0.108741	0.152334	0.265736	0.118811	0.0730762	-0.0716787	0.0206595	-0.0257745	0.295335	0.16406	-0.0240744	0.295613	0.269845	-0.106461	-0.0945915	0.0578074	-0.00359973	0.010827	1	0.162151	-0.113289	0.137508	-0.0262446	0.072031	0.205647	0.0511917	0.0109776	0.0603537	-0.00361616	0.085544	-0.122654	-0.0853126	0.206995	0.0603624	0.170209	0.0481255	-0.136806	0.0396832	-0.0894929	-0.0934975	0.114193	-0.161073	-0.07278
Human Papillomavirus	-0.0789233	-0.0441383	-0.0146979	0.133319	-0.0381707	0.136638	0.0025194	0.0675335	0.144183	-0.151504	0.0438421	0.00794204	-0.0992277	-0.119689	0.203379	0.106876	0.0145938	0.115639	0.14807	0.0427357	0.0067508	0.219373	0.111208	-0.00347923	0.162151	1	-0.137621	0.127632	0.0563008	0.120244	0.0863473	-0.130887	0.0591597	-0.0582387	-0.0643587	0.119198	-0.0150958	0.0118389	0.0872606	0.0852159	-0.0403524	-0.0274518	-0.146241	-0.110545	-0.0846303	0.149649	0.117019	0.0532118	-0.0711191
Human Rhinovirus	0.0139945	0.0349868	-0.0798097	-0.0430721	0.0985879	0.0287891	0.00505842	0.00172752	-0.0713012	0.0269215	0.0391908	0.0606741	0.0532437	0.0610511	-0.0195769	0.0170475	0.0315933	-0.115753	-0.0730187	0.0523409	0.0736271	-0.0999251	0.02377	0.0247526	-0.113289	-0.137621	1	0.0758539	0.00227111	0.0860141	-0.0179548	0.0657672	0.0944277	0.090304	0.060288	0.049141	0.0188818	0.0819913	0.0199553	0.0733149	0.0934801	0.0897198	0.130824	0.0588339	0.109784	-0.110172	0.120119	0.0399037	0.0276832
Influenza A Virus	0.0427937	0.0865956	-0.113268	0.144	0.0974738	0.132488	-0.0247262	0.0772716	0.148302	0.0295851	0.0075162	0.06456	0.0814852	-0.0404121	0.21208	0.060278	0.00561205	-0.0331123	0.163895	-0.0368202	0.0201191	0.0634016	0.0390908	0.00156778	0.137508	0.127632	0.0758539	1	0.0317531	0.193953	0.129139	-0.0190534	0.161403	0.137688	0.0620863	0.118198	0.0224021	0.168963	0.202126	0.132555	0.0503419	0.118568	0.0205655	-0.109409	0.02389	0.0598644	0.12907	0.0345377	0.0930324
Leishmania major	0.13767	0.160327	-0.202318	-0.0574231	0.150728	0.274018	-0.0266728	-0.000678686	0.0332853	0.266347	0.104445	0.0141853	0.137067	0.0583569	0.210271	0.107556	0.12049	0.015262	0.0265719	-0.105132	0.0812707	0.125337	-0.0417777	0.0454267	-0.0262446	0.0563008	0.00227111	0.0317531	1	0.0303524	0.0269521	0.0732095	0.203342	0.188646	-0.0089895	0.0462958	0.157293	0.206613	-0.0137097	0.0551178	0.146181	0.0408622	0.073545	0.0807266	0.0745267	0.0199169	0.00926289	0.100822	0.0982099
Listeria monocytogenes	0.00237517	0.139919	-0.284519	-0.00909083	0.216553	0.165214	0.111389	0.0580662	0.194121	0.00647467	0.0759425	-0.0288576	0.223522	-0.0888279	0.370157	0.131618	-0.072424	0.02322	0.155385	0.0272068	0.00854861	0.0347225	0.020199	0.219118	0.072031	0.120244	0.0860141	0.193953	0.0303524	1	0.0957599	0.104115	0.282999	0.163953	-0.00559242	0.156347	0.123827	0.133396	0.249189	0.150314	0.142748	0.169006	0.157888	-0.0727531	0.0321835	-0.0109302	0.232154	0.0890575	0.0652177
Lymphocytic Choriomeningitis Virus	-0.0379105	0.0342474	0.0966559	0.158801	-0.0870023	0.107885	0.067162	0.0183053	0.166154	0.0329849	-0.113821	-0.0701328	-0.028262	-0.076288	0.166335	0.116793	-0.0886691	-0.0308772	0.216442	-0.0284788	-0.0920338	0.0440087	-0.00793473	0.0482629	0.205647	0.0863473	-0.0179548	0.129139	0.0269521	0.0957599	1	-0.0491821	0.123962	-0.0816714	-0.0356431	-0.00478001	-0.0782912	-0.0532926	0.224784	-0.0139653	-0.0742004	0.0256983	-0.00439343	-0.0556194	0.0503076	-0.0864865	0.129998	-0.147319	0.0625326
Measles Virus	0.0281848	0.0586901	-0.100457	-0.211176	0.0886025	0.043901	0.0367006	-0.0434829	0.0811465	-0.0410493	0.0857923	0.047958	0.203705	0.0873715	0.110535	-0.0552725	0.0205477	0.079681	-0.0815915	-0.0231086	0.0634957	0.0549763	-0.0448339	0.102461	0.0511917	-0.130887	0.0657672	-0.0190534	0.0732095	0.104115	-0.0491821	1	0.0634605	0.166317	-0.0449229	-0.00806572	0.128336	0.0265997	0.0462154	-0.103183	0.246393	0.251061	0.0635956	0.125686	0.00907211	-0.123096	0.116916	0.0887887	-0.046293
Mycobacterium tuberculosis	-0.0142419	0.148193	-0.146952	0.10579	0.1436	0.270602	-0.00311273	-0.00157691	0.147358	0.0414245	0.0944633	0.0083382	0.150502	-0.0204897	0.281547	0.0888512	0.0018827	-0.0841575	0.173717	0.049147	0.111099	0.0775486	0.077901	0.150427	0.0109776	0.0591597	0.0944277	0.161403	0.203342	0.282999	0.123962	0.0634605	1	0.121272	0.00382017	0.133359	0.0395806	0.105853	0.161763	0.108763	-0.0178599	0.103235	0.139825	-0.10137	0.0968129	-0.0639283	0.183697	0.0936577	0.0157312
Neisseria meningitidis	-0.0983665	0.122069	-0.172206	-0.00934687	0.158912	0.13039	0.104619	0.106088	0.00703697	0.242389	0.178094	0.13246	0.234709	-0.0683473	0.210103	0.109637	-0.0318133	-0.0557175	0.0105623	-0.0706102	0.0971479	0.0249676	-0.0147901	0.0800023	0.0603537	-0.0582387	0.090304	0.137688	0.188646	0.163953	-0.0816714	0.166317	0.121272	1	0.00907394	0.15994	0.192298	0.303688	0.0933692	0.149466	0.294366	0.161317	0.264433	0.0405842	0.114073	-0.0992177	0.0885682	0.127646	0.0537398
Norwalk Virus	-0.0709137	-0.0302688	0.0242008	-0.0340516	-0.0607809	-0.0101356	-0.0279927	-0.0983628	0.0486244	0.0547353	0.0777987	0.0308284	-0.0492533	-0.0587837	-0.0359918	-0.0474888	0.00570288	-0.0398047	0.0339242	-0.0514382	-0.0598681	0.0840256	0.0335285	-0.117548	-0.00361616	-0.0643587	0.060288	0.0620863	-0.0089895	-0.00559242	-0.0356431	-0.0449229	0.00382017	0.00907394	1	0.0128635	-0.0708553	-0.0499621	-0.00490233	0.0504774	0.0171009	-0.0125842	-0.0543231	-0.00325742	-0.0650078	-0.0262382	-0.0123126	-0.0452976	0.029702
Plasmodium falciparum	-0.0646084	0.0389274	-0.130696	0.0565299	0.171359	0.139691	0.15464	0.100593	0.167599	-0.000506162	0.174163	0.102607	0.0972871	-0.11011	0.18273	0.111735	-0.0113647	0.0330945	0.10098	0.00404382	0.0577974	0.0542369	0.0520557	0.0468238	0.085544	0.119198	0.049141	0.118198	0.0462958	0.156347	-0.00478001	-0.00806572	0.133359	0.15994	0.0128635	1	0.037084	0.0781091	0.0685021	0.088037	0.186061	0.0518558	0.041503	-0.0335787	-0.00549429	0.0010639	0.0984738	0.128501	0.0889302
Porphyromonas gingivalis	0.264322	0.118792	-0.242401	-0.0116737	0.175875	0.153541	-0.0155993	0.0856632	-0.106164	-0.0740475	0.0731164	0.173686	0.170124	0.00879142	0.066189	0.0746184	0.0747284	-0.0541716	-0.0114217	0.0639849	0.111504	-0.0745185	-0.0815199	0.101679	-0.122654	-0.0150958	0.0188818	0.0224021	0.157293	0.123827	-0.0782912	0.128336	0.0395806	0.192298	-0.0708553	0.037084	1	0.221914	0.0413044	0.092523	0.186824	0.140529	0.24187	0.178163	0.172985	0.0911931	0.0789242	0.165459	0.109938
Pseudomonas aeruginosa	0.0511132	0.172215	-0.165946	0.0537444	0.178128	0.141484	0.0916335	0.0779562	-0.0116782	0.168958	0.0592277	0.0690452	0.234969	-0.0429562	0.214783	0.140717	-0.000572341	-0.100228	0.0204838	0.0877681	0.193795	0.0948786	0.0314468	0.00725057	-0.0853126	0.0118389	0.0819913	0.168963	0.206613	0.133396	-0.0532926	0.0265997	0.105853	0.303688	-0.0499621	0.0781091	0.221914	1	0.089288	0.138095	0.169791	0.102729	0.193875	0.00382839	0.113288	-0.0440169	0.114363	0.172341	0.112241
Respiratory Syncytial Virus	-0.125319	0.0753163	-0.101245	0.159541	-0.0191406	0.167269	0.157234	0.158823	0.222427	0.219079	-0.104687	-0.0311944	0.16247	-0.137023	0.20324	0.0814728	-0.159541	-0.11503	0.171964	0.0210703	-0.0695696	0.0663204	0.0787736	-0.0776618	0.206995	0.0872606	0.0199553	0.202126	-0.0137097	0.249189	0.224784	0.0462154	0.161763	0.0933692	-0.00490233	0.0685021	0.0413044	0.089288	1	0.133424	-0.0858069	0.151643	0.0014838	-0.0856618	0.100286	-0.0663802	0.0260415	-0.126634	0.0333505
Severe Acute Respiratory Syndrome-Associated Coronavirus	0.0906613	0.0471136	-0.0767111	0.0199156	0.106	0.0727531	0.000773163	0.118817	0.0960808	0.234778	0.133699	0.0575984	0.12102	-0.00776586	0.14796	-0.0230237	0.00916705	-0.0719831	0.103016	-0.0693263	0.0108311	0.069869	-0.0171146	0.00128069	0.0603624	0.0852159	0.0733149	0.132555	0.0551178	0.150314	-0.0139653	-0.103183	0.108763	0.149466	0.0504774	0.088037	0.092523	0.138095	0.133424	1	0.138074	0.0315938	0.0332186	0.0559744	0.107075	-0.00740393	0.0570945	0.142612	0.0823441
Shigella flexneri	-0.0040963	0.0648955	-0.095822	-0.172745	0.095812	0.111925	0.0436134	-0.00579918	-0.0255459	0.0595764	0.294395	0.110785	0.221541	0.11435	0.245929	0.121449	-0.00179598	0.186859	-0.0330913	-0.00730078	0.115526	-0.0213012	-0.0156878	0.157973	0.170209	-0.0403524	0.0934801	0.0503419	0.146181	0.142748	-0.0742004	0.246393	-0.0178599	0.294366	0.0171009	0.186061	0.186824	0.169791	-0.0858069	0.138074	1	0.221439	0.214466	0.201621	-0.013696	-0.0984194	0.139168	0.0792962	0.0621269
Staphylococcus aureus	0.0544016	0.187178	-0.148388	-0.0549607	0.130393	0.0551063	0.0542551	-0.0287193	0.0251547	-0.020299	0.106029	0.144638	0.363932	0.0716016	0.131896	0.028497	-0.0498393	0.0139863	-0.0491132	-0.00660749	0.0843136	0.0153838	-0.064901	0.0452816	0.0481255	-0.0274518	0.0897198	0.118568	0.0408622	0.169006	0.0256983	0.251061	0.103235	0.161317	-0.0125842	0.0518558	0.140529	0.102729	0.151643	0.0315938	0.221439	1	0.0799174	0.123454	0.0936413	-0.006801	0.128066	0.039921	-0.0827161
Streptococcus agalactiae	0.0203263	0.0694395	-0.0151575	-0.100895	0.199845	0.0946034	0.0335418	0.0124989	-0.0620041	0.0999142	0.179247	0.0600374	0.0602141	-0.0285007	0.079518	0.10128	-0.010136	-0.128249	-0.0545774	0.0105153	0.118536	-0.126954	-0.149982	0.24368	-0.136806	-0.146241	0.130824	0.0205655	0.073545	0.157888	-0.00439343	0.0635956	0.139825	0.264433	-0.0543231	0.041503	0.24187	0.193875	0.0014838	0.0332186	0.214466	0.0799174	1	0.0143099	0.0469142	-0.0225555	0.0877129	0.156599	0.142759
Streptococcus gordonii	0.341565	-0.0570497	0.00492378	-0.106752	-0.0639799	0.00386992	-0.084953	0.0573131	-0.0552643	0.00778959	0.224009	0.117422	0.0664957	0.563592	0.0155751	-0.0364897	0.108072	0.0851985	-0.0258599	-0.0853085	0.038068	0.00463533	-0.0729343	0.0455431	0.0396832	-0.110545	0.0588339	-0.109409	0.0807266	-0.0727531	-0.0556194	0.125686	-0.10137	0.0405842	-0.00325742	-0.0335787	0.178163	0.00382839	-0.0856618	0.0559744	0.201621	0.123454	0.0143099	1	0.179803	-0.0231917	0.0060388	-0.0138704	0.0368859
Streptococcus pneumoniae	0.204716	0.0876586	-0.0691602	0.186429	0.101213	0.0201848	-0.0638466	0.0617321	-0.095979	0.1112	0.145129	0.107135	0.146874	0.15339	-0.00675764	0.0773158	0.120975	-0.0961114	0.0811387	0.030974	0.0813628	-0.0939288	-0.0158307	0.0721178	-0.0894929	-0.0846303	0.109784	0.02389	0.0745267	0.0321835	0.0503076	0.00907211	0.0968129	0.114073	-0.0650078	-0.00549429	0.172985	0.113288	0.100286	0.107075	-0.013696	0.0936413	0.0469142	0.179803	1	0.089173	0.0951474	0.094445	0.0865052
Streptococcus suis	0.220261	0.0412647	-0.0522314	0.0735326	0.0532743	0.0300799	-0.0836997	-0.0500456	-0.0594194	-0.124958	0.10612	0.115717	-0.0275929	0.00922638	-0.124854	-0.0867115	0.0738261	0.0602469	-0.0505869	-0.057084	-0.042937	0.120011	0.0144144	-0.0155075	-0.0934975	0.149649	-0.110172	0.0598644	0.0199169	-0.0109302	-0.0864865	-0.123096	-0.0639283	-0.0992177	-0.0262382	0.0010639	0.0911931	-0.0440169	-0.0663802	-0.00740393	-0.0984194	-0.006801	-0.0225555	-0.0231917	0.089173	1	0.0439229	0.126793	0.0289658
Trypanosoma cruzi	0.117736	0.121914	-0.122984	-0.1159	0.116378	0.148498	-0.0199918	-0.0056901	0.134554	-0.00313692	0.0901232	0.0547234	0.127584	0.0248215	0.285179	0.162518	0.0764833	0.0622615	0.18626	0.0899525	0.147804	-0.00995025	-0.019995	0.183383	0.114193	0.117019	0.120119	0.12907	0.00926289	0.232154	0.129998	0.116916	0.183697	0.0885682	-0.0123126	0.0984738	0.0789242	0.114363	0.0260415	0.0570945	0.139168	0.128066	0.0877129	0.0060388	0.0951474	0.0439229	1	0.161856	0.0874532
Vaccinia Virus	0.148836	0.103685	-0.147435	-0.0929439	0.186794	0.0627038	-0.0014806	-0.0125518	-0.0945404	-0.173451	0.0765176	0.0907841	0.0939019	0.0110872	-0.0191105	0.0905212	0.0873263	-0.0573898	-0.061838	0.116647	0.147621	0.0757791	-0.0335815	0.0597727	-0.161073	0.0532118	0.0399037	0.0345377	0.100822	0.0890575	-0.147319	0.0887887	0.0936577	0.127646	-0.0452976	0.128501	0.165459	0.172341	-0.126634	0.142612	0.0792962	0.039921	0.156599	-0.0138704	0.094445	0.126793	0.161856	1	-0.0325874
Vesicular Stomatitis Virus	0.146351	0.0159197	-0.085388	0.0906052	0.144344	0.0991063	0.0282675	0.0137631	0.0507426	0.132931	0.0534172	-0.00761798	0.0493524	-0.0342926	0.0768471	0.0410082	-0.0366431	-0.107696	0.0522647	-0.087136	-0.116791	-0.00696029	0.0383574	0.128969	-0.07278	-0.0711191	0.0276832	0.0930324	0.0982099	0.0652177	0.0625326	-0.046293	0.0157312	0.0537398	0.029702	0.0889302	0.109938	0.112241	0.0333505	0.0823441	0.0621269	-0.0827161	0.142759	0.0368859	0.0865052	0.0289658	0.0874532	-0.0325874	1
Western Equine Encephalitis Virus	-0.106179	-0.0619151	0.0498777	0.013445	-0.00652442	0.0609635	0.118228	0.0451182	0.0688439	0.0382437	-0.0885833	-0.0694217	-0.00596166	-0.0578005	0.0906413	0.00538704	-0.0764035	-0.0564642	-0.030927	0.0437768	-0.00542127	0.0858791	0.0528663	-0.00101369	0.0472081	0.052702	-0.040419	-0.0918471	-0.0335226	0.0554998	0.0592209	-0.0946271	-1.82565e-05	-0.0293943	0.0538535	0.020702	-0.0882556	0.0349055	0.0634258	0.0740018	-0.097204	-0.0808996	0.0614158	-0.0791022	-0.0883957	-0.0803606	0.001555	-0.0102086	0.037796
[truncated: 1 more columns]

## Sheet: P
Permutation P
	Aggregatibacter actinomycetemcomitans	Anaplasma phagocytophilum	Aspergillus fumigatus	Borrelia burgdorferi	Burkholderia pseudomallei	Chlamydia pneumoniae	Cryptosporidium hominis	Cryptosporidium parvum	Dengue Virus	Dhori Virus	Enterovirus 71	Escherichia coli	Francisella tularensis	Fusobacterium nucleatum	Haemophilus ducreyi	Helicobacter pylori	Hepatitis A Virus	Hepatitis B Virus	Hepatitis C Virus	Herpesvirus 1, Cercopithecine	Herpesvirus 1, Human	Herpesvirus 4, Human	Herpesvirus 5, Human	Herpesvirus 8, Human	Human Immunodeficiency Virus	Human Papillomavirus	Human Rhinovirus	Influenza A Virus	Leishmania major	Listeria monocytogenes	Lymphocytic Choriomeningitis Virus	Measles Virus	Mycobacterium tuberculosis	Neisseria meningitidis	Norwalk Virus	Plasmodium falciparum	Porphyromonas gingivalis	Pseudomonas aeruginosa	Respiratory Syncytial Virus	Severe Acute Respiratory Syndrome-Associated Coronavirus	Shigella flexneri	Staphylococcus aureus	Streptococcus agalactiae	Streptococcus gordonii	Streptococcus pneumoniae	Streptococcus suis	Trypanosoma cruzi	Vaccinia Virus	Vesicular Stomatitis Virus
Aggregatibacter actinomycetemcomitans	-	-	-	-	-	-	-	-	-	-	-	-	-	-	-	-	-	-	-	-	-	-	-	-	-	-	-	-	-	-	-	-	-	-	-	-	-	-	-	-	-	-	-	-	-	-	-	-	-
Anaplasma phagocytophilum	0.041614	-	-	-	-	-	-	-	-	-	-	-	-	-	-	-	-	-	-	-	-	-	-	-	-	-	-	-	-	-	-	-	-	-	-	-	-	-	-	-	-	-	-	-	-	-	-	-	-
Aspergillus fumigatus	0.999983	0.999637	-	-	-	-	-	-	-	-	-	-	-	-	-	-	-	-	-	-	-	-	-	-	-	-	-	-	-	-	-	-	-	-	-	-	-	-	-	-	-	-	-	-	-	-	-	-	-
Borrelia burgdorferi	0.054311	0.081681	0.276404	-	-	-	-	-	-	-	-	-	-	-	-	-	-	-	-	-	-	-	-	-	-	-	-	-	-	-	-	-	-	-	-	-	-	-	-	-	-	-	-	-	-	-	-	-	-
Burkholderia pseudomallei	0.023091	0.000991	0.999993	0.374781	-	-	-	-	-	-	-	-	-	-	-	-	-	-	-	-	-	-	-	-	-	-	-	-	-	-	-	-	-	-	-	-	-	-	-	-	-	-	-	-	-	-	-	-	-
Chlamydia pneumoniae	0.393265	0.028627	0.977878	0.05107	7.6e-05	-	-	-	-	-	-	-	-	-	-	-	-	-	-	-	-	-	-	-	-	-	-	-	-	-	-	-	-	-	-	-	-	-	-	-	-	-	-	-	-	-	-	-	-
Cryptosporidium hominis	0.999842	0.679529	0.581367	0.71222	0.065583	0.022913	-	-	-	-	-	-	-	-	-	-	-	-	-	-	-	-	-	-	-	-	-	-	-	-	-	-	-	-	-	-	-	-	-	-	-	-	-	-	-	-	-	-	-
Cryptosporidium parvum	0.690978	0.909093	0.639704	0.295396	0.329188	0.022796	0	-	-	-	-	-	-	-	-	-	-	-	-	-	-	-	-	-	-	-	-	-	-	-	-	-	-	-	-	-	-	-	-	-	-	-	-	-	-	-	-	-	-
Dengue Virus	0.912574	0.815511	0.363414	0.386412	0.897233	0	0.011616	0.028213	-	-	-	-	-	-	-	-	-	-	-	-	-	-	-	-	-	-	-	-	-	-	-	-	-	-	-	-	-	-	-	-	-	-	-	-	-	-	-	-	-
Dhori Virus	0.89083	0.084776	0.177622	0.066038	0.525918	0.137976	0.08104	0.317446	0.044761	-	-	-	-	-	-	-	-	-	-	-	-	-	-	-	-	-	-	-	-	-	-	-	-	-	-	-	-	-	-	-	-	-	-	-	-	-	-	-	-
Enterovirus 71	0	0.307188	0.668971	0.338364	0.015159	0.033789	0.51521	0.442288	0.055687	0.569061	-	-	-	-	-	-	-	-	-	-	-	-	-	-	-	-	-	-	-	-	-	-	-	-	-	-	-	-	-	-	-	-	-	-	-	-	-	-	-
Escherichia coli	0.001019	0.026102	0.918686	0.102269	0.04353	0.073266	0.451656	0.899991	0.924017	0.823504	0.00023	-	-	-	-	-	-	-	-	-	-	-	-	-	-	-	-	-	-	-	-	-	-	-	-	-	-	-	-	-	-	-	-	-	-	-	-	-	-
Francisella tularensis	0.039161	0	1	0.323057	0.000782	0.000847	0.101174	0.289075	0.252284	7.1e-05	0.012913	0.001071	-	-	-	-	-	-	-	-	-	-	-	-	-	-	-	-	-	-	-	-	-	-	-	-	-	-	-	-	-	-	-	-	-	-	-	-	-
Fusobacterium nucleatum	0	0.527309	0.5856	0.960733	0.858784	0.951309	0.992893	0.684741	0.932746	0.334249	0.025823	0.062638	0.530407	-	-	-	-	-	-	-	-	-	-	-	-	-	-	-	-	-	-	-	-	-	-	-	-	-	-	-	-	-	-	-	-	-	-	-	-
Haemophilus ducreyi	0.616174	0.032483	0.990419	0.411876	0.016253	0	0.006916	8e-06	0	0.047889	0.000275	0.43005	0	0.79768	-	-	-	-	-	-	-	-	-	-	-	-	-	-	-	-	-	-	-	-	-	-	-	-	-	-	-	-	-	-	-	-	-	-	-
Helicobacter pylori	0.867129	0.028942	0.742106	0.069128	0.013492	0.020132	0.241468	0.010611	0.077843	0.338786	0.195822	0.258916	0.158538	0.887292	0	-	-	-	-	-	-	-	-	-	-	-	-	-	-	-	-	-	-	-	-	-	-	-	-	-	-	-	-	-	-	-	-	-	-
Hepatitis A Virus	0.006409	0.234334	0.77217	0.439844	0.23642	0.678805	0.995402	0.636789	0.890501	0.303988	0.083895	0.226192	0.59115	0.027609	0.824197	0.56564	-	-	-	-	-	-	-	-	-	-	-	-	-	-	-	-	-	-	-	-	-	-	-	-	-	-	-	-	-	-	-	-	-
Hepatitis B Virus	0.709581	0.913647	0.137303	0.645535	0.994913	0.724293	0.964346	0.283027	0.119843	0.998363	0.010535	0.466724	0.896429	0.204407	0	0	0.001334	-	-	-	-	-	-	-	-	-	-	-	-	-	-	-	-	-	-	-	-	-	-	-	-	-	-	-	-	-	-	-	-
Hepatitis C Virus	0.442786	0.668963	0.603837	0.066462	0.894528	8e-06	0.553997	0.011726	0	0.128938	0.108793	0.870449	0.512853	0.873471	0	0.070588	0.029916	0.000316	-	-	-	-	-	-	-	-	-	-	-	-	-	-	-	-	-	-	-	-	-	-	-	-	-	-	-	-	-	-	-
Herpesvirus 1, Cercopithecine	0.890356	0.080272	0.600646	0.862037	0.115953	0.602916	0.394681	0.721951	0.759432	0.960428	0.810017	0.708894	0.811299	0.916674	0.546172	0.066097	0.694109	0.670745	0.921789	-	-	-	-	-	-	-	-	-	-	-	-	-	-	-	-	-	-	-	-	-	-	-	-	-	-	-	-	-	-
Herpesvirus 1, Human	0.541166	0.007881	0.933158	0.923198	0.004976	0.215428	0.478674	0.771181	0.915266	0.734477	0.354719	0.074504	0.033433	0.428819	0.078124	0.053774	0.369787	0.655142	0.931544	0	-	-	-	-	-	-	-	-	-	-	-	-	-	-	-	-	-	-	-	-	-	-	-	-	-	-	-	-	-
Herpesvirus 4, Human	0.081557	0.198571	0.665895	0.080869	0.391492	0.158807	0.088096	0.814594	0.010208	0.728768	0.079318	0.358773	0.25253	0.235788	0.041004	0.391652	0.753141	0.316763	0.782953	0.372611	0.420141	-	-	-	-	-	-	-	-	-	-	-	-	-	-	-	-	-	-	-	-	-	-	-	-	-	-	-	-
Herpesvirus 5, Human	0.324057	0.554381	0.121787	0.058222	0.74177	0.388184	0.887464	0.625952	0.076699	0.623549	0.148761	0.756245	0.496215	0.330244	0.243813	0.844879	0.61774	0.31108	0.320129	0.079147	0.56432	0.366859	-	-	-	-	-	-	-	-	-	-	-	-	-	-	-	-	-	-	-	-	-	-	-	-	-	-	-
Herpesvirus 8, Human	0.066182	0.180788	0.702171	0.953395	0.038741	0.00887	0.376856	0.700587	0.04238	0.676023	0.006385	0.610669	0.079328	0.194765	0	0.014462	0.397486	0.479039	0.003474	0.139417	0.076749	0.546165	0.950187	-	-	-	-	-	-	-	-	-	-	-	-	-	-	-	-	-	-	-	-	-	-	-	-	-	-
Human Immunodeficiency Virus	1	0.937097	0.030068	0.410585	0.999821	0.035318	0.031903	0.000675	0	0.017301	0.099143	0.896649	0.350501	0.669971	0	0.000151	0.663574	0	0	0.963914	0.943232	0.167504	0.532814	0.40735	-	-	-	-	-	-	-	-	-	-	-	-	-	-	-	-	-	-	-	-	-	-	-	-	-
Human Papillomavirus	0.915671	0.748811	0.618431	0.005239	0.717794	0.003781	0.476678	0.118567	0.001674	0.999272	0.253183	0.429473	0.951275	0.983508	0	0.035005	0.382275	0.021317	0.001071	0.259386	0.439344	0	0.027885	0.531745	0.000207	-	-	-	-	-	-	-	-	-	-	-	-	-	-	-	-	-	-	-	-	-	-	-	-
Human Rhinovirus	0.385961	0.296091	0.917484	0.742819	0.049678	0.319052	0.453978	0.483973	0.895385	0.325675	0.277384	0.150971	0.195364	0.148948	0.644435	0.368103	0.308975	0.978592	0.90079	0.201209	0.097485	0.952487	0.337453	0.333648	0.974939	0.996505	-	-	-	-	-	-	-	-	-	-	-	-	-	-	-	-	-	-	-	-	-	-	-
Influenza A Virus	0.259039	0.069999	0.974915	0.001702	0.051623	0.00567	0.66603	0.088005	0.001044	0.316268	0.433037	0.131561	0.079188	0.728666	0	0.153247	0.449031	0.696653	0.000152	0.711817	0.352979	0.137136	0.277905	0.485484	0.003474	0.008792	0.091487	-	-	-	-	-	-	-	-	-	-	-	-	-	-	-	-	-	-	-	-	-	-
Leishmania major	0.003421	0.000251	1	0.830037	0.000801	0	0.673273	0.506114	0.302765	0	0.039333	0.384816	0.003615	0.164295	0	0.033834	0.015362	0.378283	0.326983	0.961544	0.079574	0.010619	0.735784	0.243987	0.671697	0.176568	0.478903	0.308427	-	-	-	-	-	-	-	-	-	-	-	-	-	-	-	-	-	-	-	-	-
Listeria monocytogenes	0.477974	0.00271	1	0.579287	0	0.000124	0.027596	0.166028	0	0.441695	0.091246	0.681084	0	0.933445	0	0.006127	0.89905	0.339614	0.000458	0.324601	0.424544	0.297145	0.352628	0	0.102259	0.015649	0.070897	0	0.313517	-	-	-	-	-	-	-	-	-	-	-	-	-	-	-	-	-	-	-	-
Lymphocytic Choriomeningitis Virus	0.716618	0.299083	0.053078	0.00031	0.930514	0.033281	0.120087	0.361667	0.000104	0.303927	0.975758	0.891384	0.678928	0.909596	0.0001	0.019734	0.933231	0.688276	0	0.67973	0.938835	0.252233	0.56997	0.226791	0	0.070381	0.636492	0.007764	0.325556	0.05466	-	-	-	-	-	-	-	-	-	-	-	-	-	-	-	-	-	-	-
Measles Virus	0.321217	0.162373	0.953382	1	0.066686	0.25285	0.288824	0.745124	0.079812	0.731944	0.07129	0.228657	0	0.068699	0.028971	0.817247	0.350963	0.082749	0.921011	0.659677	0.136642	0.184591	0.752777	0.042804	0.208492	0.993291	0.126068	0.641939	0.098751	0.039901	0.779039	-	-	-	-	-	-	-	-	-	-	-	-	-	-	-	-	-	-
Mycobacterium tuberculosis	0.615671	0.001057	0.99876	0.036949	0.001782	0	0.528492	0.51446	0.00117	0.266311	0.05693	0.426221	0.000825	0.648591	0	0.066251	0.482527	0.925714	2.4e-05	0.221241	0.028065	0.08739	0.086575	0.000836	0.406256	0.159709	0.056978	0.00022	0	0	0.011808	0.136834	-	-	-	-	-	-	-	-	-	-	-	-	-	-	-	-	-
Neisseria meningitidis	0.94978	0.01365	0.99996	0.581305	0.000302	0.006886	0.039039	0.036395	0.436937	0	1e-05	0.005683	0	0.88473	0	0.030399	0.691711	0.819897	0.409252	0.893092	0.052203	0.332825	0.618999	0.082094	0.152823	0.834934	0.063848	0.003418	2e-06	0.000152	0.921169	0.0001	0.014519	-	-	-	-	-	-	-	-	-	-	-	-	-	-	-	-
Norwalk Virus	0.894126	0.686113	0.335743	0.700309	0.849391	0.587439	0.677975	0.949773	0.224518	0.186053	0.086827	0.311782	0.779476	0.838096	0.708266	0.768705	0.448245	0.725514	0.300347	0.793251	0.844257	0.074462	0.301817	0.980971	0.532969	0.867369	0.15319	0.143703	0.578455	0.5503	0.706801	0.753299	0.464925	0.420438	-	-	-	-	-	-	-	-	-	-	-	-	-	-	-
Plasmodium falciparum	0.868513	0.278657	0.993185	0.175226	4.5e-05	0.002774	0.000505	0.046134	7.6e-05	0.504524	2.3e-05	0.042541	0.051961	0.96994	8e-06	0.027061	0.596413	0.303506	0.045443	0.462956	0.167576	0.189171	0.203016	0.235495	0.071692	0.016835	0.221265	0.018013	0.238647	0.000413	0.543206	0.571056	0.005218	0.000261	0.393325	-	-	-	-	-	-	-	-	-	-	-	-	-	-
Porphyromonas gingivalis	0	0.017323	1	0.598584	1.8e-05	0.000572	0.623734	0.071495	0.963384	0.903721	0.099024	2.4e-05	5.3e-05	0.422546	0.124258	0.094694	0.094386	0.810349	0.596841	0.134241	0.027425	0.904995	0.920874	0.044214	0.986735	0.620799	0.358737	0.342833	0.000365	0.011945	0.914393	0.0083	0.275476	0	0.893924	0.28714	-	-	-	-	-	-	-	-	-	-	-	-	-
Pseudomonas aeruginosa	0.209008	3.7e-05	0.999893	0.192228	1e-05	0.002281	0.061653	0.086479	0.598621	6.2e-05	0.159302	0.112555	0	0.742189	0	0.002505	0.505113	0.95302	0.351289	0.068065	0	0.056238	0.309512	0.43523	0.927727	0.400218	0.078242	6.2e-05	0	0.005187	0.804902	0.326878	0.036821	0	0.783971	0.086146	0	-	-	-	-	-	-	-	-	-	-	-	-
Respiratory Syncytial Virus	0.989197	0.092826	0.954785	0.000277	0.642345	8.2e-05	0.000367	0.00031	0	0	0.960747	0.689488	0.000192	0.996279	0	0.079209	0.999764	0.977574	4.2e-05	0.348708	0.88933	0.123667	0.084733	0.912879	0	0.068864	0.353742	0	0.612223	0	0	0.239177	0.000215	0.058761	0.544232	0.114641	0.266944	0.065571	-	-	-	-	-	-	-	-	-	-	-
Severe Acute Respiratory Syndrome-Associated Coronavirus	0.063293	0.233743	0.910642	0.353909	0.036569	0.100097	0.492811	0.017291	0.054086	0	0.005019	0.168741	0.014776	0.56858	0.001084	0.659339	0.419755	0.897651	0.041815	0.888413	0.407324	0.109466	0.632132	0.488029	0.15278	0.072241	0.098421	0.005636	0.18373	0.000849	0.613899	0.958171	0.031866	0.000935	0.212935	0.067616	0.06021	0.003263	0.005177	-	-	-	-	-	-	-	-	-	-
Shigella flexneri	0.537177	0.130021	0.945376	0.999962	0.054556	0.026712	0.254537	0.552054	0.669104	0.157286	0	0.028597	0	0.023162	0	0.01433	0.516548	5e-06	0.696573	0.564807	0.021472	0.652113	0.624263	0.000339	5.2e-05	0.728366	0.058579	0.213771	0.001364	0.001971	0.904129	0	0.636004	0	0.36784	5e-06	5e-06	5.6e-05	0.928537	0.003274	-	-	-	-	-	-	-	-	-
Staphylococcus aureus	0.188158	5e-06	0.998937	0.815316	0.006883	0.183797	0.189073	0.680579	0.332157	0.647751	0.036505	0.001607	0	0.103664	0.005971	0.320093	0.783159	0.386008	0.778651	0.558915	0.073924	0.37757	0.869899	0.244813	0.227616	0.676012	0.064859	0.017571	0.269238	6.2e-05	0.330187	0	0.041409	0.000223	0.604823	0.204269	0.002552	0.042348	0.000718	0.308975	0	-	-	-	-	-	-	-	-
Streptococcus agalactiae	0.352019	0.111079	0.621152	0.954175	0	0.056699	0.301768	0.39573	0.85582	0.047341	9e-06	0.154615	0.1536	0.679811	0.083104	0.044913	0.587439	0.991543	0.812913	0.409612	0.017619	0.990542	0.99911	0	0.996202	0.998647	0.006603	0.350899	0.097727	0.000342	0.539808	0.136157	0.002736	0	0.811347	0.265917	0	0	0.486275	0.303029	0	0.082291	-	-	-	-	-	-	-
Streptococcus gordonii	0	0.827867	0.455106	0.964417	0.865553	0.464488	0.927132	0.170445	0.817203	0.430746	0	0.018935	0.122879	0	0.376415	0.710395	0.032948	0.072268	0.670298	0.927725	0.282721	0.457674	0.900557	0.243308	0.27503	0.970599	0.16155	0.968815	0.080682	0.900023	0.81936	0.010312	0.954973	0.270662	0.529813	0.698493	1e-05	0.464846	0.928308	0.178464	0	0.012267	0.384	-	-	-	-	-	-
Streptococcus pneumoniae	0	0.068233	0.887835	5e-06	0.045032	0.35268	0.864914	0.145448	0.945621	0.027899	0.001523	0.034573	0.001252	0.00058	0.560205	0.087911	0.014826	0.945851	0.079825	0.311233	0.079407	0.942044	0.6251	0.102009	0.934571	0.92657	0.030157	0.336982	0.094961	0.306862	0.213967	0.420452	0.052819	0.023546	0.870405	0.549438	3.2e-05	0.024642	0.046657	0.034677	0.612146	0.058319	0.234931	8e-06	-	-	-	-	-
Streptococcus suis	0	0.267154	0.798277	0.097759	0.19518	0.314506	0.924932	0.784518	0.841813	0.988873	0.036336	0.021194	0.676516	0.419301	0.988762	0.930035	0.096893	0.153416	0.78785	0.828071	0.742078	0.015916	0.383362	0.623173	0.941332	0.000918	0.970011	0.155664	0.353908	0.593285	0.929662	0.987167	0.865317	0.951257	0.671667	0.490044	0.062418	0.748105	0.876477	0.565657	0.949888	0.56056	0.657424	0.660056	0.065785	-	-	-	-
Trypanosoma cruzi	0.01857	0.013803	0.987058	0.97879	0.0203	0.001019	0.646386	0.551125	0.004614	0.52871	0.064185	0.186129	0.008834	0.333367	0	0.000189	0.089911	0.142771	5e-06	0.064473	0.001107	0.586017	0.646391	7e-06	0.023395	0.019456	0.015788	0.007802	0.419048	0	0.007153	0.019583	7e-06	0.066734	0.602989	0.049862	0.084415	0.02315	0.328929	0.171754	0.00291	0.008477	0.068158	0.445382	0.055765	0.252745	-	-	-
Vaccinia Virus	0.000997	0.040634	0.998814	0.940439	5e-06	0.14054	0.513559	0.604591	0.943162	0.999965	0.089826	0.063086	0.057861	0.405533	0.642197	0.063518	0.068765	0.829859	0.855	0.01993	0.001135	0.09166	0.698501	0.156158	0.999804	0.195588	0.274005	0.297904	0.04573	0.065971	0.998803	0.066367	0.058286	0.008784	0.755443	0.008177	0.000116	3.6e-05	0.990285	0.002006	0.083607	0.27391	0.000399	0.613278	0.056955	0.009442	0.000211	-	-
Vesicular Stomatitis Virus	0.001336	0.37444	0.927848	0.063379	0.001651	0.04876	0.320895	0.387366	0.211307	0.005446	0.194297	0.567382	0.219933	0.701278	0.089006	0.268514	0.711062	0.966036	0.201706	0.930764	0.979995	0.561953	0.281344	0.007875	0.900109	0.894795	0.322894	0.059312	0.050348	0.128548	0.141403	0.761486	0.375538	0.192253	0.315833	0.066137	0.029909	0.026243	0.302508	0.077591	0.143496	0.923161	0.001971	0.288007	0.070133	0.318411	0.068567	0.694692	-
Western Equine Encephalitis Virus	0.963408	0.855382	0.216625	0.389423	0.558234	0.149434	0.017978	0.245781	0.113318	0.281893	0.933078	0.888781	0.553398	0.832299	0.06332	0.451088	0.909877	0.824439	0.688462	0.253567	0.548836	0.071157	0.197823	0.509219	0.2332	0.198823	0.728713	0.938531	0.698261	0.181317	0.159336	0.943306	0.500036	0.682931	0.191567	0.350314	0.93258	0.29642	0.137011	0.096386	0.947791	0.919678	0.147044	0.916041	0.9328	0.918527	0.485606	0.588002	0.283994
[truncated: 1 more columns]

## Sheet: FDR
FDR
	Aggregatibacter actinomycetemcomitans	Anaplasma phagocytophilum	Aspergillus fumigatus	Borrelia burgdorferi	Burkholderia pseudomallei	Chlamydia pneumoniae	Cryptosporidium hominis	Cryptosporidium parvum	Dengue Virus	Dhori Virus	Enterovirus 71	Escherichia coli	Francisella tularensis	Fusobacterium nucleatum	Haemophilus ducreyi	Helicobacter pylori	Hepatitis A Virus	Hepatitis B Virus	Hepatitis C Virus	Herpesvirus 1, Cercopithecine	Herpesvirus 1, Human	Herpesvirus 4, Human	Herpesvirus 5, Human	Herpesvirus 8, Human	Human Immunodeficiency Virus	Human Papillomavirus	Human Rhinovirus	-luenza A Virus	Leishmania major	Listeria monocytogenes	Lymphocytic Choriomeningitis Virus	Measles Virus	Mycobacterium tuberculosis	Neisseria meningitidis	Norwalk Virus	Plasmodium falciparum	Porphyromonas gingivalis	Pseudomonas aeruginosa	Respiratory Syncytial Virus	Severe Acute Respiratory Syndrome-Associated Coronavirus	Shigella flexneri	Staphylococcus aureus	Streptococcus agalactiae	Streptococcus gordonii	Streptococcus pneumoniae	Streptococcus suis	Trypanosoma cruzi	Vaccinia Virus	Vesicular Stomatitis Virus
Aggregatibacter actinomycetemcomitans	-	-	-	-	-	-	-	-	-	-	-	-	-	-	-	-	-	-	-	-	-	-	-	-	-	-	-	-	-	-	-	-	-	-	-	-	-	-	-	-	-	-	-	-	-	-	-	-	-
Anaplasma phagocytophilum	0.097973	-	-	-	-	-	-	-	-	-	-	-	-	-	-	-	-	-	-	-	-	-	-	-	-	-	-	-	-	-	-	-	-	-	-	-	-	-	-	-	-	-	-	-	-	-	-	-	-
Aspergillus fumigatus	0.641727	0.64628	-	-	-	-	-	-	-	-	-	-	-	-	-	-	-	-	-	-	-	-	-	-	-	-	-	-	-	-	-	-	-	-	-	-	-	-	-	-	-	-	-	-	-	-	-	-	-
Borrelia burgdorferi	0.117594	0.142511	0.338632	-	-	-	-	-	-	-	-	-	-	-	-	-	-	-	-	-	-	-	-	-	-	-	-	-	-	-	-	-	-	-	-	-	-	-	-	-	-	-	-	-	-	-	-	-	-
Burkholderia pseudomallei	0.0646909	0.00481119	0.641207	0.398561	-	-	-	-	-	-	-	-	-	-	-	-	-	-	-	-	-	-	-	-	-	-	-	-	-	-	-	-	-	-	-	-	-	-	-	-	-	-	-	-	-	-	-	-	-
Chlamydia pneumoniae	0.408221	0.0750869	0.649401	0.113083	0.000521091	-	-	-	-	-	-	-	-	-	-	-	-	-	-	-	-	-	-	-	-	-	-	-	-	-	-	-	-	-	-	-	-	-	-	-	-	-	-	-	-	-	-	-	-
Cryptosporidium hominis	0.644281	0.565048	0.524732	0.573324	0.130771	0.0644232	-	-	-	-	-	-	-	-	-	-	-	-	-	-	-	-	-	-	-	-	-	-	-	-	-	-	-	-	-	-	-	-	-	-	-	-	-	-	-	-	-	-	-
Cryptosporidium parvum	0.567922	0.65431	0.551894	0.354673	0.369692	0.0643256	0	-	-	-	-	-	-	-	-	-	-	-	-	-	-	-	-	-	-	-	-	-	-	-	-	-	-	-	-	-	-	-	-	-	-	-	-	-	-	-	-	-	-
Dengue Virus	0.654405	0.624322	0.390189	0.404329	0.652381	0	0.0381491	0.074501	-	-	-	-	-	-	-	-	-	-	-	-	-	-	-	-	-	-	-	-	-	-	-	-	-	-	-	-	-	-	-	-	-	-	-	-	-	-	-	-	-
Dhori Virus	0.653808	0.144998	0.249705	0.130678	0.498275	0.208602	0.142027	0.364893	0.102902	-	-	-	-	-	-	-	-	-	-	-	-	-	-	-	-	-	-	-	-	-	-	-	-	-	-	-	-	-	-	-	-	-	-	-	-	-	-	-	-
Enterovirus 71	0	0.359984	0.564678	0.374084	0.0470192	0.0846497	0.489316	0.439833	0.11958	0.517208	-	-	-	-	-	-	-	-	-	-	-	-	-	-	-	-	-	-	-	-	-	-	-	-	-	-	-	-	-	-	-	-	-	-	-	-	-	-	-
Escherichia coli	0.00488643	0.0713366	0.652799	0.163471	0.100665	0.135065	0.445746	0.652566	0.651846	0.627369	0.00136194	-	-	-	-	-	-	-	-	-	-	-	-	-	-	-	-	-	-	-	-	-	-	-	-	-	-	-	-	-	-	-	-	-	-	-	-	-	-
Francisella tularensis	0.0938947	0	0.640161	0.367025	0.00399503	0.00421685	0.162719	0.347618	0.319602	0.000491117	0.0415361	0.00501277	-	-	-	-	-	-	-	-	-	-	-	-	-	-	-	-	-	-	-	-	-	-	-	-	-	-	-	-	-	-	-	-	-	-	-	-	-
Fusobacterium nucleatum	0	0.498988	0.527943	0.647365	0.643583	0.646589	0.650529	0.56577	0.648637	0.371638	0.0708218	0.128504	0.499501	-	-	-	-	-	-	-	-	-	-	-	-	-	-	-	-	-	-	-	-	-	-	-	-	-	-	-	-	-	-	-	-	-	-	-	-
Haemophilus ducreyi	0.541151	0.0824347	0.650544	0.420284	0.0494317	0	0.024684	6.87153e-05	0	0.107563	0.00159222	0.43206	0	0.616712	-	-	-	-	-	-	-	-	-	-	-	-	-	-	-	-	-	-	-	-	-	-	-	-	-	-	-	-	-	-	-	-	-	-	-
Helicobacter pylori	0.646736	0.0756593	0.588293	0.131148	0.0432207	0.0578526	0.30941	0.0351438	0.141172	0.374022	0.265732	0.324324	0.22948	0.65614	0	-	-	-	-	-	-	-	-	-	-	-	-	-	-	-	-	-	-	-	-	-	-	-	-	-	-	-	-	-	-	-	-	-	-
Hepatitis A Virus	0.0233	0.303755	0.602953	0.438518	0.304439	0.565649	0.649994	0.549986	0.654181	0.357305	0.144439	0.296147	0.52989	0.0739048	0.627286	0.516501	-	-	-	-	-	-	-	-	-	-	-	-	-	-	-	-	-	-	-	-	-	-	-	-	-	-	-	-	-	-	-	-	-
Hepatitis B Virus	0.573562	0.653974	0.207987	0.553868	0.650218	0.58065	0.646456	0.342983	0.187723	0.649756	0.0350406	0.456011	0.653012	0.273582	0	0	0.00599255	-	-	-	-	-	-	-	-	-	-	-	-	-	-	-	-	-	-	-	-	-	-	-	-	-	-	-	-	-	-	-	-
Hepatitis C Virus	0.439768	0.565282	0.535733	0.129549	0.653454	6.94788e-05	0.511245	0.0383492	0	0.198782	0.173191	0.64613	0.488859	0.647758	0	0.13263	0.0774286	0.00176427	-	-	-	-	-	-	-	-	-	-	-	-	-	-	-	-	-	-	-	-	-	-	-	-	-	-	-	-	-	-	-
Herpesvirus 1, Cercopithecine	0.654689	0.141633	0.534723	0.645402	0.18236	0.536133	0.408605	0.579367	0.595386	0.647718	0.624397	0.5736	0.624154	0.65315	0.508224	0.130464	0.569298	0.563741	0.65204	-	-	-	-	-	-	-	-	-	-	-	-	-	-	-	-	-	-	-	-	-	-	-	-	-	-	-	-	-	-
Herpesvirus 1, Human	0.505975	0.0275003	0.647196	0.651857	0.0192546	0.284918	0.465939	0.602783	0.653935	0.584617	0.382958	0.136382	0.0840272	0.431934	0.141353	0.11708	0.394862	0.558433	0.648956	0	-	-	-	-	-	-	-	-	-	-	-	-	-	-	-	-	-	-	-	-	-	-	-	-	-	-	-	-	-
Herpesvirus 4, Human	0.142613	0.26853	0.563909	0.142045	0.407463	0.229444	0.148084	0.624844	0.0342444	0.581257	0.141871	0.386267	0.319396	0.304126	0.0971219	0.407087	0.592832	0.364644	0.60894	0.397335	0.42649	-	-	-	-	-	-	-	-	-	-	-	-	-	-	-	-	-	-	-	-	-	-	-	-	-	-	-	-
Herpesvirus 5, Human	0.367627	0.510996	0.190006	0.122335	0.589222	0.405099	0.655647	0.543027	0.140072	0.543354	0.221059	0.593483	0.476486	0.369815	0.311394	0.636212	0.541917	0.361833	0.365825	0.142544	0.516502	0.393348	-	-	-	-	-	-	-	-	-	-	-	-	-	-	-	-	-	-	-	-	-	-	-	-	-	-	-
Herpesvirus 8, Human	0.129976	0.253245	0.56993	0.645761	0.093461	0.0300135	0.399139	0.569828	0.0988828	0.565138	0.0233213	0.539956	0.141565	0.266146	0	0.0455808	0.410422	0.465136	0.0137838	0.210373	0.139836	0.508823	0.647516	-	-	-	-	-	-	-	-	-	-	-	-	-	-	-	-	-	-	-	-	-	-	-	-	-	-
Human Immunodeficiency Virus	0.640686	0.64763	0.0775652	0.419514	0.644799	0.0870847	0.0812265	0.00349407	0	0.0520119	0.160111	0.652564	0.384242	0.564304	0	0.000967435	0.562553	0	0	0.646721	0.64786	0.238483	0.500561	0.417847	-	-	-	-	-	-	-	-	-	-	-	-	-	-	-	-	-	-	-	-	-	-	-	-	-
Human Papillomavirus	0.653627	0.590614	0.541915	0.0197826	0.576623	0.0147768	0.465155	0.186097	0.00726922	0.646579	0.318675	0.432036	0.647129	0.650377	0	0.086586	0.403239	0.0605896	0.00498293	0.323875	0.438579	0	0.0743889	0.500158	0.00127401	-	-	-	-	-	-	-	-	-	-	-	-	-	-	-	-	-	-	-	-	-	-	-	-
Human Rhinovirus	0.404941	0.354962	0.653132	0.587666	0.110943	0.365664	0.447473	0.468762	0.65286	0.36786	0.339301	0.223071	0.266034	0.220917	0.553532	0.393602	0.360996	0.649324	0.65073	0.271159	0.15941	0.646828	0.373606	0.371498	0.649104	0.649087	-	-	-	-	-	-	-	-	-	-	-	-	-	-	-	-	-	-	-	-	-	-	-
Influenza A Virus	0.323959	0.132479	0.649641	0.00734997	0.113984	0.0211042	0.563413	0.14825	0.00494563	0.364612	0.433946	0.202029	0.14229	0.582364	0	0.224734	0.444277	0.569591	0.000965925	0.57359	0.383196	0.208137	0.339407	0.469644	0.0137142	0.0300094	0.152148	-	-	-	-	-	-	-	-	-	-	-	-	-	-	-	-	-	-	-	-	-	-
Leishmania major	0.0136427	0.00147512	0.639637	0.62867	0.00406552	0	0.564046	0.483615	0.358021	0	0.0940187	0.404283	0.0141991	0.23477	0	0.0844917	0.0474605	0.399567	0.368274	0.646797	0.141359	0.0350219	0.585062	0.311108	0.563329	0.24867	0.465582	0.360895	-	-	-	-	-	-	-	-	-	-	-	-	-	-	-	-	-	-	-	-	-
Listeria monocytogenes	0.465838	0.0112076	0.639114	0.524065	0	0.000801016	0.0741239	0.236813	0	0.439802	0.152071	0.563941	0	0.646249	0	0.022484	0.652489	0.374407	0.0024353	0.36771	0.428733	0.355137	0.383881	0	0.16379	0.0481568	0.132891	0	0.363046	-	-	-	-	-	-	-	-	-	-	-	-	-	-	-	-	-	-	-	-
Lymphocytic Choriomeningitis Virus	0.57627	0.356363	0.115887	0.00175585	0.649396	0.083915	0.187729	0.388847	0.000683111	0.357772	0.649096	0.653601	0.565149	0.654069	0.000668065	0.0571289	0.646673	0.567491	0	0.564614	0.647686	0.320056	0.517432	0.296435	0	0.13256	0.550338	0.0274598	0.368258	0.117698	-	-	-	-	-	-	-	-	-	-	-	-	-	-	-	-	-	-	-
Measles Virus	0.365998	0.232448	0.646312	0.638071	0.129662	0.318769	0.347851	0.588894	0.14146	0.583195	0.13299	0.297878	0	0.13129	0.0754826	0.624428	0.383672	0.143414	0.652671	0.560465	0.208602	0.256731	0.593143	0.0992794	0.278573	0.649701	0.195127	0.553212	0.16014	0.0950856	0.607104	-	-	-	-	-	-	-	-	-	-	-	-	-	-	-	-	-	-
Mycobacterium tuberculosis	0.541317	0.00497705	0.648934	0.0894139	0.00765317	0	0.499503	0.489198	0.00531695	0.331462	0.12092	0.429871	0.00416032	0.554057	0	0.129785	0.467941	0.651867	0.000185735	0.291128	0.0743615	0.147851	0.147109	0.00418877	0.417822	0.229475	0.120368	0.00132277	0	0	0.0384565	0.208488	-	-	-	-	-	-	-	-	-	-	-	-	-	-	-	-	-
Neisseria meningitidis	0.648369	0.0435483	0.643296	0.525282	0.00172302	0.0246897	0.0938902	0.0891776	0.436734	0	8.14205e-05	0.0210523	0	0.654865	0	0.0779048	0.567927	0.625231	0.419248	0.654239	0.114617	0.37164	0.541805	0.142912	0.224957	0.631156	0.128956	0.0137007	1.95409e-05	0.000958135	0.652191	0.000662404	0.0455766	-	-	-	-	-	-	-	-	-	-	-	-	-	-	-	-
Norwalk Virus	0.653771	0.566305	0.372768	0.570195	0.638994	0.528382	0.56556	0.648931	0.294449	0.258305	0.147217	0.361573	0.60684	0.632934	0.573686	0.601449	0.444062	0.581033	0.357324	0.613895	0.636357	0.136625	0.357984	0.649249	0.500106	0.646299	0.225073	0.214768	0.523918	0.510243	0.573093	0.59236	0.454821	0.426238	-	-	-	-	-	-	-	-	-	-	-	-	-	-	-
Plasmodium falciparum	0.646535	0.339795	0.650176	0.247226	0.000331827	0.0113521	0.00266707	0.104522	0.00051656	0.483277	0.000181592	0.0989631	0.114407	0.647983	6.79684e-05	0.0731898	0.533385	0.357815	0.103557	0.454602	0.238152	0.260781	0.272654	0.30425	0.133105	0.0510033	0.29067	0.0531306	0.306801	0.00221107	0.507276	0.517817	0.0197989	0.00152244	0.407742	-	-	-	-	-	-	-	-	-	-	-	-	-	-
Porphyromonas gingivalis	0	0.0518785	0.638592	0.534104	0.000143566	0.00300064	0.54291	0.133055	0.647477	0.652245	0.16025	0.000187593	0.000383581	0.427267	0.192708	0.156153	0.155974	0.624038	0.533157	0.205741	0.0739186	0.65196	0.653166	0.101945	0.651959	0.542773	0.386761	0.377424	0.00199509	0.0387413	0.653909	0.0287061	0.338025	0	0.654236	0.346892	-	-	-	-	-	-	-	-	-	-	-	-	-
Pseudomonas aeruginosa	0.278785	0.000278082	0.643783	0.264064	8.22775e-05	0.00958555	0.127151	0.147266	0.533528	0.000440559	0.229735	0.178091	0	0.587763	0	0.0104706	0.483249	0.646628	0.383492	0.131363	0	0.120103	0.360545	0.435585	0.650938	0.412698	0.14124	0.00043659	0	0.0197773	0.621067	0.368687	0.0893809	0	0.608521	0.147019	0	-	-	-	-	-	-	-	-	-	-	-	-
Respiratory Syncytial Virus	0.650835	0.153721	0.645584	0.00159201	0.552344	0.000552536	0.00199209	0.00174322	0	0	0.646817	0.567294	0.00119107	0.649481	0	0.142001	0.645828	0.649751	0.000312655	0.383351	0.654551	0.192172	0.145242	0.654023	0	0.130965	0.383492	0	0.540108	0	0	0.306978	0.00130273	0.122154	0.507627	0.18066	0.331722	0.131081	-	-	-	-	-	-	-	-	-	-	-
Severe Acute Respiratory Syndrome-Associated Coronavirus	0.12917	0.303492	0.653619	0.382612	0.0890457	0.161318	0.4738	0.0521825	0.117432	0	0.0193253	0.239372	0.0461978	0.517372	0.00501357	0.560787	0.426653	0.652079	0.0981505	0.655109	0.41837	0.173908	0.54778	0.470359	0.225318	0.133806	0.159936	0.021078	0.256447	0.00420006	0.540367	0.646754	0.0813975	0.00456769	0.283057	0.13082	0.124504	0.0132149	0.0198359	-	-	-	-	-	-	-	-	-	-
Shigella flexneri	0.50345	0.200057	0.648193	0.642769	0.117798	0.0724968	0.319351	0.510657	0.564181	0.22809	0	0.0752608	0	0.064428	0	0.0453476	0.489991	4.6526e-05	0.570122	0.516344	0.0608091	0.556458	0.542766	0.00187925	0.000379861	0.58272	0.1221	0.283686	0.00605768	0.00841861	0.651937	0	0.550525	0	0.393859	4.5444e-05	4.49216e-05	0.000401575	0.649757	0.0131911	-	-	-	-	-	-	-	-	-
Staphylococcus aureus	0.260303	4.82492e-05	0.647434	0.624785	0.0247926	0.256083	0.261107	0.56412	0.371425	0.553945	0.0891676	0.00705668	0	0.165362	0.0220149	0.36632	0.608495	0.404448	0.607407	0.513963	0.135957	0.399354	0.64695	0.311653	0.297017	0.565734	0.12999	0.0524204	0.332985	0.000432692	0.370282	0	0.0977849	0.00133057	0.535393	0.273866	0.0106103	0.099104	0.0036922	0.360457	0	-	-	-	-	-	-	-	-
Streptococcus agalactiae	0.383753	0.176112	0.542475	0.64573	0	0.120758	0.358469	0.409149	0.641977	0.106638	7.48375e-05	0.225472	0.22441	0.564082	0.14371	0.102949	0.527774	0.65019	0.624167	0.419068	0.0523637	0.650079	0.64701	0	0.649973	0.6494	0.0238942	0.384139	0.159472	0.00188253	0.50531	0.208269	0.0112556	0	0.623578	0.3315	0	0	0.469247	0.357792	0	0.142937	-	-	-	-	-	-	-
Streptococcus gordonii	0	0.628854	0.448019	0.64595	0.646177	0.455534	0.651691	0.241352	0.625006	0.432204	0	0.0554318	0.191328	0	0.399213	0.573627	0.0833442	0.13354	0.563971	0.651522	0.343144	0.449981	0.651164	0.311258	0.338009	0.647317	0.231694	0.647785	0.142036	0.651984	0.625431	0.0344455	0.645153	0.334217	0.499543	0.569904	8.05811e-05	0.455314	0.650179	0.250438	0	0.0396212	0.403968	-	-	-	-	-	-
Streptococcus pneumoniae	0	0.13104	0.655301	4.76608e-05	0.10292	0.383404	0.646936	0.216961	0.647793	0.074173	0.00672561	0.0860622	0.0056567	0.00302233	0.514544	0.148411	0.0461695	0.647383	0.141163	0.361473	0.141384	0.648183	0.54289	0.163725	0.646456	0.651882	0.0775389	0.373613	0.156263	0.360142	0.283465	0.4257	0.115645	0.0650333	0.646711	0.510048	0.000245219	0.0678207	0.105401	0.086047	0.54065	0.121883	0.304024	6.72375e-05	-	-	-	-	-
Streptococcus suis	0	0.331456	0.616564	0.159192	0.266247	0.363653	0.651903	0.608341	0.635127	0.65117	0.089313	0.0604599	0.564946	0.426746	0.651646	0.649642	0.158774	0.224561	0.610319	0.628399	0.588868	0.0485958	0.403841	0.543633	0.648264	0.00451284	0.647477	0.226579	0.38314	0.531195	0.649962	0.651144	0.646619	0.64768	0.563909	0.47172	0.12839	0.590653	0.649371	0.515914	0.647877	0.514265	0.559768	0.560178	0.13084	-	-	-	-
Trypanosoma cruzi	0.0545676	0.0438574	0.651622	0.648904	0.0581217	0.00485663	0.55399	0.510402	0.0179426	0.499105	0.129302	0.257953	0.0300216	0.371714	0	0.00118183	0.150166	0.214194	4.59786e-05	0.129549	0.00508983	0.52771	0.553388	6.21756e-05	0.0648453	0.0567445	0.048394	0.0274699	0.427045	0	0.0254138	0.0569026	6.1477e-05	0.129434	0.535589	0.111037	0.145015	0.0646246	0.369932	0.242765	0.0118467	0.0291891	0.131219	0.441785	0.119419	0.319151	-	-	-
Vaccinia Virus	0.00481044	0.096538	0.647892	0.64822	4.70865e-05	0.211659	0.488936	0.535794	0.648382	0.642243	0.150345	0.129085	0.121904	0.417628	0.552824	0.128622	0.131096	0.629145	0.642595	0.0574835	0.00518806	0.152112	0.569316	0.226875	0.645321	0.265876	0.337279	0.3555	0.103908	0.130877	0.648423	0.129687	0.122141	0.0301136	0.593449	0.0284064	0.000755582	0.000273193	0.651003	0.00847547	0.144261	0.337694	0.00215085	0.540429	0.120645	0.0318113	0.00128848	-	-
Vesicular Stomatitis Virus	0.00596724	0.398741	0.650439	0.128674	0.0072094	0.109205	0.366165	0.404785	0.281372	0.0204653	0.265971	0.516884	0.289895	0.569797	0.149293	0.332615	0.573573	0.64648	0.271361	0.648991	0.649152	0.514939	0.342537	0.0276026	0.651443	0.653039	0.367374	0.122972	0.111801	0.198573	0.21255	0.596398	0.398824	0.263635	0.364648	0.130214	0.0776677	0.0714721	0.35826	0.141042	0.214869	0.65242	0.00837286	0.347402	0.132412	0.365465	0.131359	0.569179	-
Western Equine Encephalitis Virus	0.646937	0.642265	0.286017	0.40585	0.513941	0.221218	0.0532283	0.312376	0.178936	0.342672	0.647716	0.654763	0.511296	0.629773	0.128889	0.445748	0.65367	0.62686	0.567046	0.318645	0.510095	0.13306	0.267982	0.485988	0.303291	0.268406	0.581807	0.648048	0.57031	0.253531	0.229361	0.647342	0.479566	0.564872	0.263619	0.384576	0.649099	0.354813	0.208352	0.158275	0.648144	0.65291	0.218924	0.653295	0.648098	0.65328	0.469181	0.527674	0.343622
[truncated: 1 more columns]
