# Supplementary material for: Inferring Infection Patterns Based on a Connectivity Map of Host Transcriptional Responses
Source: Sci Rep. 2015 Oct 28;5:15820. doi: 10.1038/srep15820 (PMC4623713; doi:10.1038/srep15820)
Supplement: Supplementary Data S6 [file srep15820-s23.xls]

## Sheet: ES
Supplementary Data S6. Enrichment Scores of GO BP signatures in 50 mPRLs and corresponding P values and FDR values.
Enrichment Score
	Aggregatibacter actinomycetemcomitans	Anaplasma phagocytophilum	Aspergillus fumigatus	Borrelia burgdorferi	Burkholderia pseudomallei	Chlamydia pneumoniae	Cryptosporidium hominis	Cryptosporidium parvum	Dengue Virus	Dhori Virus	Enterovirus 71	Escherichia coli	Francisella tularensis	Fusobacterium nucleatum	Haemophilus ducreyi	Helicobacter pylori	Hepatitis A Virus	Hepatitis B Virus	Hepatitis C Virus	Herpesvirus 1, Cercopithecine	Herpesvirus 1, Human	Herpesvirus 4, Human	Herpesvirus 5, Human	Herpesvirus 8, Human	Human Immunodeficiency Virus	Human Papillomavirus	Human Rhinovirus	Influenza A Virus	Leishmania major	Listeria monocytogenes	Lymphocytic Choriomeningitis Virus	Measles Virus	Mycobacterium tuberculosis	Neisseria meningitidis	Norwalk Virus	Plasmodium falciparum	Porphyromonas gingivalis	Pseudomonas aeruginosa	Respiratory Syncytial Virus	Severe Acute Respiratory Syndrome-Associated Coronavirus	Shigella flexneri	Staphylococcus aureus	Streptococcus agalactiae	Streptococcus gordonii	Streptococcus pneumoniae	Streptococcus suis	Trypanosoma cruzi	Vaccinia Virus	Vesicular Stomatitis Virus
REGULATION_OF_BIOLOGICAL_QUALITY	-0.0764903	0.0953404	-0.0613324	0.0536491	0.0443236	0.0889556	0.0811754	0.105824	-0.0597363	-0.0655579	-0.0989973	-0.0890119	0.0918769	-0.119667	0.0771065	0.0728247	-0.0642826	0.0764009	0.118114	-0.0698626	-0.123969	-0.0738353	-0.12932	-0.203843	0.108142	0.0612438	-0.119185	0.116461	0.0833916	0.058727	0.0683767	0.0508543	-0.0925068	0.088662	0.0545354	-0.0685965	0.132042	0.0546566	0.121096	0.06821	-0.0956598	-0.0845621	-0.0878209	-0.111319	-0.100435	-0.0800657	-0.188202	0.0623421	-0.110893
DNA_METABOLIC_PROCESS	-0.0856107	0.0733299	-0.0609662	0.0622013	0.037743	-0.0869529	0.0888959	0.0990017	-0.0598055	-0.0602378	-0.108058	-0.061037	0.0934942	-0.118496	0.0654342	0.0705954	-0.0719612	0.0813127	0.113607	-0.0855245	-0.144935	-0.059631	-0.1241	-0.199574	0.116932	0.0572613	-0.117453	0.0990211	0.0782387	0.0469779	0.0734165	0.0482369	-0.088057	0.0866019	0.0515462	-0.062156	0.125255	0.059991	0.114565	0.0573738	-0.0770627	-0.0793164	-0.0815174	-0.112761	-0.100593	-0.0687694	-0.18656	0.0516838	-0.108688
BIOPOLYMER_CATABOLIC_PROCESS	-0.0834516	-0.0835713	0.0931335	0.0725069	-0.0907784	0.0383905	0.129549	0.110021	-0.0495375	0.101101	0.0997628	-0.0581987	0.0732621	0.0880243	0.0996693	-0.113847	-0.145546	-0.135442	-0.0681474	-0.0697886	0.0667566	-0.0495884	-0.0570816	-0.0752747	0.126639	-0.141169	-0.0982345	-0.0810841	0.126496	-0.106865	0.163796	0.0494013	-0.086031	0.0547471	0.0880532	-0.0980832	0.0749184	0.103948	0.106359	-0.0720997	0.194936	0.0693332	0.047723	0.0790041	-0.05081	-0.0841147	-0.0726114	-0.152662	-0.0756021
DNA_REPAIR	-0.0522508	-0.0566808	0.0614448	0.0435709	-0.0434906	-0.0548628	0.0551578	-0.0905109	-0.0636143	0.0627443	0.0600195	-0.0384293	0.0516195	-0.0508472	-0.129825	-0.128654	-0.048348	-0.10848	-0.0550884	-0.045263	-0.0423625	0.105628	-0.0711444	-0.036722	0.113136	-0.107372	-0.0367892	-0.0778197	-0.0449854	-0.0327042	0.175284	0.11278	-0.0608851	-0.0677969	-0.0797353	-0.101404	-0.0573403	-0.0437531	0.112472	-0.0783469	0.15747	0.0518277	-0.041434	0.0443627	-0.0753683	-0.0859681	-0.0952424	-0.110294	0.0710337
MUSCLE_DEVELOPMENT	-0.0378182	-0.0587727	0.091	-0.0534318	-0.0661364	-0.0583409	0.0457727	-0.0852727	-0.0851364	0.0612045	0.06825	-0.0668182	0.100273	0.0759318	-0.133727	-0.156841	0.0456591	-0.127773	-0.0638182	0.0690455	-0.0423409	0.0480682	-0.0783409	-0.0487727	0.0988182	-0.15325	0.0440455	-0.0929545	-0.0529773	-0.06	0.167091	0.132909	-0.05625	-0.0619318	-0.0791818	-0.108068	-0.0848182	-0.0554091	0.107727	-0.100409	0.143023	0.0843864	-0.0589091	0.0816364	-0.0772955	-0.0804091	-0.114659	-0.115273	0.0849545
PROTEIN_FOLDING	0.0610492	-0.04701	0.0998402	-0.0486093	-0.0610713	-0.0929995	0.0621003	-0.131442	-0.0858855	0.0990684	0.0932239	-0.0876726	0.0704528	0.060518	-0.151373	-0.1794	0.0878578	-0.127159	-0.0643935	-0.0639785	-0.062964	-0.0559351	-0.120701	-0.0416277	0.0877294	-0.147942	0.0697585	-0.0592606	-0.0795178	-0.0882179	0.205542	0.180694	-0.0864559	-0.0833982	0.0763819	-0.122226	-0.10021	0.0612706	0.129501	-0.083265	0.136293	0.0837937	-0.0623869	0.0511951	-0.0631377	-0.0942742	-0.11798	-0.131839	0.117923
NEGATIVE_REGULATION_OF_NUCLEOBASENUCLEOSIDENUCLEOTIDE_AND_NUCLEIC_ACID_METABOLIC_PROCESS	-0.0493967	0.122965	-0.0640254	-0.061832	0.0980024	0.152955	0.121892	0.0921811	0.095211	0.111951	0.0604598	0.0863447	0.124401	-0.0604883	0.0865127	0.119704	-0.0811953	-0.0929839	0.192191	-0.0939849	0.080023	-0.076852	-0.137468	-0.0440021	0.0857703	-0.0520487	-0.0759148	0.148372	-0.0549946	0.109208	0.102462	0.0824936	-0.095819	0.163529	-0.135946	-0.0780932	0.154784	0.183475	0.184446	0.125031	0.204868	0.17868	-0.0945492	0.108054	0.134834	-0.0796451	0.181799	0.155515	0.104196
NUCLEOBASENUCLEOSIDE_AND_NUCLEOTIDE_METABOLIC_PROCESS	0.0310571	0.0522823	-0.113273	-0.063135	0.0813724	0.0442391	0.0472584	0.0204758	-0.0353683	-0.0496411	0.0386083	0.0535579	0.0639869	0.0407133	0.0473009	0.049971	0.045076	0.0325666	0.0839739	0.0258689	-0.0377919	-0.051454	-0.0866854	0.0420033	-0.0356716	-0.0667023	0.0549434	0.045086	0.0509864	0.0544419	0.0623623	0.0813602	0.0552556	0.0797631	0.0386962	-0.0485246	0.137674	0.0571653	0.0864648	0.0488254	0.110851	0.104412	0.0395057	0.0708867	0.0517653	-0.0403139	0.100804	0.102334	0.0511545
NEGATIVE_REGULATION_OF_CELLULAR_METABOLIC_PROCESS	-0.0923176	0.0504795	0.125313	0.134526	0.0755232	0.119066	0.085213	0.108333	0.0716295	0.112295	-0.0989877	-0.0922053	0.0776161	0.0475986	0.1646	0.092328	-0.0803097	0.0851873	0.147684	0.0406116	0.0473261	-0.106994	0.0369288	-0.0616509	0.13085	-0.0611437	-0.102435	0.167667	-0.0835842	0.189246	0.0979247	-0.0717129	0.0993166	0.0820587	-0.0461274	0.0990079	0.0604041	0.0981418	0.298839	0.0482572	0.0986316	-0.0552737	-0.103785	-0.0626364	0.0831629	-0.103433	0.0451601	-0.10971	-0.0368706
REGULATION_OF_HYDROLASE_ACTIVITY	-0.0568807	0.028506	0.0626334	0.0836953	0.0449428	0.0881916	0.0569641	0.0720322	0.0313912	0.0723732	-0.0357558	-0.0507679	0.0447171	-0.0623119	0.140528	0.0534584	-0.0416922	0.0537561	0.0759958	0.0340478	0.0266435	-0.0460002	0.0264429	-0.0586201	0.0826132	0.0553275	-0.0548888	0.0843553	0.0572687	0.156139	0.070297	-0.0446595	0.0645286	0.0533202	0.0153389	0.0878645	0.0620499	0.0776499	0.19788	0.0599514	0.0824568	-0.0645333	0.0665453	-0.0323354	0.0302247	-0.0675679	0.0220118	-0.067382	0.0338855
POSITIVE_REGULATION_OF_SIGNAL_TRANSDUCTION	0.084515	0.115349	0.106963	0.0835086	-0.0591115	0.0889846	0.0988486	0.161215	0.0819492	0.0805893	0.0852403	0.073971	-0.0682684	-0.0724932	0.180798	0.0931097	0.124896	0.132203	0.0848957	0.0551043	-0.0755757	0.0918132	0.0714597	0.0794107	0.211813	0.191686	-0.171369	0.119311	0.056582	0.160317	0.156573	0.0697008	0.0657661	0.0882049	0.0891296	0.103273	0.112103	0.0997733	0.190281	0.0762647	0.167063	0.0899547	0.107153	0.0924479	-0.110671	-0.103128	0.0693744	-0.180544	0.0763463
ESTABLISHMENT_OF_PROTEIN_LOCALIZATION	0.0620958	0.105855	-0.154756	-0.0779476	0.079762	0.0862718	-0.0861536	0.0816152	-0.0706394	-0.0565598	0.0714698	0.0914213	0.105143	0.0781214	0.151455	0.228479	0.0597413	0.0709702	0.0650579	0.0990299	0.119405	0.0663828	-0.163595	0.192033	0.0634983	0.0604333	0.164267	-0.0455672	-0.100037	0.0912373	0.0595945	0.126217	0.0534509	0.0748657	-0.107162	-0.0842498	0.133952	0.128212	0.117825	0.054791	0.196583	0.112092	0.11219	0.0734074	0.130555	0.0586898	0.246283	0.145883	0.0794463
ENZYME_LINKED_RECEPTOR_PROTEIN_SIGNALING_PATHWAY	-0.148215	-0.088572	0.144507	0.160985	-0.0687487	0.0796308	0.093262	0.0955855	0.19189	0.190836	-0.0742559	-0.155433	-0.0734163	-0.0893953	0.101882	-0.0638793	-0.0776264	0.0925557	-0.0893997	0.112585	-0.105387	0.0562866	0.151902	-0.135002	0.135473	0.0827099	0.0699828	0.0662899	0.0567838	0.138701	0.0719208	-0.0846316	0.0514832	0.082587	0.0823149	0.18508	-0.170882	0.127916	0.219036	0.083964	0.0905117	-0.0869823	-0.121753	-0.10896	-0.0794327	-0.113992	-0.180512	-0.139656	0.086819
POSITIVE_REGULATION_OF_TRANSCRIPTIONDNA_DEPENDENT	-0.0970422	-0.0906643	0.139955	0.0589786	-0.0439073	-0.065841	0.0419861	0.115538	-0.0267828	0.0928831	0.0398587	-0.110331	-0.0436462	0.0740089	-0.0343306	0.0381371	-0.131229	-0.0778302	-0.092353	0.0267687	-0.0628004	0.0649644	0.0431091	-0.0857003	0.0727803	-0.074849	-0.039071	0.0357977	-0.104828	-0.0272313	0.079981	-0.105917	-0.0848184	0.0416992	-0.100276	-0.0937869	-0.104879	0.0320034	0.0686826	0.0495296	-0.036226	0.0424701	0.062665	0.0690204	-0.0548725	-0.0795305	-0.102753	-0.0496064	0.0370399
MULTI_ORGANISM_PROCESS	0.0923454	0.124791	-0.184528	-0.099093	0.187868	-0.0793826	-0.0675712	-0.0943437	-0.0686249	-0.091408	-0.124382	0.13583	-0.064441	0.0891331	-0.153611	-0.120183	-0.189096	-0.081797	0.124321	0.122014	0.0845418	0.0743482	-0.246376	0.104439	-0.105513	-0.0584778	0.0890903	0.0567621	-0.121133	0.0829473	-0.106258	-0.0821225	0.115797	0.111433	0.0556045	-0.14294	0.0664613	0.109074	0.174544	-0.18314	-0.169896	0.14184	-0.106713	-0.131145	0.114802	0.0549045	0.0714492	0.160004	0.0685833
POSITIVE_REGULATION_OF_CELL_PROLIFERATION	0.114091	0.124362	-0.123923	-0.220121	0.0828827	-0.0765836	-0.0673184	-0.0789381	0.0704969	-0.148945	-0.141767	0.0976029	0.083106	0.0959855	0.123077	0.0522714	0.0666848	0.101453	0.074772	0.0727624	0.0361824	-0.132246	-0.11222	0.158288	0.0947656	-0.118036	0.147625	0.0715897	-0.127112	-0.106173	-0.0478112	0.134127	0.11257	0.182063	-0.11566	-0.155017	0.195146	0.122708	0.145416	-0.0668319	0.162282	0.129423	0.158838	0.0876369	0.0826649	-0.0578825	0.26775	0.140923	-0.0433456
NERVOUS_SYSTEM_DEVELOPMENT	-0.0662565	-0.077099	0.0824007	0.0542127	-0.0942547	-0.0698238	0.064168	-0.036031	-0.0615262	0.0653455	0.0929439	-0.0719708	-0.0672058	0.0977325	-0.0413364	-0.0898421	-0.0819699	-0.0862675	-0.0521771	-0.0744336	-0.0700739	-0.0504993	-0.0834979	0.0607211	0.0858129	-0.0760128	-0.0854058	-0.10679	0.0577271	-0.073696	0.106609	-0.0447996	-0.0611739	-0.0677462	0.0851684	-0.106185	-0.0416248	-0.0377234	0.0692013	-0.0560602	0.132201	-0.0595052	0.102384	0.0924874	-0.0559069	-0.056586	-0.0760383	-0.068566	0.0518193
GLYCOPROTEIN_METABOLIC_PROCESS	0.0437555	-0.0596784	0.0620896	-0.0429952	-0.0692844	-0.08623	0.0762035	-0.0714404	-0.0639566	0.0881648	0.0501156	-0.0848987	-0.0314368	0.0710766	-0.143226	-0.162508	0.034128	-0.169156	-0.0997369	0.045486	0.0698522	-0.0703386	-0.0817526	-0.0354172	0.053757	-0.15069	0.0541088	-0.0890207	-0.0463595	-0.05869	0.1915	0.0948279	-0.0620843	-0.0483913	0.10517	-0.0863563	-0.0466452	-0.048061	0.138313	-0.0746402	0.149338	0.0856505	-0.0604002	0.0488152	0.0565303	-0.0871734	-0.0642021	-0.121346	0.0873713
NEGATIVE_REGULATION_OF_APOPTOSIS	-0.0682932	-0.0930627	0.153057	0.0763063	-0.0630378	-0.0527392	0.062008	0.0731637	0.0928207	0.120363	0.0385945	-0.145373	-0.0421528	0.0282415	0.046938	-0.088609	-0.0745975	-0.115786	-0.063719	0.0360425	-0.0650568	-0.0296646	0.0639695	-0.0405996	0.0921246	-0.0654949	-0.0459435	-0.0589092	-0.0617074	0.0603771	0.0885024	0.0480659	-0.0655013	0.0356427	0.0982093	0.0778338	-0.0864812	-0.0514632	0.149749	0.0412264	0.090484	-0.0696779	-0.0803954	0.0566983	-0.0445076	-0.0932194	-0.145272	-0.144306	0.0771761
REGULATION_OF_KINASE_ACTIVITY	0.0871666	0.101606	-0.139827	-0.101488	0.103426	0.0619242	-0.0627162	0.089715	-0.048902	-0.058403	-0.104699	0.0392276	-0.0398303	0.089362	0.0803358	0.117491	0.0813615	0.0744556	0.0994078	0.0452566	0.0559727	-0.102558	-0.138628	0.217897	-0.0463807	-0.0642278	0.0795892	-0.0386299	-0.0496276	0.111786	0.116164	0.168078	0.0988433	0.105508	-0.0790272	0.0791292	0.160066	-0.0361344	0.138353	0.0731027	0.195079	0.0797614	0.162558	0.114333	0.0977708	0.0909719	0.145539	0.0503865	-0.0774209
CELL_ACTIVATION	0.0833108	0.0999444	-0.177755	-0.137537	0.118277	-0.0506107	-0.130803	-0.119311	-0.0887525	-0.112778	0.0753681	0.0715213	0.122646	0.103722	-0.0442311	0.0547351	0.0469864	-0.149812	-0.0402359	0.0816619	0.0865727	-0.075331	-0.0666211	0.218259	-0.0766917	-0.156992	0.0685668	-0.0766271	0.0959354	0.0637884	0.0841226	0.185764	0.0862304	0.0778659	-0.147897	-0.0709681	0.141407	0.0620007	0.0760135	-0.0615418	0.0801592	0.151454	0.171872	0.0839233	0.0804718	0.0667419	0.191873	-0.0420809	-0.0593164
NEURITE_DEVELOPMENT	-0.116648	-0.0953287	0.160091	0.0800186	-0.0510311	-0.114667	0.0507708	0.148332	-0.061506	0.0675656	-0.0556303	-0.160358	-0.0383009	0.119556	-0.0503646	0.0358099	-0.150903	0.0715311	-0.123144	0.0390708	0.0581363	0.0812343	0.0944209	-0.14355	0.0649059	-0.0634856	-0.0435539	0.0828736	-0.113717	0.03695	0.0754225	-0.153385	-0.0870301	0.0620948	-0.131472	-0.0873729	-0.128174	0.0353892	0.0746641	0.0642355	-0.0582868	0.0687254	0.0812123	0.0961849	-0.0731131	-0.0924194	-0.117173	-0.0576851	0.0535083
REGULATION_OF_PROTEIN_KINASE_ACTIVITY	-0.102785	-0.085534	0.107624	0.0736372	-0.118042	-0.103977	0.121108	-0.0527276	-0.0699108	0.0822678	0.0815494	-0.0867323	-0.0836243	0.0602	-0.0507622	-0.0957226	-0.146068	-0.12244	-0.0663239	-0.0691468	-0.109625	0.0545659	-0.0851337	0.0611188	0.111984	-0.101683	-0.102021	-0.103067	0.0585544	-0.0660731	0.154356	-0.0585671	-0.0782415	-0.0687813	0.103051	-0.112892	-0.0657363	-0.0342899	0.125477	-0.0631871	0.151999	-0.0741308	0.127914	0.065322	-0.0802371	-0.0850562	-0.0957978	-0.11292	0.0630402
FEMALE_PREGNANCY	-0.0639198	-0.102581	0.168072	0.0777307	-0.0714618	-0.0604059	0.0627108	0.070801	0.108495	0.126522	0.0394917	-0.156705	-0.0479491	0.0268297	0.0571036	-0.0871264	-0.0731467	-0.125547	-0.0713105	0.043079	-0.069442	-0.04172	0.0610219	-0.0451454	0.0862457	-0.0732311	-0.0526411	-0.0658463	-0.0697948	0.0633543	0.0917143	0.0579838	-0.0766525	0.0440565	0.107458	0.0576754	-0.0855944	-0.0501167	0.163078	0.0551786	0.0782227	-0.0772461	-0.0950083	0.0536664	-0.0413778	-0.105363	-0.148075	-0.155702	0.0731564
POSITIVE_REGULATION_OF_TRANSCRIPTION_FROM_RNA_POLYMERASE_II_PROMOTER	0.0866756	0.106974	-0.137023	-0.101534	0.106174	0.0686536	-0.0649836	0.0825756	-0.0565316	-0.0561491	-0.1016	0.0379645	-0.0372195	0.101962	0.0815526	0.112684	0.0840156	0.0768711	0.101131	0.0468375	0.0581811	-0.105299	-0.135555	0.219545	-0.0529326	-0.0686211	0.0775121	-0.0370075	-0.0520166	0.119047	0.123335	0.171858	0.106137	0.111809	-0.0788966	0.0754351	0.158607	0.036432	0.136687	0.0740211	0.193585	0.0733421	0.165387	0.11842	0.101561	0.0881446	0.1446	0.049032	-0.0833696
MACROMOLECULAR_COMPLEX_ASSEMBLY	-0.0995486	-0.0338052	0.0800938	0.0338039	-0.0465388	-0.0497667	0.0392182	0.0907227	-0.0475933	0.0448883	-0.0734063	-0.0706235	-0.056653	-0.0547696	0.0685391	0.024236	-0.0483285	0.0469654	0.0551936	0.0479235	-0.04786	0.0728963	0.11025	-0.0930145	0.0567217	0.0755559	-0.0579923	0.0626659	-0.0905023	-0.0337667	0.0223041	-0.0795294	-0.0529579	0.0493493	0.0436437	0.0637256	-0.0637735	0.0484348	0.112888	-0.0486673	-0.055328	-0.0771131	-0.103122	-0.0965739	-0.0717212	-0.0508982	-0.0932492	-0.0528032	0.0606126
COFACTOR_METABOLIC_PROCESS	0.121039	-0.0935586	-0.175213	0.0976167	0.168115	0.1053	-0.11608	0.117979	-0.060432	-0.124257	0.134308	-0.0927924	-0.130976	0.196685	0.216127	0.326827	0.0942468	0.260163	0.1649	0.120505	0.126571	-0.161123	-0.131734	0.182009	0.203132	0.0591118	0.089583	-0.0707698	0.0769617	0.0685722	0.132202	-0.152215	0.0661065	-0.0780139	-0.128467	-0.100121	0.0930626	0.157012	-0.0568869	0.0728584	0.174355	-0.157681	0.279981	0.111888	0.11374	0.0855287	0.358893	0.10236	0.11814
POSITIVE_REGULATION_OF_IMMUNE_SYSTEM_PROCESS	0.0737196	0.0860037	-0.115863	-0.0646413	0.0755751	0.0712845	-0.0478392	0.065495	-0.0467934	-0.037931	-0.0907641	0.0423281	-0.0398138	0.109676	0.068907	0.0851851	0.0864641	0.0606917	0.0674351	0.0490944	-0.0431728	-0.103697	-0.119071	0.172167	-0.0363987	-0.077422	0.0598447	-0.0527107	-0.0509059	0.0971169	0.0850534	0.170415	0.0845088	0.0684521	0.0696925	0.0700608	0.152813	0.0476541	0.135447	0.0608854	0.16719	0.0766011	0.143567	0.115615	0.0927943	0.0945531	0.121251	0.0526522	-0.0383497
SECRETORY_PATHWAY	0.0364945	-0.0571261	0.0651307	-0.0452835	-0.0524081	0.0191476	-0.0538312	0.0505206	0.03764	0.0603683	0.058608	-0.0960086	-0.0347493	0.0755296	-0.0883596	-0.0815818	-0.0768187	-0.195456	-0.07507	-0.0698419	0.0516497	-0.062056	-0.0350153	0.0461391	-0.0281089	-0.146796	-0.0405963	-0.0666687	-0.0588008	-0.0540705	0.166305	0.0823388	-0.0339683	0.0469618	0.0721636	-0.0429283	0.0445046	-0.0372044	0.0766819	-0.05055	0.0874302	0.0744101	0.0332249	0.0584705	0.111746	0.0472866	-0.0623077	-0.115882	-0.0436546
MEMBRANE_LIPID_METABOLIC_PROCESS	-0.0855447	-0.0513201	0.112264	0.0959731	-0.0720506	-0.034472	0.0570562	0.0260611	0.103053	0.114648	-0.0799057	-0.0561176	-0.0464848	-0.0373259	0.0292789	0.0591218	-0.123133	-0.0624717	0.03222	0.0312553	-0.0438934	0.0399444	0.095963	-0.1048	0.130464	0.0404907	-0.0506792	0.0438995	-0.0754167	0.0673548	0.0491569	-0.0698433	0.0350594	-0.0238035	0.0564749	0.0620421	-0.104104	-0.057105	0.147814	0.0406154	-0.052179	-0.0643455	-0.0859473	-0.0683893	-0.102379	-0.0737384	-0.115503	-0.106144	0.0713802
REGULATION_OF_MOLECULAR_FUNCTION	-0.102567	-0.0835596	0.15289	0.12243	-0.0727012	0.0703648	0.127798	0.116631	0.178328	0.195568	-0.0635786	-0.174154	-0.0889631	-0.0851819	0.11287	-0.0688438	-0.112898	-0.102145	0.0764332	0.0876273	-0.103237	-0.0573907	0.0943667	-0.115901	0.124349	-0.0598571	-0.0520789	0.0589378	0.0585346	0.121647	0.107796	-0.0723312	0.0654434	0.112355	0.0964584	0.13111	-0.125378	0.0879028	0.194672	0.0883626	0.0831628	-0.117828	0.0779991	-0.0802874	-0.108716	-0.115514	-0.1727	-0.108485	0.102709
RESPONSE_TO_ENDOGENOUS_STIMULUS	-0.171342	-0.0594026	0.198504	0.165579	-0.0563346	0.139788	0.146219	0.168099	0.28364	0.197209	-0.122827	-0.224311	-0.109545	-0.176576	0.18099	0.0841544	-0.133707	-0.143471	-0.113217	0.149005	-0.139293	0.0687134	0.20388	-0.190491	0.128158	0.0890715	-0.0618891	0.0588339	-0.0733589	0.164909	0.111836	-0.084912	0.116682	0.117898	0.0975839	0.217346	-0.143766	0.141023	0.290757	0.105139	0.0662362	-0.161801	0.119513	-0.127405	-0.17005	-0.137175	-0.246716	-0.162331	0.0594158
REPRODUCTIVE_PROCESS	-0.125168	0.0873767	-0.122318	0.0662617	-0.093414	0.126461	0.0782165	0.193047	-0.178846	0.107745	0.119008	-0.132954	-0.127738	-0.0801091	0.185919	0.274914	0.182502	0.243109	0.116258	-0.0884343	0.058745	-0.153821	-0.102535	0.106918	0.122925	0.116302	0.0924762	-0.0582565	-0.0881202	0.132594	0.195382	-0.0963367	0.110388	0.150106	0.117466	0.0924608	0.137007	0.104788	0.0770229	0.0720993	0.127352	-0.130054	0.210364	0.117327	0.144713	-0.116261	0.144284	0.0824773	-0.106614
SECRETION_BY_CELL	0.0612197	0.0816864	-0.139975	-0.0634813	0.112294	-0.0926767	0.0821051	0.0514633	-0.0879999	-0.0540405	-0.107998	0.0736687	0.136314	-0.0582655	0.0931212	0.0849144	0.0401059	0.0669524	0.074161	0.062741	-0.12118	-0.0987324	-0.192169	0.102847	0.0787617	-0.114354	-0.0467485	-0.104604	0.0575374	0.115058	0.0912414	0.0882639	0.103721	0.11535	0.056339	-0.0976016	0.137154	0.11132	0.0664588	-0.101815	0.108324	0.0728755	-0.106723	0.0578395	-0.0565466	0.120227	0.12434	0.145954	-0.124187
BIOSYNTHETIC_PROCESS	0.0837157	0.0937162	-0.176363	-0.109803	0.106358	0.059177	-0.0327499	-0.0851003	-0.0370404	-0.0931661	-0.0796868	0.0820108	0.0986747	0.0622275	0.0642403	0.0868116	0.0798632	-0.10048	0.0366398	0.0581101	0.0933944	0.0315221	-0.129721	0.17951	-0.0407807	-0.101225	0.123916	-0.0454507	0.0883637	0.0792245	0.0774985	0.191485	0.0974525	0.0866605	-0.0823253	-0.0624453	0.120782	0.101795	0.0957566	-0.0234555	0.145137	0.165208	0.152638	0.0927111	0.158357	0.0763219	0.207742	0.109523	0.0593184
M_PHASE	0.0887308	0.0835191	-0.112777	0.158655	-0.0555744	-0.0894746	-0.0636159	0.0619136	-0.0819552	-0.0811436	-0.0735902	-0.102074	-0.165611	0.0746719	-0.0743372	-0.091624	0.143808	-0.0864452	0.126893	-0.068651	-0.102893	-0.0846602	0.0871714	-0.162487	0.0656895	0.0934729	0.0989146	0.111929	0.0561255	0.174694	0.0950074	-0.0728054	0.115309	0.11394	0.138877	0.114485	0.138554	0.114357	0.18252	-0.0719569	0.087515	-0.125075	-0.108222	-0.0982964	-0.0636231	0.0516146	-0.0754884	-0.0675171	0.127811
REGULATION_OF_TRANSFERASE_ACTIVITY	-0.114472	-0.0200071	0.0564052	0.0422025	-0.147942	0.0436153	-0.0782015	-0.0386251	0.110194	-0.0776537	-0.0836395	-0.0614873	-0.0410643	-0.0390599	0.0436995	-0.0806752	0.0642863	0.0910759	0.134292	-0.0322921	-0.042614	0.11937	0.117349	-0.189604	0.123249	0.170126	-0.0436144	0.0723532	0.0531854	0.0663414	0.0642945	0.0412638	0.108914	-0.0509387	0.0993794	0.0830965	-0.121062	-0.0896146	0.204965	0.0329167	-0.0811584	0.0774613	-0.193131	0.0448401	-0.104956	-0.0739167	-0.0773677	-0.0914472	-0.1368
INTRACELLULAR_TRANSPORT	-0.125323	-0.0648021	0.0363629	-0.0469013	-0.2387	0.0391309	-0.0808639	-0.0434383	0.190391	-0.128509	-0.101666	-0.0569946	-0.0558002	-0.0539261	0.0529869	-0.124384	0.0759791	0.123446	0.120435	-0.0443253	0.0331771	0.107087	0.124798	-0.236533	0.159468	0.209558	-0.0601864	0.0966871	0.0341014	0.0767156	0.0704823	0.0857502	0.111834	-0.117665	0.118476	0.0495607	-0.160686	-0.102711	0.185612	-0.067146	-0.0968268	0.103366	-0.226866	0.0491543	-0.137462	-0.122423	-0.0770895	-0.144171	-0.186808
INTRACELLULAR_PROTEIN_TRANSPORT	-0.127576	-0.0633814	0.0337454	-0.0421474	-0.254087	-0.0510302	-0.0922161	-0.0434524	0.185806	-0.11994	-0.116152	-0.052793	0.0457074	-0.052919	0.0516941	-0.123306	0.0560554	0.142754	0.131845	-0.0376259	-0.0396864	0.117548	0.134673	-0.252908	0.155071	0.211939	-0.0763164	0.0881639	0.0327495	0.0778961	0.0759043	0.0602908	0.113919	-0.119609	0.102793	0.0505037	-0.174989	-0.114343	0.181925	-0.0570971	-0.105598	0.0890224	-0.227919	0.0465888	-0.142995	-0.105609	-0.0920215	-0.135634	-0.178274
PROGRAMMED_CELL_DEATH	-0.0621084	0.138932	-0.0716235	0.0467084	0.121363	0.0687826	0.114263	-0.075858	0.062935	0.0367092	-0.0717492	0.0530054	0.105246	-0.0617714	0.0761442	0.0827408	0.0496028	0.0538025	0.11865	-0.0414493	-0.0808282	-0.0851216	-0.16607	-0.0541904	0.069125	-0.0409036	-0.0527459	0.0804858	0.0717465	0.102333	0.107988	0.0913731	-0.0462215	0.112281	-0.0573121	-0.101477	0.13351	0.0638312	0.142538	0.0664259	0.13711	0.121718	-0.0792633	0.0499746	-0.0400717	-0.0566514	0.0720648	0.117133	-0.104109
HEMOPOIESIS	0.0935959	-0.0432578	-0.115593	-0.0564634	0.115912	-0.0767718	-0.0596697	-0.084393	-0.0876706	0.0780364	-0.0881876	0.0512326	0.0878057	0.0607595	-0.110806	-0.107612	-0.054787	-0.145442	-0.0343342	0.0425015	0.0613373	-0.101627	-0.120228	0.0923559	-0.109886	-0.115959	0.102878	-0.0441022	-0.0833124	-0.0401993	0.0669413	0.0638872	0.0640016	0.063062	-0.0537773	-0.111569	0.0610658	0.108351	0.101064	-0.0620718	-0.0676127	0.15751	0.108861	-0.0437842	0.142822	0.0602401	0.0852546	0.0769595	0.0687746
MICROTUBULE_BASED_PROCESS	0.0583783	0.0856372	-0.117863	-0.074742	0.0894132	0.0701922	-0.0586055	0.0606877	-0.0542227	-0.0478372	-0.0667214	0.0376429	0.0455921	0.110409	0.0592381	0.090691	0.0985747	0.0565624	0.0550721	0.0390699	0.0488803	-0.0971542	-0.133812	0.160308	-0.0496053	-0.0474015	0.0799353	-0.0495586	-0.0527249	0.107315	0.104908	0.149534	0.0725699	0.0940436	-0.111575	-0.0533342	0.136545	0.0574279	0.114875	0.047257	0.172164	0.0824238	0.145058	0.118718	0.0728266	0.0695901	0.130756	0.0523942	-0.041241
GAMETE_GENERATION	-0.128784	-0.13554	0.151176	-0.0543819	-0.142488	0.09591	-0.0580861	0.121391	-0.0831642	0.114913	-0.0700446	0.126118	-0.13017	-0.0919354	-0.140851	-0.0872668	0.0749049	0.0545502	-0.131261	0.115303	0.141839	-0.0616035	-0.0913329	-0.247524	-0.0458821	0.0787261	-0.0735724	-0.0922143	-0.10462	0.056413	-0.061369	-0.140541	-0.109559	-0.0642117	0.0986213	-0.115222	-0.134879	-0.0735346	0.114327	0.134919	-0.100596	-0.13665	-0.109354	-0.138309	-0.160372	-0.0424144	-0.236065	-0.0694998	0.0637406
IMMUNE_SYSTEM_DEVELOPMENT	-0.12116	-0.119034	0.109661	0.0667126	-0.214638	-0.0389171	-0.0566759	0.0664996	0.124662	0.0826004	-0.136801	0.0942749	-0.0838634	-0.123838	-0.0357969	-0.104589	0.0551195	0.109521	0.122298	0.0849741	0.0756279	0.124537	0.0786505	-0.260364	0.100666	0.161479	-0.0677364	0.0728228	-0.0537857	-0.075414	0.0512248	-0.129748	0.0589609	-0.099513	0.130334	-0.075254	-0.185183	-0.0697044	0.130236	0.0848688	-0.138666	-0.12727	-0.178268	-0.0779984	-0.108364	0.0537374	-0.132531	-0.113038	-0.121402
POSITIVE_REGULATION_OF_CATALYTIC_ACTIVITY	-0.0741781	-0.124331	0.396293	0.189395	-0.16439	-0.225578	-0.0856458	-0.130568	0.0542419	0.238254	0.12155	-0.205618	-0.236582	0.0890504	-0.102851	-0.135659	0.0463982	-0.106276	-0.142825	-0.0488389	-0.123888	-0.116112	0.133912	0.0641595	0.150872	-0.116192	-0.105259	-0.116712	-0.169442	-0.188865	0.231666	-0.0743371	-0.0890991	-0.1626	0.114106	-0.104065	-0.173021	-0.0945834	0.128709	-0.105403	-0.150109	-0.196551	-0.148556	0.102148	0.0927429	-0.149457	-0.260391	-0.28094	0.107789
ORGANELLE_ORGANIZATION_AND_BIOGENESIS	-0.0973022	0.116089	-0.147487	-0.22047	0.0987619	-0.0697904	-0.0723088	-0.107884	-0.0524927	-0.122606	-0.129718	0.116945	0.0852231	0.113711	0.103658	0.0725528	0.0698442	0.113665	-0.0636744	-0.0643485	0.0452809	-0.0995766	-0.137058	0.169429	0.0513307	-0.126679	0.198756	-0.0748313	0.109282	-0.0704976	-0.0467075	0.138287	0.0937707	0.151073	-0.0986875	-0.122846	0.156213	0.152251	0.108289	-0.0606433	0.159835	0.133721	0.202118	0.0965744	0.0697243	-0.0424358	0.255603	0.140883	-0.0777673
NEGATIVE_REGULATION_OF_CELL_CYCLE	0.0535427	0.0973862	-0.126422	-0.0716817	0.100741	0.141571	0.130755	0.149725	-0.079325	0.0893638	0.108039	-0.0664287	0.102284	-0.04374	0.21395	0.169246	0.0932351	0.0777679	0.187369	0.117876	0.0831809	-0.102483	0.0697927	0.0830483	0.144524	-0.0909449	0.108705	-0.0591404	-0.127061	0.126055	0.0987499	0.0801113	0.0604699	0.123762	0.106478	-0.070241	0.156142	0.175011	0.185223	0.0943781	0.142033	0.0913812	0.108863	0.132614	0.101564	-0.0628945	0.142865	0.0847782	-0.0641419
STEROID_METABOLIC_PROCESS	-0.0825816	-0.0379924	-0.0382961	0.0472432	-0.0630399	-0.0853856	0.0336211	0.0531419	-0.0343221	0.0534415	-0.0984916	0.0467692	0.0424925	-0.0580398	-0.0303727	0.0586344	-0.0646085	0.0762655	0.0997096	0.0486133	-0.108665	-0.028445	-0.0613582	-0.180368	0.0992368	0.0615955	-0.116673	0.0816317	0.0324744	-0.0498476	0.0383794	-0.0339134	-0.0800869	0.04758	0.0390475	-0.0614696	0.068395	-0.0554543	0.108957	0.0386031	-0.0902751	-0.0861565	-0.106	-0.0769586	-0.0823302	-0.0593321	-0.157993	0.0308293	-0.114293
ESTABLISHMENT_OF_CELLULAR_LOCALIZATION	0.0735971	0.0551855	-0.107136	-0.0700392	0.0982804	0.0988012	-0.0723712	0.0732647	-0.0763127	-0.0485429	0.0986105	0.0638894	0.0523104	0.0860612	0.233879	0.25336	0.0698898	0.131661	0.122423	0.0621364	0.0678916	-0.0487667	-0.116236	0.166536	0.111422	0.0637908	0.105351	0.0422011	0.0627331	0.16683	0.105586	0.0561043	0.0762932	0.0704487	-0.0876363	0.0650658	0.102635	0.136797	0.10293	0.0882652	0.199981	-0.0443568	0.156536	0.0793657	0.0914514	-0.0309458	0.234058	0.106969	0.0892041
SKELETAL_DEVELOPMENT	-0.0669268	0.0854128	-0.0889865	-0.0750829	0.10063	-0.0659518	0.0812328	0.0843126	0.122754	-0.0579784	0.138907	-0.0581835	-0.0582806	0.0621678	0.151488	0.091076	-0.0836777	0.103354	0.125507	-0.0569085	-0.0878057	-0.109794	-0.141374	-0.0963319	0.169677	0.10626	0.0768382	0.082999	0.0539206	0.105718	0.0921751	-0.0981926	0.0740393	0.158284	-0.0786138	0.0440556	-0.110492	0.105124	0.104293	0.188328	-0.058038	-0.0971257	-0.0933795	-0.0466903	0.0765311	-0.0980261	-0.102714	0.161353	0.120781
POSITIVE_REGULATION_OF_NUCLEOBASENUCLEOSIDENUCLEOTIDE_AND_NUCLEIC_ACID_METABOLIC_PROCESS	-0.133152	-0.111821	0.213813	-0.167301	-0.243841	-0.129755	-0.0904891	-0.131884	0.198007	0.0634964	-0.163134	0.112002	-0.0891304	-0.142391	-0.0947011	0.0796649	-0.0774457	0.129937	0.162319	-0.160779	0.0553895	0.128306	0.169429	-0.226178	0.194112	0.320018	-0.142618	0.0960145	-0.126585	-0.108469	0.150226	-0.128034	0.141848	-0.250725	0.184194	-0.0649457	-0.219384	-0.209239	0.237908	0.0855525	-0.149366	0.140851	-0.338904	-0.0589221	-0.245426	-0.171377	-0.109466	-0.167708	-0.237817
REGULATION_OF_GROWTH	-0.122439	-0.07889	0.178752	0.069067	-0.15	-0.0407813	-0.0331051	0.0339054	0.142612	0.0867475	-0.0687118	0.0417324	-0.0894813	-0.0623698	0.0673194	-0.0288223	0.0397355	0.112083	0.0739565	-0.0720009	-0.0485307	0.0982652	0.129317	-0.176788	0.171292	0.22309	-0.0701107	0.0706928	-0.0583494	-0.0554433	0.0673799	-0.0975	0.0735783	-0.10736	0.0463948	0.0757944	-0.183253	-0.129737	0.17343	0.0631417	-0.0843862	-0.0623539	-0.225315	-0.0490228	-0.139597	-0.0882683	-0.1094	-0.119103	-0.107404
NUCLEAR_TRANSPORT	-0.0852861	-0.105957	0.198057	0.0818872	-0.148711	-0.059801	-0.0609011	-0.0482004	0.158504	-0.0778352	-0.117015	0.0557619	-0.113155	-0.106883	0.0786463	-0.0471848	0.0638187	0.130341	0.057584	-0.11126	-0.0941764	0.130314	0.193291	-0.176411	0.153442	0.233311	-0.118639	-0.0463755	-0.106417	-0.0575766	0.0518882	-0.112768	0.0762258	-0.160746	0.0895287	0.10412	-0.179851	-0.190257	0.179725	-0.0669825	-0.145339	-0.0908472	-0.255685	-0.0508978	-0.165209	-0.0848002	-0.15311	-0.125739	-0.140452
ANATOMICAL_STRUCTURE_MORPHOGENESIS	-0.160734	-0.0804809	0.249037	-0.0724415	-0.209246	-0.0983754	-0.0525946	-0.0375191	0.137651	-0.0538012	-0.0979837	0.0990618	-0.125987	-0.0854915	0.0807694	0.0639727	-0.0806386	0.13086	0.15569	-0.14517	0.0462713	0.141318	0.138444	-0.226552	0.209836	0.275602	-0.0969213	0.132465	-0.0763577	-0.162581	0.0770485	-0.148255	0.0995034	-0.143523	0.141041	-0.0791716	-0.232501	-0.151432	0.174987	0.104346	-0.127537	-0.0656839	-0.274568	-0.0744243	-0.181204	-0.145582	-0.106312	-0.129454	-0.207612
POSITIVE_REGULATION_OF_RNA_METABOLIC_PROCESS	-0.0521673	0.0909121	-0.140223	-0.12829	0.105184	-0.0700455	0.150202	0.0894777	-0.0610009	0.0655966	-0.0678807	0.0763918	0.118068	-0.0643128	-0.069867	-0.0537817	-0.0478796	-0.109236	0.056863	0.0442515	-0.0869801	0.0869248	-0.0883444	0.0895084	-0.0964258	-0.123426	0.068824	0.0538614	0.0907576	-0.109129	0.105833	0.193188	0.0996617	0.111751	0.0511003	-0.150346	0.204667	0.121317	0.156279	-0.0680087	0.149095	0.144975	0.109897	0.0401107	0.102277	-0.0657995	0.155489	0.130269	-0.0916363
CELLULAR_PROTEIN_CATABOLIC_PROCESS	-0.0958641	-0.0567396	0.293838	0.086987	-0.104497	-0.158277	-0.0694463	-0.128649	-0.175013	0.122462	0.142273	-0.122579	-0.162475	0.104653	-0.117089	-0.214026	0.0669858	-0.173565	-0.15197	-0.209141	-0.165791	-0.0778567	0.10184	0.15631	0.0853799	0.0532665	-0.0630029	-0.187855	-0.102226	-0.116197	0.203285	-0.0794533	-0.0925989	-0.0971519	0.087297	-0.113002	-0.113637	-0.0788553	0.150464	-0.102334	0.121369	-0.0812902	-0.121197	0.177031	0.110832	-0.139162	-0.244073	-0.206988	-0.089487
NEGATIVE_REGULATION_OF_TRANSCRIPTION_DNA_DEPENDENT	-0.144733	-0.0986447	0.115246	-0.0901561	-0.0821086	-0.119394	0.115835	0.100277	0.063516	-0.0700314	-0.0541333	-0.0883237	-0.0974536	0.112487	-0.105735	-0.0929423	-0.0738146	-0.0764567	0.262162	-0.076096	-0.0654474	0.0851913	-0.173237	0.096115	-0.0575901	0.0907135	0.12801	0.104175	-0.0872048	-0.115575	0.187866	-0.082065	0.116668	0.0973642	0.124195	-0.135512	0.0710809	0.0655368	0.139538	0.0936838	-0.109467	0.128746	-0.0956599	0.0507622	-0.0663135	0.0955475	0.0570454	0.140597	0.0938158
PROTEIN_TARGETING	-0.0511999	0.0406444	-0.11987	-0.0836651	0.0728892	0.0642669	0.0613023	0.0434412	0.0394184	-0.0482353	0.0465155	0.0533079	0.0756502	-0.0810478	-0.0738292	-0.0525721	-0.0761249	-0.113202	0.103284	0.0495074	-0.0638631	-0.121128	-0.047606	-0.0686235	-0.105125	-0.0440036	0.091833	-0.0377864	0.0679266	0.0419699	0.146764	0.0998879	0.0764116	0.0892765	0.0640613	0.0362892	0.121889	0.0971265	0.106489	-0.0575867	0.0417905	0.0626533	-0.0735404	-0.0606238	-0.0928728	0.0558828	0.0490023	0.124837	0.0607258
CARBOXYLIC_ACID_METABOLIC_PROCESS	-0.0936374	0.104787	-0.131294	-0.164275	0.105549	-0.0952792	0.152138	0.127741	-0.0588775	0.0760329	0.0872334	0.0737995	0.106938	-0.077474	-0.0862531	-0.0458028	-0.0685338	-0.0919286	0.0771919	-0.0544512	-0.075006	0.0825637	-0.135528	0.0956379	-0.110898	-0.132513	0.0753436	0.0732792	0.0909132	-0.0981662	0.122993	0.169265	0.111704	0.127907	-0.0593115	-0.210399	0.216614	0.129359	0.14551	-0.0846003	0.132075	0.157708	0.117569	-0.0388178	0.120695	0.0833318	0.170178	0.108185	-0.107109
PROTEIN_IMPORT	-0.146713	-0.133815	0.123039	0.0482572	-0.188328	-0.0860644	-0.0575433	0.114421	0.0611837	0.131134	-0.121132	0.0759532	-0.107111	-0.10469	-0.082537	-0.0675384	-0.071627	0.0807115	0.0747875	0.114952	0.0794666	0.126518	0.0514286	-0.265197	0.0687087	0.110308	-0.0899219	0.0895704	0.0702787	0.0852541	0.0563628	-0.171715	-0.0512509	-0.0651193	0.0755489	0.0584416	-0.144995	0.0400461	0.128512	0.140121	-0.159117	-0.147904	-0.146216	-0.136234	-0.133139	0.0615109	-0.193519	-0.0676056	0.0724226
SEXUAL_REPRODUCTION	-0.0902567	-0.0523289	0.120866	0.102399	-0.0824731	-0.029302	0.0624647	0.0307649	0.111287	0.123401	-0.0872884	-0.0567464	-0.0540109	-0.0440592	0.0302461	0.0640645	-0.124406	-0.0600198	0.0344878	0.0317188	-0.0453973	0.0502271	0.0912031	-0.109754	0.139944	0.0470503	-0.0524149	0.0516306	-0.0767898	0.0687901	0.0458636	-0.0745145	0.0380898	-0.0266167	0.0605546	0.0670222	-0.106747	-0.061434	0.154605	0.0358001	-0.0535301	-0.0654863	-0.0895805	-0.0694618	-0.103861	-0.0820265	-0.121346	-0.113306	0.0759804
INTERPHASE	-0.0943966	-0.065716	0.132223	0.0912681	-0.0779546	-0.0472883	0.0776218	0.0367876	0.0935349	0.126887	-0.0738908	-0.0879378	0.0467395	-0.0319425	-0.0461011	0.0791803	-0.127051	0.0895109	0.055982	0.0471348	-0.0526503	0.0550054	0.0875943	-0.0753736	0.151224	0.0469953	-0.0590831	0.0780097	-0.0810498	0.0603972	0.07432	-0.0681056	-0.0316808	-0.0386551	0.0640976	0.0673935	-0.0910642	-0.051202	0.146396	0.0485273	-0.0668421	-0.0631516	-0.0846565	-0.0813368	-0.114856	-0.0753158	-0.119087	-0.106403	0.0957405
TISSUE_DEVELOPMENT	-0.0652732	-0.133566	0.0838613	0.0504837	-0.0951969	-0.113356	0.127454	0.0844594	-0.120528	0.113149	0.0880027	-0.13893	-0.0633507	0.129972	0.106589	-0.153278	-0.15222	-0.235886	-0.146213	0.0537865	0.175638	-0.141085	-0.0776939	-0.0898558	-0.117773	-0.179295	0.142535	-0.179066	0.0858167	0.0746646	0.250125	0.126012	-0.0988755	-0.0521892	0.0926716	-0.0973476	0.113348	-0.10977	0.220703	-0.116534	0.174606	0.0850463	-0.140803	0.0892001	0.129074	-0.0928522	0.0690606	-0.183294	0.102303
REGULATION_OF_TRANSLATION	0.126347	0.22872	-0.210554	-0.204831	0.117558	0.102891	-0.133693	0.0657634	-0.164671	-0.130395	0.176175	0.162866	0.194982	0.164205	-0.121568	0.110257	0.0710729	-0.136196	0.096068	0.114059	0.104482	-0.122525	-0.147869	0.196876	-0.164813	-0.144545	0.225881	0.0704973	0.168874	0.124762	0.146802	0.219259	0.157777	-0.110237	-0.119938	-0.126825	0.15076	0.148736	0.0967341	-0.130925	-0.132154	0.184207	0.21501	-0.0519692	0.22645	0.118839	0.186594	0.182927	-0.140471
AMINO_ACID_METABOLIC_PROCESS	0.04658	-0.0615318	-0.0779709	-0.108072	-0.0724226	0.0703124	-0.084283	-0.0501585	0.0880344	-0.0729897	0.0966436	0.0808271	0.109533	-0.0490723	-0.0792313	-0.110888	-0.11024	-0.0759415	-0.0818043	0.0772215	0.0700204	-0.0352162	-0.123682	0.0706146	-0.103521	-0.0861418	-0.0593545	0.0615433	0.0611828	-0.0920825	0.108182	0.115183	0.11025	0.0749074	-0.0686075	0.0678581	-0.0592387	0.105256	0.0970156	0.14059	0.0742352	0.101167	-0.0624587	0.0810406	-0.0345054	0.0921923	0.0445152	-0.0504431	-0.0604869
DEFENSE_RESPONSE	0.0674162	0.155436	-0.154032	-0.0655661	0.0892671	-0.0876136	-0.0681191	-0.125773	-0.0523257	-0.0476118	-0.0518991	0.0833966	0.110342	0.0625046	-0.115196	0.100934	-0.0662181	-0.0839503	0.0986616	-0.0309398	-0.0364221	-0.0766499	-0.19963	0.0845234	-0.0817595	0.0492226	0.0835325	-0.0571005	0.116233	0.160049	0.126824	0.139394	-0.071285	0.120997	0.0845268	-0.111042	0.167145	0.058344	0.115223	-0.0997576	0.137102	0.0962011	-0.0624787	0.0773371	0.0693162	0.0377148	0.113836	0.140295	-0.0369103
I_KAPPAB_KINASE_NF_KAPPAB_CASCADE	-0.0448648	0.0291997	0.206937	0.0526883	-0.0874267	-0.0924915	-0.0890497	-0.087096	-0.0813767	0.110304	0.043921	-0.0946495	-0.0990982	0.0630503	-0.119053	-0.15855	0.0363088	-0.120372	-0.0536205	-0.126258	-0.120862	-0.103393	0.107892	0.0577137	-0.0667124	-0.0667881	0.0596078	-0.156219	-0.0732951	-0.119921	0.144174	-0.0620568	-0.136032	0.0766345	0.0483653	-0.110487	-0.056591	-0.0569719	0.117953	-0.116374	0.0554626	-0.0830535	-0.0918231	0.079577	0.0683498	-0.0843102	-0.119594	-0.177852	0.0702115
ACTIN_FILAMENT_BASED_PROCESS	-0.146333	0.0606731	0.0759468	-0.0490037	0.0793831	0.0699441	0.0847089	-0.0511602	0.119186	0.119306	0.0710811	0.113355	-0.0642522	-0.160894	-0.0697493	0.0737583	-0.202869	-0.106183	0.0528112	0.0868755	-0.0914841	0.0991428	-0.127031	0.143071	0.109519	-0.0784761	-0.0733737	-0.123427	-0.0719159	0.0618924	0.0844401	0.0608075	-0.134426	0.106385	0.0887465	-0.146949	0.0591178	0.051224	0.0646805	0.0880545	0.0567984	-0.126067	0.104079	-0.0828496	-0.0839447	0.0759434	0.0710946	-0.0708746	-0.117132
CELL_CYCLE_PROCESS	-0.142493	0.0493959	0.058072	0.0600987	0.05347	0.0829574	0.0583736	-0.0510916	0.114719	0.125673	0.0792675	0.0919228	0.064602	-0.109757	-0.0478382	0.0838264	-0.174744	-0.116932	0.0730106	0.0739327	-0.0916726	0.0546913	-0.134424	0.132537	0.138896	-0.0818438	-0.0499402	-0.13107	-0.0450422	-0.0562067	0.0842722	0.0302398	-0.110083	-0.0823449	0.117304	-0.0983816	-0.0634967	-0.05206	0.0438871	-0.0700353	0.066813	-0.144935	0.106238	-0.0590885	0.0720892	-0.0853378	-0.0871186	-0.0640442	-0.0704231
BEHAVIOR	0.0938432	0.110805	-0.0916573	0.0870982	0.130149	0.0690927	-0.0906681	-0.14054	-0.0760648	0.0827408	0.187746	-0.119439	0.126214	0.127674	0.0935762	-0.0750278	0.0634868	-0.121701	0.081847	-0.10258	0.0621913	0.0625049	0.0590167	-0.111972	-0.097414	0.0845821	0.0691507	0.084185	0.100879	0.202356	0.0644158	0.180623	0.123385	0.150387	0.131903	0.0641928	0.170495	0.176606	0.112078	0.0678561	0.138597	0.12437	0.0663347	0.0789987	-0.0831824	0.0452762	0.0818012	0.0937851	0.0996541
REGULATION_OF_PROTEIN_METABOLIC_PROCESS	0.0793555	0.0949861	-0.151662	-0.142558	0.0659206	0.0454755	-0.0441699	-0.0577969	-0.0578689	-0.103958	-0.0853666	0.127219	0.0973703	0.0919151	0.0757378	0.1032	0.0408292	-0.0896971	0.0367461	0.0490951	0.0415162	-0.0949437	-0.105042	0.144246	-0.0362124	-0.10588	0.151278	-0.0699077	0.0956953	0.0589529	0.0439649	0.122393	0.0732687	0.106654	0.0730748	-0.115311	0.132181	0.0955346	0.0619741	0.0317378	0.127062	0.130681	0.184491	0.0780166	0.0772909	0.0609492	0.179701	0.141333	-0.0451542
REGULATION_OF_SIGNAL_TRANSDUCTION	0.120574	0.130455	-0.131249	-0.225755	0.0824897	-0.0755421	-0.0632279	-0.0776369	0.0756841	-0.153804	-0.138711	0.0955914	0.0868652	0.093905	0.121449	0.0561618	0.0658087	-0.10678	-0.0743988	0.0788578	0.0408964	-0.135467	-0.111696	0.156399	0.0994326	-0.114073	0.143661	0.0710026	-0.126393	-0.103508	-0.0525123	0.135241	0.111981	0.179914	-0.122272	-0.15309	0.201171	0.128931	0.150794	-0.0692942	0.168503	0.12799	0.165319	0.0867247	0.086489	0.0519531	0.272345	0.147924	-0.0419812
LOCOMOTORY_BEHAVIOR	-0.0958251	0.12037	-0.15239	-0.224486	0.097612	-0.0689691	-0.0702765	-0.111577	-0.0524903	-0.126069	-0.127651	0.119852	0.0879028	0.112331	0.102279	0.0754294	0.0696774	-0.117107	-0.0648169	0.0637123	0.0476351	-0.103499	-0.141339	0.16808	0.0500549	-0.124186	0.196424	-0.0740752	0.114513	-0.0683999	-0.0464109	0.137888	0.0974782	0.1492	-0.103166	-0.121084	0.16118	0.156891	0.110036	-0.062375	0.164573	0.132733	0.206658	0.0961773	0.0693304	0.0448527	0.259126	0.145851	-0.0760947
REGULATION_OF_DEVELOPMENTAL_PROCESS	-0.0666574	-0.0741157	-0.0621425	-0.0736583	0.061322	0.132945	-0.0577429	0.131569	-0.0828555	-0.159014	0.0790949	-0.0748629	-0.0509026	-0.0822375	0.182985	0.163627	0.0848249	0.15305	0.1643	-0.0556863	0.0741367	-0.120039	-0.0880233	0.0854325	0.0899368	-0.0794336	-0.0580607	0.115873	0.0857816	0.119885	0.0755403	-0.0809246	0.101564	0.110461	0.0638709	0.0931143	0.13652	0.0747966	0.137589	0.0964314	0.168539	0.0597053	0.120978	0.072925	0.0450714	0.121946	0.139121	0.15702	0.0511191
GENERATION_OF_PRECURSOR_METABOLITES_AND_ENERGY	-0.0552066	-0.0724127	-0.065883	-0.0877185	0.0611561	0.120076	-0.0508765	0.131312	-0.0628091	-0.155897	0.0788262	-0.069147	-0.0612334	-0.0650574	0.175783	0.153918	0.0962223	0.140525	0.172077	-0.0577055	0.0713936	-0.123506	-0.0891899	0.0860251	0.0959768	-0.0639728	-0.0474679	0.123472	0.0878076	0.120486	0.0767041	-0.0754967	0.099947	0.119499	0.0719115	0.099155	0.13394	0.0693673	0.138193	0.0955934	0.18291	0.0508328	0.111802	0.0827544	-0.0536848	0.106781	0.149186	0.158969	0.0560037
DEPHOSPHORYLATION	0.0393595	0.0740228	-0.0942147	-0.0615598	0.0756537	0.0747965	-0.0533725	0.0578989	0.0337952	-0.0416806	0.0419205	0.0410605	0.0699736	0.084949	0.0635116	0.0795708	0.0770664	0.0452903	0.0557503	0.0293012	0.0422494	-0.0721006	-0.120157	0.130773	0.0499515	-0.0406265	0.0651507	0.0392382	-0.0293794	0.101035	0.0799186	0.13582	0.0750903	0.0830296	-0.0659756	-0.0478056	0.123583	0.0583598	0.123136	-0.0545964	0.150146	0.0795115	0.136408	0.0946919	0.0733488	0.0629077	0.0921173	0.0745646	0.0304092
REGULATION_OF_BODY_FLUID_LEVELS	0.0605632	0.0585177	-0.128706	-0.0731784	0.052181	0.163201	-0.0441039	0.158835	-0.0791951	-0.0543947	0.073997	-0.0734752	0.05373	0.0405738	0.186065	0.272309	0.0671591	0.152153	0.135483	0.0646123	0.0753853	-0.0625252	-0.118461	0.204949	0.0979494	0.0941615	0.131067	0.0669895	0.0809287	0.122905	0.0834946	-0.0532451	0.0724597	0.0480635	-0.0702467	0.0579624	0.0971411	0.0800191	0.0809608	0.0454743	0.189365	-0.0434576	0.108255	-0.0663883	0.0951572	-0.0901834	0.197041	0.0744101	-0.0616902
GENERATION_OF_NEURONS	-0.0517581	-0.07802	-0.0621708	-0.0805501	0.0561308	0.108122	-0.0539315	0.12597	-0.0669067	-0.160192	0.086934	-0.0638381	-0.0636434	-0.0490982	0.170527	0.155852	0.0885234	0.143246	0.15774	0.0489425	0.0727456	-0.113754	-0.0902751	0.0793889	0.0872129	0.0587518	-0.0505385	0.128026	0.0896912	0.113858	0.0849747	-0.0704554	0.0975736	0.10929	0.0650058	0.0975801	0.124919	0.0724277	0.131569	0.0948164	0.196263	0.0543726	0.103841	0.0920073	-0.0557091	0.107071	0.129785	0.144096	0.0533541
CYTOKINE_PRODUCTION	0.0378061	0.0444799	-0.0942533	-0.0519246	0.0343132	0.14788	-0.0483809	0.149145	-0.0843544	-0.0466743	0.062961	-0.0655503	-0.0327715	-0.028097	0.172748	0.240147	0.0832741	0.166924	0.122554	0.042998	0.0659109	-0.0664896	-0.0967913	0.155756	0.115578	0.0749704	0.0883763	0.0730189	0.0731822	0.116547	0.0690855	-0.0428016	0.0694475	0.0562781	-0.0625813	0.0524537	0.0978068	0.0645592	0.0851393	0.0441086	0.170788	-0.046696	0.0950854	0.055304	0.075984	-0.0869501	0.159945	0.0721394	-0.0305899
CELLULAR_CATABOLIC_PROCESS	0.087203	0.128545	-0.120267	0.0877112	0.139959	0.15384	-0.0942056	0.0416034	-0.101636	0.0575475	0.102977	0.10001	0.0873588	0.0724304	0.335725	0.2882	0.11127	0.075346	0.104351	-0.0585888	0.0976508	0.0605153	-0.112433	0.179195	0.0750684	0.0882922	0.115651	0.0578437	0.0850507	0.237476	0.106433	0.0686919	0.129836	0.0761608	-0.0991323	0.117532	0.132494	0.143749	0.156731	0.126953	0.229033	-0.0723663	0.102328	0.10065	0.0818428	-0.0614315	0.224491	0.111035	0.142907
MITOTIC_CELL_CYCLE	-0.157282	0.0609449	-0.105332	-0.0767171	-0.241185	-0.058986	-0.154283	-0.0649534	0.169695	-0.132777	-0.101393	-0.0754042	-0.0784525	-0.0716401	-0.0557596	-0.147959	0.0974825	0.0905025	0.129086	-0.0742868	-0.0814239	0.0910646	0.0960054	-0.264629	0.12925	0.175533	-0.0666259	-0.0779008	0.0467335	0.139226	-0.0521981	0.0778868	0.115552	-0.0542233	0.080991	-0.0523133	0.0786305	-0.110336	0.214159	-0.0602256	-0.0576137	0.137732	-0.194151	0.0557736	-0.127452	-0.133503	-0.106945	-0.0780754	-0.142243
LIPID_METABOLIC_PROCESS	-0.158226	0.0475041	-0.102653	-0.0716944	-0.270546	-0.0617527	-0.182904	-0.0801228	0.16685	-0.145925	-0.119558	-0.101185	-0.089158	-0.0705956	-0.0853525	-0.176943	0.124533	0.0840783	0.106471	0.0650768	-0.0753123	0.0974957	0.116401	-0.296467	0.112795	0.18058	-0.0617112	0.0844805	0.0587861	0.12797	-0.0583993	0.0724703	0.128819	-0.0636312	0.100084	-0.0445513	0.0806849	-0.124619	0.225839	-0.0698981	-0.0664956	0.131234	-0.192604	0.0637389	-0.140365	-0.130154	-0.129039	-0.072884	-0.135772
CELLULAR_BIOSYNTHETIC_PROCESS	-0.116846	-0.0959307	0.188307	0.0963334	-0.107794	-0.0522756	0.0876499	-0.029365	0.106237	0.165665	-0.10521	-0.0988036	-0.0671114	-0.0501842	-0.0606313	0.0848009	-0.137768	0.0894102	-0.0445538	0.0513889	-0.07303	0.0797803	0.123184	-0.104376	0.169638	0.0383478	-0.0807333	0.118122	-0.0854095	0.0657717	0.0629194	-0.114362	-0.0469511	-0.0664075	0.081181	0.088442	-0.129717	-0.0643048	0.180664	0.0564458	-0.0780479	-0.0838068	-0.139423	-0.104561	-0.142812	-0.0944605	-0.154417	-0.117614	0.125524
ORGANIC_ACID_METABOLIC_PROCESS	-0.0983823	-0.0717781	0.149261	0.105061	-0.0773276	-0.022643	0.0721644	0.034529	0.109483	0.145224	-0.0921811	-0.0653066	-0.0757359	-0.0629451	0.0298955	0.066444	-0.130389	-0.0605425	-0.0273776	0.0316912	-0.0637202	0.0622761	0.108762	-0.130166	0.152091	0.0555777	-0.0544072	0.0785284	-0.0805316	0.0766569	0.0465867	-0.105817	0.0350092	-0.0431125	0.0593476	0.0885907	-0.110361	-0.0636174	0.159565	0.0426011	-0.0668663	-0.0826592	-0.111481	-0.101857	-0.130286	-0.0883803	-0.139606	-0.111064	0.093256
POSITIVE_REGULATION_OF_MULTICELLULAR_ORGANISMAL_PROCESS	0.0796916	0.0925497	-0.124233	-0.0853899	0.0766164	0.0689809	-0.0664891	0.0793721	-0.0540035	-0.0481767	-0.0976067	-0.0404803	-0.0387896	0.102363	0.0702253	0.108836	0.0953503	0.061172	0.0737647	0.0509745	0.0517609	-0.104386	-0.137732	0.186914	-0.0595489	-0.0744168	0.0733901	-0.0364255	-0.054808	0.105297	0.114819	0.165329	0.0759514	0.0944056	-0.097562	0.0733	0.156661	0.0423956	0.13968	0.0682444	0.190428	0.0975212	0.152705	0.110873	0.0820653	0.0990862	0.138547	-0.0584215	-0.0556043
REGULATION_OF_CELLULAR_COMPONENT_ORGANIZATION_AND_BIOGENESIS	0.0850506	0.0754133	-0.161996	-0.137999	0.0908153	-0.0410485	-0.132947	-0.11493	-0.0837902	-0.10507	-0.0586381	0.0685764	0.0977758	0.119972	-0.0404519	-0.0520457	-0.0516829	-0.140542	-0.0343487	0.0908341	0.0881896	-0.0796569	-0.0682835	0.167062	-0.0740723	-0.161053	0.0573884	-0.0688048	0.0852092	0.0412555	0.0803771	0.170182	-0.0776063	0.081358	-0.133175	-0.0635481	0.148822	0.0554507	0.0674342	-0.0493475	0.0584016	0.128494	0.16571	0.0757627	0.0517501	0.0604925	0.185861	0.0432308	-0.0511132
RAS_PROTEIN_SIGNAL_TRANSDUCTION	0.149683	0.205115	0.0972688	0.173041	0.076928	0.260832	0.101089	0.0713774	0.0876923	0.180242	0.153725	0.0527967	0.117457	-0.118934	0.340417	0.154915	-0.119415	0.171294	0.147642	-0.0591526	-0.0597009	0.137135	0.0500682	-0.0742798	0.177533	0.140944	-0.0749191	0.216411	0.216013	0.208552	0.0717117	-0.122537	0.181171	0.0978118	-0.0515689	0.133973	0.078113	0.0805393	0.273726	0.0878715	0.0884573	-0.107693	-0.126445	0.0923227	0.0515742	-0.154247	0.097638	-0.12786	0.0620469
CELL_CYCLE_PHASE	-0.124076	0.0910794	-0.123797	0.0607021	-0.104915	0.122621	0.0866187	0.213921	-0.190403	0.128638	0.120222	-0.130849	-0.131431	-0.0802224	0.207475	0.277688	0.177409	0.260337	0.121816	-0.101975	-0.0549406	-0.169739	-0.11687	0.112225	0.142839	0.132052	0.084833	-0.063827	-0.0888926	0.159242	0.185057	-0.108657	0.10797	0.137283	0.138002	0.113888	0.130151	0.113376	0.0755873	0.0885683	0.119169	-0.128669	0.209341	0.124302	0.133956	-0.116058	0.140175	0.0697316	-0.107387
POSITIVE_REGULATION_OF_I_KAPPAB_KINASE_NF_KAPPAB_CASCADE	0.071572	-0.0815235	0.0986973	0.077569	-0.121511	0.0705565	0.0589824	0.111071	0.132841	0.19045	0.0414511	-0.0733025	-0.107854	0.0948677	-0.116694	-0.0903061	-0.0921047	-0.232111	-0.140341	-0.118078	-0.0847971	-0.0932564	-0.144988	0.0704997	0.0936309	-0.18219	-0.110998	-0.109528	-0.116881	-0.0790044	0.207482	0.118884	-0.150412	0.0651779	0.101421	-0.112217	-0.0775633	-0.0494281	0.106011	0.0446226	0.128433	0.0876736	-0.0739095	0.142384	0.108904	0.0638503	-0.148409	-0.136608	-0.093211
NITROGEN_COMPOUND_METABOLIC_PROCESS	-0.0296082	-0.0480579	0.0482798	-0.0469906	-0.0407249	-0.0328101	-0.0392098	0.0363971	0.0445421	0.0652269	0.0609744	-0.0634229	0.037343	0.0742634	-0.091809	-0.0643605	-0.0649213	-0.172694	-0.0814582	-0.0610204	0.0439394	-0.0445714	-0.0462247	0.0701825	0.0257618	-0.149473	-0.0288172	-0.063921	-0.0360916	-0.0481584	0.168923	0.0887787	-0.0390424	0.0476101	0.0610497	-0.0456429	0.041922	-0.0256906	0.0804788	-0.0359576	0.079625	0.072451	0.04111	0.052143	0.0838189	-0.0385903	-0.0778713	-0.0919052	-0.0265654
MONOCARBOXYLIC_ACID_METABOLIC_PROCESS	-0.0837948	0.103397	-0.0960473	0.0580188	0.117005	0.152715	-0.0729041	0.120217	0.0605328	0.0559552	0.110762	0.106826	0.108073	0.117756	0.308443	0.316345	0.0791718	0.126509	0.0751493	0.117584	0.108136	0.0774538	-0.138538	0.231887	0.0877894	0.0990502	0.18523	0.0552463	-0.0520339	0.143528	0.0762701	0.115975	0.0919411	0.125542	-0.111687	0.0876637	0.136223	0.129533	0.126443	0.119016	0.272834	0.12969	-0.0809875	0.110793	0.12983	-0.10074	0.229666	0.137575	0.0704529
BRAIN_DEVELOPMENT	-0.120007	0.0894368	-0.118119	0.0477852	-0.0970963	0.107286	0.0914159	0.235769	-0.175044	0.131005	0.105693	-0.162187	-0.140236	-0.0842171	0.189638	0.272971	0.178556	0.281167	0.119357	-0.124471	-0.0734303	-0.198649	-0.124071	0.133634	0.147616	0.144874	0.0794054	-0.0774263	-0.0848365	0.17206	0.20189	-0.140855	0.126186	0.125967	0.125076	0.123504	0.112816	0.109311	-0.0810294	0.0619788	0.102225	-0.141943	0.232604	0.120234	0.139541	-0.113601	0.126443	0.059554	-0.133906
ANATOMICAL_STRUCTURE_FORMATION	-0.102322	-0.0395104	0.0884675	0.0488714	-0.05237	-0.04392	0.0460056	0.0938145	-0.0399274	0.0402314	-0.0852278	-0.0738707	-0.0659032	-0.0602045	0.0737665	0.0245421	-0.0593287	0.0456814	0.0644343	0.0490101	-0.0471683	0.0727458	0.112602	-0.0997917	0.0652535	0.0676257	-0.0634419	0.0676816	-0.0961272	-0.0380537	0.033031	-0.084057	-0.0506869	0.0554148	0.047749	0.0737337	-0.0748022	-0.051354	0.122388	-0.0555276	-0.0659824	-0.0781741	-0.114884	-0.102843	-0.0790875	-0.0525425	-0.101906	-0.0580287	0.0542382
CELL_CELL_SIGNALING	-0.133051	-0.108472	0.167815	0.0644728	0.040394	-0.0829171	0.0591255	0.134515	-0.0507082	0.0925269	0.04203	-0.131616	-0.0365329	0.106696	0.0229147	0.0521149	-0.1453	0.0643046	-0.0875321	0.031374	-0.0631312	0.11551	0.0669294	-0.0802105	0.062766	-0.0754127	-0.0438288	-0.053531	-0.115129	-0.0326206	0.0444805	-0.144861	-0.10139	0.0604676	-0.105364	-0.131409	-0.140426	0.0347489	0.0488586	0.0717068	-0.0512501	-0.0581816	0.101257	0.0818215	-0.0734497	-0.103538	-0.0917138	-0.0352591	-0.0523437
LIPID_BIOSYNTHETIC_PROCESS	-0.114834	-0.0837131	0.137323	0.131746	-0.0657144	0.05551	0.08746	0.0939867	0.139453	0.165949	-0.0447621	-0.154953	0.0589396	-0.0734378	0.0934162	-0.0780893	-0.0965336	0.101178	0.0679777	0.0742665	-0.10035	0.0442355	0.103665	-0.104129	0.118458	0.0588552	0.0354117	0.0471267	0.0529952	0.119498	0.0846414	-0.0737179	0.0472702	0.0840962	0.0873874	0.136926	-0.144362	0.0891832	0.193349	0.0772066	0.0993067	-0.0861722	-0.0784573	-0.0723778	-0.0762125	-0.106154	-0.1576	-0.136512	0.0918095
ORGAN_MORPHOGENESIS	-0.0915314	-0.0689431	0.138049	0.0911873	-0.0605326	-0.0494617	0.0745817	-0.0437888	0.118065	0.131064	-0.0537802	-0.0690126	-0.0508291	-0.0365928	0.0349187	0.0656168	-0.119759	0.0747955	0.0466526	0.0404712	-0.0385007	0.0503778	0.0961466	-0.094665	0.144881	0.0574352	-0.059518	0.0908558	-0.0743886	0.076403	0.0643136	-0.073153	0.0423603	-0.0370931	0.0647328	0.0661928	-0.10422	-0.0413185	0.155692	0.0627332	-0.060171	-0.064783	-0.0800007	-0.0813806	-0.122464	-0.0596634	-0.115005	-0.101282	0.0808722
POSITIVE_REGULATION_OF_HYDROLASE_ACTIVITY	0.0719765	0.0747709	-0.0763685	-0.0924017	0.0572859	0.0892734	0.0954058	0.134897	-0.051829	0.0543144	0.0486601	-0.0633155	0.068149	-0.063636	0.101478	0.127077	-0.0574674	0.0434725	0.135584	0.0972482	0.0881467	-0.0938275	-0.0805091	-0.0719279	0.107891	-0.116693	0.0611029	-0.0591017	0.109696	0.0840917	0.0720035	0.0630256	0.0648362	0.14092	-0.0581261	-0.0812109	0.121685	0.101647	0.0964448	0.131006	0.149979	-0.0472011	-0.0605031	-0.0516136	0.0816273	0.0881888	-0.0580826	0.102048	-0.0297336
REGULATION_OF_TRANSCRIPTION_FROM_RNA_POLYMERASE_II_PROMOTER	0.0747827	-0.0513883	0.112897	0.0632736	-0.0760088	-0.0475477	-0.0960555	-0.0903205	0.0586026	0.106092	0.0669586	-0.0686584	-0.0897496	-0.0554885	-0.157636	-0.053672	-0.074095	-0.0667575	-0.0757947	-0.0938433	-0.0839821	0.0769301	0.0818217	0.0631634	0.0495199	-0.151408	-0.0883418	0.0840729	-0.0866809	-0.122019	0.0656546	0.0947385	-0.067257	0.0687687	0.0943363	-0.0560659	-0.0565395	-0.0386986	0.0658687	-0.100564	0.158408	-0.0617166	0.0941806	0.0782211	0.0736538	0.0609186	-0.0863501	-0.116466	0.0757818
POSITIVE_REGULATION_OF_CELLULAR_PROTEIN_METABOLIC_PROCESS	-0.0963525	0.0709759	0.0536447	-0.0385344	0.0923198	-0.0672153	0.0768082	0.0920351	0.0431782	0.109492	-0.0664487	-0.028521	-0.0741445	-0.0916647	-0.0409067	0.0670829	-0.0559979	-0.0604927	0.0687677	0.0925059	0.060342	-0.102436	-0.0462288	-0.0307356	0.108881	-0.0470541	0.0616355	-0.0598367	-0.0740096	0.102651	0.14392	0.0835108	-0.0652157	0.0879012	0.0461919	-0.0467741	0.0623639	0.0607383	0.115771	-0.070026	0.0901266	-0.0627882	-0.0523884	-0.0619188	-0.0774959	-0.0905192	-0.0623828	-0.13728	-0.0317192
CELLULAR_CARBOHYDRATE_METABOLIC_PROCESS	0.100078	0.103104	-0.213381	-0.152419	0.148391	-0.072058	-0.167101	-0.133076	-0.106147	-0.136555	0.078729	0.0690046	0.111363	0.0897216	-0.0748474	-0.0398789	0.0580892	-0.172667	0.0401709	0.084196	0.0707252	-0.0594576	-0.0805077	0.234852	-0.127505	-0.168682	0.0705965	-0.0912209	0.11345	-0.0712763	0.0828906	0.216349	0.0771174	0.0953365	-0.163603	-0.0960481	0.160617	0.0619304	0.0841626	-0.0607658	0.0778854	0.135797	0.145209	-0.0826403	0.0806803	0.0761681	0.216116	0.0840963	-0.0560224
LEUKOCYTE_ACTIVATION	-0.120962	-0.0955358	0.0584556	0.105738	-0.167574	-0.143731	-0.0970429	-0.0721746	0.0851782	0.102688	-0.152224	-0.06732	-0.141302	0.0592097	-0.0677713	-0.132399	-0.0573286	0.130493	0.120125	0.0995649	-0.142007	-0.0576192	0.0823692	-0.258345	0.1426	0.0518827	-0.122606	0.0436731	-0.0649781	-0.0615529	-0.0473363	-0.0992273	-0.0570304	-0.0531723	0.0903076	-0.0793728	-0.12374	-0.0924356	0.15513	0.065964	-0.144193	-0.148793	-0.184131	0.0493281	-0.124271	-0.139154	-0.25433	-0.116054	-0.140342
ALCOHOL_METABOLIC_PROCESS	-0.206257	-0.0980624	0.114134	-0.037032	-0.285276	-0.0668213	0.0553095	-0.0786212	0.22071	-0.114998	-0.152077	-0.078302	-0.0751557	0.0627204	-0.0691831	-0.112266	0.086938	0.218299	0.1826	-0.0738084	0.0900346	0.112763	0.171181	-0.273346	0.226325	0.221593	-0.108133	0.0840104	-0.0750778	0.0780113	0.136127	0.108334	0.104623	-0.158716	0.153311	0.124354	-0.304109	-0.140404	0.1983	-0.106159	-0.217153	0.0902606	-0.259054	0.0839481	-0.178787	-0.108814	0.106352	-0.269248	-0.307206
ELECTRON_TRANSPORT_GO_0006118	-0.161485	-0.0280063	0.0357765	0.0481844	-0.260206	-0.0539719	-0.0932234	-0.0567149	0.187864	-0.11428	-0.134829	-0.0884947	0.0705386	-0.0655324	-0.054085	-0.119617	0.0756754	0.128991	0.123254	-0.0390891	-0.0345973	0.0880028	0.146539	-0.274037	0.163771	0.195358	-0.0828861	0.0912424	0.0268253	0.0669859	0.0610137	0.0769554	0.115709	-0.0783021	0.115282	0.073522	-0.163498	-0.104768	0.225147	-0.0658673	-0.118923	0.0950168	-0.229203	0.055181	-0.145383	-0.106918	-0.0987429	-0.138623	-0.192007
METAL_ION_TRANSPORT	-0.0498521	-0.0630716	-0.0820466	0.0507379	-0.0523061	0.0543732	0.112364	0.0721252	-0.0583349	0.0763631	0.0558706	-0.0906429	0.0622933	0.132988	0.0792375	-0.123911	-0.0790794	-0.247751	-0.110075	0.0787983	0.151686	-0.0989259	-0.0710003	-0.0705922	-0.0734225	-0.179376	0.0915005	-0.131013	0.067799	0.103949	0.24474	0.114842	-0.0581297	-0.0640286	0.105884	0.0726649	0.0873129	-0.0707437	0.169309	-0.113216	0.151004	0.113373	-0.0801095	0.0742458	0.149307	-0.0938185	0.0873934	-0.130452	0.100932
INFLAMMATORY_RESPONSE	0.0987779	0.142746	-0.212734	-0.170083	0.147774	-0.0691435	-0.133151	-0.0970984	-0.118216	-0.0846014	0.0793254	0.0761968	0.153424	0.121575	-0.0610147	0.0680575	0.0525368	-0.147069	-0.0530186	0.0764622	0.100171	-0.0934809	0.0562694	0.294434	-0.0782464	-0.165976	0.0771989	-0.128713	-0.0996264	0.0716401	0.115028	0.17517	-0.0676665	0.113667	-0.163522	-0.0566291	0.154178	0.0963162	0.0779776	-0.0526136	0.114351	0.212951	0.223618	-0.116561	0.131977	0.074217	0.30095	-0.0492301	-0.0537868
RIBONUCLEOPROTEIN_COMPLEX_BIOGENESIS_AND_ASSEMBLY	-0.272156	-0.126466	0.186799	0.155753	-0.236842	0.048688	0.127568	0.114577	0.099372	0.223218	-0.161823	-0.0620427	-0.076138	-0.165854	0.153498	-0.0860072	-0.106649	-0.123565	0.0943721	0.114738	0.11249	0.144924	0.141126	-0.326023	0.163949	0.200199	-0.0789525	0.167654	-0.149795	0.181154	0.0932166	-0.212847	-0.0613805	-0.103448	0.158441	0.205994	-0.26599	-0.104551	0.237007	0.0741362	-0.102937	-0.172086	-0.22054	-0.221054	-0.153046	-0.167165	-0.263327	-0.0713879	-0.162594
CELLULAR_CATION_HOMEOSTASIS	-0.30009	-0.103997	0.21619	0.148986	-0.253807	0.0452507	0.122977	0.132003	0.0820859	0.222112	-0.190206	-0.0626712	-0.0605276	-0.193385	0.17295	-0.0702019	-0.116541	-0.092742	0.0983615	0.110553	0.124417	0.149098	0.153713	-0.331645	0.189505	0.207572	-0.121802	0.143977	-0.157575	0.174793	0.0903771	-0.207924	-0.0847023	-0.127417	0.160697	0.223677	-0.253015	-0.131613	0.224994	0.0788069	-0.0897729	-0.199852	-0.222049	-0.225915	-0.164247	-0.194855	-0.268233	-0.0758672	-0.214807
RNA_PROCESSING	-0.0515444	0.0928305	-0.123737	-0.0508186	0.0558171	0.0645684	0.0440534	0.195098	-0.0566599	0.0471871	0.0719538	-0.0532826	0.0904055	0.0412015	0.143564	0.147976	0.0428454	0.0498686	0.152829	0.0895627	0.100144	-0.0804969	0.074249	0.123154	0.076306	0.0568026	0.14268	0.0639845	0.0658637	0.100718	0.131221	0.0826467	0.0826654	0.106628	-0.102684	0.0570228	0.0774743	0.115226	0.117872	0.0485428	0.176024	0.0654642	0.0902289	0.0636703	0.161163	-0.0666484	0.114831	0.0991447	-0.04498
RESPONSE_TO_CHEMICAL_STIMULUS	-0.0635624	0.0620632	-0.173795	-0.099485	0.0603737	-0.0759279	-0.13557	-0.0880429	0.0741721	-0.0738111	-0.0762839	0.0538687	0.0958887	0.118435	-0.0766056	0.144197	0.12619	-0.113513	0.082428	-0.0496511	-0.0909393	0.105212	-0.0953473	0.11116	0.0594246	-0.114032	-0.0416787	0.0727466	0.122592	-0.0668125	0.0862196	0.130918	0.0637687	0.0604191	0.147211	-0.111939	0.060925	0.0591373	0.133377	0.0589568	0.0806869	0.0548485	0.128367	0.0728411	0.109395	0.0733494	0.0860919	0.184704	0.0320562
REGULATION_OF_CELL_DIFFERENTIATION	-0.138373	-0.130786	0.0986857	-0.052381	-0.256865	0.0440299	-0.0638156	-0.0641796	0.215044	-0.136483	-0.0988677	-0.0527803	-0.0732585	-0.0491103	0.0717875	-0.13031	0.0724548	0.176317	0.167829	-0.0568446	0.0951168	0.152856	0.167071	-0.240577	0.194429	0.26102	-0.0837428	0.0970023	0.0486604	0.0473056	0.117475	0.10642	0.122996	-0.185856	0.153448	0.110697	-0.26104	-0.130174	0.17661	-0.0827773	-0.169867	0.0960671	-0.269174	0.058528	-0.170145	-0.135871	0.102983	-0.209635	-0.273056
SENSORY_PERCEPTION	-0.193733	-0.10339	0.111418	0.041081	-0.286428	-0.0801841	-0.0691393	-0.0822605	0.215742	-0.114197	-0.15973	-0.0719047	-0.0747071	0.0567852	-0.0663017	-0.123155	0.0961665	0.214852	0.175435	-0.0693242	0.0925901	0.116431	0.175327	-0.280483	0.224256	0.237422	-0.112421	0.0862822	-0.0783738	0.0718209	0.133364	0.102771	0.0962139	-0.166667	0.164366	0.132556	-0.305006	-0.155353	0.204967	-0.106339	-0.216116	0.0888326	-0.276186	0.078535	-0.17749	-0.1182	-0.103089	-0.276449	-0.306448
POSITIVE_REGULATION_OF_DEVELOPMENTAL_PROCESS	-0.0786723	0.0465508	0.101194	0.148574	-0.0591992	0.131763	0.0839796	0.0965789	0.0647453	0.109449	-0.0688865	-0.0952582	0.0756235	-0.0582367	0.18582	0.089589	-0.095216	0.0674254	0.124735	0.0520969	0.0551001	-0.084092	0.0322093	-0.0430313	0.117633	-0.0523639	-0.0634738	0.155908	-0.0774078	0.210587	0.118138	-0.0524622	0.090706	0.0880787	-0.0470741	0.0877731	0.0615876	0.0952968	0.282631	0.0733966	0.0947875	0.0583246	-0.0953144	0.0455708	0.0886407	-0.102304	0.0479066	-0.100594	0.0525922
PROTEIN_RNA_COMPLEX_ASSEMBLY	-0.121933	0.075036	-0.0968987	-0.131181	-0.0871089	0.0571356	0.130533	0.138379	0.118169	0.111273	0.0661323	-0.0774086	-0.0646942	0.0946671	0.123521	0.0809658	0.0676763	0.0644338	0.140373	0.0600627	-0.0631735	-0.064516	-0.14346	-0.0866584	0.187849	0.0964494	0.10906	0.0804014	0.0543793	0.0575245	0.135917	-0.0883189	0.0894958	0.0960605	-0.0495501	-0.139659	0.0936245	0.0518562	0.179606	0.130555	0.0548575	-0.0801383	-0.08956	-0.0909712	0.0642821	-0.0912796	0.049432	-0.0997749	-0.0535961
POST_TRANSLATIONAL_PROTEIN_MODIFICATION	-0.0659569	-0.0293982	0.0659844	-0.0333217	-0.0727194	0.0487329	0.0325625	0.0644125	0.0402207	-0.0540958	0.10132	-0.0369216	-0.067497	-0.0771815	0.0527151	-0.0394855	0.030244	0.0311266	0.0966435	-0.0344615	0.0279233	0.0367012	-0.0471617	-0.0801375	0.0530414	0.102426	-0.0268874	0.119354	-0.0516215	0.0873278	0.0419854	-0.0654934	0.0451372	0.0877812	0.104208	0.116005	-0.0732174	0.0794966	0.134268	0.055501	-0.0245383	-0.0701432	0.118536	0.0682659	-0.0402753	-0.0375785	-0.0859549	0.0396854	-0.0549575
CELLULAR_COMPONENT_ASSEMBLY	-0.0773376	0.0716644	-0.0979827	0.123816	0.063871	0.103762	-0.0496108	0.0780554	-0.0630259	0.0682205	-0.0902862	-0.101411	-0.131362	0.0737877	-0.0818507	-0.0833773	0.0954021	-0.0917583	0.129017	0.0707436	-0.0760775	-0.0726851	0.0883871	-0.124671	0.0451916	0.0966742	0.114042	0.0792458	0.0787884	0.166982	0.0659428	0.051837	0.133403	0.143447	0.10212	0.127397	0.154705	0.103444	0.232425	0.0608935	0.0693109	-0.0870847	-0.107966	-0.0798698	-0.0622808	0.0432379	-0.0695472	0.0757171	0.0797153
IMMUNE_RESPONSE	-0.0550589	-0.0387868	-0.116833	0.0662106	-0.0741669	0.0735324	-0.038052	0.0388815	-0.0583009	-0.0340331	0.0570917	-0.0597863	-0.04337	-0.0479794	0.062021	0.0698682	0.0532588	-0.0450122	0.124952	0.0597124	-0.0412415	-0.0663326	-0.108729	-0.0720493	0.040409	0.120907	-0.0595332	0.0732418	0.0492922	0.160569	0.074694	0.0365693	0.0821848	0.0571548	0.0341935	0.063467	0.0827693	0.0564733	0.135438	-0.0601315	0.0613927	-0.0679376	0.0592659	0.0442353	0.0982316	-0.0657112	0.107863	0.112012	0.083324
HEMOPOIETIC_OR_LYMPHOID_ORGAN_DEVELOPMENT	-0.0618064	0.0631475	0.058117	0.117331	-0.0585909	0.120055	0.0614488	0.0593363	0.044478	0.0835958	-0.0437825	-0.0663664	0.0596912	-0.0536424	0.149855	0.112706	-0.0719372	0.0491782	0.110834	0.0412016	0.0572129	-0.0722894	-0.0427936	0.0289508	0.0903524	-0.0407481	-0.0682867	0.142105	-0.0553925	0.176098	0.108413	0.0443658	0.0960886	0.0718599	-0.034354	0.0575733	0.0683353	0.0998499	0.246052	0.0657776	0.0926652	0.0647306	0.0654993	0.0375155	0.0738575	-0.0713559	0.0587844	-0.0568566	0.0314995
GROWTH	-0.0633327	-0.0315191	0.0624031	-0.0322111	-0.0674106	0.0519583	0.0351837	0.0670671	0.0400553	-0.0528255	0.104018	-0.0338536	-0.0633122	-0.0761492	0.0562602	-0.0390054	0.0251	0.0350353	0.0921799	-0.0352047	-0.0244184	0.0351999	-0.0500543	-0.0786481	0.0556589	0.102244	-0.0244057	0.120435	-0.049352	0.0889241	0.037011	-0.063167	0.0440685	0.0852624	0.101798	0.11094	-0.0705291	0.0800647	0.133616	0.0524768	-0.0233535	-0.0662294	0.119428	0.0699838	-0.038135	-0.0358843	-0.0835349	0.0387806	-0.048353
PROTEIN_CATABOLIC_PROCESS	-0.0754791	-0.0519521	0.0855352	-0.0317941	-0.0647655	0.0692559	0.0504128	0.0822375	0.0443425	-0.0772579	0.112329	-0.0529817	-0.0727319	-0.0947859	0.0506932	-0.0492304	0.0322936	0.0349592	0.10473	-0.0391233	0.0597044	0.035632	-0.0460499	-0.0959888	0.048262	0.0983282	-0.0383588	0.129429	-0.0578084	0.0798216	0.0461978	-0.0803109	0.0552701	0.0915953	0.133746	0.149995	-0.0956014	0.0912589	0.124587	0.0646891	-0.0291182	-0.0750459	0.11869	0.0519011	-0.0444903	0.0333588	-0.0971764	0.0555861	-0.0558665
PROTEOLYSIS	-0.0813302	0.0474698	0.0995735	0.149953	-0.0576212	0.132289	0.0858518	0.0943167	0.0637194	0.112108	-0.0682037	-0.0973204	0.077297	-0.0573745	0.184636	0.0923071	-0.0940423	0.0659671	0.126828	0.0493257	0.0538948	-0.0863177	-0.0344623	-0.04527	0.116594	-0.0512181	-0.0619855	0.154275	0.0771879	0.212803	0.11619	-0.0558944	0.0928127	0.0872476	-0.0497306	0.086671	0.0619315	0.094138	0.283896	0.072535	0.0945509	0.0577904	-0.0936784	0.0447974	0.0892114	-0.104411	0.0474465	-0.101955	0.052028
MEMBRANE_ORGANIZATION_AND_BIOGENESIS	-0.091542	-0.0737813	0.0971372	0.0659131	-0.0863352	0.0388577	0.0636725	0.108307	0.0456629	-0.0823719	0.0958515	-0.0775201	-0.0862407	-0.088708	0.0554514	0.0407166	-0.0354918	0.0803005	0.111413	-0.0346029	0.0440423	0.0531087	-0.0595954	-0.0887264	0.0475277	0.0687195	0.0563316	0.132744	-0.0778625	0.0961037	0.0636039	-0.112517	-0.0367612	0.0876581	0.122014	0.20581	-0.109829	0.118722	0.113361	0.0677871	-0.0430012	-0.116138	0.145556	0.0747684	0.0604521	0.052229	-0.11281	0.0612532	-0.046081
SYNAPTIC_TRANSMISSION	-0.0651702	-0.0426459	0.0709461	-0.0381839	-0.0644267	0.0724267	0.0636397	0.0758224	0.0337288	-0.0771625	0.126577	-0.0420323	-0.0653072	-0.097156	0.0603885	-0.0550912	0.0373848	0.0289028	0.104635	-0.0359108	0.054219	0.0481125	-0.0567025	-0.0828981	0.0321232	0.0796299	0.0330251	0.140065	-0.0665241	0.0870716	0.0434844	-0.0701104	0.0605207	0.108116	0.131575	0.166623	-0.0815592	0.116075	0.128429	0.0619138	-0.0343752	-0.0850289	0.138987	0.0624623	0.0463664	0.0390906	-0.0924697	0.0630831	-0.0516646
ACTIN_CYTOSKELETON_ORGANIZATION_AND_BIOGENESIS	-0.0814391	-0.0648503	0.0930504	0.0653384	-0.0795231	0.0382012	0.0574273	0.0999756	0.0431871	-0.0857334	0.10411	-0.0740428	-0.0921122	-0.0749261	0.0485584	0.0346488	0.0374339	0.0805456	0.114466	-0.030311	-0.0470454	0.056995	-0.0624208	-0.0837876	0.0431565	0.0620406	0.0627713	0.12982	-0.075251	0.0901989	0.0722683	-0.115908	0.0327452	0.0967328	0.115975	0.195123	-0.104874	0.123419	0.115001	0.0637056	-0.0371494	-0.111572	0.150551	0.0790837	0.069272	0.0570466	-0.116945	0.0548138	-0.0435619
POSITIVE_REGULATION_OF_METABOLIC_PROCESS	-0.126693	-0.0654425	0.138548	0.0712036	-0.117701	-0.0731172	0.0831681	0.129372	-0.0772943	-0.0946719	0.101704	-0.102917	-0.0790045	-0.104997	0.122181	0.0868727	-0.0902644	0.0703779	0.136681	-0.0463665	-0.0642384	0.0950771	-0.0752831	-0.0502863	0.0612133	0.0959129	0.0814697	0.143389	-0.10407	0.0983008	0.124391	-0.109947	0.042065	0.128689	0.136846	0.210448	-0.130399	0.116558	0.202122	0.0807332	0.0456905	-0.132555	0.160424	-0.0799344	0.0517476	0.0556556	-0.0993854	0.0980519	-0.0733039
AMINO_ACID_AND_DERIVATIVE_METABOLIC_PROCESS	0.0478863	0.0807539	-0.122718	-0.0760646	0.0777569	0.0288415	0.0363618	-0.0556476	-0.0445684	-0.0648682	-0.0353909	0.0906139	0.0797941	0.0663283	-0.0735923	0.0508734	0.0696586	-0.112896	0.0319388	-0.0346558	0.0260692	-0.0455147	-0.146709	0.0644319	-0.0674309	-0.0784914	0.0756006	-0.0349475	0.0771055	0.0534081	0.0705905	0.0925372	0.0154112	0.0516772	0.0582713	-0.0607728	0.109848	0.0513287	0.0541582	-0.0445221	0.0582762	0.113893	0.080197	0.050083	0.074948	0.0400573	0.0968698	0.0984149	0.0271697
RESPONSE_TO_ABIOTIC_STIMULUS	-0.108268	0.178799	-0.151195	-0.0977847	0.126924	-0.11667	-0.0810784	-0.13011	-0.0689436	0.0484713	-0.0671591	0.101427	0.088287	0.105775	-0.0970239	0.10815	0.1187	-0.0867925	0.112251	-0.103795	-0.0807092	-0.105217	-0.215786	0.0952737	-0.0815544	0.0565949	0.134089	0.0710381	0.0805915	0.239364	0.124997	0.138594	-0.0777405	0.117274	0.0818345	-0.109786	0.182067	0.0790126	0.0889488	-0.07985	0.188875	0.0789215	-0.0674778	0.113436	-0.0860702	-0.0690415	0.132847	0.0930632	0.0524477
RESPONSE_TO_BIOTIC_STIMULUS	-0.0593537	0.112394	-0.118742	-0.0642855	0.0819704	-0.0807218	-0.0684741	-0.147067	-0.0289836	0.045057	0.043711	0.0654988	-0.0845827	0.0781489	-0.110451	0.073463	0.0637331	-0.0748838	0.0848562	-0.0333037	-0.040199	-0.0839938	-0.165371	0.0871734	-0.0538753	0.0630946	0.0556816	-0.0445773	0.0823701	0.141588	0.098139	0.0757359	-0.0883724	0.111952	0.110853	-0.0701123	0.108856	-0.0587977	0.102313	-0.100393	0.136336	0.0769898	-0.0609482	0.087392	0.0593834	-0.0561746	0.0640598	0.0931228	-0.0423849
G_PROTEIN_SIGNALING_COUPLED_TO_CAMP_NUCLEOTIDE_SECOND_MESSENGER	0.0976331	0.0917858	-0.126687	-0.124717	0.0901667	-0.0501189	-0.0639004	-0.0667802	-0.0726468	-0.0935303	-0.0985356	0.085699	0.0860168	0.0590286	-0.0785336	-0.0467774	0.0366509	-0.10961	-0.0251378	0.0686872	0.0565509	-0.0825172	-0.0891689	0.147427	-0.0510757	-0.146699	0.0975231	-0.0911817	-0.0836494	-0.0653362	0.0485896	0.1473	0.0588924	0.0695466	-0.06459	-0.105718	0.125893	0.070765	0.0644383	-0.0566005	0.109535	0.135383	0.133193	0.0863982	0.123587	0.0351597	0.145803	0.0856722	0.0388907
PROTEIN_KINASE_CASCADE	-0.0698821	0.173708	-0.154633	-0.115458	0.120879	-0.117316	-0.0702629	-0.116446	-0.0707162	0.0594288	0.0635721	0.0982502	0.0856301	0.0849411	-0.0914234	0.146201	0.0808976	0.088495	0.102711	-0.0659837	-0.0434723	-0.1032	-0.227806	0.0944062	-0.0823481	0.0553581	0.129701	0.0619583	0.0865277	0.228767	0.107752	0.144624	-0.0905893	0.139202	0.0700997	-0.124859	0.182983	0.0918676	0.103781	-0.0710063	0.190372	0.0803536	-0.0651043	0.118468	-0.0791931	-0.0672348	0.130752	0.117253	0.049592
MACROMOLECULE_LOCALIZATION	0.0568753	0.14437	-0.148505	-0.0776926	0.120148	-0.105269	-0.07898	-0.115837	-0.0779695	0.0421242	-0.0600038	0.108039	0.0856923	0.0912423	-0.111595	0.103317	0.067456	-0.0891634	0.103825	-0.0490461	-0.0516428	-0.088023	-0.210293	0.0896217	-0.0879542	-0.0573931	0.106664	-0.0671416	0.11898	0.196349	0.116496	0.13225	-0.0851088	0.114345	0.103581	-0.0996189	0.176529	-0.0689421	0.0948432	-0.081306	0.163125	0.0873957	-0.058912	0.0904758	0.081317	0.0414453	0.109702	0.134881	0.0471205
REGULATION_OF_TRANSCRIPTIONDNA_DEPENDENT	-0.0455947	-0.0503258	0.077486	0.0460866	0.0350678	-0.0422123	0.0580648	-0.0619804	-0.0526012	0.0556912	0.0607022	0.0568443	0.0679652	-0.0454731	-0.119365	-0.12028	-0.0488422	-0.100454	-0.0687846	-0.0480529	-0.0446829	0.0759275	-0.0575245	-0.0478685	0.110668	-0.111438	-0.0612417	-0.0508961	-0.0439084	0.035987	0.204475	0.117371	-0.0558849	-0.085626	-0.0800041	-0.0760936	-0.0696628	-0.0515569	0.130489	-0.0556725	0.152264	0.0562751	-0.0556031	0.0269695	-0.0792577	-0.0834707	-0.102504	-0.127283	0.0654349
MRNA_PROCESSING_GO_0006397	-0.0831585	-0.0504328	0.143062	0.0962439	-0.0962663	0.0478352	0.101111	0.0671032	0.109029	-0.111935	-0.0878559	-0.0809806	-0.10046	-0.0763739	0.0818876	0.0936757	-0.141688	0.0843669	0.07324	0.117171	0.0654465	0.0909252	0.135885	-0.217442	0.15651	0.173692	-0.041163	0.248224	-0.092844	0.114183	0.0634185	-0.135131	0.0659144	-0.0641184	0.0953742	0.139333	-0.0764411	0.0529262	0.202178	0.135197	-0.0959023	-0.0826736	-0.193007	-0.151458	-0.173472	0.0395483	-0.103027	0.069804	0.0810803
MACROMOLECULE_BIOSYNTHETIC_PROCESS	0.0862531	-0.193566	0.216202	0.0545786	-0.143045	-0.0927116	0.134592	0.0927122	0.0836684	0.146136	-0.0568346	-0.164006	-0.115754	0.0919194	0.0721593	-0.132777	-0.190958	-0.108729	-0.0994418	-0.0815665	-0.090785	0.114964	-0.117701	-0.164613	0.172155	-0.0735113	-0.0994436	0.0943765	-0.172739	-0.0811166	0.123762	-0.177781	-0.160317	-0.0939566	-0.189787	-0.110794	-0.112325	-0.0679003	0.181034	-0.0751545	-0.0905304	-0.111123	-0.185212	0.090568	-0.0530202	-0.11693	-0.127665	-0.21797	0.0742247
RESPONSE_TO_OTHER_ORGANISM	-0.0831585	-0.0504328	0.143062	0.0962439	-0.0962663	0.0478352	0.101111	0.0671032	0.109029	-0.111935	-0.0878559	-0.0809806	-0.10046	-0.0763739	0.0818876	0.0936757	-0.141688	0.0843669	0.07324	0.117171	0.0654465	0.0909252	0.135885	-0.217442	0.15651	0.173692	-0.041163	0.248224	-0.092844	0.114183	0.0634185	-0.135131	0.0659144	-0.0641184	0.0953742	0.139333	-0.0764411	0.0529262	0.202178	0.135197	-0.0959023	-0.0826736	-0.193007	-0.151458	-0.173472	0.0395483	-0.103027	0.069804	0.0810803
MACROMOLECULE_CATABOLIC_PROCESS	-0.0806831	-0.0582647	0.0930736	0.0569205	-0.101898	-0.0602269	-0.0284199	0.0320221	0.0637777	0.0805685	-0.0761279	0.0387535	-0.0509291	-0.0439046	-0.0323626	-0.0322317	-0.0594024	0.0878612	0.0846562	-0.0311347	-0.0709187	0.042386	0.0481891	-0.148927	0.106379	0.0842831	-0.089165	0.0854635	-0.0422517	-0.0735509	0.0569452	-0.0694817	-0.0518883	-0.0340504	0.0662191	-0.0457661	-0.0985458	-0.0472694	0.111392	0.0224956	-0.0734066	-0.0631166	-0.140414	-0.0645071	-0.0961319	-0.0513695	-0.135283	-0.102097	-0.0611557
NEUROLOGICAL_SYSTEM_PROCESS	0.0453252	-0.0633846	0.0654699	0.0404128	-0.0743375	-0.0869524	0.0735047	-0.0678062	-0.0604814	0.090453	0.0510518	-0.0821399	-0.0343279	0.0748833	-0.14444	-0.163815	0.036347	-0.16607	-0.0969794	0.0430276	0.0710747	-0.0668452	-0.0811368	-0.0418098	0.058687	-0.153592	0.0499182	-0.0925555	-0.0485983	-0.0593034	0.194558	0.0946998	-0.068444	-0.0511015	0.103356	-0.0891308	-0.0524866	-0.0489167	0.135164	-0.0721084	0.147877	0.0826942	-0.0628379	0.0500053	0.0539513	-0.0879414	-0.0660528	-0.124611	0.0871512
EPIDERMIS_DEVELOPMENT	0.0735021	0.0797509	-0.134282	-0.0553325	0.0794838	0.0599828	0.0439633	-0.0596883	-0.06716	-0.108321	0.0678556	0.0432343	0.0686638	0.0454465	0.0503465	0.0721307	-0.0310203	0.0339671	0.121441	-0.0573983	0.0902127	0.0498567	-0.127005	0.0488101	-0.0538256	-0.083957	0.0818481	0.0754916	0.0496272	0.0642152	0.0762513	0.0730825	0.0465633	0.152318	0.0699803	-0.0909918	0.143404	0.0533305	0.111554	0.0499616	0.194872	0.133512	-0.0582189	0.102796	0.0682248	-0.0546228	0.108099	0.13826	0.0994407
REGULATION_OF_RESPONSE_TO_STIMULUS	-0.136436	0.0696365	0.0641791	-0.127558	0.0680407	0.0977374	0.0554531	0.0788984	0.172183	-0.122341	-0.0628315	-0.0781143	-0.10236	-0.185685	0.146722	0.14506	-0.0969178	-0.0576479	0.057973	-0.0769499	-0.113069	0.107441	-0.0838259	-0.168217	0.101114	0.0658104	-0.0748733	0.051694	-0.0643879	0.187371	0.113095	-0.135947	0.0605323	0.14078	0.0798126	0.150879	0.13696	0.168172	0.126756	-0.0576282	0.0741286	-0.102308	-0.131049	-0.098825	-0.118105	0.114652	-0.131256	-0.0626837	-0.0617814
REGULATION_OF_MAP_KINASE_ACTIVITY	0.0654146	-0.104672	0.165413	0.082344	-0.138749	-0.0908343	-0.0985144	-0.0701261	-0.0535432	0.141205	0.0585778	-0.0808278	-0.122663	-0.0657113	-0.156092	-0.0991881	-0.0720036	-0.0932068	-0.118927	-0.120106	-0.121374	0.0827618	0.0520871	0.0498927	0.0649729	-0.18633	-0.102584	0.0572582	-0.114191	-0.137078	0.115985	0.131515	-0.0543879	0.06545	0.135392	-0.0903527	-0.0992087	0.092385	-0.0518699	-0.105716	0.195071	-0.110657	-0.132555	0.0954178	0.0671884	0.0602718	-0.134159	-0.117325	0.0839347
NEGATIVE_REGULATION_OF_TRANSCRIPTION	-0.0513982	0.0528038	-0.0599486	-0.0374838	-0.0404323	0.0319481	-0.0384857	0.072251	0.036335	-0.0474248	-0.0579223	-0.0461509	-0.0374318	-0.0939558	0.074777	0.055936	0.0401818	0.0449734	0.0885929	0.0444283	-0.0330369	-0.046983	0.0469844	-0.111793	0.0953973	0.0645279	-0.0276787	0.0723041	0.075589	0.0661687	0.071596	-0.0490348	0.0642158	0.0659243	0.0284464	-0.0414131	0.0884754	0.116999	0.135222	0.0443275	-0.029033	-0.104363	-0.0451043	-0.0456989	-0.0487395	0.0419884	-0.0562044	0.087879	-0.0200262
HOMEOSTATIC_PROCESS	0.0428903	0.07663	-0.0305199	-0.065609	0.0477498	0.0732472	0.0933214	0.109008	0.0385102	-0.0575495	0.026287	0.0288332	0.0550516	0.0464605	0.128265	0.0633191	-0.0529375	0.0545076	0.0666408	0.0497213	-0.0514889	-0.106052	-0.0529429	-0.0443348	0.130424	-0.0715247	-0.0433155	0.0369987	-0.0335812	0.0623842	0.0699706	0.081574	0.0711778	0.108928	-0.0553141	-0.0377208	0.105355	0.0524729	0.131155	0.0753036	0.118509	0.0732908	-0.0314376	-0.0599086	-0.0573095	0.0594828	0.0685659	0.035609	-0.0532548
VASCULATURE_DEVELOPMENT	-0.0755717	0.063864	-0.0430719	0.0435975	0.044306	0.10837	0.0543639	0.0548167	0.0248256	-0.041989	0.0759307	0.0450732	0.0592046	-0.099451	0.0783241	0.0608132	-0.0279015	0.0509774	0.104234	0.0469554	-0.0543294	-0.0636796	-0.0426046	-0.104892	0.0633139	0.0444106	0.0527719	0.0918682	0.0862547	0.117814	0.0945607	-0.08875	0.0669467	0.128051	0.0688411	0.0737164	0.0718399	0.104044	0.149863	0.12208	0.0764788	0.0425436	0.0700314	-0.0406602	-0.0891292	0.0352581	-0.0268081	0.0695658	0.0419656
CELLULAR_HOMEOSTASIS	0.0433965	0.156587	0.127574	-0.0994566	0.0626308	0.131623	0.0690515	0.0720962	0.115064	-0.0967991	0.190505	-0.0625959	-0.0764557	0.0636073	0.161735	0.176306	0.0686644	0.157299	0.123214	0.0787122	0.0517599	-0.0826951	-0.0829985	0.116368	0.205808	0.0646187	0.107234	0.1253	0.129621	0.176202	0.142661	-0.119716	-0.0576574	0.153571	0.0715835	0.057225	0.135554	0.167179	0.210461	0.136718	0.128512	0.0832985	0.0844808	0.105152	-0.0864199	-0.0544523	0.120752	-0.0522202	0.0495313
GLYCOPROTEIN_BIOSYNTHETIC_PROCESS	-0.0864355	0.0837095	-0.11381	0.0500567	0.0782903	0.123643	0.100483	0.118332	0.056383	-0.0688984	0.0915803	0.0570573	0.0810321	-0.0809035	0.142504	0.140002	0.0641119	0.098532	0.1008	-0.0599084	0.0564328	-0.0455298	-0.090415	0.0759824	0.0832672	0.061801	0.083591	-0.029755	-0.0575062	0.0611965	0.125559	0.0715796	0.0470545	0.128778	-0.0569502	-0.0604247	0.111982	0.136457	0.156277	0.0758253	0.117754	0.0666952	0.0686222	-0.0855003	0.0590288	-0.0476242	0.106355	0.0548686	0.0518238
SECRETION	-0.0731	0.0429219	-0.0476411	0.0438357	0.0538373	0.089749	-0.0320131	0.0609247	0.0659083	0.0481076	0.06432	-0.0544982	0.0434732	-0.0838635	0.177037	0.0548385	-0.0289421	0.0544172	0.106355	-0.0622614	-0.06525	-0.0621497	-0.0489667	-0.0409176	0.0522171	0.117469	-0.0492624	0.09638	0.0947204	0.141663	0.066836	-0.0493124	0.100174	0.0654522	0.038333	0.0808793	0.0714924	0.0875532	0.177518	0.0764115	0.0931216	-0.0780454	0.0531942	-0.0296994	-0.057069	-0.0549898	0.0537775	0.0491197	-0.0516395
DNA_REPLICATION	0.121966	0.143939	-0.104167	0.0573616	0.0784264	-0.0812317	0.088911	0.150161	-0.0962411	-0.125331	0.104626	0.0931424	0.0727085	0.0949594	0.136321	0.109215	0.152027	0.157638	-0.0655521	0.0908066	-0.139532	-0.103861	0.11306	0.130957	0.0907907	0.131244	-0.114358	0.0799212	0.0720303	0.0914878	0.17866	0.0804963	0.0602775	0.103409	-0.0887332	-0.0934452	0.215982	0.125631	0.131618	-0.0646354	0.172628	0.131133	0.131292	0.0956969	-0.105425	0.155424	-0.0844395	-0.0778298	0.0666222
CELL_CELL_ADHESION	-0.121187	0.170212	-0.0940713	0.114828	0.108688	0.135824	0.199636	0.214383	-0.170778	0.136971	0.0494504	-0.174529	-0.153187	-0.0837878	0.176589	0.308177	0.143375	0.156292	0.195169	0.0760043	0.0578847	-0.101338	-0.185678	0.109542	0.176286	-0.082325	0.0858986	-0.0704038	0.0858818	0.12756	0.101778	-0.155441	0.217443	0.125107	-0.095737	0.113601	0.171533	0.0653769	0.156776	0.123504	0.116045	-0.190059	0.109791	-0.122974	0.0754658	-0.101449	0.116166	-0.147255	-0.15144
NEGATIVE_REGULATION_OF_CELL_PROLIFERATION	0.123799	0.197901	0.109381	0.175508	0.0890133	0.293298	0.0812612	0.0731088	0.0652356	0.211717	0.152165	-0.0682709	0.134149	-0.133138	0.396679	0.159711	-0.130734	0.209997	0.171958	-0.0830908	-0.0734115	0.144059	0.0686207	0.0772035	0.186991	0.190697	-0.115352	0.239971	0.221852	0.231456	0.0980771	-0.167076	0.203553	0.0964392	-0.0832741	0.157081	0.0586993	0.0589297	0.276798	0.0729642	0.0760415	-0.147417	-0.142707	0.104121	0.0569723	-0.137342	0.120718	-0.129849	-0.063697
NEGATIVE_REGULATION_OF_TRANSCRIPTION_FROM_RNA_POLYMERASE_II_PROMOTER	-0.0791962	0.0679201	-0.0487354	0.041429	0.0510876	0.100166	0.0573418	0.0627416	-0.0265429	-0.0347414	0.0726256	0.0415791	0.0547306	-0.0996528	0.0815565	0.0580193	0.0289006	0.0567569	0.110974	0.0499549	-0.0540922	-0.0697646	-0.0484614	-0.102037	0.074955	0.0414281	0.0529272	0.0887077	0.0783594	0.119912	0.0952721	-0.0819796	0.0650858	0.121665	0.0682297	0.0755296	0.0817431	0.0936532	0.149276	0.128904	0.0724872	0.0413708	0.0681982	-0.0376977	-0.0812291	0.0376415	-0.0256419	0.0660268	0.0325428
REGULATION_OF_CATALYTIC_ACTIVITY	-0.0987386	0.160205	-0.0840017	0.0878652	0.0867356	0.110486	0.161468	0.152398	-0.144988	0.121299	-0.063465	-0.133484	-0.117699	-0.0870571	0.186226	0.2524	0.125638	0.106815	0.188813	0.070893	0.0797353	-0.0709818	-0.131716	0.108504	0.126344	0.0844756	0.0859687	-0.0603149	-0.0712139	0.122027	0.118771	-0.122126	0.235658	0.103789	-0.105961	-0.0666614	0.161377	-0.0545553	0.166655	0.0913583	0.132143	-0.16203	0.147343	-0.110673	0.0917282	-0.101532	0.113835	-0.136101	-0.1029
ANTI_APOPTOSIS	-0.0807635	0.0489784	-0.0568124	0.0707906	-0.0416618	0.117448	0.0515417	0.0613261	-0.0378578	-0.0371152	0.0650899	0.0609179	0.0769051	-0.133801	0.0805758	0.0492431	-0.0417468	-0.0370703	0.130603	-0.0519531	-0.0609131	-0.0567394	-0.0611705	-0.130242	0.0420178	0.0532403	0.0560513	0.0833195	0.0776806	0.109167	0.0571669	-0.0750997	0.0866807	0.13679	0.101128	0.0870424	0.0784112	0.0984237	0.138418	0.123882	0.0745865	0.0343723	0.0723769	-0.0476415	-0.0960473	0.0427372	-0.0685009	0.0811421	0.0483481
PROTEIN_COMPLEX_ASSEMBLY	0.040666	0.150221	0.128132	-0.0932676	0.0569853	0.131453	0.0619483	0.0764778	0.113069	-0.0825889	0.195808	-0.0587734	-0.0699432	0.070916	0.159892	0.163015	0.079426	0.163511	0.126507	0.0737974	-0.0520275	-0.0876245	-0.0791779	0.0983315	0.209837	0.0711872	0.105705	0.116743	0.132185	0.172095	0.136659	-0.121003	-0.0607617	0.15559	0.0766943	0.0521259	0.129003	0.164096	0.196443	0.138007	0.134539	0.0803893	0.0790196	0.102245	-0.0862454	0.052226	0.110555	-0.050402	0.0489279
CELLULAR_LIPID_METABOLIC_PROCESS	-0.0899157	0.0329538	-0.0540636	0.0684662	-0.0631861	0.104874	0.0668817	0.0568608	-0.0523148	-0.0374381	0.0594957	0.0679565	0.070501	-0.157506	0.0711704	-0.0506124	0.0456725	0.0386894	0.124247	-0.0597089	-0.0540174	-0.0640735	-0.0547773	-0.151113	-0.0496428	0.0413575	0.0431474	0.0869537	0.0652046	0.104061	0.0661212	-0.0900804	0.109862	0.156633	0.109212	0.105971	0.086205	0.0941047	0.107495	0.129977	0.0721485	-0.0375254	0.08333	-0.0609454	-0.0933724	0.053573	-0.0711159	0.0843392	0.0449539
VESICLE_MEDIATED_TRANSPORT	0.0951254	0.150914	-0.0844034	0.125026	0.063543	0.204212	0.0778485	0.0929177	0.0557578	0.120114	0.144514	-0.0503708	0.109358	-0.112269	0.276206	0.13843	-0.108317	0.142661	0.187199	-0.0899854	-0.0750542	0.0643218	0.07559	0.0591731	0.130557	0.122378	-0.0527884	0.173308	0.167582	0.219194	0.0761699	-0.144768	0.156796	0.0975841	-0.0761112	0.138743	0.0873255	0.0658687	0.227425	0.058526	0.114536	-0.12402	-0.0864758	0.0871727	0.0579449	-0.110103	0.0801223	-0.0576394	-0.0481188
CELLULAR_MACROMOLECULE_CATABOLIC_PROCESS	-0.0713656	0.0458001	-0.0593325	0.0773673	-0.0404693	0.112265	0.0487311	0.0649667	-0.037817	-0.0402966	0.0678633	0.0613267	0.0770869	-0.130891	0.0723701	0.0554922	0.0309037	-0.0386272	0.133994	-0.0589265	-0.0641168	-0.0516012	-0.0556593	-0.134567	-0.0520173	0.0409107	0.0498837	0.083023	0.0722366	0.104922	0.0553822	-0.0851437	0.0978936	0.157582	0.0952047	0.102309	0.0737564	0.108981	0.124215	0.128597	0.0723137	-0.0290237	0.0766286	-0.0485316	-0.096162	0.0458222	-0.0693487	0.0874763	0.0514825
SECOND_MESSENGER_MEDIATED_SIGNALING	-0.088987	0.0326145	-0.0593433	0.0666415	-0.0610802	0.107274	0.0658327	0.0644485	-0.0494526	-0.0389134	0.0647042	0.0652508	0.0733464	-0.151775	0.0711783	-0.0523326	0.0445031	0.0386489	0.131262	-0.0620799	-0.0561249	-0.0672411	-0.0540649	-0.147655	-0.0548173	-0.037045	0.0423484	0.092008	0.066024	0.105193	0.0689672	-0.0932811	0.108719	0.163802	0.105144	0.111401	0.0889203	0.0985239	0.100924	0.129995	0.0695656	-0.0380313	0.0859621	-0.0600207	-0.0884427	0.0575309	-0.0723926	0.0879052	0.0457098
G_PROTEIN_SIGNALING_COUPLED_TO_CYCLIC_NUCLEOTIDE_SECOND_MESSENGER	-0.120183	0.0807972	0.06768	0.0996392	0.0976194	0.20329	0.122538	0.0756854	-0.0707834	0.0605937	0.127695	0.044719	0.111939	-0.175932	0.0825107	-0.0737961	0.0459786	-0.0916451	0.201877	-0.0944195	-0.0690813	-0.157708	0.130424	-0.181253	-0.0873616	-0.0473232	0.0737847	0.157175	0.0783917	0.183148	0.0851319	-0.0816313	0.194705	0.156023	-0.0846156	0.194348	0.125675	0.116609	0.164199	0.160579	0.117919	-0.062761	0.156284	-0.0884452	-0.0818469	0.0791349	-0.0853077	0.0851432	0.0810072
PEPTIDYL_AMINO_ACID_MODIFICATION	-0.0585884	0.119243	-0.077312	-0.0424702	0.0964062	0.134675	0.139464	0.170088	-0.0987905	0.0706027	0.04985	-0.0807265	0.0840621	-0.10333	0.144845	0.124908	-0.0957436	0.0546148	0.124907	0.0539108	-0.0640667	-0.135126	-0.0554546	-0.144571	0.137101	-0.177427	0.052306	0.0628643	-0.0869015	0.0674716	0.089967	0.121504	0.124355	0.131269	0.110983	0.0706375	0.0997166	0.0923596	0.141667	0.168736	0.144298	0.0958003	-0.104294	-0.0845987	-0.0784717	0.0646521	-0.0528253	0.0623887	-0.114057
EMBRYONIC_DEVELOPMENT	-0.0450107	0.0359534	0.0630478	0.0296719	-0.0244429	0.0459607	-0.0302944	0.0496707	0.0490188	0.0366369	-0.0558726	-0.054213	-0.0567431	-0.0690587	0.0425488	0.0569584	-0.0392102	0.0322084	0.0680117	0.0340798	-0.0399453	-0.0422094	0.031652	-0.0924532	0.0774173	0.0515174	-0.0184107	0.0580701	0.0626757	0.0538206	0.0613257	-0.0562885	0.0373372	0.0590029	-0.0395234	-0.0251956	0.0246203	0.0940052	0.115227	0.0495417	-0.0369946	-0.0963207	-0.063413	-0.0422458	-0.0470022	0.0325676	-0.0759733	0.0632026	0.032928
NEGATIVE_REGULATION_OF_RNA_METABOLIC_PROCESS	0.12507	0.122897	-0.354172	-0.217605	0.148104	-0.0994433	-0.140235	-0.0998723	-0.186391	-0.134043	0.102465	0.142871	0.150917	0.141701	-0.0984447	-0.078578	-0.0852868	-0.199928	0.0977512	0.0953489	0.127551	0.0986663	-0.0877773	0.296252	-0.165004	-0.187569	0.118245	-0.160712	0.184253	-0.113807	0.127544	0.261256	-0.0730822	0.153588	-0.190138	-0.0974366	0.223115	0.0865189	-0.0717261	-0.0695979	0.147587	0.230195	0.242202	0.124677	0.181291	0.102644	0.34023	0.145838	0.11191
IMMUNE_SYSTEM_PROCESS	-0.0566432	0.0293629	0.0620983	0.0842858	0.0446488	0.0886052	0.0575719	0.0715068	0.031482	0.0730693	-0.0355583	-0.0515821	0.0457445	-0.0620039	0.141151	0.0544087	-0.0413571	0.0530883	0.0765356	0.0331743	0.0261159	-0.0467769	0.0256212	-0.0593993	0.0821217	0.0558254	-0.0545003	0.0846256	0.0583476	0.15697	0.0697119	-0.0453579	0.0653192	0.0531756	0.0141312	0.0874496	0.0617009	0.0772364	0.198477	0.0590697	0.0827372	-0.0642514	0.067498	-0.0319534	0.0300455	-0.068206	0.0229866	-0.068305	0.0337605
POSITIVE_REGULATION_OF_CELLULAR_METABOLIC_PROCESS	-0.0668874	0.10797	-0.122461	-0.0870653	0.10187	-0.0629908	0.0843377	0.109353	0.112493	-0.0764271	0.108143	-0.0719948	0.0494605	0.0632915	0.157627	0.116749	-0.107851	0.115135	0.136462	-0.0668151	-0.0712978	-0.132418	-0.152056	-0.0793075	0.177113	0.115656	0.0988892	0.0757217	0.0569647	0.122376	0.0896702	-0.0812373	0.0766102	0.162344	-0.0837196	-0.0557017	-0.0849776	0.109907	0.128069	0.165456	-0.0811499	-0.111136	-0.0699189	-0.0481522	0.0954797	-0.106812	-0.108805	0.170486	0.113866
RESPONSE_TO_EXTERNAL_STIMULUS	-0.0568013	0.0463156	-0.0574502	-0.045249	-0.0341624	0.0582752	-0.0426961	0.0581893	0.0381043	-0.0580859	-0.0752075	-0.0380787	-0.0377849	-0.103239	0.0763007	0.0712002	0.0326445	0.0427954	0.0845918	0.0565863	-0.0343242	-0.0467312	0.0437423	-0.127042	0.0910906	0.0694457	-0.0361421	0.0817913	0.0868714	0.068287	0.0753672	-0.0494396	0.0629162	0.0725329	-0.0223021	-0.0405077	0.0888909	0.133591	0.126993	0.0422284	0.0283423	-0.104424	-0.0597902	-0.0561973	-0.0477609	0.0513066	-0.0625989	0.123419	0.026031
AMINE_METABOLIC_PROCESS	-0.177737	-0.0431791	0.154567	0.136419	-0.0362069	0.133469	0.116712	0.150983	0.233424	0.16588	-0.098049	-0.189655	-0.0805959	-0.156337	0.149486	-0.0702964	-0.139731	-0.107789	-0.0725499	0.133258	-0.104991	0.0864186	0.204688	-0.154114	0.139126	0.104189	0.066954	0.0539171	0.0759226	0.147898	0.103055	-0.0916667	0.0839383	0.130278	0.0787054	0.226724	-0.133137	0.153962	0.250227	0.0772081	0.0811857	-0.125363	0.104719	-0.107411	-0.156261	-0.0930127	-0.217377	-0.127269	0.0644132
WOUND_HEALING	-0.0919533	0.032395	0.0511863	-0.0658617	-0.0724252	-0.047607	-0.058262	0.0712074	-0.0539779	0.0330288	-0.0787969	-0.0636799	-0.0561872	-0.0567696	0.076148	0.0524746	0.0492446	0.0486092	0.107488	0.0668128	0.0456117	0.036929	0.0956502	-0.0425313	0.10033	-0.0364536	-0.0682347	0.0413058	-0.0557784	-0.0848248	0.0639518	0.0731414	0.0391049	0.105892	0.0625529	0.0305607	0.0792875	0.0785223	0.134701	-0.107001	0.0476657	-0.0420035	-0.0834231	-0.0779922	-0.0771498	-0.0759306	0.0407249	-0.0757391	0.0943895
CARBOHYDRATE_METABOLIC_PROCESS	-0.166682	-0.0935385	0.183262	0.123399	-0.118428	-0.0654007	0.124237	0.0924356	0.192795	0.313278	-0.200613	-0.175021	-0.138944	-0.0618353	0.116434	-0.113193	-0.233132	-0.129162	-0.0838092	0.072116	-0.0741555	0.103222	0.225987	-0.0967942	0.232974	0.134518	-0.150403	0.115052	-0.198989	0.17799	0.199578	-0.172226	-0.188074	-0.109356	0.06355	0.114916	-0.191987	-0.103404	0.210501	0.0521589	0.104892	-0.153508	-0.164552	-0.145493	-0.184456	-0.147435	-0.155903	-0.282164	-0.110973
NEGATIVE_REGULATION_OF_METABOLIC_PROCESS	-0.120821	-0.0643108	0.133954	0.0909118	-0.127083	0.0751839	0.0680674	0.0417421	0.0668785	-0.128674	-0.113691	-0.0682726	-0.10422	-0.0790398	0.0919242	0.108885	-0.145486	0.0966696	-0.0902005	0.136311	0.0417404	0.0822567	0.143929	-0.143675	0.149515	0.102626	-0.05878	0.169202	-0.0796385	0.0799092	-0.0684307	-0.199218	-0.0682759	-0.0687468	0.0752007	0.0818716	-0.0981427	-0.0533333	0.142891	0.109367	-0.142032	-0.0689318	-0.170063	-0.169834	-0.13864	-0.0354647	-0.165578	-0.0623214	0.117777
PHOSPHOLIPID_METABOLIC_PROCESS	0.0741159	0.0995464	-0.05748	0.0775062	0.0437577	0.140498	0.0627614	0.0909594	0.0360855	0.0799969	0.0680581	-0.0470172	0.0697648	-0.0735163	0.168996	0.120487	-0.0668819	0.071333	0.135494	0.0352245	-0.0426276	-0.0441651	-0.0372924	0.0575415	0.11506	0.0628921	-0.0257918	0.110724	0.134802	0.12706	0.0315652	-0.0813192	0.103252	0.0947648	-0.0521679	0.0776907	0.0965483	0.0572648	0.165452	0.079528	0.0786823	-0.0678967	-0.0666974	0.0501768	0.0361547	-0.0729551	0.0461101	0.0412285	0.0412362
NEUROGENESIS	-0.0962956	-0.0702881	0.132287	0.0883274	-0.066622	-0.0468059	0.0707465	-0.0488697	0.0948616	0.12432	-0.0594862	-0.0873512	0.0478654	-0.0356459	-0.0427444	0.0693003	-0.125575	0.0838553	0.0503496	0.0370549	-0.0443492	0.0388995	0.0909268	-0.0829892	0.141997	0.0518724	-0.0643825	0.0617238	-0.0732596	0.0699393	0.0727712	-0.0680603	-0.034319	-0.042857	0.0543971	0.0619901	-0.0963789	-0.0519801	0.151559	0.05795	-0.0711799	-0.0608798	-0.0738049	-0.0671783	-0.114424	-0.0642154	-0.122303	-0.102303	0.0844324
RESPONSE_TO_RADIATION	-0.229123	-0.0765026	0.245119	0.2034	-0.147762	-0.115708	0.0902836	0.169293	-0.083321	0.152728	-0.169631	-0.133896	-0.0724692	-0.117093	0.0678785	-0.0954886	-0.178557	-0.165518	-0.13788	0.0840984	-0.0437683	0.142125	0.22077	-0.218158	0.0781706	0.117319	-0.0935419	0.181988	-0.255968	0.141479	-0.151525	-0.260118	-0.201205	0.0889858	0.106116	0.16964	-0.22585	-0.121302	0.161038	0.105143	-0.125287	-0.106905	-0.168149	-0.196429	-0.16482	-0.115247	-0.253845	-0.0784207	-0.0842944
CHEMICAL_HOMEOSTASIS	-0.109548	-0.0766631	0.175249	0.092182	-0.107006	-0.0443922	0.0870739	-0.0455524	0.0772273	0.136846	-0.0894864	-0.0707022	-0.0617163	-0.0617031	-0.0568628	0.0783445	-0.152379	-0.0808451	-0.0573376	0.0602048	-0.0959754	0.073823	0.117375	-0.122236	0.171458	0.0561806	-0.0618372	0.126631	-0.08585	0.0693216	0.0615542	-0.136506	-0.0725529	-0.0732994	0.10497	0.0834448	-0.0949187	-0.0413963	0.184434	0.0741912	-0.0819407	-0.060345	-0.1639	-0.117358	-0.125191	-0.0542572	-0.127776	-0.100268	0.101481
CELLULAR_LOCALIZATION	-0.113861	-0.0827548	0.175792	0.0924979	-0.0951937	-0.0616538	0.0894372	0.0397486	0.0837373	0.148323	-0.0965628	-0.108661	-0.0750926	-0.0556049	-0.0629552	0.0810031	-0.121809	0.10311	0.0480156	0.052008	-0.0608925	0.0646083	0.109187	-0.0988524	0.174185	0.0499267	-0.0890188	0.101577	-0.0887898	0.0656945	0.0702099	-0.100921	-0.0419152	-0.0596969	0.05923	0.0882525	-0.114315	-0.0826686	0.163944	0.056346	-0.0899958	-0.0836125	-0.118441	-0.0911103	-0.12881	-0.0796776	-0.143345	-0.111478	0.123113
POSITIVE_REGULATION_OF_TRANSFERASE_ACTIVITY	-0.115586	0.0499742	0.0707789	0.0720933	0.033536	0.0614082	0.102783	0.0492527	0.0800168	0.0841927	-0.0322585	-0.108215	0.0364578	-0.070628	0.118985	0.0954906	-0.0910377	0.0596505	-0.039147	0.0795246	-0.0643437	-0.0476511	0.0587433	0.0567049	0.132778	0.0333416	-0.0559022	-0.0644645	0.0809267	0.109381	0.106799	-0.0278297	0.0849856	0.0921849	0.0342336	0.0426136	-0.0866389	0.0753488	0.18192	0.027385	0.115908	-0.048551	0.11624	-0.0353556	-0.0574417	-0.0859769	-0.0717974	-0.110925	0.0289793
MAPKKK_CASCADE_GO_0000165	-0.0520034	0.145663	-0.117063	-0.0925319	0.0821131	0.0671263	-0.078219	-0.0918645	0.0806422	-0.0815105	0.101862	0.0574267	0.0868624	0.0814457	0.135568	0.128674	-0.117536	-0.125136	0.182893	-0.0970869	-0.145449	-0.116	-0.132477	-0.178215	0.149939	0.0590335	-0.0870957	0.0914109	0.131168	-0.0719923	0.220532	-0.0856637	-0.0485629	0.0718303	0.0728994	-0.0590854	0.125758	-0.081964	0.174075	-0.0536751	0.137849	-0.0777978	-0.0706705	0.0510186	-0.101052	-0.108354	-0.141684	-0.0503058	0.0643207
CELL_CYCLE_ARREST_GO_0007050	-0.066801	0.0366545	0.0677035	0.093046	0.0455013	0.0893632	0.0565919	0.0798368	0.0352555	0.0785287	-0.034719	-0.0818725	0.040139	-0.0631306	0.1488	0.0608873	-0.0460359	0.0614047	0.0951826	0.0317247	-0.034611	-0.0669132	0.0228124	-0.0482812	0.0873977	0.0665087	-0.0684271	0.0914402	0.0703879	0.160375	0.0972612	-0.0559165	0.0672904	0.0667827	-0.0208449	0.0739585	0.059984	0.0701495	0.22434	0.0601578	0.0822134	-0.0640378	0.0615965	-0.0312064	0.0309301	-0.0824328	0.026602	-0.074181	0.0434789
MITOSIS	-0.0888842	-0.0822373	-0.0860829	-0.0808988	-0.123376	0.142715	0.0981079	0.114292	0.056746	0.214366	0.0934563	0.0440033	0.163945	0.0695945	0.162076	-0.104951	0.0657587	0.0790803	-0.0540514	-0.0743391	-0.0747474	-0.0841245	0.0959142	-0.111811	0.11847	0.170162	-0.0583711	0.0944514	0.11837	0.089677	-0.0558777	-0.13201	0.0496966	0.146373	0.117406	0.0972732	-0.0705476	0.130597	0.133891	0.0989898	0.163286	-0.0901648	-0.0962859	0.157405	-0.075741	-0.0881212	0.0823479	-0.0894607	-0.0998309
CELL_CYCLE_GO_0007049	0.0242297	0.0595763	-0.106116	-0.0373972	0.0332536	0.0560997	-0.0254487	0.0486787	-0.0309258	0.026863	0.0496656	-0.0314338	0.0495894	0.0421982	0.0442155	0.0483193	0.0314845	-0.0440104	0.0581029	-0.0333689	0.0460123	-0.0346372	-0.098422	0.0618592	0.0290774	-0.0486	0.0283006	-0.0289644	0.0201117	0.101989	0.0588974	0.131136	0.0553952	0.0856013	-0.0235269	-0.03972	0.102894	0.0657252	0.116504	-0.0301567	0.13249	0.0630819	0.0700625	0.0630012	0.0678596	0.0318218	0.0653383	-0.0233586	0.0442726
ION_HOMEOSTASIS	-0.0906175	0.0866369	-0.249493	-0.152366	-0.068371	-0.129505	0.105081	0.0472418	0.119705	-0.118317	0.142724	-0.118742	0.0970022	-0.0987939	-0.0818227	0.10617	-0.11287	-0.195129	0.131826	0.0831125	0.185169	0.0802634	-0.231822	0.080238	0.0738411	-0.0973365	-0.112743	-0.0575349	-0.0950824	0.138122	0.104298	0.214652	-0.0815844	0.0823777	-0.107298	-0.104099	0.202941	0.0998572	0.201739	-0.109418	0.255948	0.194863	0.130374	0.0754667	0.190828	-0.127688	0.130241	-0.0840008	-0.0771697
REGULATION_OF_TRANSPORT	-0.0599372	0.0463809	-0.039361	-0.0930996	-0.0314685	0.048466	0.100521	0.0839074	0.0552248	0.0458555	0.0322592	-0.0317851	0.0410602	0.0451146	0.117106	0.0475651	-0.0396347	0.0464255	0.103243	0.035338	-0.0444961	-0.0606763	0.0300175	-0.0598539	0.124529	0.0429722	0.03386	0.0349525	0.0288391	0.0573158	0.0643066	0.0372266	0.072086	0.0783931	-0.034846	-0.027751	0.0780476	0.0371835	0.151018	0.077927	0.0883388	-0.0882177	-0.0424798	-0.0425517	-0.0408895	-0.0522775	0.0270452	-0.0326151	-0.0650342
CATION_TRANSPORT	-0.0962698	0.0765333	0.091219	0.113225	-0.100279	-0.0707771	0.0578966	0.0393418	-0.0712158	0.0679574	-0.118742	-0.0942861	-0.0680709	0.051186	-0.0538602	0.0552606	-0.0669254	-0.0698603	0.0452861	-0.0871634	-0.107462	-0.0468155	-0.0887247	-0.212333	0.106678	-0.0778843	-0.0839611	0.0642393	-0.104632	0.111368	0.0300659	-0.0903761	-0.0300819	0.0737925	-0.0435818	0.0796073	-0.0883565	0.0378972	0.163303	0.106661	-0.0766175	-0.0767775	-0.132809	-0.0674597	-0.112645	-0.0305338	-0.218186	-0.0897223	0.0738765
NEURON_DIFFERENTIATION	-0.0796656	0.063872	0.0796708	0.0707373	0.0554419	0.0427205	0.0377298	0.0534836	0.0663719	-0.0371613	0.0892184	-0.0788622	-0.0607603	0.0360714	0.0937312	0.0993907	-0.0533819	0.0814152	0.0581707	0.0666389	-0.0536721	-0.0551779	0.0319177	-0.0749322	0.133324	0.0911947	0.0503502	0.088365	-0.104425	0.112761	0.0767528	-0.0710582	-0.0462728	0.130699	0.0405318	0.0390777	-0.0433668	0.108004	0.155618	0.0959431	0.0681065	0.0533385	0.0725243	-0.0427003	-0.0966402	-0.0439136	-0.0744078	-0.0300409	0.0483209
NEURON_DEVELOPMENT	-0.124798	0.027896	0.0821536	0.0522345	-0.0718321	0.0706108	-0.0633114	0.0608913	0.0773325	0.0563508	0.0784362	-0.097985	-0.0703154	-0.0537655	0.0410625	-0.0532294	0.0574051	0.0571709	0.168974	-0.042291	-0.0504944	0.10792	0.118576	-0.14794	0.0913762	0.14553	-0.0404718	0.0699244	0.0748293	0.0801413	0.0588564	-0.035977	0.136882	0.0419332	0.122989	0.072345	-0.0877105	-0.0608878	0.237178	0.0438998	-0.0848607	-0.0873319	-0.176636	0.0562022	-0.0743092	-0.0738058	-0.0340924	-0.0975827	-0.0889205
FATTY_ACID_METABOLIC_PROCESS	-0.0660675	0.1027	-0.131749	-0.0992616	0.0712929	0.107305	-0.0623136	-0.050501	-0.0691537	-0.201767	0.109561	-0.0990774	0.0768678	-0.12728	0.109257	0.0886361	0.0700142	-0.0976443	0.177904	0.0893352	0.116609	-0.0501813	-0.217666	-0.0749258	-0.0870143	-0.115078	0.0859129	0.147626	0.0636799	0.0696462	-0.0639911	0.148246	0.140503	0.165942	-0.0583933	0.0800611	0.166638	0.10219	0.235173	0.145915	0.14581	0.151527	0.0703418	-0.0691378	0.12229	0.0680787	0.0883732	0.238061	-0.108244
POSITIVE_REGULATION_OF_PROTEIN_METABOLIC_PROCESS	-0.0528224	0.0464844	-0.101276	0.0361368	-0.0497796	0.0742784	0.0543829	0.0783734	-0.0281388	-0.0373987	0.0626724	0.0428942	0.0415221	-0.0595869	0.0800227	0.0888952	0.0508034	0.0445791	0.105154	-0.0330584	-0.0306093	-0.0264005	-0.0787715	0.0436549	0.0448244	0.0847718	0.0447249	0.0320454	0.0317752	0.109576	0.0972167	-0.034427	0.0625835	0.0765783	-0.0298912	0.0371037	0.0768413	0.0906512	0.137633	0.0506292	0.073084	-0.040996	0.0374485	0.0270404	0.062452	-0.0419487	0.0993139	0.0807586	0.0416821
CYTOSKELETON_ORGANIZATION_AND_BIOGENESIS	-0.0615109	0.0296113	-0.0536347	0.0692504	0.0406228	0.0832236	0.0453301	0.0645869	0.0246327	0.059012	0.0395817	-0.0595287	0.0449183	-0.060357	0.132378	0.0738576	-0.0362395	0.0674385	0.0962992	-0.0380296	-0.044081	-0.0633184	-0.0278324	-0.0501172	0.0734579	0.0586721	-0.0752056	0.0824177	0.0597088	0.145276	0.0762137	-0.0387802	0.0849629	0.0719248	0.0272117	0.0616714	0.0672393	0.071594	0.205759	0.0749937	0.0945243	-0.0476853	0.0566918	-0.0195845	0.0345878	-0.0685615	0.0246838	-0.0451216	0.0358183
MRNA_METABOLIC_PROCESS	0.122237	0.0821161	-0.0726159	0.0874475	0.0986183	0.084305	0.104009	-0.126674	0.0891714	0.101656	0.205347	-0.121209	0.147469	0.129173	0.0976647	-0.113532	0.0657827	-0.103463	0.0743353	-0.0898481	0.0818059	0.0850564	0.0709364	-0.102094	-0.0672745	0.11267	-0.0793585	0.0916083	0.0907558	0.200729	0.0523035	0.192867	0.089018	0.140671	0.115514	0.0707432	0.158119	0.197676	0.0813687	0.103797	0.143137	0.133973	0.0793834	0.102557	-0.0989001	-0.0488822	0.0670982	-0.0753695	0.131447
PROTEIN_AMINO_ACID_PHOSPHORYLATION	0.0905823	0.119561	-0.10122	0.0419153	0.0431967	-0.0791827	0.0632076	0.105089	0.0559482	-0.0853777	0.0823946	0.0734687	0.0665103	0.0644688	0.117757	0.0948989	0.0858284	0.126119	0.0579157	0.0687115	-0.0941119	-0.0718661	0.0769227	0.05746	0.13743	0.133888	-0.125297	0.0891966	0.101067	0.0678589	0.155594	0.0667524	0.0623635	0.0475033	-0.0758885	-0.0730752	0.154787	0.062984	0.127628	-0.0382293	0.119997	0.0861059	0.075453	0.0767024	-0.0914584	0.0820902	-0.0423256	-0.0752007	0.0609795
APOPTOTIC_PROGRAM	-0.129743	0.150676	-0.0754932	0.0884706	-0.0756257	0.108653	0.131742	0.192381	-0.162488	0.122423	0.0684656	-0.169289	-0.17887	-0.0619123	0.17081	0.291562	0.123368	0.183052	0.170936	0.0897994	-0.0569146	-0.0948146	-0.150212	0.102564	0.16765	0.0797132	0.0967223	-0.09004	-0.0888926	0.134253	0.0693235	-0.0898866	0.166405	0.10744	0.120229	0.094567	0.110408	0.0854957	0.0960876	0.0789075	0.131051	-0.163643	0.132055	-0.0978035	0.119427	-0.118729	0.1336	-0.109442	-0.139864
CHROMOSOME_ORGANIZATION_AND_BIOGENESIS	0.144819	0.211472	0.0870579	0.176977	0.0825258	0.286428	0.0798964	0.0851906	0.0634942	0.196478	0.162013	-0.0557171	0.145854	-0.128533	0.388228	0.170028	-0.114477	0.209151	0.150219	-0.0834847	-0.0611474	0.130138	0.0620508	0.075536	0.179016	0.169806	-0.106079	0.23541	0.223807	0.239472	0.0850694	-0.154246	0.212699	0.105332	-0.0774285	0.160873	0.0683291	0.0752634	0.276445	0.0683341	0.0909843	-0.131147	-0.116017	0.10828	0.0621215	-0.130875	0.127291	-0.121452	-0.0466277
RNA_SPLICING	-0.105417	0.0688406	-0.094417	-0.100852	0.0387647	0.0711391	0.132889	0.0955918	-0.0371743	0.0613444	0.0564373	-0.0901256	0.0525059	-0.0977104	0.100348	0.0864751	-0.072772	0.0413922	0.142175	0.0602232	0.0397239	-0.0464895	-0.0630705	-0.137211	0.128451	0.0908561	-0.0354792	0.0394017	-0.0580263	0.0742017	0.0822486	0.0437453	0.108488	0.0824413	0.0602853	0.0338387	0.0589003	0.0548899	0.16425	0.124616	0.0944372	-0.0991266	-0.0919536	-0.0654658	-0.0622198	-0.0618276	-0.0403898	0.0419605	-0.128799
LYMPHOCYTE_ACTIVATION	-0.119204	0.0795506	-0.0807091	-0.0970439	0.0598351	0.102177	0.146943	0.112006	-0.0871325	0.109029	0.0594929	-0.0957658	-0.0985446	-0.110414	0.126106	0.169882	-0.122902	0.100223	0.157596	0.0808534	0.0812286	-0.13126	-0.104655	-0.1384	0.204688	-0.124593	0.0676314	-0.0744589	0.0863946	0.096912	0.13706	0.0558318	0.0577819	0.197229	-0.0767553	0.0893012	0.0753535	0.108926	0.169639	0.172744	0.117056	-0.0953206	-0.115523	-0.126275	0.0816203	0.111626	-0.0998392	0.116252	-0.0758153
REGULATION_OF_RNA_METABOLIC_PROCESS	-0.0544299	0.0364917	-0.0345554	-0.0826953	-0.0375849	0.0469117	0.0931891	0.0829295	0.0482449	0.0696737	0.0391572	-0.0326471	0.0459904	0.046835	0.108414	0.0389295	-0.0382265	0.0440899	0.0960642	-0.0344131	-0.0499836	-0.0590139	0.0319743	-0.0628248	0.108166	0.0564308	0.0255057	0.0446835	0.0305963	0.0539741	0.0544771	-0.0269285	0.0593543	0.0830067	0.0297296	0.024639	0.0704276	0.0372917	0.139516	0.0689191	0.0879137	-0.0925832	-0.0388804	0.0388592	-0.0426807	-0.0412686	-0.0206546	-0.0234643	-0.0456343
CATION_HOMEOSTASIS	-0.0602749	0.0920634	-0.0919613	-0.0809717	-0.0384167	0.0435325	-0.0466893	0.0648625	-0.138701	0.0586012	-0.0718205	-0.0669757	-0.0782985	-0.0491179	0.089761	0.134422	0.0625682	0.0772956	0.143604	0.0474302	0.0346784	-0.0772471	-0.0903575	0.0567305	0.0516572	0.0589999	0.0497482	-0.0638432	-0.0543818	0.0893592	0.0725795	0.0880374	0.0855486	0.120913	0.0707767	-0.116534	0.150811	0.0821412	0.065329	-0.0534708	0.0728653	-0.0407456	0.143177	0.0781855	0.0890381	-0.0670192	0.125541	0.0749544	-0.100794
CHROMATIN_MODIFICATION	-0.0664882	0.0375545	0.0670285	0.0937574	0.0450368	0.0900367	0.0574696	0.0787741	0.0348138	0.0793234	-0.0344742	-0.0828326	0.0413347	-0.0627481	0.149558	0.062055	-0.0454701	0.0606918	0.0959289	0.0306424	-0.0359398	-0.0677524	-0.022489	-0.0491731	0.0870482	0.0660568	-0.0676855	0.0908272	0.071617	0.161411	0.096547	-0.0567653	0.0682672	0.0664032	-0.0216602	0.0734635	0.0595521	0.0697035	0.224875	0.05961	0.0833358	-0.0636843	0.0627845	-0.0307326	0.0307055	-0.0832017	0.0278319	-0.0753176	0.043307
RESPONSE_TO_WOUNDING	-0.106762	0.0719558	-0.097196	-0.100939	0.0404085	0.0801355	0.136271	0.100584	0.0408378	0.0669778	0.0639808	-0.0943663	0.0544082	-0.0929955	0.107234	0.0905861	-0.0719086	0.0421243	0.143633	0.0612275	0.0413675	-0.0442554	-0.0644506	-0.136596	0.133684	0.0887605	-0.0325812	0.0390202	-0.0497728	0.0785892	0.0790115	0.0487735	0.107287	0.0878692	0.0657114	0.0352228	0.0609537	0.0560686	0.170213	0.127463	0.0958709	-0.0911278	-0.0901907	-0.0663794	-0.0571771	-0.0647268	-0.0373753	0.0432712	-0.12314
NEGATIVE_REGULATION_OF_CATALYTIC_ACTIVITY	-0.0772219	0.0677005	0.0643293	0.0701668	0.051535	0.0483836	0.0443575	0.063995	0.0636158	0.0417645	0.078848	-0.0736629	0.0646284	-0.0401996	0.104105	0.083442	-0.0619638	0.0904428	0.0565986	0.0714413	-0.051454	-0.0442774	0.0239341	-0.0744635	0.14887	0.0913761	-0.049827	0.0931142	-0.091701	0.114459	0.0801113	-0.0732811	-0.0420127	0.12616	0.0327756	0.04102	-0.0401057	0.110221	0.161324	0.084626	0.0610409	0.0560617	0.0742687	-0.0431243	-0.0789988	-0.0442911	-0.0662458	0.0278801	0.057581
ESTABLISHMENT_AND_OR_MAINTENANCE_OF_CHROMATIN_ARCHITECTURE	0.0656941	0.109939	-0.0977035	0.0940571	0.13232	0.071259	0.137161	0.0890666	-0.146553	0.0974461	0.122449	-0.092477	0.137668	0.0795384	0.119222	0.291988	0.0899389	0.0850771	0.190826	-0.180466	0.0723339	0.0826533	-0.133462	0.0704392	0.0907802	-0.0831943	0.130452	0.0648648	0.0509919	0.117077	-0.120657	-0.0561874	0.14529	0.12706	0.088764	-0.0890023	0.0877177	0.102327	0.117804	0.110418	0.264042	0.064798	-0.0995839	0.0856586	0.109002	-0.0849674	0.181768	0.0682514	0.101286
NEGATIVE_REGULATION_OF_DEVELOPMENTAL_PROCESS	-0.0873984	-0.0238487	0.0397476	0.0300982	-0.0473677	0.0664317	0.0473757	0.0668205	0.0449102	0.0289679	0.0394855	0.0248483	0.057531	-0.085694	0.042643	0.0199932	-0.0344663	-0.0374267	0.10128	0.0243309	-0.0425187	0.0450176	-0.0494339	-0.0892928	-0.0225885	0.0350749	0.0393324	0.111477	-0.0388442	0.0752479	0.048605	-0.0818901	0.054534	0.0829352	0.0948455	0.117844	-0.0565863	0.0600793	0.109578	0.0849691	0.0249639	-0.0752337	0.0872547	-0.0482087	-0.0324064	0.0434588	-0.0675201	0.0620223	-0.0230473
DNA_DEPENDENT_DNA_REPLICATION	0.0714736	0.100545	-0.0709311	0.0667458	0.0462792	0.112637	0.0655277	0.0626678	-0.0332597	0.086713	0.125167	0.0309367	0.0550158	-0.0884314	0.139289	0.0997097	-0.0498905	0.0751197	0.140723	-0.0630648	-0.0917587	-0.0441204	0.0549162	0.0438298	0.0950054	0.0749195	-0.0310549	0.111219	0.106361	0.151862	0.0456372	-0.0928284	0.0969662	0.0986318	0.0287176	0.0750419	0.0792966	0.050072	0.134307	0.0608241	0.114653	-0.0766731	-0.0494491	0.0744924	0.0402662	-0.0477766	-0.0610309	0.0380706	-0.028792
MONOVALENT_INORGANIC_CATION_TRANSPORT	-0.0842847	-0.0227079	0.0361414	0.0251304	-0.0386405	0.0629339	0.0443186	0.0602613	0.0428127	-0.0248145	0.0433727	0.0285443	0.0594899	-0.0781622	0.0386506	0.0233189	-0.0326594	-0.0347975	0.1041	0.0205358	-0.0396906	0.0430465	-0.0514578	-0.0845956	-0.0271612	0.0312227	0.0412101	0.113948	-0.0354307	0.0721501	0.0522209	-0.0804	0.053152	0.0879795	0.0900605	0.119668	-0.0510854	0.0581548	0.104636	0.0844079	0.0284892	-0.0725553	0.0875183	-0.0441702	-0.0291694	0.047395	-0.0693661	0.0670694	0.0208723
TRANSCRIPTION_FROM_RNA_POLYMERASE_II_PROMOTER	-0.101682	-0.0292838	0.0667881	0.028924	0.0502887	0.0952065	0.0730264	0.0450866	0.0457389	0.0317007	0.0462782	0.0497269	0.0532969	-0.0949589	0.0609511	0.0252689	-0.0580492	-0.0624529	0.105071	0.0344609	-0.0433192	0.051834	-0.0440232	-0.0808265	0.0338474	0.047165	0.0481578	0.121038	-0.0321014	0.0989956	0.0697791	-0.0733236	0.0656535	0.0877223	0.0750036	0.13894	-0.049614	0.047644	0.15161	0.105654	0.024891	-0.0764958	0.111004	-0.0416586	-0.0290458	0.0594634	-0.0819199	0.0479773	-0.0316746
G_PROTEIN_COUPLED_RECEPTOR_PROTEIN_SIGNALING_PATHWAY	-0.107502	0.0678176	-0.0922408	-0.0995596	0.0382249	0.0716269	0.134306	0.0964798	-0.0378744	0.0632855	0.0539601	-0.0887331	0.0518812	-0.100522	0.101877	0.0889161	-0.071792	0.0411518	0.143579	0.0586297	0.0391841	-0.0484869	-0.0626173	-0.13505	0.130523	0.0877533	-0.0351673	0.0420544	-0.0569458	0.0752882	0.0807845	0.0420941	0.110146	0.0831862	0.0611717	0.0333842	0.0582759	0.0570302	0.16564	0.123681	0.0927028	-0.0979625	-0.0900053	-0.06735	-0.0600849	-0.0608756	-0.0426434	0.0402665	-0.126867
INTERPHASE_OF_MITOTIC_CELL_CYCLE	-0.131061	0.0737281	0.0765012	0.0772392	0.110433	-0.0963901	0.0863203	0.0946443	0.0617101	-0.0901126	0.077475	-0.089702	0.1182	0.0515957	0.157103	0.144172	-0.0867406	0.0641894	-0.0713626	0.0772421	0.105456	0.0378326	0.13808	-0.0908818	0.107553	0.0906899	0.0581931	0.125052	-0.177712	0.132742	-0.0443191	0.0729202	-0.070069	0.160638	0.0835613	0.112617	-0.121427	0.174175	0.142393	0.151959	0.0580175	0.0885616	0.0680018	-0.0793198	0.0912574	-0.0760988	0.0459229	0.0747569	0.0967844
PROTEIN_TRANSPORT	0.0759963	0.146354	-0.136986	-0.0901719	-0.10974	0.081308	0.0686672	-0.0720599	-0.0967346	0.0628945	0.177191	0.0939566	0.152795	-0.0577425	0.0557408	0.104068	0.140893	0.0988821	0.14437	0.0937005	-0.136745	0.0929242	-0.146776	-0.0858335	0.117349	0.110709	-0.0724145	0.0637713	0.0722076	-0.0888144	0.0736597	0.106674	-0.0985275	0.202964	-0.0781005	-0.12404	0.132789	0.105916	0.172725	-0.053347	0.170375	0.145132	-0.0562195	0.0575986	-0.0650322	0.113422	-0.0831915	-0.0731021	0.107263
TRANSLATION	-0.0355734	0.0536368	-0.0609826	-0.0891953	0.0264805	0.0365126	-0.0471725	0.0620709	-0.0533276	-0.0222644	0.0800501	0.0698517	0.1029	0.0288694	0.0518523	-0.0445246	-0.0522733	-0.0577462	0.0592301	0.0502789	0.0851082	-0.0673615	-0.0592482	0.0773947	-0.0587546	-0.0431964	0.0752701	0.0484763	-0.0391232	0.061603	0.0826916	0.0918528	0.0914413	0.0644396	0.0510901	-0.0463102	0.0377928	0.0638213	0.06435	0.0736434	0.0754535	0.0933526	-0.0417573	0.0409343	0.0682313	0.0642903	0.0884427	0.0797878	-0.0475766
PHOSPHORYLATION	-0.0406118	0.108304	-0.0789375	-0.0892569	0.0771658	0.0365043	0.0576741	0.0998018	-0.088626	0.0564948	0.0831153	0.068846	0.106349	0.0641971	0.066947	0.0681447	-0.0664094	-0.0608901	0.0613288	0.0529395	0.0951113	-0.10171	0.0859832	0.0976341	-0.0475485	-0.0539286	0.129902	-0.0598614	-0.0707387	0.133398	0.0738362	0.0954188	0.0920896	0.0591624	0.0892328	-0.086143	0.0394807	0.053286	0.0660649	0.0662056	0.093287	0.113197	0.0786217	0.0403195	0.119312	0.077535	0.125108	0.0922302	-0.0490007
CATABOLIC_PROCESS	-0.0582321	0.0513431	0.178707	-0.0789005	0.0400704	0.0898576	-0.0626925	-0.116751	0.0974184	0.0721679	0.103836	0.0622157	0.0369735	-0.0918941	-0.0507177	0.0609582	-0.113084	-0.0714038	-0.0690166	0.0685717	0.111719	-0.0564901	0.0794376	-0.0555957	0.1047	0.0620043	-0.125461	-0.0706917	0.100476	-0.119288	-0.093729	0.0733502	0.0460999	-0.0794075	-0.0433218	-0.115229	-0.0749657	0.0405378	0.158688	-0.0665819	-0.0623332	0.0714852	-0.083108	-0.0738378	0.101438	-0.105711	-0.0677057	-0.0804647	-0.0569364
PROTEIN_LOCALIZATION	-0.0963489	0.0859577	-0.152915	0.0535649	0.126141	0.10745	0.0941619	0.21549	0.0734055	0.105861	-0.0603618	-0.0972713	0.0972886	-0.068592	0.247291	0.225346	-0.0888483	0.0882962	0.11607	0.127689	0.0599049	-0.0708374	-0.0461185	0.122986	0.145044	0.101881	0.0919577	0.131279	0.0955542	0.209466	0.148151	0.0653051	0.0918646	0.111595	-0.0813867	0.0952143	-0.0572979	0.126503	0.203351	0.109395	0.211209	0.0482253	0.0838465	-0.0527421	0.0900176	-0.135764	0.0876488	0.0492993	0.0621395
POTASSIUM_ION_TRANSPORT	-0.0270535	0.0828098	-0.050322	0.0585907	0.0816577	0.0903272	0.0537171	0.0502388	0.0519538	0.059653	0.0791672	0.0733912	0.0735007	0.0463311	0.150681	0.118947	0.0728041	0.0611491	0.0352631	0.0456871	0.047135	-0.0400841	-0.0457353	0.11735	0.060538	0.0553927	0.0589477	0.0524949	0.0375958	0.107228	0.0987449	0.0971569	0.086965	0.0936238	0.0545516	0.0402352	0.0936588	0.0779713	0.129211	0.0699041	0.153859	0.0808648	0.0614645	0.0409055	0.0658475	-0.0662833	0.0748719	0.0734963	-0.0317103
REGULATION_OF_MULTICELLULAR_ORGANISMAL_PROCESS	-0.0822784	-0.11073	0.205754	0.0951009	-0.136252	-0.0827821	-0.0433934	0.0290152	0.123707	0.0736785	-0.115617	-0.0463781	-0.114347	-0.0940094	0.0593958	-0.0531067	0.0459978	0.126911	0.0530531	-0.0751778	-0.0743991	0.0975034	0.145876	-0.156409	0.139314	0.198029	-0.12212	0.0674498	-0.10323	-0.05822	-0.0422239	-0.10692	0.0678242	-0.146201	0.105415	0.10074	-0.154048	-0.143022	0.183976	0.0551708	-0.128127	-0.0860924	-0.228238	-0.0455533	-0.138315	-0.0831684	-0.128269	-0.145756	-0.0874704
REGULATION_OF_CELLULAR_PROTEIN_METABOLIC_PROCESS	-0.0771301	-0.0908031	0.183761	0.090784	-0.100201	-0.0796657	0.0378047	0.0457457	0.101219	0.0698369	-0.0849165	-0.042664	-0.0939826	-0.0891026	0.0497349	-0.0431833	0.0654405	0.133154	0.0632466	-0.0743115	-0.0648531	0.0779109	0.12688	-0.125553	0.122853	0.181715	-0.108806	0.0465944	-0.112873	0.0478018	0.0406584	-0.11256	0.0598448	-0.118656	0.0788958	0.0959926	-0.12315	-0.140484	0.185226	0.0660005	-0.120373	-0.0643952	-0.186977	-0.0520642	-0.100677	-0.0832592	-0.122174	-0.141916	-0.0720294
REGULATION_OF_IMMUNE_SYSTEM_PROCESS	0.0670563	0.0951154	-0.11542	-0.0779622	0.0791844	0.101864	-0.0329375	-0.0207123	-0.0428888	0.0353631	0.0898789	0.0696473	0.0754974	0.0447877	0.180162	0.183687	-0.0506379	-0.0635688	0.0898619	0.051572	0.0793821	0.0376694	-0.124146	0.118325	0.0418371	0.0408723	0.076123	0.0307403	0.0393962	0.112887	0.0833572	0.102784	0.0708405	0.0607784	-0.097662	-0.0318023	0.130581	0.108638	0.157378	0.0520441	0.18645	0.100936	0.0841771	0.094471	0.0876783	-0.04871	0.159869	0.0964347	0.0550016
REGULATION_OF_APOPTOSIS	-0.0760579	0.0680563	-0.208249	0.0957336	0.0761398	0.134032	0.0540855	0.247522	0.0759966	0.0940323	-0.0696574	-0.128838	0.0792617	-0.0633078	0.263669	0.230546	0.0751308	0.132084	0.188635	0.153915	0.0899889	-0.0650649	-0.0744862	0.17378	0.160871	0.107588	0.140228	0.10412	0.121178	0.179971	0.16962	0.0835709	0.0875458	0.118816	-0.158667	0.063311	0.0781667	0.207438	0.21967	0.118286	0.219441	0.0641673	0.0631916	0.0862511	0.175713	-0.141591	0.154166	0.0550269	0.060673
PROTEIN_AMINO_ACID_DEPHOSPHORYLATION	-0.0724992	0.0417327	0.166893	-0.119754	0.0528308	0.0773952	-0.0770386	-0.118385	0.0832624	0.0698946	0.0699084	0.0519422	0.0646303	-0.108666	-0.076808	0.0850454	-0.194234	0.126532	-0.0716442	0.106686	0.133768	-0.0941793	0.0936138	0.0665414	0.108583	0.0909442	-0.121835	0.0851006	0.130354	-0.144005	-0.11356	0.0920514	0.0459351	-0.109734	-0.0714984	-0.194523	-0.0570746	0.0566136	0.186526	-0.0710354	-0.0946344	-0.0746172	-0.111373	-0.119616	-0.0791368	-0.124438	0.0961731	-0.103443	-0.0744162
NEGATIVE_REGULATION_OF_PROGRAMMED_CELL_DEATH	0.0563271	0.114096	-0.153302	-0.0839433	0.108221	0.119745	-0.024679	-0.0410893	-0.0541225	-0.0410825	0.0714938	0.0459198	0.0558601	-0.0456017	0.215075	0.212791	-0.0717358	-0.0949157	0.120207	-0.0451585	0.0989341	0.0557552	-0.140374	0.125357	0.0442245	0.0536436	0.0516268	0.0512597	0.075338	0.173856	0.105342	0.109788	0.076409	0.0507724	-0.100832	0.0569531	0.140436	0.120341	0.16934	0.0657412	0.196907	0.0877976	0.0802582	0.0799198	0.0928193	-0.0778827	0.163452	0.0853408	0.0799824
TRANSMEMBRANE_RECEPTOR_PROTEIN_TYROSINE_KINASE_SIGNALING_PATHWAY	-0.175115	-0.094939	0.271898	0.194061	-0.160285	-0.130741	0.0958437	0.109583	0.0750114	0.162127	-0.16145	-0.135798	-0.0663837	-0.114282	0.0650333	-0.0942333	-0.163016	-0.134492	-0.148536	0.0845359	0.0630719	0.101571	0.247107	-0.196119	0.0623912	0.122723	-0.0622537	0.17016	-0.220489	0.0812098	-0.160268	-0.226485	-0.190733	0.0751745	0.107173	0.165039	-0.246668	-0.114672	0.12543	0.0585213	-0.0822092	-0.0715771	-0.221287	-0.235884	-0.175277	-0.130627	-0.223177	-0.0894674	-0.0698018
REGULATION_OF_PROGRAMMED_CELL_DEATH	-0.208434	-0.0902325	0.229273	0.15531	-0.213444	0.0497498	0.127302	0.0791747	0.117501	0.185268	-0.140881	0.0433454	-0.0653252	-0.150559	0.124374	-0.0436333	-0.076727	0.0950424	0.101206	-0.0485362	0.0490692	0.139646	0.179161	-0.240527	0.128641	0.183394	-0.116291	0.121866	-0.138284	0.104841	0.0602687	-0.199469	0.0593977	-0.061968	0.141611	0.227137	-0.275115	-0.071824	0.144115	0.0503905	-0.0568805	-0.153712	-0.282426	-0.214877	-0.140394	-0.0945848	-0.210479	-0.0934303	-0.146311
CELL_MIGRATION	-0.246428	-0.0839778	0.186968	0.175924	-0.252823	0.0773247	0.156089	0.127282	0.140103	0.177958	-0.161468	0.0411981	-0.0765684	-0.133576	0.190411	-0.101017	-0.0856834	-0.101502	0.0989908	0.0524458	-0.0768701	0.148718	0.177397	-0.237677	0.172262	0.230624	-0.125881	0.11016	-0.151055	0.175836	0.0864108	-0.177465	-0.0461455	-0.0982661	0.175058	0.282859	-0.295872	-0.0787369	0.184725	0.0618377	0.0826496	-0.193693	-0.268212	-0.21502	-0.147193	-0.123385	-0.258956	-0.177708	-0.192157
CYCLIC_NUCLEOTIDE_MEDIATED_SIGNALING	0.0743973	0.106974	-0.138023	-0.158883	0.0952718	-0.060827	-0.0682122	-0.0952209	-0.0444078	-0.137236	-0.100634	0.109176	0.104348	0.0689856	0.0945094	0.0841992	0.0628342	-0.0941382	0.0605286	-0.0485623	0.0392885	-0.0911608	-0.11941	0.131118	0.029305	-0.0981001	0.176282	-0.077919	0.0957872	0.0620718	0.0646959	0.147504	0.0880611	0.136548	-0.0867179	-0.106509	0.148293	0.134654	0.109546	-0.0562368	0.133151	0.117888	0.177339	0.0776312	0.0474106	0.064497	0.19159	0.128429	-0.0725412
ION_TRANSPORT	-0.0856745	0.0455668	-0.0844759	0.0581162	-0.064085	0.064705	0.0614812	-0.057736	0.0564573	0.0854331	-0.0868353	0.0424301	0.0661559	-0.0587976	0.0442371	0.0510905	-0.0978105	-0.0800821	0.0623947	-0.0625432	-0.0399403	-0.0793108	-0.0781822	0.0926243	0.0658059	-0.0843612	0.0981855	-0.137321	-0.0943729	0.0689574	0.0611707	0.0923723	0.0539261	0.0686938	-0.0661686	-0.0346068	-0.0639706	-0.11574	0.102496	-0.0896494	0.0603906	0.0752757	0.102013	-0.0900472	0.0467622	-0.067937	0.0462755	-0.116668	0.0542688
RESPONSE_TO_DNA_DAMAGE_STIMULUS	-0.0894166	0.0493842	-0.0726813	0.11245	-0.0700943	0.0759822	0.0806814	0.0607001	0.103695	0.130179	-0.090029	-0.079297	0.0377172	0.047802	0.0725819	0.0761895	-0.174858	-0.0929334	0.0625859	0.0552606	-0.0718796	-0.0727913	0.0815445	0.0493282	0.122884	-0.0670006	0.0968255	-0.153626	-0.10593	0.114393	0.0623067	0.060074	-0.0381054	0.056478	-0.0660952	-0.0734037	-0.135055	-0.124055	0.0833161	-0.0867037	-0.0654755	-0.0742043	0.0657314	-0.0846783	-0.071612	-0.123106	-0.0936367	-0.206971	0.0916324
TRANSMISSION_OF_NERVE_IMPULSE	-0.119168	-0.0663524	0.129573	0.13452	-0.0935287	0.0997697	0.0925812	0.0638446	0.132404	0.173594	-0.137539	-0.148886	-0.098096	-0.0667098	-0.0456382	0.100468	-0.189974	-0.103469	0.0804739	0.0480438	-0.0814213	-0.0842581	0.105908	-0.0774782	0.134151	-0.0889785	0.0809164	-0.187857	-0.124728	0.0898069	-0.063856	-0.0790725	-0.0442425	0.0664091	-0.0891714	0.09017	-0.185157	-0.228117	0.0983342	-0.105086	-0.142605	-0.106357	0.0745677	-0.117868	-0.0875034	-0.136932	-0.146287	-0.248406	0.128234
REGULATION_OF_CELL_CYCLE	0.0993157	0.10076	-0.111131	-0.13826	0.090146	-0.0639751	-0.0878193	-0.0646442	-0.0784976	-0.10038	-0.101582	0.0920468	0.0899635	0.0818583	-0.0856448	-0.0532999	-0.0540146	-0.114492	-0.0341089	0.0649027	0.0444343	-0.116408	0.08125	0.143704	-0.0519313	-0.125745	0.0913929	-0.080444	0.0915298	-0.0562804	-0.0363139	0.129106	0.0571472	0.0784519	-0.0749696	-0.117488	0.137561	0.0836831	0.0715633	-0.0641423	0.147324	0.1257	0.120043	0.0694495	0.12868	-0.0721563	0.137257	0.0641727	-0.0595651
SMALL_GTPASE_MEDIATED_SIGNAL_TRANSDUCTION	-0.0460655	0.0416295	-0.0677186	-0.107851	-0.0561646	0.0454136	-0.0739951	-0.0551896	0.0670771	-0.0665089	0.0868405	0.0902946	0.119605	0.0380979	-0.0903557	-0.097839	-0.0987242	-0.0801651	-0.0692036	0.0579261	0.0673741	-0.043151	-0.129469	0.0639864	-0.106722	-0.09405	0.0438875	-0.0496415	0.0606579	-0.103237	0.122206	0.104817	0.099364	-0.0597162	0.0749484	0.0650088	0.049308	0.0982955	0.0819894	0.126891	0.0722258	0.119605	0.0548205	0.0724198	0.0566492	0.0965971	0.0891914	0.0464013	-0.056347
CELLULAR_DEFENSE_RESPONSE	0.0633864	0.129727	-0.172955	-0.152727	0.095	0.0536364	-0.0735	-0.0739545	-0.0773409	-0.123841	-0.0771364	0.0827727	0.184614	0.0930682	-0.0671364	0.131932	0.116045	-0.107477	0.0570227	0.0842045	-0.0429773	0.154455	-0.0744318	0.0872045	0.0434545	0.0783409	-0.0458409	-0.05725	-0.0878409	0.0616818	0.14775	0.183886	0.103955	0.104932	-0.0719091	-0.1195	0.136818	-0.0844318	0.138818	-0.0738636	0.159591	0.189273	0.125841	0.0848636	0.105114	0.0697045	0.107591	0.184614	-0.129909
POSITIVE_REGULATION_OF_TRANSCRIPTION	0.0638559	0.109167	-0.126036	-0.108943	0.0743747	-0.0468508	-0.0714952	0.094599	-0.0509479	-0.102355	-0.0612625	0.066093	0.0967533	0.064151	0.103691	0.10532	-0.101458	-0.0970864	0.168632	-0.0926444	-0.120914	-0.0920748	-0.0895457	-0.156242	0.126577	-0.0936002	-0.078674	0.108647	0.136085	-0.0768148	0.163931	0.0432852	0.0496605	0.0749406	0.0839686	-0.0406992	0.131462	-0.0587476	0.137321	0.0591317	0.107251	-0.0715013	-0.0767904	0.0476027	-0.0738939	-0.0703657	-0.148859	0.078118	0.0631389
CENTRAL_NERVOUS_SYSTEM_DEVELOPMENT	0.0696426	0.116518	-0.0865019	-0.126363	0.0642104	0.0728107	0.0744188	0.146236	-0.0547603	-0.118122	0.104039	-0.133936	0.0771353	0.0766438	-0.0723156	-0.0952791	-0.0847489	-0.245842	-0.0984979	-0.0804839	0.0595187	-0.102536	-0.0759895	-0.0464337	0.055411	-0.149211	0.0752464	-0.0851241	0.0868726	0.090967	0.260473	0.142981	-0.110494	0.0941537	0.125376	0.106597	0.114265	0.0579106	0.12012	-0.0987272	0.0890655	0.133871	0.0821755	-0.0957734	0.194328	0.077226	0.0863632	-0.117881	-0.130224
REGULATION_OF_BINDING	0.109237	0.0986171	-0.175867	-0.16157	0.116671	-0.0611426	-0.0662878	-0.0975666	-0.0664652	-0.115913	-0.13562	0.128357	0.107644	0.104299	-0.0909117	-0.0597288	0.0715519	-0.150867	0.0272831	0.098713	0.0907455	0.0499838	-0.152218	0.16878	-0.0591322	-0.216313	0.154094	-0.129152	-0.123997	-0.0778019	0.0828755	0.231598	0.0870189	0.0782722	0.072757	-0.130092	0.138982	0.0932538	0.0748388	-0.062996	0.0835071	0.180201	0.167891	0.113742	0.137754	0.0898919	0.163084	0.111639	0.0559155
APOPTOSIS_GO	-0.0397244	0.0751107	-0.111316	-0.121019	0.0526455	-0.0727198	0.106288	0.0520594	-0.0625366	-0.0446063	0.0668943	0.0549351	0.106486	-0.0602665	-0.0561285	0.0813704	0.0472865	-0.0835066	0.0655377	0.0488356	-0.069178	0.0545626	-0.113169	0.0655507	-0.0707138	-0.0597558	0.0552424	0.0450671	-0.0668422	-0.0776377	0.101499	0.147208	0.0949862	0.103506	-0.0708679	-0.127022	0.14244	0.0903969	0.125704	0.078621	0.142929	0.134646	0.126625	-0.0705268	0.109866	-0.0512189	0.173412	0.160077	-0.0764022
NUCLEOCYTOPLASMIC_TRANSPORT	-0.0808604	-0.0521545	0.0481948	0.0315786	0.0419575	0.0913999	0.063205	0.0457513	0.0492017	0.0326894	0.0424046	0.0247647	-0.0475213	-0.0768964	0.0827847	0.0286393	-0.0269252	-0.038759	0.109041	0.0449357	-0.030805	0.0360941	0.0467509	-0.0599536	0.0284458	-0.0335909	0.0369563	0.0867758	0.0300716	0.0859986	0.0536997	-0.0702141	0.0602529	0.0809583	0.0704918	0.148439	-0.061578	0.0404118	0.117274	0.0998046	0.0354963	-0.0845198	0.0842647	-0.043386	-0.0427454	-0.0458035	-0.0726078	0.0472812	-0.0382271
M_PHASE_OF_MITOTIC_CELL_CYCLE	-0.145833	-0.123709	0.263328	0.123845	0.0897012	-0.152185	-0.086167	0.210507	-0.134353	0.0922826	-0.0549349	-0.244148	0.0343126	0.206048	0.03681	0.0718582	-0.164008	0.145589	-0.164917	0.0592029	0.113724	0.146721	0.167558	-0.173875	0.0575497	-0.072885	-0.0878628	0.0866077	-0.181426	-0.0902393	-0.057369	-0.24014	-0.126607	0.120439	-0.170957	-0.130726	-0.185267	0.0712782	-0.0656282	0.132805	-0.11137	-0.0739249	0.132354	0.15854	-0.11176	-0.137359	-0.130121	0.0582684	0.0733387
REPRODUCTION	0.0738278	0.0565165	-0.137022	-0.108996	0.122707	0.113037	-0.0616825	0.0579678	0.0713987	-0.0448373	0.0707772	0.107185	0.0772977	-0.0818582	-0.0876854	-0.0712888	-0.104879	-0.114028	0.131886	0.0495635	-0.0662753	-0.118477	-0.0637289	0.0659923	-0.0949476	-0.0344027	0.0869582	0.0456421	0.081307	0.0420667	0.112397	0.109015	0.113112	0.0571893	0.0994583	-0.0622073	0.162145	0.127638	0.128327	-0.0850745	0.0905395	-0.0352706	-0.0748276	-0.116482	-0.112124	0.0702069	0.12161	0.149963	-0.0562819
CAMP_MEDIATED_SIGNALING	0.104481	0.0894053	-0.148015	-0.143156	0.100533	-0.0604596	-0.0514607	-0.104175	-0.0705401	-0.0943626	-0.124564	0.103564	0.093884	0.0849779	-0.089366	-0.0571545	0.0641101	-0.1351	-0.0377892	0.0850186	0.0919576	-0.0585009	-0.145827	0.154128	-0.0548125	-0.188539	0.13148	-0.117871	-0.112667	-0.0819638	0.0821453	0.195981	0.0611257	0.0759486	0.0597287	-0.104641	0.125608	0.0800794	0.0749579	-0.0585759	0.0802026	0.155817	0.143173	0.109833	0.132117	0.0689261	0.15683	0.104243	0.0518221
REGULATION_OF_CELL_PROLIFERATION	-0.038456	0.120659	-0.105195	-0.0775502	0.0739562	0.182092	0.124258	-0.0612227	0.0765915	0.0781259	-0.0713438	0.0584628	0.129973	-0.0967815	0.121945	0.138375	-0.0942355	-0.0883268	0.161007	-0.0840638	0.127962	0.0811644	-0.179975	0.0413492	0.099996	-0.0591116	-0.117533	0.132354	-0.0600686	0.065866	0.110928	0.0950287	-0.109784	0.144467	-0.116136	-0.0966741	0.148164	0.166167	0.191979	0.112894	0.216014	0.167252	-0.111597	0.10514	0.108883	-0.0853169	0.135299	0.117456	0.132803
REGULATION_OF_I_KAPPAB_KINASE_NF_KAPPAB_CASCADE	-0.0915334	0.0697761	0.0670749	0.0696092	0.0538532	0.0273596	0.0897939	0.0670209	0.0890221	0.134902	-0.0586518	-0.0644761	-0.0828759	-0.0586077	0.0345736	0.0715714	-0.122606	-0.077312	0.0617138	0.0759424	-0.0599843	-0.103943	0.0477953	-0.0526291	0.126712	-0.0719774	0.0453085	-0.0852222	-0.0894028	0.103688	0.0754688	-0.0311812	-0.0669326	0.060587	-0.0490386	0.0817093	-0.0443975	-0.109672	0.119369	-0.0554255	0.0460488	-0.0930397	0.0666354	-0.0938689	-0.0491237	-0.090534	-0.0999153	-0.148193	0.0699772
ECTODERM_DEVELOPMENT	0.0612943	0.176446	-0.23563	-0.155641	0.0986332	0.093252	0.139717	-0.0699016	0.114995	-0.148269	-0.0788167	-0.147881	0.0895533	-0.116842	0.0888004	0.136127	-0.139909	-0.226434	0.158985	0.0814439	0.191204	0.0956804	-0.246751	0.0668025	-0.101825	-0.100672	-0.110953	0.0794128	0.0451252	0.142055	0.1015	0.243813	-0.0809614	0.0634708	-0.194495	-0.120344	0.18513	0.116177	0.226376	-0.123818	0.187424	0.161861	-0.113713	-0.0677829	0.120429	-0.146066	0.129398	-0.0683147	-0.133323
[truncated: 1 more columns]

## Sheet: P
Permutation P
	Aggregatibacter actinomycetemcomitans	Anaplasma phagocytophilum	Aspergillus fumigatus	Borrelia burgdorferi	Burkholderia pseudomallei	Chlamydia pneumoniae	Cryptosporidium hominis	Cryptosporidium parvum	Dengue Virus	Dhori Virus	Enterovirus 71	Escherichia coli	Francisella tularensis	Fusobacterium nucleatum	Haemophilus ducreyi	Helicobacter pylori	Hepatitis A Virus	Hepatitis B Virus	Hepatitis C Virus	Herpesvirus 1, Cercopithecine	Herpesvirus 1, Human	Herpesvirus 4, Human	Herpesvirus 5, Human	Herpesvirus 8, Human	Human Immunodeficiency Virus	Human Papillomavirus	Human Rhinovirus	Influenza A Virus	Leishmania major	Listeria monocytogenes	Lymphocytic Choriomeningitis Virus	Measles Virus	Mycobacterium tuberculosis	Neisseria meningitidis	Norwalk Virus	Plasmodium falciparum	Porphyromonas gingivalis	Pseudomonas aeruginosa	Respiratory Syncytial Virus	Severe Acute Respiratory Syndrome-Associated Coronavirus	Shigella flexneri	Staphylococcus aureus	Streptococcus agalactiae	Streptococcus gordonii	Streptococcus pneumoniae	Streptococcus suis	Trypanosoma cruzi	Vaccinia Virus	Vesicular Stomatitis Virus
REGULATION_OF_BIOLOGICAL_QUALITY	0.246	0.0832	0.5056	0.6781	0.8687	0.1229	0.1932	0.0412	0.5363	0.4217	0.0641	0.1227	0.1036	0.0132	0.2385	0.3004	0.4476	0.2474	0.0161	0.3468	0.0096	0.2836	0.005	0	0.0365	0.508	0.0137	0.0186	0.1696	0.5591	0.3719	0.7436	0.1003	0.1252	0.6556	0.3684	0.0044	0.6527	0.0124	0.3749	0.0822	0.158	0.1314	0.0289	0.0594	0.2053	0	0.4871	0.0298
DNA_METABOLIC_PROCESS	0.1194	0.2491	0.4612	0.4369	0.9424	0.1088	0.0956	0.0416	0.4856	0.4768	0.0201	0.4597	0.0668	0.0092	0.377	0.2897	0.2699	0.1548	0.0138	0.1199	0.0003	0.4894	0.0053	0	0.0108	0.543	0.01	0.0416	0.1873	0.7766	0.2481	0.7497	0.1019	0.1117	0.6765	0.4375	0.0045	0.4814	0.0128	0.5392	0.2002	0.1752	0.1531	0.0143	0.0373	0.3176	0	0.6737	0.0187
BIOPOLYMER_CATABOLIC_PROCESS	0.292	0.2903	0.1898	0.4622	0.2115	0.9875	0.0207	0.0759	0.8851	0.1233	0.1334	0.7348	0.4483	0.2386	0.134	0.0601	0.0066	0.014	0.5411	0.5113	0.5695	0.8843	0.7576	0.4149	0.0265	0.0096	0.1446	0.327	0.0266	0.0913	0.0011	0.8869	0.2597	0.7994	0.2385	0.1452	0.4198	0.1069	0.0941	0.4702	0.0001	0.5182	0.911	0.3561	0.8644	0.2828	0.4607	0.0036	0.4099
DNA_REPAIR	0.5898	0.4882	0.3889	0.8019	0.8034	0.527	0.5207	0.059	0.3493	0.3655	0.4179	0.9028	0.6059	0.6239	0.0015	0.0018	0.6886	0.0114	0.5227	0.7646	0.8304	0.0151	0.2234	0.9273	0.0074	0.013	0.9266	0.1493	0.771	0.9732	0	0.0075	0.3998	0.2726	0.132	0.023	0.4749	0.7977	0.0076	0.1447	0	0.6005	0.849	0.7852	0.1735	0.0816	0.0394	0.0095	0.2254
MUSCLE_DEVELOPMENT	0.9666	0.6085	0.1308	0.7252	0.4546	0.617	0.8689	0.185	0.1864	0.554	0.4169	0.4422	0.0747	0.2922	0.0049	0.0006	0.8705	0.0098	0.501	0.4028	0.9193	0.8284	0.263	0.8143	0.0813	0.0007	0.8968	0.1164	0.7346	0.5809	0.0001	0.0057	0.665	0.5386	0.2513	0.0454	0.1899	0.6826	0.0468	0.0741	0.0018	0.1941	0.6057	0.2232	0.2751	0.2374	0.0281	0.0271	0.1887
PROTEIN_FOLDING	0.7304	0.9393	0.1639	0.9224	0.7302	0.2229	0.7124	0.0278	0.3053	0.17	0.2213	0.2819	0.5585	0.738	0.0072	0.0003	0.2802	0.0357	0.6728	0.6792	0.6961	0.8188	0.053	0.9785	0.2818	0.0091	0.5706	0.7649	0.4024	0.2762	0	0.0003	0.2965	0.3408	0.4553	0.0476	0.1603	0.7265	0.0313	0.3426	0.0189	0.3349	0.7067	0.8907	0.6941	0.2117	0.0622	0.027	0.0626
NEGATIVE_REGULATION_OF_NUCLEOBASENUCLEOSIDENUCLEOTIDE_AND_NUCLEIC_ACID_METABOLIC_PROCESS	0.9441	0.0712	0.7406	0.7782	0.2364	0.0113	0.0757	0.2986	0.2662	0.123	0.8002	0.3742	0.066	0.7999	0.3722	0.0843	0.4468	0.2899	0.0005	0.2801	0.4654	0.5224	0.0315	0.9803	0.3818	0.9175	0.538	0.0156	0.881	0.1399	0.1949	0.4286	0.2602	0.0054	0.0343	0.4997	0.01	0.0008	0.0008	0.0645	0.0002	0.001	0.2742	0.1475	0.036	0.4718	0.0008	0.0096	0.1801
NUCLEOBASENUCLEOSIDE_AND_NUCLEOTIDE_METABOLIC_PROCESS	0.5886	0.0671	0	0.0139	0.0003	0.1741	0.1253	0.9531	0.4165	0.0947	0.3123	0.0569	0.0123	0.2541	0.1251	0.0901	0.1615	0.5258	0.0002	0.7978	0.3374	0.0749	0.0001	0.2203	0.4079	0.0083	0.0466	0.1614	0.079	0.0504	0.0149	0.0003	0.0442	0.0005	0.3094	0.1085	0	0.0334	0.0001	0.1054	0	0	0.2875	0.0037	0.0712	0.2651	0	0	0.0779
NEGATIVE_REGULATION_OF_CELLULAR_METABOLIC_PROCESS	0.0376	0.5963	0.0016	0.0005	0.1474	0.0027	0.0687	0.0078	0.1882	0.0053	0.0203	0.0381	0.1268	0.6666	0.0001	0.0376	0.1028	0.0688	0.0001	0.8329	0.6751	0.0086	0.9054	0.3446	0.0009	0.3542	0.0144	0	0.0787	0	0.0225	0.1875	0.0199	0.0902	0.7049	0.0202	0.3686	0.0222	0	0.6488	0.021	0.4784	0.0129	0.3251	0.0815	0.0131	0.7265	0.0068	0.9067
REGULATION_OF_HYDROLASE_ACTIVITY	0.0126	0.5443	0.0046	0.0001	0.0856	0.0001	0.0124	0.0003	0.4223	0.0003	0.2682	0.0349	0.0888	0.0046	0	0.0233	0.1312	0.0219	0.0002	0.3251	0.6303	0.0734	0.6399	0.0092	0.0001	0.0175	0.019	0.0001	0.012	0	0.0008	0.0896	0.0034	0.0239	0.9927	0.0001	0.0046	0.0001	0	0.007	0.0001	0.0034	0.0021	0.3851	0.4687	0.0018	0.836	0.0019	0.3313
POSITIVE_REGULATION_OF_SIGNAL_TRANSDUCTION	0.4389	0.1216	0.1815	0.4573	0.8581	0.3752	0.2563	0.01	0.48	0.5025	0.4275	0.6156	0.7119	0.6406	0.0021	0.3192	0.0787	0.0536	0.4325	0.9096	0.5877	0.3369	0.6583	0.5231	0	0.0007	0.0048	0.1022	0.8921	0.0107	0.0126	0.6873	0.7563	0.3863	0.3725	0.2138	0.1427	0.2473	0.0008	0.5765	0.0061	0.3616	0.1802	0.3286	0.1524	0.2149	0.6928	0.0021	0.5745
ESTABLISHMENT_OF_PROTEIN_LOCALIZATION	0.3538	0.0139	0.0001	0.1262	0.1121	0.0684	0.069	0.0981	0.2085	0.4712	0.1974	0.0465	0.0149	0.1241	0.0002	0	0.4039	0.2038	0.2969	0.0269	0.0039	0.274	0	0	0.3252	0.3871	0	0.7327	0.0246	0.0473	0.4068	0.0021	0.5422	0.1583	0.012	0.0799	0.0009	0.0015	0.0046	0.5098	0	0.0078	0.0078	0.1731	0.0013	0.425	0	0.0004	0.1149
ENZYME_LINKED_RECEPTOR_PROTEIN_SIGNALING_PATHWAY	0.0003	0.0978	0.0004	0.0002	0.318	0.1721	0.0681	0.0564	0	0	0.2371	0.0002	0.2481	0.0921	0.0337	0.4041	0.1933	0.0724	0.0921	0.0146	0.0248	0.5657	0.0002	0.0012	0.001	0.142	0.2982	0.3607	0.5534	0.0009	0.2707	0.1275	0.6777	0.1429	0.1456	0	0.0001	0.0029	0	0.1331	0.0852	0.1085	0.0069	0.0187	0.1743	0.0134	0.0001	0.0008	0.1093
POSITIVE_REGULATION_OF_TRANSCRIPTIONDNA_DEPENDENT	0	0.0001	0	0.0151	0.1301	0.0046	0.1627	0	0.6766	0.0001	0.2073	0	0.1339	0.0006	0.3644	0.2485	0	0.0002	0.0001	0.6773	0.008	0.0051	0.1424	0.0001	0.0007	0.0005	0.2249	0.317	0	0.6548	0.0002	0	0.0001	0.1696	0	0.0001	0	0.4545	0.0026	0.062	0.305	0.1533	0.0084	0.0022	0.0273	0.0002	0	0.0614	0.2786
MULTI_ORGANISM_PROCESS	0.5258	0.1852	0.0098	0.4396	0.0084	0.7096	0.8606	0.4992	0.849	0.5388	0.1879	0.1194	0.8964	0.5712	0.0544	0.2188	0.0078	0.6744	0.1884	0.2038	0.6335	0.7771	0.0003	0.3751	0.3609	0.9497	0.5719	0.9597	0.2099	0.6571	0.3528	0.6696	0.2538	0.294	0.9663	0.0863	0.874	0.319	0.0192	0.0112	0.0257	0.0915	0.3473	0.1431	0.2626	0.9699	0.815	0.0399	0.8493
POSITIVE_REGULATION_OF_CELL_PROLIFERATION	0.0725	0.0368	0.0386	0	0.3372	0.4349	0.5993	0.3979	0.5391	0.0067	0.0115	0.1744	0.3334	0.1876	0.0403	0.8673	0.6119	0.1416	0.4638	0.499	0.9945	0.0201	0.0797	0.0032	0.1994	0.0569	0.0076	0.519	0.0295	0.1094	0.9227	0.0185	0.0783	0.0005	0.0663	0.0043	0.0002	0.042	0.009	0.6088	0.0019	0.0245	0.0031	0.275	0.3406	0.7777	0	0.0123	0.9661
NERVOUS_SYSTEM_DEVELOPMENT	0.2095	0.0948	0.0636	0.4289	0.0219	0.163	0.241	0.8824	0.2831	0.221	0.0245	0.1398	0.1943	0.016	0.7632	0.032	0.066	0.0456	0.476	0.116	0.1599	0.5194	0.0575	0.2979	0.0477	0.103	0.0487	0.006	0.3546	0.1221	0.006	0.6727	0.2884	0.1873	0.0499	0.0063	0.755	0.8477	0.1709	0.387	0.0003	0.3192	0.0105	0.0258	0.3901	0.3769	0.1026	0.1784	0.4856
GLYCOPROTEIN_METABOLIC_PROCESS	0.6894	0.3007	0.2565	0.7112	0.1561	0.0394	0.093	0.1343	0.2274	0.0322	0.5195	0.0459	0.9512	0.1376	0.0001	0	0.9122	0	0.0096	0.645	0.1489	0.1443	0.0598	0.8907	0.4296	0	0.4204	0.0299	0.6204	0.3199	0	0.0153	0.2565	0.565	0.0058	0.0389	0.6133	0.5739	0.0002	0.1054	0	0.0423	0.2861	0.5541	0.3617	0.0365	0.223	0.0012	0.0361
NEGATIVE_REGULATION_OF_APOPTOSIS	0.0763	0.0048	0	0.0332	0.1206	0.272	0.1311	0.0484	0.0049	0.0001	0.6618	0	0.5524	0.9348	0.4102	0.0074	0.0415	0.0002	0.1143	0.7393	0.1007	0.9089	0.1117	0.6015	0.0051	0.0969	0.44	0.1694	0.1338	0.1486	0.0074	0.3835	0.0969	0.751	0.0031	0.0275	0.0098	0.2992	0	0.5815	0.006	0.0671	0.0205	0.2021	0.4813	0.0047	0	0	0.0298
REGULATION_OF_KINASE_ACTIVITY	0.1078	0.0394	0.0006	0.0396	0.0342	0.4531	0.4367	0.0896	0.7388	0.5273	0.0315	0.9238	0.9149	0.0927	0.1666	0.01	0.1567	0.2358	0.0439	0.8223	0.5832	0.0367	0.0011	0	0.7968	0.4066	0.1753	0.9303	0.7238	0.0169	0.0113	0	0.046	0.0292	0.1815	0.1799	0	0.9588	0.0012	0.2563	0	0.173	0	0.0131	0.0499	0.0833	0.0002	0.7084	0.1979
CELL_ACTIVATION	0.0908	0.0235	0	0.0003	0.0049	0.6156	0.0012	0.0042	0.0619	0.0084	0.1621	0.2087	0.0033	0.017	0.7727	0.5133	0.7071	0	0.8574	0.1024	0.0732	0.1626	0.2781	0	0.1462	0	0.2503	0.1466	0.034	0.3256	0.0863	0	0.0752	0.1339	0	0.2167	0.0001	0.3565	0.1538	0.3662	0.1137	0	0	0.0877	0.1118	0.2758	0	0.819	0.4108
NEURITE_DEVELOPMENT	0	0.0001	0	0.0036	0.1465	0	0.1507	0	0.0486	0.0219	0.0904	0	0.4564	0	0.1569	0.5426	0	0.0134	0	0.4294	0.0693	0.0026	0.0001	0	0.0318	0.037	0.3042	0.002	0	0.5033	0.0077	0	0.0007	0.0455	0	0.0007	0	0.5594	0.0085	0.0344	0.0684	0.0186	0.0026	0.0001	0.0104	0.0001	0	0.0724	0.1128
REGULATION_OF_PROTEIN_KINASE_ACTIVITY	0.0404	0.1362	0.0283	0.2699	0.0122	0.0368	0.0087	0.6895	0.3298	0.1663	0.1738	0.1264	0.1543	0.5231	0.7316	0.0683	0.0005	0.008	0.3935	0.343	0.0244	0.6502	0.1411	0.5027	0.0202	0.0447	0.0433	0.0394	0.5601	0.3988	0.0001	0.5597	0.2112	0.3482	0.0395	0.0177	0.4068	0.982	0.0053	0.4588	0.0002	0.2626	0.0035	0.4158	0.1876	0.1417	0.0675	0.0176	0.4614
FEMALE_PREGNANCY	0.1379	0.0019	0	0.0386	0.0719	0.1804	0.1509	0.0762	0.0006	0.0001	0.6741	0	0.4268	0.9664	0.2308	0.0133	0.0614	0.0001	0.0731	0.5686	0.0871	0.608	0.1723	0.5085	0.0151	0.0607	0.3187	0.1189	0.0834	0.1437	0.0074	0.2165	0.0433	0.5383	0.0009	0.222	0.0157	0.373	0	0.2658	0.0367	0.0397	0.0054	0.296	0.6181	0.0012	0	0	0.0612
POSITIVE_REGULATION_OF_TRANSCRIPTION_FROM_RNA_POLYMERASE_II_PROMOTER	0.1127	0.0234	0.0015	0.0389	0.0255	0.3277	0.3946	0.1487	0.5702	0.5798	0.0389	0.9464	0.9553	0.0373	0.1608	0.0151	0.1352	0.2088	0.0401	0.8005	0.5377	0.0277	0.0021	0	0.6574	0.3282	0.2022	0.9567	0.6804	0.0089	0.0065	0.0001	0.0255	0.0158	0.1881	0.2255	0.0003	0.9615	0.0015	0.2455	0	0.2565	0.0002	0.0102	0.0389	0.0996	0.0004	0.7494	0.1418
MACROMOLECULAR_COMPLEX_ASSEMBLY	0	0.55	0.0015	0.55	0.1819	0.1271	0.3578	0.0001	0.1619	0.2127	0.0055	0.0084	0.0581	0.0738	0.012	0.8965	0.1481	0.173	0.0697	0.1554	0.1561	0.0059	0	0.0001	0.0574	0.0036	0.0496	0.0281	0.0001	0.5515	0.9427	0.0016	0.0904	0.1326	0.2397	0.025	0.0249	0.1464	0	0.1424	0.0684	0.0031	0	0	0.0072	0.1122	0.0001	0.0915	0.0351
COFACTOR_METABOLIC_PROCESS	0.1585	0.4396	0.0099	0.3888	0.0141	0.2945	0.1933	0.1794	0.9011	0.1371	0.0896	0.4506	0.1045	0.0023	0.0003	0	0.43	0	0.0167	0.1618	0.1244	0.0216	0.1013	0.0061	0.0013	0.9143	0.4961	0.7737	0.6839	0.8029	0.0987	0.0368	0.8378	0.6712	0.1158	0.3562	0.4468	0.0277	0.9336	0.7431	0.0101	0.0267	0	0.2263	0.2094	0.5609	0	0.3269	0.1783
POSITIVE_REGULATION_OF_IMMUNE_SYSTEM_PROCESS	0.1452	0.0573	0.0047	0.2634	0.1257	0.1733	0.6427	0.2501	0.6716	0.883	0.0384	0.787	0.8437	0.0084	0.2015	0.0612	0.0558	0.3344	0.2232	0.6091	0.764	0.0135	0.0031	0	0.9089	0.1103	0.3503	0.5127	0.5635	0.0219	0.062	0	0.0646	0.2081	0.1919	0.1872	0	0.6466	0.0001	0.33	0	0.1164	0	0.0048	0.0326	0.028	0.0024	0.5143	0.8741
SECRETORY_PATHWAY	0.7458	0.2085	0.1078	0.4799	0.2967	0.9995	0.269	0.3417	0.7149	0.1601	0.1836	0.0036	0.7974	0.0398	0.009	0.0201	0.0345	0	0.0421	0.07	0.3168	0.1375	0.7899	0.4546	0.9423	0	0.6195	0.0941	0.1795	0.2645	0	0.0186	0.8171	0.4341	0.0557	0.5511	0.5051	0.7252	0.0351	0.3409	0.0107	0.0451	0.8365	0.1862	0	0.4247	0.1353	0	0.5302
MEMBRANE_LIPID_METABOLIC_PROCESS	0.0002	0.0608	0	0	0.0016	0.4056	0.0269	0.7543	0	0	0.0004	0.0311	0.112	0.3113	0.6162	0.0209	0	0.0128	0.4934	0.531	0.1536	0.2406	0	0	0	0.2258	0.0666	0.1534	0.0008	0.0044	0.0814	0.0026	0.3848	0.8447	0.0297	0.0136	0	0.0267	0	0.223	0.0542	0.0092	0.0001	0.0038	0	0.0012	0	0	0.0017
REGULATION_OF_MOLECULAR_FUNCTION	0.05	0.1684	0.0003	0.0104	0.3108	0.3461	0.0063	0.0173	0	0	0.4748	0	0.1214	0.1529	0.0226	0.3712	0.0226	0.0516	0.2546	0.1327	0.0479	0.6049	0.0858	0.018	0.0085	0.5532	0.7179	0.5726	0.5806	0.0115	0.0342	0.3167	0.4374	0.0239	0.0741	0.005	0.008	0.1296	0	0.1261	0.1734	0.0153	0.2343	0.2044	0.0316	0.0183	0	0.0322	0.0497
RESPONSE_TO_ENDOGENOUS_STIMULUS	0.0037	0.8383	0.0002	0.0054	0.8791	0.0334	0.022	0.0049	0	0.0003	0.0814	0	0.1504	0.0026	0.0017	0.4228	0.0454	0.0267	0.1291	0.018	0.0339	0.6854	0.0002	0.0006	0.0622	0.3561	0.801	0.8469	0.6071	0.0057	0.1373	0.4142	0.1104	0.1036	0.2553	0	0.0255	0.031	0	0.186	0.7298	0.0072	0.0944	0.0643	0.0042	0.0382	0	0.007	0.8381
REPRODUCTIVE_PROCESS	0.0591	0.3537	0.0679	0.7004	0.2746	0.0552	0.4947	0.0005	0.0015	0.1442	0.0801	0.0397	0.0514	0.4637	0.0011	0	0.0013	0	0.092	0.3406	0.8205	0.0105	0.1814	0.1496	0.0661	0.0918	0.2859	0.8276	0.3447	0.0402	0.0003	0.2445	0.1251	0.0135	0.0867	0.2859	0.0297	0.1653	0.5122	0.5943	0.0526	0.0462	0	0.0875	0.0191	0.092	0.0193	0.4236	0.1511
SECRETION_BY_CELL	0.6127	0.2525	0.0057	0.563	0.045	0.1437	0.2479	0.806	0.183	0.7578	0.06	0.3729	0.0079	0.6739	0.1403	0.2172	0.9609	0.4956	0.3666	0.5802	0.0228	0.1023	0.0001	0.0817	0.295	0.0393	0.8838	0.0723	0.6894	0.0368	0.155	0.1806	0.077	0.036	0.7128	0.1101	0.0074	0.048	0.5058	0.0874	0.0593	0.3849	0.0644	0.6833	0.7087	0.0248	0.0187	0.0031	0.0189
BIOSYNTHETIC_PROCESS	0.0007	0.0001	0	0	0	0.0323	0.538	0.0006	0.3777	0.0002	0.0014	0.001	0.0001	0.02	0.0148	0.0006	0.0014	0	0.3914	0.0366	0.0002	0.586	0	0	0.2682	0	0	0.1655	0.0003	0.0016	0.002	0	0.0001	0.0006	0.0009	0.0192	0	0	0.0001	0.8997	0	0	0	0.0002	0	0.0024	0	0	0.0318
M_PHASE	0.3178	0.3916	0.1051	0.006	0.8615	0.3085	0.7333	0.7647	0.4162	0.4286	0.5508	0.1767	0.0038	0.5345	0.5397	0.2814	0.017	0.3501	0.0462	0.641	0.1705	0.3756	0.34	0.0044	0.6965	0.2617	0.2045	0.1099	0.8545	0.002	0.2436	0.5643	0.0923	0.0984	0.0228	0.096	0.0232	0.0966	0.0014	0.5791	0.3355	0.0522	0.132	0.2107	0.7332	0.9094	0.5203	0.6622	0.0431
REGULATION_OF_TRANSFERASE_ACTIVITY	0	0.9844	0.0708	0.3047	0	0.2715	0.004	0.4127	0	0.0042	0.0014	0.0369	0.3371	0.3999	0.2685	0.0023	0.027	0.0008	0	0.6402	0.2931	0	0	0	0	0	0.2715	0.0087	0.1027	0.0212	0.027	0.3311	0.0001	0.1328	0.0003	0.0014	0	0.0009	0	0.6151	0.002	0.0042	0	0.2436	0.0001	0.0068	0.0042	0.0008	0
INTRACELLULAR_TRANSPORT	0.0002	0.1633	0.8126	0.5215	0	0.7422	0.0425	0.6198	0	0.0001	0.0046	0.2789	0.2986	0.3397	0.3625	0.0002	0.0654	0.0002	0.0003	0.5945	0.8872	0.0022	0.0002	0	0	0	0.2266	0.0074	0.8649	0.0621	0.1031	0.027	0.0014	0.0004	0.0003	0.4472	0	0.0043	0	0.1374	0.0073	0.0036	0	0.4575	0	0.0002	0.06	0	0
INTRACELLULAR_PROTEIN_TRANSPORT	0	0.1445	0.8408	0.6003	0	0.3597	0.0075	0.5637	0	0.0001	0.0002	0.3186	0.4982	0.3156	0.3435	0	0.2551	0	0	0.7374	0.6774	0.0002	0	0	0	0	0.0476	0.0117	0.8663	0.039	0.0493	0.1862	0.0003	0.0001	0.0019	0.3709	0	0.0003	0	0.2385	0.0011	0.0103	0	0.4741	0	0.0011	0.0075	0	0
PROGRAMMED_CELL_DEATH	0.5116	0.002	0.3341	0.8283	0.012	0.3803	0.0197	0.2712	0.4964	0.9698	0.3321	0.6985	0.0413	0.5178	0.2667	0.1833	0.7689	0.6834	0.015	0.9216	0.2043	0.158	0.0003	0.6753	0.3739	0.928	0.7036	0.2086	0.3321	0.0511	0.0336	0.1053	0.8387	0.0235	0.6108	0.0534	0.0035	0.4778	0.0015	0.4259	0.0023	0.0118	0.2249	0.7616	0.937	0.6246	0.3266	0.016	0.0445
HEMOPOIESIS	0.0697	0.866	0.0119	0.5814	0.0119	0.2109	0.5077	0.1292	0.1059	0.1934	0.1026	0.7004	0.1047	0.4862	0.0179	0.0237	0.6171	0.0007	0.975	0.8779	0.4738	0.0376	0.0075	0.0761	0.0188	0.0119	0.0344	0.8491	0.1383	0.9145	0.3625	0.4203	0.4183	0.4363	0.6418	0.0167	0.4801	0.0224	0.0392	0.4567	0.3515	0.0001	0.0213	0.8556	0.0008	0.4963	0.1231	0.2084	0.3303
MICROTUBULE_BASED_PROCESS	0.3319	0.0428	0.0016	0.102	0.0303	0.1468	0.3277	0.2841	0.4211	0.587	0.189	0.8491	0.6469	0.0036	0.3144	0.0263	0.0115	0.3652	0.399	0.8149	0.5555	0.0134	0.0003	0	0.5359	0.6001	0.0693	0.5377	0.4568	0.0047	0.0064	0	0.1225	0.0186	0.0032	0.4431	0.0003	0.348	0.002	0.6044	0	0.0568	0.0001	0.0015	0.119	0.1539	0.0003	0.4642	0.7603
GAMETE_GENERATION	0.0877	0.0625	0.0274	0.9381	0.0442	0.3473	0.9053	0.1234	0.5251	0.165	0.7417	0.1012	0.0821	0.4009	0.0477	0.4676	0.6637	0.9368	0.0782	0.162	0.0458	0.8626	0.4091	0	0.9864	0.5992	0.6864	0.3982	0.2491	0.9196	0.8661	0.0487	0.2047	0.826	0.3129	0.1628	0.0649	0.6871	0.1691	0.0648	0.2905	0.0587	0.2062	0.0544	0.0151	0.9948	0.0001	0.748	0.8325
IMMUNE_SYSTEM_DEVELOPMENT	0.0046	0.0056	0.0154	0.3121	0	0.9059	0.5152	0.3167	0.003	0.1187	0.0007	0.0538	0.1084	0.0035	0.9486	0.0236	0.549	0.0155	0.0043	0.1003	0.1884	0.003	0.1552	0	0.0322	0	0.2959	0.2212	0.58	0.191	0.6416	0.0019	0.4642	0.0352	0.0019	0.1931	0	0.2633	0.0019	0.1008	0.0006	0.0022	0	0.1616	0.017	0.5811	0.0013	0.0111	0.0046
POSITIVE_REGULATION_OF_CATALYTIC_ACTIVITY	0.7497	0.1648	0	0.0064	0.026	0.0002	0.5755	0.1267	0.966	0.0002	0.184	0.0018	0.0002	0.5248	0.3546	0.1029	0.9927	0.3163	0.0756	0.9868	0.1677	0.2257	0.1105	0.881	0.0516	0.2249	0.3269	0.2208	0.02	0.0067	0.0002	0.7477	0.5238	0.0285	0.2432	0.3403	0.0166	0.4527	0.1385	0.3254	0.054	0.004	0.0588	0.361	0.4768	0.0556	0.0001	0	0.2993
ORGANELLE_ORGANIZATION_AND_BIOGENESIS	0.0679	0.0176	0.0015	0	0.0616	0.3449	0.302	0.034	0.6973	0.0101	0.0051	0.0165	0.1475	0.0216	0.0445	0.2989	0.3433	0.0218	0.4527	0.4405	0.848	0.0584	0.003	0	0.7242	0.0072	0	0.2627	0.0306	0.331	0.8214	0.0027	0.0857	0.001	0.062	0.0099	0.0004	0.0009	0.0331	0.5153	0.0003	0.0037	0	0.072	0.3458	0.8922	0	0.0023	0.2237
NEGATIVE_REGULATION_OF_CELL_CYCLE	0.9033	0.2436	0.0576	0.6177	0.2116	0.025	0.0455	0.0146	0.4904	0.3378	0.1492	0.712	0.1967	0.9801	0.0003	0.005	0.2897	0.5141	0.0014	0.093	0.4277	0.1946	0.6535	0.4294	0.021	0.3162	0.1451	0.8295	0.056	0.0584	0.2299	0.4781	0.8093	0.0673	0.162	0.6442	0.0106	0.003	0.0014	0.2779	0.0247	0.3105	0.1434	0.0405	0.2037	0.773	0.0237	0.4037	0.7523
STEROID_METABOLIC_PROCESS	0.0177	0.6896	0.6776	0.4142	0.1265	0.0133	0.8202	0.2748	0.7986	0.2685	0.0026	0.4284	0.5491	0.1862	0.9027	0.1774	0.1101	0.0359	0.0021	0.3773	0.0007	0.939	0.1444	0	0.0024	0.1423	0.0002	0.0194	0.8517	0.3471	0.6743	0.8115	0.0241	0.4041	0.6538	0.1432	0.0788	0.231	0.0007	0.6686	0.0083	0.0126	0.0011	0.0329	0.0179	0.1683	0	0.8916	0.0003
ESTABLISHMENT_OF_CELLULAR_LOCALIZATION	0.0424	0.2145	0.0005	0.0585	0.0022	0.0021	0.0471	0.0439	0.0305	0.3525	0.0021	0.1055	0.2686	0.0099	0	0	0.0588	0	0	0.1239	0.0723	0.3463	0.0002	0	0.0004	0.1066	0.0007	0.5285	0.1165	0	0.0007	0.2007	0.0307	0.0562	0.0078	0.0945	0.001	0	0.0008	0.0072	0	0.4648	0	0.0221	0.0054	0.8662	0	0.0005	0.0065
SKELETAL_DEVELOPMENT	0.6275	0.3151	0.2703	0.4814	0.1578	0.6449	0.3783	0.3318	0.043	0.7941	0.0169	0.7913	0.7899	0.7188	0.006	0.2452	0.3422	0.1388	0.0363	0.8137	0.2848	0.099	0.0151	0.1925	0.0018	0.1196	0.4528	0.3521	0.862	0.1232	0.2331	0.1753	0.5001	0.0043	0.4233	0.9672	0.095	0.1278	0.132	0.0002	0.7933	0.1855	0.2203	0.9459	0.457	0.1775	0.1432	0.0033	0.0503
POSITIVE_REGULATION_OF_NUCLEOBASENUCLEOSIDENUCLEOTIDE_AND_NUCLEIC_ACID_METABOLIC_PROCESS	0.1076	0.2483	0.0007	0.0204	0.0002	0.1251	0.4959	0.1142	0.0023	0.8774	0.0253	0.2468	0.5151	0.07	0.4335	0.657	0.6901	0.1242	0.0267	0.0293	0.9534	0.1327	0.0182	0.0003	0.003	0	0.0694	0.4153	0.1414	0.2806	0.0499	0.1344	0.0722	0	0.0063	0.8642	0.0005	0.0009	0.0002	0.5686	0.0523	0.0754	0	0.9245	0.0002	0.0162	0.2714	0.02	0.0002
REGULATION_OF_GROWTH	0	0.0119	0	0.0378	0	0.5028	0.7583	0.7322	0	0.0042	0.0404	0.4727	0.0031	0.0836	0.0473	0.8856	0.5339	0	0.0216	0.0263	0.2897	0.0011	0	0	0	0	0.0331	0.0303	0.1268	0.1673	0.0468	0.0013	0.0222	0.0001	0.3413	0.0173	0	0	0	0.0771	0.0059	0.0837	0	0.2799	0	0.0037	0.0001	0	0.0001
NUCLEAR_TRANSPORT	0.1084	0.0235	0	0.1317	0.0003	0.4614	0.439	0.7376	0.0002	0.1713	0.01	0.5597	0.013	0.0217	0.1617	0.7604	0.3832	0.0023	0.5118	0.0148	0.0564	0.0023	0	0	0.0003	0	0.0088	0.7755	0.0223	0.5122	0.6522	0.0134	0.1903	0.0002	0.0813	0.0271	0	0	0	0.3268	0.0004	0.0748	0	0.6756	0.0002	0.1122	0.0003	0.0042	0.0007
ANATOMICAL_STRUCTURE_MORPHOGENESIS	0.0002	0.2291	0	0.3405	0	0.0784	0.7358	0.9696	0.0041	0.711	0.0805	0.0752	0.0106	0.1712	0.2247	0.5021	0.2267	0.0064	0.0004	0.0021	0.8578	0.0025	0.0037	0	0	0	0.0866	0.0062	0.283	0.0001	0.2724	0.0014	0.0736	0.0022	0.0029	0.2447	0	0.0007	0	0.0535	0.0093	0.4656	0	0.3106	0	0.002	0.0474	0.0077	0
POSITIVE_REGULATION_OF_RNA_METABOLIC_PROCESS	0.8767	0.2472	0.0147	0.0335	0.1262	0.5652	0.0077	0.2623	0.7311	0.6492	0.6034	0.4553	0.0618	0.6738	0.5689	0.8536	0.9302	0.1017	0.8034	0.963	0.2901	0.2907	0.2743	0.262	0.1913	0.0443	0.5872	0.8523	0.2487	0.1026	0.1216	0	0.1655	0.0879	0.8923	0.0077	0	0.0508	0.0054	0.6011	0.0084	0.0106	0.0979	0.9861	0.1444	0.645	0.0055	0.0299	0.239
CELLULAR_PROTEIN_CATABOLIC_PROCESS	0.4355	0.9506	0	0.5553	0.3353	0.0352	0.8156	0.1387	0.0144	0.1768	0.0777	0.1761	0.0285	0.3335	0.2181	0.0008	0.8484	0.0162	0.0486	0.0012	0.024	0.6917	0.3644	0.0389	0.5793	0.9708	0.8939	0.0068	0.3605	0.2249	0.0025	0.6688	0.4781	0.4203	0.551	0.2527	0.2475	0.6766	0.053	0.36	0.1848	0.6397	0.187	0.013	0.2685	0.0897	0.0002	0.0014	0.5181
NEGATIVE_REGULATION_OF_TRANSCRIPTION_DNA_DEPENDENT	0.0582	0.3795	0.2092	0.4902	0.6075	0.1763	0.2042	0.3588	0.874	0.7952	0.958	0.5152	0.3938	0.2325	0.2971	0.4526	0.7384	0.6967	0.0001	0.7026	0.8529	0.5625	0.0131	0.4096	0.9325	0.4824	0.1238	0.3137	0.5331	0.2069	0.0049	0.6083	0.1974	0.3945	0.143	0.0891	0.7807	0.8521	0.0735	0.4418	0.26	0.1203	0.4148	0.9768	0.844	0.4159	0.9375	0.07	0.4401
PROTEIN_TARGETING	0.4931	0.77	0.0009	0.0486	0.1201	0.2217	0.273	0.6984	0.8014	0.5693	0.6147	0.439	0.0981	0.0613	0.1127	0.4587	0.0937	0.0018	0.0062	0.5356	0.2294	0.0008	0.5865	0.1625	0.005	0.6824	0.0223	0.8374	0.1697	0.7364	0	0.0097	0.0912	0.0286	0.2246	0.8693	0.0007	0.0134	0.0044	0.3432	0.7409	0.2512	0.115	0.2838	0.0205	0.3781	0.5488	0.0005	0.2815
CARBOXYLIC_ACID_METABOLIC_PROCESS	0.297	0.1891	0.0532	0.0059	0.1825	0.2803	0.0148	0.0632	0.846	0.5623	0.3796	0.6009	0.1708	0.5363	0.3932	0.9746	0.6876	0.3195	0.541	0.9014	0.5808	0.4496	0.0414	0.2764	0.1425	0.0483	0.5747	0.6083	0.3325	0.25	0.0807	0.0045	0.1379	0.0627	0.8394	0.0001	0	0.0593	0.023	0.4173	0.0503	0.0096	0.1056	0.9966	0.09	0.4376	0.0042	0.163	0.1694
PROTEIN_IMPORT	0.0074	0.0177	0.034	0.9099	0.0002	0.274	0.7605	0.0602	0.6916	0.0215	0.0382	0.4174	0.0923	0.1052	0.3198	0.5688	0.4949	0.3477	0.4371	0.0588	0.3652	0.0282	0.8655	0	0.5463	0.0766	0.227	0.2302	0.5187	0.2826	0.7803	0.0008	0.8687	0.6112	0.4248	0.7441	0.0076	0.9819	0.0252	0.0114	0.0025	0.0066	0.0074	0.0145	0.0184	0.6832	0.0001	0.5676	0.483
SEXUAL_REPRODUCTION	0	0.0617	0	0	0.0004	0.6421	0.0142	0.5835	0	0	0	0.0352	0.0497	0.1684	0.6056	0.011	0	0.0202	0.4377	0.5452	0.1454	0.0808	0	0	0	0.1209	0.061	0.0679	0.0008	0.0045	0.1376	0.0012	0.3182	0.7547	0.0182	0.0068	0	0.0162	0	0.3927	0.0528	0.0085	0	0.0041	0	0.0005	0	0	0.0009
INTERPHASE	0.0024	0.0875	0	0.0043	0.0244	0.4024	0.0251	0.7125	0.0026	0	0.0374	0.0075	0.4168	0.8559	0.4342	0.0203	0	0.006	0.2149	0.4065	0.2779	0.2316	0.0079	0.0326	0	0.4094	0.1636	0.0244	0.0166	0.1468	0.0364	0.0703	0.862	0.6591	0.1025	0.0753	0.0046	0.3084	0	0.3733	0.0786	0.1113	0.0101	0.0159	0.0001	0.0327	0.0001	0.0009	0.0022
TISSUE_DEVELOPMENT	0.8719	0.1109	0.607	0.9834	0.4464	0.242	0.1403	0.5977	0.1851	0.2444	0.5454	0.0871	0.8937	0.1281	0.3099	0.0458	0.0482	0.0004	0.0618	0.9704	0.0135	0.0777	0.7017	0.5181	0.2076	0.0111	0.0723	0.0111	0.5789	0.7505	0.0003	0.1477	0.4011	0.9765	0.4806	0.4192	0.242	0.2776	0.0013	0.2148	0.014	0.589	0.079	0.5297	0.1332	0.4777	0.8263	0.0087	0.3609
REGULATION_OF_TRANSLATION	0.1933	0.0007	0.0032	0.0051	0.2634	0.4111	0.1484	0.9034	0.0409	0.1663	0.0251	0.0447	0.0091	0.0417	0.2285	0.33	0.8439	0.1358	0.4966	0.2937	0.3912	0.2209	0.0848	0.0085	0.0406	0.0965	0.001	0.8509	0.0336	0.2068	0.089	0.0017	0.0551	0.3302	0.2432	0.1899	0.0747	0.0809	0.4863	0.1637	0.1569	0.0162	0.0021	0.9868	0.0009	0.2519	0.0138	0.018	0.1131
AMINO_ACID_METABOLIC_PROCESS	0.9208	0.6678	0.3686	0.0807	0.4663	0.5026	0.2802	0.8703	0.2356	0.4549	0.1561	0.3265	0.0742	0.8862	0.3517	0.068	0.0709	0.4023	0.3129	0.3806	0.509	0.9941	0.0279	0.4969	0.1045	0.2585	0.7103	0.6675	0.6748	0.1958	0.0803	0.0503	0.0709	0.4209	0.534	0.5485	0.7123	0.0949	0.1532	0.0074	0.4323	0.12	0.6512	0.3237	0.9949	0.195	0.9444	0.8665	0.6879
DEFENSE_RESPONSE	0.5553	0.0034	0.0038	0.5884	0.2224	0.2394	0.5401	0.0267	0.8374	0.9088	0.8439	0.2874	0.0728	0.6455	0.0532	0.1241	0.5767	0.2797	0.1397	0.999	0.9901	0.3901	0.0001	0.2732	0.3102	0.8867	0.2856	0.7529	0.0488	0.0026	0.0251	0.0101	0.4794	0.0367	0.2732	0.0695	0.0014	0.7294	0.0532	0.1318	0.0119	0.1603	0.6461	0.3769	0.5164	0.986	0.0578	0.0097	0.9886
I_KAPPAB_KINASE_NF_KAPPAB_CASCADE	0.8136	0.9948	0	0.6325	0.0964	0.0672	0.0876	0.0978	0.144	0.0165	0.8324	0.0575	0.0414	0.4035	0.0069	0.0001	0.9503	0.0061	0.6086	0.0032	0.006	0.0291	0.0205	0.5148	0.3355	0.3343	0.4723	0.0001	0.2312	0.0065	0.0001	0.4231	0.001	0.1917	0.733	0.0164	0.5379	0.5293	0.0078	0.0095	0.5628	0.1308	0.0715	0.1612	0.305	0.1221	0.0066	0	0.2756
ACTIN_FILAMENT_BASED_PROCESS	0.0175	0.7972	0.5375	0.9471	0.4765	0.6407	0.3957	0.926	0.0859	0.0855	0.6202	0.1136	0.7375	0.0066	0.6438	0.574	0.0002	0.1621	0.909	0.368	0.3061	0.2245	0.0571	0.0223	0.1374	0.4919	0.5808	0.0696	0.6072	0.7775	0.3989	0.795	0.0369	0.1607	0.3398	0.017	0.8215	0.9254	0.7305	0.3515	0.8567	0.0605	0.1809	0.4228	0.4046	0.5375	0.6201	0.6226	0.0936
CELL_CYCLE_PROCESS	0.007	0.8691	0.7116	0.6739	0.7997	0.286	0.7066	0.8407	0.0475	0.0224	0.339	0.1825	0.5826	0.0661	0.8933	0.2747	0.0006	0.0422	0.4313	0.4169	0.1849	0.7781	0.0116	0.0137	0.008	0.3004	0.8605	0.0152	0.9317	0.7482	0.2693	0.9994	0.0643	0.2944	0.0411	0.1289	0.6053	0.8244	0.946	0.4818	0.5411	0.0057	0.0808	0.6917	0.4463	0.2554	0.2334	0.5932	0.4756
BEHAVIOR	0.2817	0.1323	0.31	0.369	0.0484	0.6584	0.3216	0.0287	0.5369	0.43	0.0011	0.0853	0.0578	0.0535	0.2851	0.5542	0.7537	0.0745	0.4443	0.1937	0.7755	0.7706	0.8262	0.1244	0.2421	0.4023	0.6573	0.4093	0.2076	0.0004	0.7365	0.0019	0.0682	0.015	0.0441	0.7415	0.0037	0.0027	0.1237	0.6793	0.0319	0.0648	0.7048	0.4893	0.4241	0.9729	0.445	0.2821	0.219
REGULATION_OF_PROTEIN_METABOLIC_PROCESS	0.0026	0.0001	0	0	0.0232	0.2374	0.2667	0.0648	0.0645	0.0001	0.0006	0	0.0001	0.0002	0.0058	0.0001	0.3564	0.0002	0.4832	0.1664	0.3367	0.0001	0.0001	0	0.5016	0.0001	0	0.0132	0.0001	0.0564	0.2723	0	0.0084	0.0001	0.0085	0	0	0.0001	0.0383	0.6727	0	0	0	0.0037	0.0044	0.0437	0	0	0.2441
REGULATION_OF_SIGNAL_TRANSDUCTION	0.0466	0.024	0.0228	0	0.3431	0.4498	0.6684	0.4155	0.4466	0.005	0.0136	0.1869	0.2805	0.2021	0.0437	0.7969	0.622	0.1052	0.472	0.397	0.9772	0.0168	0.081	0.0042	0.1535	0.07	0.0104	0.529	0.0317	0.1246	0.8581	0.017	0.08	0.0007	0.0416	0.0052	0	0.0257	0.0063	0.5589	0.0019	0.0282	0.0022	0.2821	0.2851	0.8671	0	0.0083	0.9705
LOCOMOTORY_BEHAVIOR	0.0742	0.0107	0.0004	0	0.0658	0.3544	0.3336	0.0213	0.7005	0.0067	0.0059	0.0113	0.124	0.0206	0.0464	0.2508	0.3422	0.0149	0.4322	0.4535	0.799	0.0428	0.0015	0	0.7506	0.0075	0	0.2702	0.018	0.3642	0.8239	0.0026	0.0662	0.0006	0.0437	0.0103	0.0001	0.0003	0.0243	0.4813	0	0.0041	0	0.0724	0.3477	0.8543	0	0.0011	0.2414
REGULATION_OF_DEVELOPMENTAL_PROCESS	0.5787	0.4463	0.6644	0.4537	0.6822	0.02	0.7478	0.0217	0.3135	0.0026	0.3665	0.4342	0.8686	0.3227	0.0002	0.002	0.2882	0.0047	0.0019	0.7881	0.4457	0.0433	0.2464	0.28	0.2264	0.3616	0.7434	0.0548	0.2757	0.0437	0.423	0.3416	0.1266	0.0761	0.6309	0.1926	0.0144	0.4351	0.0127	0.1655	0.0015	0.7111	0.0407	0.4662	0.9408	0.0383	0.0116	0.0029	0.8652
GENERATION_OF_PRECURSOR_METABOLITES_AND_ENERGY	0.7827	0.4493	0.574	0.2298	0.6645	0.0341	0.8558	0.014	0.6347	0.0019	0.3448	0.5117	0.6632	0.5891	0.001	0.0028	0.1477	0.0073	0.001	0.7355	0.4692	0.0265	0.2137	0.2488	0.1502	0.6128	0.9061	0.0266	0.2281	0.0332	0.3771	0.3962	0.1191	0.0349	0.4597	0.1245	0.0118	0.5069	0.008	0.1532	0.0002	0.8563	0.059	0.2901	0.8092	0.0794	0.0041	0.0018	0.7684
DEPHOSPHORYLATION	0.6392	0.0437	0.004	0.1433	0.0354	0.0405	0.2711	0.1942	0.8053	0.5679	0.5602	0.5863	0.0668	0.0129	0.121	0.0236	0.031	0.4604	0.2291	0.918	0.548	0.0533	0.0001	0.0001	0.3433	0.6009	0.1047	0.6431	0.9166	0.0018	0.0225	0.0001	0.0384	0.0162	0.0968	0.3958	0.0001	0.1852	0.0001	0.249	0	0.0237	0.0001	0.0038	0.046	0.128	0.0051	0.0414	0.8947
REGULATION_OF_BODY_FLUID_LEVELS	0.1579	0.1854	0	0.0504	0.3017	0	0.5161	0	0.0258	0.2587	0.0465	0.0495	0.2715	0.6206	0	0	0.091	0	0	0.1122	0.0404	0.1318	0	0	0.0028	0.0042	0	0.0922	0.0215	0	0.0163	0.2815	0.0539	0.403	0.0663	0.1949	0.003	0.0235	0.0215	0.4733	0	0.5364	0.0002	0.0966	0.0039	0.0074	0	0.0451	0.1416
GENERATION_OF_NEURONS	0.8286	0.3386	0.6241	0.3027	0.7445	0.0693	0.7861	0.019	0.5293	0.0008	0.2214	0.5905	0.5941	0.8701	0.0003	0.0018	0.203	0.0059	0.0012	0.8723	0.4226	0.0483	0.1856	0.3158	0.2168	0.6957	0.8482	0.0172	0.1917	0.0478	0.2461	0.4645	0.1242	0.0647	0.5636	0.1242	0.0202	0.4294	0.0139	0.145	0	0.7783	0.0882	0.1682	0.7539	0.0738	0.0157	0.0057	0.7992
CYTOKINE_PRODUCTION	0.4288	0.2441	0.0001	0.1131	0.5566	0	0.1685	0	0.0009	0.1982	0.0301	0.0204	0.6165	0.7907	0	0	0.0011	0	0	0.278	0.0192	0.0174	0.0001	0	0	0.0047	0.0004	0.0064	0.0062	0	0.0109	0.2831	0.0104	0.0709	0.0316	0.1064	0.0001	0.024	0.0007	0.2526	0	0.1981	0.0001	0.0787	0.0044	0.0006	0	0.0071	0.6999
CELLULAR_CATABOLIC_PROCESS	0.1469	0.0059	0.0134	0.1421	0.002	0.0006	0.095	0.9187	0.0551	0.6196	0.0487	0.0637	0.145	0.3263	0	0	0.0255	0.2823	0.0443	0.5977	0.0741	0.5566	0.0232	0	0.2858	0.1369	0.0184	0.6137	0.1693	0	0.0368	0.3887	0.0056	0.2705	0.0668	0.0159	0.0043	0.0016	0.0005	0.007	0	0.3266	0.0522	0.0601	0.2013	0.5357	0	0.026	0.0016
MITOTIC_CELL_CYCLE	0.0029	0.6898	0.101	0.4027	0	0.7263	0.0039	0.6123	0.0012	0.0201	0.1272	0.4254	0.3758	0.4878	0.7868	0.0071	0.1565	0.2194	0.0254	0.4435	0.3349	0.213	0.1687	0	0.025	0.0008	0.5791	0.3844	0.9239	0.0113	0.8489	0.3846	0.0557	0.8144	0.3402	0.8464	0.3731	0.0768	0	0.7019	0.75	0.0124	0.0001	0.7866	0.0284	0.0195	0.0911	0.3818	0.0092
LIPID_METABOLIC_PROCESS	0.0047	0.9441	0.151	0.5484	0	0.7365	0.0009	0.4074	0.0028	0.0107	0.0582	0.1632	0.2826	0.5673	0.3342	0.0013	0.0456	0.35	0.1242	0.6749	0.4856	0.1977	0.0696	0	0.0865	0.0011	0.7374	0.3446	0.7877	0.0372	0.794	0.5364	0.0356	0.6997	0.1726	0.9681	0.3988	0.0454	0	0.5793	0.6484	0.0305	0.0005	0.6976	0.0167	0.033	0.0352	0.5289	0.0227
CELLULAR_BIOSYNTHETIC_PROCESS	0.0014	0.0109	0	0.0108	0.0035	0.4142	0.0243	0.9624	0.0041	0	0.0043	0.008	0.1573	0.467	0.2499	0.0327	0	0.0206	0.6197	0.4355	0.098	0.0555	0.0007	0.0044	0	0.7932	0.0492	0.0012	0.0304	0.1736	0.2112	0.0019	0.5538	0.1655	0.047	0.0222	0.0004	0.1924	0	0.3239	0.0643	0.0375	0	0.0044	0	0.0128	0	0.0012	0.0007
ORGANIC_ACID_METABOLIC_PROCESS	0	0.009	0	0	0.0034	0.9414	0.0084	0.545	0	0	0.0002	0.022	0.0047	0.0321	0.7291	0.018	0	0.0447	0.816	0.6581	0.0285	0.0351	0	0	0	0.0806	0.0913	0.0026	0.0018	0.004	0.2019	0	0.5268	0.2767	0.0507	0.0004	0	0.0293	0	0.2906	0.0172	0.0014	0	0	0	0.0004	0	0	0.0001
POSITIVE_REGULATION_OF_MULTICELLULAR_ORGANISMAL_PROCESS	0.1234	0.0475	0.0027	0.0837	0.1531	0.2467	0.2861	0.1267	0.5396	0.6802	0.0313	0.8583	0.8873	0.0201	0.231	0.0108	0.0382	0.3795	0.1843	0.611	0.5926	0.0172	0.0011	0	0.4116	0.1766	0.1886	0.9267	0.5192	0.0153	0.0064	0	0.1607	0.0409	0.0314	0.1898	0.0001	0.8151	0.0008	0.2582	0	0.0315	0.0001	0.0088	0.1046	0.0274	0.0009	0.4355	0.4982
REGULATION_OF_CELLULAR_COMPONENT_ORGANIZATION_AND_BIOGENESIS	0.0321	0.0825	0	0	0.0178	0.7244	0	0.0005	0.0376	0.003	0.2916	0.145	0.0078	0	0.7414	0.4339	0.4425	0	0.8925	0.0178	0.0231	0.0562	0.148	0	0.093	0	0.3153	0.1431	0.0316	0.7184	0.0524	0	0.0689	0.0476	0	0.2121	0	0.3566	0.1583	0.495	0.295	0	0	0.0802	0.4413	0.2582	0	0.6639	0.4535
RAS_PROTEIN_SIGNAL_TRANSDUCTION	0.0003	0	0.0716	0.0001	0.255	0	0.0555	0.338	0.1335	0	0.0003	0.7025	0.0159	0.0149	0	0.0003	0.0141	0.0001	0.0005	0.5709	0.558	0.0023	0.7593	0.293	0	0.0017	0.2852	0	0	0	0.3327	0.0107	0	0.0686	0.7275	0.0034	0.2389	0.2082	0	0.131	0.1262	0.0342	0.0075	0.0994	0.7275	0.0003	0.0692	0.0065	0.5123
CELL_CYCLE_PHASE	0.0737	0.3314	0.0749	0.8145	0.1871	0.079	0.3902	0	0.0005	0.0585	0.0882	0.0522	0.0505	0.4864	0.0001	0	0.0031	0	0.0825	0.2122	0.8939	0.0044	0.1025	0.1305	0.0264	0.0492	0.4145	0.7665	0.3595	0.0097	0.0013	0.1575	0.1624	0.0374	0.0363	0.1201	0.0538	0.1235	0.5638	0.3646	0.0921	0.0582	0.0001	0.0727	0.0439	0.1072	0.0315	0.6673	0.1659
POSITIVE_REGULATION_OF_I_KAPPAB_KINASE_NF_KAPPAB_CASCADE	0.5009	0.3381	0.1553	0.3994	0.0418	0.5202	0.7352	0.0786	0.0185	0.0001	0.9723	0.4688	0.0947	0.1846	0.0565	0.2304	0.209	0	0.0099	0.0523	0.2946	0.1979	0.0066	0.5214	0.1945	0.0001	0.0789	0.0845	0.0551	0.3775	0	0.0494	0.0041	0.6177	0.1365	0.0733	0.3994	0.898	0.1052	0.948	0.0252	0.2595	0.4578	0.0083	0.0883	0.6446	0.0047	0.0136	0.1983
NITROGEN_COMPOUND_METABOLIC_PROCESS	0.8216	0.2475	0.243	0.2728	0.4432	0.7099	0.4903	0.5855	0.3299	0.0433	0.0711	0.0542	0.5529	0.0133	0.0008	0.0482	0.0449	0	0.0048	0.071	0.3462	0.3296	0.2908	0.0223	0.9254	0	0.8452	0.0507	0.5944	0.2455	0	0.0012	0.4962	0.2579	0.0708	0.3047	0.4077	0.9265	0.0053	0.5992	0.0062	0.0171	0.4322	0.1705	0.0034	0.5107	0.0084	0.0008	0.9073
MONOCARBOXYLIC_ACID_METABOLIC_PROCESS	0.3011	0.1145	0.1684	0.744	0.0513	0.0049	0.4665	0.0428	0.6967	0.7825	0.0743	0.0921	0.0865	0.0499	0	0	0.3659	0.0294	0.4294	0.0501	0.0863	0.3911	0.0118	0	0.2483	0.1439	0.0002	0.7962	0.8524	0.0089	0.4121	0.0547	0.2036	0.0307	0.0709	0.2501	0.0146	0.0248	0.0295	0.046	0	0.0246	0.3402	0.0742	0.0245	0.1318	0	0.0127	0.5083
BRAIN_DEVELOPMENT	0.1108	0.402	0.1206	0.971	0.3076	0.2031	0.3743	0.0001	0.0042	0.0627	0.2163	0.0104	0.0364	0.4763	0.0014	0	0.0035	0	0.1148	0.088	0.6496	0.0007	0.09	0.0556	0.0228	0.0264	0.5544	0.5845	0.4678	0.0048	0.0004	0.0352	0.0808	0.0819	0.0857	0.092	0.1587	0.1851	0.5265	0.8287	0.2514	0.0327	0.0001	0.1092	0.0383	0.1518	0.0795	0.8603	0.0542
ANATOMICAL_STRUCTURE_FORMATION	0.0001	0.3858	0.001	0.1637	0.1138	0.2634	0.2202	0.0008	0.3724	0.3632	0.0012	0.0068	0.022	0.044	0.0068	0.9094	0.0495	0.2274	0.0267	0.162	0.1958	0.0081	0	0.0003	0.0244	0.0177	0.029	0.0174	0.0004	0.4313	0.611	0.0014	0.1357	0.0804	0.1831	0.0069	0.0058	0.127	0	0.0792	0.0219	0.004	0	0.0001	0.0034	0.1114	0.0002	0.0581	0.0915
CELL_CELL_SIGNALING	0	0.0001	0	0.0409	0.419	0.0025	0.0746	0	0.1785	0.0007	0.3698	0	0.5463	0.0001	0.9629	0.1557	0	0.0419	0.0012	0.7371	0.0485	0	0.0298	0.0041	0.0499	0.0085	0.3187	0.1349	0	0.694	0.3018	0	0.0001	0.0635	0.0001	0	0	0.6149	0.2101	0.0165	0.1702	0.0824	0.0001	0.0037	0.0125	0.0001	0.0008	0.5951	0.1532
LIPID_BIOSYNTHETIC_PROCESS	0.0062	0.0835	0.0006	0.0011	0.2846	0.4954	0.0636	0.0378	0.0005	0	0.7504	0.0001	0.4204	0.1729	0.0402	0.1245	0.0309	0.0213	0.2501	0.1648	0.0239	0.7613	0.0172	0.0164	0.0043	0.422	0.9375	0.6958	0.553	0.0038	0.078	0.1705	0.6923	0.0814	0.0639	0.0006	0.0004	0.0552	0	0.1334	0.0265	0.0689	0.1217	0.1848	0.1429	0.0135	0	0.0007	0.0453
ORGAN_MORPHOGENESIS	0.0016	0.0374	0	0.0016	0.0954	0.2609	0.0189	0.3943	0	0	0.1781	0.0372	0.2301	0.6185	0.679	0.0543	0	0.0182	0.3226	0.4953	0.5569	0.2404	0.0007	0.0009	0	0.1287	0.1053	0.0016	0.0193	0.0143	0.0618	0.023	0.4363	0.6026	0.0596	0.0514	0.0001	0.468	0	0.0727	0.0985	0.0594	0.0081	0.0068	0	0.1038	0	0.0003	0.0077
POSITIVE_REGULATION_OF_HYDROLASE_ACTIVITY	0.2984	0.2589	0.2367	0.0897	0.5726	0.108	0.0723	0.0029	0.6938	0.6386	0.7652	0.4526	0.3617	0.4463	0.0474	0.0054	0.568	0.8746	0.0027	0.0645	0.1183	0.0815	0.1878	0.2992	0.03	0.0139	0.4948	0.5372	0.0257	0.1521	0.298	0.4593	0.4235	0.0016	0.5547	0.1791	0.0079	0.0466	0.0683	0.004	0.001	0.7989	0.5083	0.6989	0.1744	0.1179	0.5558	0.0458	0.9964
REGULATION_OF_TRANSCRIPTION_FROM_RNA_POLYMERASE_II_PROMOTER	0.3865	0.8356	0.0504	0.6019	0.3664	0.8927	0.1359	0.185	0.6986	0.0776	0.5283	0.4963	0.1909	0.7586	0.0012	0.7925	0.3984	0.5332	0.3699	0.1533	0.2577	0.3524	0.2842	0.604	0.8647	0.003	0.2048	0.2567	0.2253	0.0256	0.5536	0.1453	0.5219	0.4941	0.1489	0.7463	0.7369	0.978	0.5491	0.1064	0.001	0.6341	0.151	0.3354	0.406	0.6501	0.2284	0.0402	0.3702
POSITIVE_REGULATION_OF_CELLULAR_PROTEIN_METABOLIC_PROCESS	0.0169	0.1458	0.4446	0.8348	0.0252	0.1889	0.0939	0.0256	0.7177	0.0032	0.2004	0.9811	0.1164	0.0265	0.7797	0.1916	0.3924	0.2977	0.1694	0.024	0.3007	0.0088	0.6335	0.9645	0.0033	0.6108	0.2774	0.3105	0.1173	0.0083	0.0002	0.0507	0.2194	0.0366	0.6342	0.6183	0.265	0.2929	0.001	0.1547	0.0296	0.2576	0.4728	0.2723	0.0879	0.0286	0.2646	0.0003	0.9529
CELLULAR_CARBOHYDRATE_METABOLIC_PROCESS	0.0633	0.05	0	0.0005	0.0009	0.3263	0.0002	0.0043	0.0392	0.0029	0.2339	0.3791	0.0279	0.1242	0.2843	0.9387	0.5966	0.0001	0.9358	0.1731	0.3481	0.5673	0.2125	0	0.007	0.0002	0.3504	0.1141	0.0239	0.3396	0.1878	0	0.2533	0.0871	0.0003	0.0829	0.0004	0.5146	0.1733	0.5402	0.2436	0.0031	0.0014	0.1904	0.2103	0.267	0	0.1739	0.6453
LEUKOCYTE_ACTIVATION	0.0286	0.1453	0.6971	0.0785	0.0003	0.0069	0.1339	0.4261	0.2369	0.0947	0.0028	0.5154	0.0076	0.6779	0.5058	0.0125	0.7156	0.0145	0.0303	0.1143	0.0076	0.7111	0.2733	0	0.0073	0.8191	0.0261	0.9373	0.5645	0.6309	0.8926	0.1174	0.7215	0.7964	0.1869	0.312	0.0231	0.1683	0.0025	0.5435	0.0069	0.0045	0	0.8611	0.0225	0.0084	0	0.0402	0.0078
ALCOHOL_METABOLIC_PROCESS	0.0001	0.1314	0.0499	0.9899	0	0.541	0.7665	0.3478	0	0.0465	0.0034	0.3532	0.3991	0.6225	0.4971	0.0564	0.2353	0	0.0003	0.4187	0.2	0.0549	0.0008	0	0	0	0.0726	0.2728	0.4001	0.3567	0.0101	0.0719	0.0885	0.0019	0.003	0.0248	0	0.0075	0.0001	0.0813	0	0.1983	0	0.2735	0.0004	0.0702	0.0803	0	0
ELECTRON_TRANSPORT_GO_0006118	0	0.9782	0.8641	0.5303	0	0.3884	0.0151	0.3298	0	0.0019	0	0.0244	0.1212	0.1778	0.3862	0.0007	0.0774	0	0.0002	0.7818	0.888	0.0261	0	0	0	0	0.0413	0.018	0.9852	0.1596	0.2501	0.0679	0.0016	0.06	0.0016	0.0941	0	0.0038	0	0.1734	0.0007	0.0124	0	0.3615	0	0.0035	0.0079	0	0
METAL_ION_TRANSPORT	0.9304	0.7445	0.4197	0.9195	0.9015	0.8751	0.1143	0.5838	0.8192	0.5101	0.8547	0.304	0.7575	0.0378	0.4617	0.0646	0.4644	0	0.1272	0.4689	0.0104	0.2144	0.603	0.6096	0.5613	0.0025	0.2945	0.0434	0.6586	0.1687	0	0.1007	0.8217	0.7282	0.1549	0.5749	0.349	0.6072	0.0033	0.1105	0.011	0.1095	0.4487	0.5474	0.0126	0.2665	0.3483	0.045	0.1954
INFLAMMATORY_RESPONSE	0.146	0.0091	0.0001	0.0011	0.0071	0.5353	0.0198	0.1599	0.0485	0.2908	0.3632	0.4138	0.0045	0.0392	0.6882	0.5547	0.8434	0.0075	0.8365	0.4083	0.1357	0.1899	0.7767	0	0.3785	0.0015	0.3954	0.0265	0.1401	0.4878	0.0578	0.0008	0.5614	0.0622	0.002	0.7692	0.0039	0.1665	0.3829	0.8422	0.059	0.0001	0	0.0527	0.0211	0.4445	0	0.8922	0.8232
RIBONUCLEOPROTEIN_COMPLEX_BIOGENESIS_AND_ASSEMBLY	0	0.0123	0	0.0012	0	0.8358	0.0111	0.0317	0.0861	0	0.0005	0.5654	0.3114	0.0005	0.0014	0.1906	0.0561	0.015	0.1171	0.0312	0.0368	0.0026	0.0038	0	0.0005	0	0.2717	0.0003	0.002	0.0001	0.124	0	0.5782	0.0676	0.001	0	0	0.0636	0	0.3425	0.0698	0.0001	0	0	0.0014	0.0003	0	0.3876	0.0005
CELLULAR_CATION_HOMEOSTASIS	0	0.1066	0	0.0058	0	0.9346	0.032	0.0176	0.3054	0	0.0002	0.6426	0.6825	0.0002	0.0006	0.4985	0.048	0.1903	0.1424	0.0718	0.0293	0.0057	0.0039	0	0.0002	0	0.0345	0.0079	0.0029	0.0006	0.2108	0	0.2716	0.0235	0.0024	0	0	0.0182	0	0.3526	0.2164	0.0001	0	0	0.0017	0.0002	0	0.403	0
RNA_PROCESSING	0.5452	0.0324	0.0015	0.5652	0.4411	0.2646	0.7414	0	0.4199	0.6598	0.1637	0.5002	0.0399	0.8112	0	0	0.7739	0.5901	0	0.0426	0.0174	0.0862	0.1405	0.0015	0.1191	0.4169	0	0.274	0.2448	0.0167	0.0006	0.0749	0.0748	0.0105	0.0139	0.4124	0.11	0.0051	0.0036	0.6245	0	0.2503	0.0406	0.2786	0	0.2341	0.0056	0.0194	0.7212
RESPONSE_TO_CHEMICAL_STIMULUS	0.5616	0.5952	0.0004	0.0982	0.6295	0.3391	0.0084	0.1825	0.3663	0.3711	0.3331	0.7617	0.1204	0.0281	0.3285	0.0038	0.0168	0.0408	0.2438	0.8378	0.1578	0.0698	0.1245	0.0487	0.6504	0.0397	0.9469	0.3869	0.0202	0.4995	0.2024	0.0123	0.5581	0.6284	0.003	0.046	0.619	0.6556	0.0097	0.6594	0.2664	0.7419	0.0144	0.3856	0.0551	0.3777	0.2039	0.0002	0.9971
REGULATION_OF_CELL_DIFFERENTIATION	0.0014	0.0045	0.0547	0.675	0	0.8534	0.4331	0.4257	0	0.0018	0.0545	0.666	0.2712	0.7541	0.2935	0.0046	0.2841	0	0	0.5778	0.0699	0.0003	0	0	0	0	0.1449	0.0611	0.7642	0.7921	0.0139	0.031	0.0079	0	0.0003	0.0218	0	0.0047	0	0.1539	0	0.0656	0	0.5422	0	0.002	0.0393	0	0
SENSORY_PERCEPTION	0	0.089	0.0536	0.9598	0	0.2981	0.4797	0.2712	0	0.0444	0.0009	0.4295	0.3795	0.728	0.5355	0.024	0.1329	0	0.0002	0.4767	0.161	0.037	0.0002	0	0	0	0.0509	0.2258	0.3244	0.4302	0.0113	0.0923	0.1327	0.0005	0.0006	0.0121	0	0.001	0	0.0751	0	0.1975	0	0.3226	0.0001	0.0329	0.0903	0	0
POSITIVE_REGULATION_OF_DEVELOPMENTAL_PROCESS	0.074	0.5973	0.0062	0	0.2956	0.0001	0.0457	0.0104	0.2079	0.0028	0.1538	0.0122	0.0963	0.3158	0	0.0262	0.0122	0.1714	0.0004	0.454	0.3849	0.0454	0.9357	0.6946	0.0009	0.4476	0.2248	0	0.0829	0	0.0007	0.4455	0.0232	0.0306	0.5831	0.0314	0.2553	0.0122	0	0.1121	0.0128	0.3134	0.0122	0.6253	0.0286	0.0057	0.5615	0.0069	0.4426
PROTEIN_RNA_COMPLEX_ASSEMBLY	0.0483	0.4788	0.1869	0.028	0.2881	0.7972	0.0293	0.0162	0.0613	0.0902	0.6375	0.4383	0.667	0.2088	0.0442	0.379	0.6072	0.6719	0.0147	0.7474	0.6938	0.6705	0.0117	0.2941	0.0001	0.1911	0.1032	0.3885	0.8446	0.791	0.0194	0.2748	0.2621	0.1948	0.9112	0.015	0.2172	0.8809	0.0003	0.0292	0.8364	0.3923	0.2614	0.2469	0.6743	0.2433	0.9131	0.1647	0.8561
POST_TRANSLATIONAL_PROTEIN_MODIFICATION	0.0442	0.8282	0.044	0.7001	0.0201	0.2421	0.7281	0.0517	0.4668	0.1496	0.0003	0.5788	0.0385	0.0102	0.1713	0.4915	0.8045	0.7765	0.0005	0.6587	0.8713	0.588	0.2761	0.0068	0.1643	0.0001	0.898	0	0.1897	0.0018	0.4162	0.047	0.3283	0.0018	0.0001	0	0.0188	0.0069	0	0.1308	0.9477	0.0292	0	0.0351	0.4649	0.557	0.0021	0.484	0.1377
CELLULAR_COMPONENT_ASSEMBLY	0.3148	0.4093	0.1017	0.0173	0.5491	0.0714	0.8334	0.3029	0.5654	0.4697	0.1595	0.0836	0.0083	0.3704	0.2527	0.2337	0.1188	0.1462	0.0103	0.425	0.3339	0.3913	0.1778	0.0158	0.9043	0.1096	0.0361	0.2879	0.2924	0.0002	0.5134	0.795	0.0072	0.0027	0.0792	0.012	0.0006	0.0728	0	0.6101	0.4495	0.1901	0.0552	0.2785	0.5807	0.9301	0.4466	0.3391	0.2805
IMMUNE_RESPONSE	0.3539	0.7775	0.0011	0.1625	0.0827	0.0878	0.7981	0.7753	0.289	0.8893	0.3123	0.2611	0.6521	0.5263	0.2244	0.1179	0.3947	0.6095	0.0002	0.2624	0.7118	0.1605	0.0024	0.098	0.7355	0.0005	0.2647	0.0896	0.4915	0	0.0786	0.8368	0.0423	0.3107	0.8862	0.2021	0.0408	0.3259	0.0001	0.2556	0.2347	0.1397	0.269	0.6279	0.0084	0.1697	0.0026	0.0017	0.0391
HEMOPOIETIC_OR_LYMPHOID_ORGAN_DEVELOPMENT	0.1405	0.1255	0.1919	0	0.184	0	0.1456	0.1722	0.5054	0.0163	0.5267	0.0966	0.1675	0.2733	0	0	0.0573	0.3733	0.0001	0.6021	0.2071	0.0549	0.5546	0.9286	0.0073	0.6145	0.0828	0	0.2395	0	0.0002	0.5084	0.0036	0.0577	0.8062	0.2012	0.0827	0.0023	0	0.1025	0.0052	0.1108	0.1048	0.7181	0.0481	0.0603	0.1797	0.2128	0.879
GROWTH	0.0579	0.7643	0.0622	0.7376	0.0349	0.1811	0.6377	0.0366	0.4679	0.1674	0	0.6816	0.058	0.0128	0.1175	0.5033	0.9352	0.6419	0.0013	0.6368	0.948	0.6369	0.216	0.0096	0.1251	0	0.9483	0	0.2285	0.0022	0.5714	0.0587	0.3501	0.004	0	0	0.0243	0.0086	0	0.1727	0.9631	0.0412	0	0.0265	0.5341	0.6136	0.0049	0.5107	0.2463
PROTEIN_CATABOLIC_PROCESS	0.0303	0.2597	0.0081	0.8363	0.0873	0.0557	0.2905	0.0126	0.4518	0.024	0.0002	0.2393	0.0398	0.0025	0.2843	0.3163	0.822	0.7418	0.0004	0.611	0.1398	0.7207	0.3998	0.002	0.3402	0.0013	0.6347	0	0.1644	0.0174	0.396	0.0164	0.2013	0.0039	0	0	0.0021	0.0041	0	0.0878	0.9045	0.0318	0.0001	0.2604	0.4484	0.7912	0.0017	0.1961	0.1912
PROTEOLYSIS	0.0543	0.5633	0.0097	0.0001	0.3205	0.0001	0.0359	0.017	0.2169	0.0018	0.1601	0.0119	0.075	0.3257	0	0.0197	0.0174	0.1867	0.0004	0.5108	0.4	0.0341	0.8988	0.6245	0.0011	0.4639	0.2449	0.0001	0.0756	0	0.0012	0.356	0.0191	0.0317	0.4991	0.0332	0.2466	0.0172	0	0.1132	0.0165	0.3182	0.018	0.638	0.026	0.005	0.564	0.0074	0.4442
MEMBRANE_ORGANIZATION_AND_BIOGENESIS	0.0483	0.1721	0.0295	0.2832	0.0702	0.8812	0.3216	0.0093	0.7319	0.0928	0.0338	0.1318	0.071	0.0586	0.4893	0.8429	0.936	0.1096	0.0073	0.9477	0.771	0.5432	0.3954	0.0585	0.6838	0.2384	0.4685	0.0005	0.1295	0.0335	0.3227	0.0066	0.9187	0.063	0.002	0	0.0084	0.0031	0.0059	0.2514	0.7936	0.004	0.0001	0.1595	0.3793	0.564	0.0062	0.3661	0.7209
SYNAPTIC_TRANSMISSION	0.125	0.5787	0.0752	0.7128	0.1337	0.0661	0.142	0.0483	0.8369	0.0417	0.0003	0.5962	0.1237	0.0039	0.1834	0.2655	0.7357	0.9443	0.0014	0.7758	0.2833	0.4276	0.2372	0.0221	0.8795	0.0319	0.856	0.0001	0.1113	0.0142	0.5543	0.0824	0.1815	0.0008	0.0003	0	0.0257	0.0003	0.0003	0.164	0.8212	0.0177	0.0001	0.1569	0.4745	0.6839	0.0076	0.1488	0.343
ACTIN_CYTOSKELETON_ORGANIZATION_AND_BIOGENESIS	0.1083	0.3149	0.0437	0.3073	0.1239	0.8958	0.457	0.0249	0.7978	0.0786	0.0162	0.1786	0.0471	0.1687	0.6713	0.9484	0.9075	0.1158	0.0068	0.9847	0.7105	0.4672	0.3575	0.0902	0.7985	0.3635	0.3503	0.0014	0.1653	0.0553	0.2015	0.0058	0.9665	0.0328	0.0058	0	0.0152	0.0026	0.0066	0.3347	0.9133	0.0083	0.0002	0.1279	0.242	0.4658	0.0052	0.5154	0.7905
POSITIVE_REGULATION_OF_METABOLIC_PROCESS	0.021	0.582	0.0078	0.4717	0.0382	0.4373	0.2834	0.0168	0.3657	0.1602	0.1069	0.1004	0.3414	0.0886	0.029	0.24	0.2032	0.4862	0.0095	0.9194	0.6063	0.1568	0.3994	0.8653	0.6634	0.1509	0.3076	0.0058	0.095	0.1314	0.0246	0.0663	0.9588	0.0178	0.0093	0	0.0155	0.0423	0	0.3156	0.9271	0.0129	0.0018	0.3265	0.8404	0.7742	0.1229	0.1338	0.4338
AMINO_ACID_AND_DERIVATIVE_METABOLIC_PROCESS	0.1148	0.0007	0	0.002	0.0014	0.684	0.3921	0.0432	0.1671	0.0106	0.4269	0	0.0008	0.008	0.003	0.079	0.0048	0	0.5581	0.4543	0.7942	0.1503	0	0.0116	0.0069	0.0011	0.0024	0.4433	0.0015	0.0572	0.0041	0	0.9981	0.0725	0.031	0.0218	0	0.0749	0.0527	0.168	0.031	0	0.0008	0.0859	0.0026	0.2757	0	0	0.7507
RESPONSE_TO_ABIOTIC_STIMULUS	0.2355	0.0054	0.0316	0.3487	0.1077	0.1691	0.58	0.0931	0.7683	0.9814	0.7969	0.307	0.4731	0.261	0.3571	0.2367	0.1542	0.4923	0.2012	0.281	0.5867	0.2686	0.0007	0.3775	0.5726	0.9298	0.0765	0.7377	0.5883	0.0001	0.117	0.0606	0.6335	0.1639	0.5694	0.2217	0.0044	0.6124	0.4648	0.5989	0.0035	0.6138	0.7915	0.1919	0.5036	0.7676	0.0809	0.4077	0.9575
RESPONSE_TO_BIOTIC_STIMULUS	0.6326	0.0385	0.025	0.5301	0.2394	0.2559	0.4517	0.003	0.9992	0.9003	0.9191	0.5072	0.2096	0.2868	0.0437	0.3626	0.5414	0.3402	0.2064	0.993	0.9578	0.2156	0.0006	0.1822	0.7441	0.5536	0.7092	0.9064	0.2352	0.0042	0.0981	0.3263	0.1708	0.04	0.0427	0.4215	0.0481	0.6444	0.0756	0.086	0.0063	0.3054	0.6005	0.1807	0.6323	0.6997	0.5356	0.1318	0.9359
G_PROTEIN_SIGNALING_COUPLED_TO_CAMP_NUCLEOTIDE_SECOND_MESSENGER	0.0002	0.0008	0	0	0.0009	0.1554	0.0321	0.0208	0.0091	0.0004	0.0001	0.0016	0.0015	0.0562	0.0037	0.2152	0.4923	0	0.8961	0.0161	0.077	0.002	0.0011	0	0.1396	0	0.0002	0.0008	0.0018	0.0254	0.1813	0	0.0567	0.0148	0.0297	0	0	0.0123	0.0302	0.0759	0	0	0	0.0015	0	0.5457	0	0.0016	0.4182
PROTEIN_KINASE_CASCADE	0.6845	0.0043	0.0141	0.1212	0.0943	0.112	0.6772	0.1159	0.6704	0.8527	0.7906	0.2621	0.4218	0.4319	0.3418	0.0227	0.4983	0.382	0.2184	0.7531	0.988	0.2143	0	0.3029	0.4733	0.9078	0.0597	0.816	0.4104	0	0.1753	0.0256	0.3526	0.0367	0.6805	0.0788	0.0017	0.3361	0.2086	0.667	0.0008	0.5063	0.7664	0.1063	0.5265	0.7314	0.0571	0.1123	0.9581
MACROMOLECULE_LOCALIZATION	0.8308	0.0134	0.0102	0.4586	0.0657	0.1452	0.4383	0.0837	0.4547	0.982	0.7757	0.126	0.3401	0.2679	0.1048	0.1599	0.6408	0.2924	0.1559	0.933	0.9048	0.3093	0.0001	0.2869	0.31	0.8228	0.1347	0.6452	0.071	0.0004	0.0812	0.0311	0.3488	0.0903	0.1578	0.1881	0.0013	0.6114	0.2282	0.4023	0.0032	0.3164	0.7947	0.2766	0.4022	0.9846	0.1163	0.0258	0.9509
REGULATION_OF_TRANSCRIPTIONDNA_DEPENDENT	0.7042	0.5786	0.11	0.6914	0.9295	0.7896	0.3904	0.3099	0.5154	0.4431	0.3342	0.416	0.2161	0.7073	0.0031	0.0027	0.6165	0.0171	0.2028	0.6365	0.7275	0.1233	0.4019	0.6416	0.0076	0.0072	0.323	0.5639	0.7446	0.9164	0	0.0037	0.4398	0.0586	0.089	0.1214	0.192	0.5447	0.0007	0.4434	0	0.4307	0.4448	0.9936	0.0945	0.0692	0.0139	0.001	0.2508
MRNA_PROCESSING_GO_0006397	0.1396	0.7184	0.0008	0.0571	0.057	0.7715	0.039	0.3598	0.0212	0.0166	0.1043	0.1608	0.0412	0.2151	0.1522	0.0692	0.0009	0.1293	0.2571	0.0104	0.3894	0.0846	0.0015	0	0.0001	0	0.8996	0	0.0739	0.0132	0.4299	0.0018	0.3829	0.416	0.0613	0.0012	0.2142	0.6623	0	0.0018	0.0585	0.145	0	0.0005	0	0.9228	0.0339	0.3124	0.1596
MACROMOLECULE_BIOSYNTHETIC_PROCESS	0.572	0.0046	0.0016	0.9657	0.0712	0.4801	0.1053	0.4801	0.6095	0.0621	0.9515	0.0271	0.2206	0.493	0.7865	0.1145	0.0054	0.2885	0.3942	0.6424	0.5066	0.2271	0.2079	0.0263	0.0164	0.7673	0.3941	0.4573	0.0159	0.65	0.1612	0.0123	0.0319	0.4636	0.006	0.2667	0.2522	0.8409	0.0101	0.7424	0.5093	0.2632	0.0078	0.5089	0.9732	0.213	0.1394	0.0015	0.7568
RESPONSE_TO_OTHER_ORGANISM	0.1396	0.7184	0.0008	0.0571	0.057	0.7715	0.039	0.3598	0.0212	0.0166	0.1043	0.1608	0.0412	0.2151	0.1522	0.0692	0.0009	0.1293	0.2571	0.0104	0.3894	0.0846	0.0015	0	0.0001	0	0.8996	0	0.0739	0.0132	0.4299	0.0018	0.3829	0.416	0.0613	0.0012	0.2142	0.6623	0	0.0018	0.0585	0.145	0	0.0005	0	0.9228	0.0339	0.3124	0.1596
MACROMOLECULE_CATABOLIC_PROCESS	0.0001	0.01	0	0.0124	0	0.0069	0.5497	0.3927	0.0034	0.0001	0.0003	0.1854	0.0318	0.0916	0.3788	0.3848	0.008	0	0.0001	0.4302	0.0009	0.1161	0.0505	0	0	0.0001	0	0.0001	0.1178	0.0007	0.0124	0.0013	0.0277	0.3165	0.0026	0.0712	0	0.0578	0	0.8189	0.0007	0.0041	0	0.0032	0	0.0298	0	0	0.0056
NEUROLOGICAL_SYSTEM_PROCESS	0.6284	0.2296	0.1995	0.7619	0.1015	0.0327	0.1077	0.1666	0.2758	0.0239	0.4792	0.0522	0.9027	0.0973	0	0	0.8596	0	0.0114	0.6902	0.1322	0.1802	0.0579	0.727	0.3102	0	0.5085	0.0191	0.5402	0.2976	0	0.0154	0.159	0.4779	0.0054	0.0277	0.4441	0.5328	0	0.1213	0	0.0498	0.2384	0.5061	0.4095	0.0306	0.1906	0.0002	0.0325
EPIDERMIS_DEVELOPMENT	0.1597	0.106	0.0003	0.4664	0.1077	0.3698	0.7492	0.3757	0.2418	0.0083	0.23	0.7663	0.2188	0.7127	0.5902	0.1756	0.976	0.9463	0.0024	0.4214	0.0459	0.6034	0.0016	0.6275	0.5049	0.0779	0.0901	0.1409	0.6084	0.2918	0.1352	0.1645	0.6857	0	0.2013	0.0439	0	0.5166	0.0056	0.6001	0	0.0005	0.4054	0.0162	0.2246	0.4854	0.0083	0	0.0217
REGULATION_OF_RESPONSE_TO_STIMULUS	0.0591	0.7361	0.8207	0.0916	0.7629	0.3253	0.9213	0.5874	0.0071	0.1192	0.8383	0.6013	0.2763	0.0033	0.0334	0.037	0.3361	0.8983	0.8943	0.6181	0.1815	0.2269	0.5113	0.0096	0.2889	0.7965	0.6519	0.9536	0.8175	0.003	0.1814	0.0603	0.8658	0.0473	0.5744	0.027	0.0579	0.0096	0.0959	0.8983	0.663	0.2768	0.0758	0.3125	0.1452	0.1692	0.0754	0.8403	0.8498
REGULATION_OF_MAP_KINASE_ACTIVITY	0.7521	0.2023	0.0064	0.4758	0.0377	0.3589	0.2665	0.676	0.9173	0.0326	0.8566	0.5008	0.0879	0.7474	0.0115	0.2588	0.6426	0.3289	0.1057	0.0999	0.093	0.4717	0.9332	0.951	0.7599	0.001	0.223	0.8744	0.1331	0.0406	0.1224	0.0553	0.9083	0.7516	0.0443	0.3654	0.2584	0.3392	0.9356	0.1936	0.0006	0.1554	0.0518	0.3034	0.7266	0.8318	0.0471	0.1139	0.4547
NEGATIVE_REGULATION_OF_TRANSCRIPTION	0.1248	0.1075	0.0461	0.4476	0.3502	0.6514	0.4134	0.0081	0.4888	0.1869	0.0592	0.2102	0.4496	0.0001	0.0054	0.0756	0.3581	0.2344	0.0006	0.248	0.612	0.1949	0.1949	0	0.0001	0.0258	0.8083	0.0081	0.005	0.0207	0.0095	0.1571	0.0269	0.0215	0.7812	0.324	0.0006	0	0	0.2503	0.7579	0	0.231	0.2184	0.1624	0.3084	0.0732	0.0007	0.9827
HOMEOSTATIC_PROCESS	0.6429	0.0604	0.942	0.1578	0.5092	0.082	0.0107	0.0018	0.7725	0.2793	0.9846	0.9633	0.3297	0.5463	0.0002	0.1905	0.3788	0.3411	0.1451	0.4597	0.4149	0.0023	0.3786	0.6034	0.0001	0.093	0.6316	0.8111	0.8895	0.2027	0.1061	0.0379	0.0956	0.0018	0.3232	0.7926	0.0025	0.3896	0.0001	0.0691	0.0007	0.0815	0.9274	0.2396	0.2848	0.2477	0.1204	0.8459	0.3704
VASCULATURE_DEVELOPMENT	0.0156	0.0668	0.4292	0.4147	0.3944	0.0002	0.1728	0.1663	0.962	0.4613	0.0147	0.3731	0.1091	0.0004	0.0106	0.0941	0.9054	0.2325	0.0003	0.3228	0.173	0.0678	0.4422	0.0003	0.0703	0.3923	0.1978	0.0012	0.0036	0	0.0009	0.0026	0.0464	0	0.0376	0.0199	0.0267	0.0003	0	0	0.0143	0.4441	0.0334	0.5022	0.0021	0.678	0.9287	0.0348	0.4623
CELLULAR_HOMEOSTASIS	0.9866	0.0117	0.0618	0.2367	0.7851	0.0502	0.6797	0.6236	0.1124	0.2652	0.0005	0.7855	0.55	0.7699	0.0079	0.0031	0.6887	0.0114	0.0763	0.5105	0.9304	0.4484	0.4443	0.1055	0.0001	0.7519	0.1669	0.0696	0.0557	0.0031	0.0268	0.0902	0.8585	0.0142	0.6332	0.8639	0.041	0.0056	0.0001	0.0393	0.059	0.4393	0.4202	0.1842	0.3926	0.9001	0.0864	0.9262	0.9481
GLYCOPROTEIN_BIOSYNTHETIC_PROCESS	0.049	0.0614	0.003	0.5743	0.0952	0.0009	0.0112	0.0015	0.4178	0.1936	0.0308	0.4024	0.0781	0.0793	0	0.0001	0.2636	0.0154	0.0109	0.3433	0.4172	0.691	0.0344	0.1141	0.0639	0.306	0.0618	0.9791	0.3929	0.3178	0.0006	0.1592	0.6522	0.0006	0.4056	0.3334	0.0033	0.0002	0	0.1158	0.0016	0.2257	0.1979	0.0525	0.3603	0.6378	0.0065	0.4531	0.5274
SECRETION	0.0294	0.4444	0.3242	0.4202	0.1974	0.0026	0.7983	0.1016	0.0617	0.3132	0.0735	0.186	0.4299	0.0076	0	0.1806	0.8856	0.1872	0.0001	0.0911	0.0665	0.0922	0.2933	0.5071	0.2257	0.0001	0.2868	0.0005	0.001	0	0.0557	0.2864	0.0003	0.0651	0.5915	0.0119	0.0341	0.0045	0	0.0194	0.0013	0.0165	0.2083	0.8664	0.1461	0.1771	0.1978	0.2898	0.2372
DNA_REPLICATION	0.1206	0.0413	0.2534	0.9116	0.6047	0.5582	0.4424	0.0301	0.3428	0.1037	0.249	0.3867	0.7011	0.3605	0.0596	0.2076	0.0257	0.0172	0.8075	0.4173	0.0509	0.256	0.1773	0.0795	0.418	0.0783	0.169	0.5784	0.7121	0.4071	0.0053	0.5684	0.8797	0.2602	0.4455	0.3824	0.0006	0.1029	0.0771	0.8202	0.0076	0.0789	0.078	0.3498	0.2431	0.0209	0.5072	0.6162	0.7944
CELL_CELL_ADHESION	0.1626	0.0166	0.4359	0.2134	0.2681	0.0879	0.0021	0.0011	0.016	0.0827	0.9823	0.0121	0.0384	0.5828	0.01	0	0.0614	0.0332	0.0032	0.704	0.9305	0.3471	0.0055	0.2595	0.0102	0.6036	0.5514	0.7903	0.5518	0.1254	0.342	0.0344	0.0008	0.1375	0.4137	0.2237	0.0154	0.8541	0.032	0.1468	0.2032	0.0042	0.2574	0.1491	0.7128	0.3455	0.2025	0.0515	0.0414
NEGATIVE_REGULATION_OF_CELL_PROLIFERATION	0.026	0	0.0688	0.001	0.2149	0	0.3099	0.4374	0.5856	0	0.0032	0.5278	0.0118	0.0126	0	0.0018	0.0151	0	0.001	0.2844	0.4317	0.0057	0.521	0.3673	0.0001	0	0.0453	0	0	0	0.1335	0.0012	0	0.1458	0.2828	0.0019	0.7156	0.7094	0	0.4402	0.3875	0.0042	0.0061	0.0948	0.7503	0.0085	0.033	0.0161	0.6172
NEGATIVE_REGULATION_OF_TRANSCRIPTION_FROM_RNA_POLYMERASE_II_PROMOTER	0.0087	0.0395	0.2742	0.466	0.2219	0.0001	0.1233	0.0716	0.9248	0.6883	0.0227	0.4614	0.1602	0.0001	0.0067	0.1159	0.8713	0.1314	0	0.2456	0.1696	0.0324	0.2812	0	0.0164	0.466	0.1894	0.003	0.0106	0	0.0011	0.0065	0.0559	0	0.0381	0.0155	0.0067	0.0015	0	0	0.0233	0.4681	0.0384	0.5889	0.0072	0.5903	0.9415	0.0488	0.765
REGULATION_OF_CATALYTIC_ACTIVITY	0.2759	0.0104	0.4627	0.4091	0.4257	0.17	0.0097	0.0175	0.0273	0.0982	0.7946	0.0512	0.1192	0.4206	0.0012	0	0.0795	0.2005	0.001	0.6741	0.5269	0.6724	0.0567	0.1853	0.0777	0.4579	0.4376	0.8413	0.6673	0.095	0.1126	0.0946	0	0.2256	0.2071	0.7456	0.0097	0.913	0.0067	0.3654	0.0562	0.0095	0.0239	0.169	0.3609	0.248	0.1455	0.0442	0.2327
ANTI_APOPTOSIS	0.0455	0.4753	0.2959	0.1059	0.6795	0.0007	0.4093	0.2158	0.7836	0.8065	0.1612	0.2222	0.0643	0	0.0463	0.4682	0.6777	0.8077	0.0001	0.4	0.2222	0.2968	0.2178	0.0001	0.6684	0.3713	0.3112	0.0349	0.0598	0.002	0.2892	0.0757	0.0252	0	0.0052	0.0241	0.0556	0.0077	0	0.0003	0.081	0.8713	0.0945	0.5122	0.0091	0.6483	0.1242	0.0441	0.492
PROTEIN_COMPLEX_ASSEMBLY	0.9904	0.0144	0.0531	0.2895	0.8614	0.0433	0.7879	0.5369	0.1172	0.4366	0.0005	0.8354	0.6505	0.632	0.0086	0.0071	0.4887	0.0068	0.0574	0.5839	0.9187	0.3618	0.493	0.2332	0.0003	0.6271	0.1688	0.0983	0.0416	0.0038	0.0314	0.0786	0.8048	0.0107	0.5342	0.918	0.0506	0.0066	0.0004	0.0291	0.0356	0.4739	0.4954	0.1972	0.3814	0.9167	0.1328	0.9354	0.9471
CELLULAR_LIPID_METABOLIC_PROCESS	0.0362	0.9457	0.4668	0.1943	0.271	0.0083	0.2147	0.4011	0.5066	0.8673	0.3434	0.2003	0.1703	0	0.1616	0.5483	0.678	0.8409	0.0012	0.3384	0.4686	0.2554	0.4494	0	0.5728	0.7783	0.7375	0.0483	0.2389	0.0087	0.225	0.0358	0.0058	0	0.0062	0.0076	0.0517	0.0244	0.0065	0.0006	0.1513	0.8655	0.0661	0.3122	0.0256	0.4785	0.1622	0.0606	0.6932
VESICLE_MEDIATED_TRANSPORT	0.0501	0.0001	0.1118	0.0039	0.3837	0	0.1693	0.0621	0.5534	0.0069	0.0003	0.6784	0.0148	0.0113	0	0.0007	0.0155	0.0004	0	0.0754	0.2005	0.366	0.1934	0.478	0.0025	0.0056	0.6241	0	0.0001	0	0.1868	0.0003	0.0001	0.041	0.1873	0.0007	0.0923	0.3375	0	0.4928	0.0099	0.0044	0.0975	0.0931	0.5043	0.0137	0.148	0.5105	0.729
CELLULAR_MACROMOLECULE_CATABOLIC_PROCESS	0.118	0.6066	0.2834	0.0733	0.7512	0.0021	0.5247	0.1937	0.8142	0.756	0.1537	0.2508	0.0756	0	0.1088	0.3584	0.9501	0.7929	0	0.291	0.2058	0.4479	0.3545	0	0.437	0.7376	0.4922	0.0453	0.1096	0.0048	0.3606	0.0374	0.0119	0	0.0152	0.0065	0.0976	0.0027	0.0005	0.0001	0.1091	0.9711	0.0783	0.5314	0.0141	0.6061	0.1364	0.0302	0.4502
SECOND_MESSENGER_MEDIATED_SIGNALING	0.0406	0.9511	0.3507	0.2254	0.3179	0.0063	0.2372	0.2562	0.5833	0.841	0.2514	0.2435	0.1441	0	0.1669	0.5067	0.7089	0.8464	0.0004	0.2979	0.4218	0.2179	0.4667	0	0.4502	0.8796	0.7653	0.0312	0.2332	0.0074	0.1946	0.0274	0.0054	0	0.0076	0.0044	0.041	0.015	0.0119	0.0004	0.1869	0.8598	0.0524	0.3359	0.0426	0.3878	0.1525	0.0442	0.6812
G_PROTEIN_SIGNALING_COUPLED_TO_CYCLIC_NUCLEOTIDE_SECOND_MESSENGER	0.0457	0.3496	0.5713	0.1498	0.1636	0	0.039	0.43	0.5152	0.7045	0.0261	0.9472	0.0747	0.0003	0.3238	0.4598	0.9351	0.2146	0	0.1882	0.5457	0.0022	0.0219	0.0002	0.2642	0.9226	0.4599	0.0023	0.3867	0.0001	0.2901	0.3364	0.0001	0.0026	0.2965	0.0001	0.0301	0.0571	0.0009	0.0016	0.0527	0.6635	0.0025	0.2501	0.3342	0.3757	0.2879	0.2901	0.3461
PEPTIDYL_AMINO_ACID_MODIFICATION	0.7021	0.0354	0.3656	0.96	0.1449	0.0113	0.0077	0.0008	0.1254	0.472	0.8617	0.3173	0.2718	0.0963	0.0058	0.0241	0.1507	0.7791	0.0241	0.7922	0.5928	0.0109	0.7641	0.0059	0.0093	0.0006	0.8213	0.6197	0.2357	0.5294	0.2007	0.0307	0.0248	0.015	0.0616	0.4713	0.1187	0.1784	0.0074	0.0009	0.0062	0.1499	0.0899	0.2653	0.3502	0.5817	0.811	0.6296	0.0503
EMBRYONIC_DEVELOPMENT	0.0831	0.2609	0.0029	0.485	0.7245	0.0728	0.4572	0.0409	0.0453	0.2433	0.0142	0.0193	0.013	0.0004	0.1172	0.0123	0.1786	0.3851	0.0006	0.3195	0.1636	0.1227	0.4071	0	0	0.0299	0.9458	0.0096	0.0035	0.0201	0.0044	0.0137	0.2234	0.0073	0.1718	0.6923	0.718	0	0	0.0421	0.2326	0	0.0025	0.122	0.0619	0.3722	0	0.0027	0.3592
NEGATIVE_REGULATION_OF_RNA_METABOLIC_PROCESS	0.1753	0.1893	0	0.0008	0.0661	0.4142	0.0944	0.4087	0.0089	0.1227	0.3763	0.0832	0.0575	0.0881	0.429	0.7112	0.6132	0.003	0.4397	0.472	0.1594	0.4248	0.5767	0	0.0294	0.0083	0.2202	0.0361	0.01	0.2581	0.1595	0	0.7906	0.0505	0.0068	0.4427	0.0007	0.5941	0.809	0.8344	0.0679	0.0004	0.0002	0.1782	0.012	0.3742	0	0.0746	0.2748
IMMUNE_SYSTEM_PROCESS	0.0138	0.5018	0.0054	0.0001	0.0914	0	0.0108	0.0008	0.4126	0.0008	0.2742	0.032	0.0787	0.0054	0	0.0198	0.1386	0.0248	0.0003	0.3471	0.6523	0.0676	0.676	0.0087	0.0001	0.0163	0.0196	0.0001	0.0099	0	0.0012	0.0832	0.0028	0.0246	0.996	0	0.0055	0.0003	0	0.0093	0.0001	0.0035	0.0017	0.3945	0.4745	0.0014	0.798	0.0014	0.3284
POSITIVE_REGULATION_OF_CELLULAR_METABOLIC_PROCESS	0.695	0.1479	0.0735	0.3652	0.2005	0.7589	0.3998	0.139	0.1196	0.5298	0.147	0.6056	0.9439	0.7532	0.0086	0.095	0.1491	0.1031	0.0333	0.6959	0.6169	0.0412	0.0121	0.4782	0.0013	0.1003	0.2269	0.5405	0.8544	0.0736	0.3286	0.4463	0.5265	0.0059	0.4081	0.8721	0.3912	0.1353	0.0537	0.0045	0.4471	0.1279	0.6415	0.9556	0.2635	0.1567	0.1427	0.0028	0.1102
RESPONSE_TO_EXTERNAL_STIMULUS	0.1046	0.2745	0.0964	0.3037	0.6398	0.0881	0.3684	0.0888	0.5013	0.0899	0.0133	0.5022	0.5122	0.0003	0.0109	0.0202	0.6937	0.3656	0.0047	0.1071	0.634	0.265	0.3396	0	0.0016	0.0243	0.5702	0.0059	0.0031	0.028	0.0131	0.2127	0.0529	0.0176	0.9704	0.4303	0.0021	0	0	0.3806	0.839	0.0001	0.0755	0.1107	0.2412	0.18	0.0545	0	0.9031
AMINE_METABOLIC_PROCESS	0.0007	0.9689	0.0053	0.0196	0.995	0.0241	0.0707	0.0074	0	0.0024	0.1824	0.0002	0.3906	0.0045	0.0081	0.5637	0.0158	0.1138	0.5226	0.0248	0.1305	0.3043	0.0001	0.0055	0.0164	0.1354	0.6246	0.8514	0.4653	0.0092	0.1432	0.2434	0.3409	0.0306	0.4212	0	0.025	0.0056	0	0.444	0.3814	0.0409	0.132	0.1154	0.0046	0.2293	0	0.0355	0.6742
WOUND_HEALING	0.011	0.8961	0.3905	0.1359	0.0786	0.4848	0.2474	0.0872	0.3296	0.8847	0.0462	0.1609	0.2845	0.2745	0.0561	0.3607	0.4416	0.4583	0.0013	0.1251	0.5398	0.7871	0.0074	0.6263	0.0039	0.7994	0.1116	0.6622	0.293	0.0244	0.1584	0.0728	0.7267	0.0016	0.1779	0.9317	0.0437	0.0469	0	0.0014	0.483	0.6405	0.0285	0.0494	0.0523	0.0573	0.679	0.0583	0.0083
CARBOHYDRATE_METABOLIC_PROCESS	0.0067	0.3489	0.0021	0.0927	0.1193	0.7752	0.0892	0.3611	0.0011	0	0.0005	0.0042	0.0394	0.8306	0.1322	0.1559	0.0001	0.0683	0.4824	0.6703	0.6384	0.241	0.0001	0.3114	0.0001	0.0527	0.019	0.1421	0.0007	0.0035	0.0006	0.0048	0.0017	0.1844	0.8056	0.1431	0.0012	0.2391	0.0002	0.9384	0.2242	0.016	0.0085	0.0255	0.002	0.0229	0.0138	0	0.1729
NEGATIVE_REGULATION_OF_METABOLIC_PROCESS	0.0327	0.605	0.0118	0.1976	0.0205	0.4011	0.5304	0.9616	0.5556	0.0178	0.0517	0.5277	0.0941	0.3411	0.1862	0.0715	0.0051	0.1448	0.2038	0.0098	0.9616	0.2961	0.0057	0.0057	0.0041	0.1017	0.7134	0.0011	0.3305	0.3268	0.5236	0	0.5274	0.5187	0.4009	0.302	0.1332	0.8146	0.0061	0.0688	0.0062	0.5158	0.001	0.0011	0.0078	0.9935	0.0012	0.6448	0.0378
PHOSPHOLIPID_METABOLIC_PROCESS	0.0088	0.0002	0.0714	0.0054	0.2952	0	0.0391	0.0006	0.5338	0.0035	0.0185	0.2196	0.0151	0.0098	0	0.0001	0.0219	0.0121	0	0.564	0.3247	0.2856	0.4899	0.071	0.0001	0.0378	0.8921	0.0001	0	0	0.6999	0.0023	0.0001	0.0005	0.1313	0.0052	0.0003	0.0733	0	0.0038	0.0043	0.0191	0.0231	0.1611	0.5319	0.0103	0.2389	0.3655	0.3651
NEUROGENESIS	0.0022	0.0438	0	0.0059	0.064	0.3635	0.0415	0.3093	0.003	0	0.1279	0.0064	0.3339	0.7054	0.4799	0.0478	0	0.0089	0.2751	0.6583	0.4339	0.5933	0.0045	0.0094	0	0.2471	0.079	0.1033	0.0306	0.0453	0.0331	0.0541	0.7492	0.4777	0.2006	0.1013	0.0022	0.2446	0	0.1471	0.0381	0.1125	0.0292	0.0599	0	0.0807	0	0.0012	0.0084
RESPONSE_TO_RADIATION	0	0.4578	0	0.0003	0.0098	0.077	0.2624	0.0024	0.3527	0.0068	0.0024	0.0252	0.5276	0.0708	0.608	0.2081	0.001	0.0027	0.0197	0.3441	0.9674	0.0155	0	0	0.4307	0.0698	0.2298	0.0007	0	0.016	0.0076	0	0.0003	0.2783	0.1273	0.0024	0	0.0544	0.0036	0.1324	0.0438	0.1214	0.0025	0.0004	0.0029	0.0783	0	0.4271	0.3403
CHEMICAL_HOMEOSTASIS	0.01	0.1525	0	0.0485	0.013	0.77	0.0736	0.7417	0.1466	0.0012	0.0595	0.2241	0.3699	0.3701	0.4699	0.1356	0.0001	0.1131	0.4598	0.3992	0.0362	0.1834	0.0053	0.003	0	0.4868	0.3672	0.0025	0.0803	0.2425	0.3721	0.0012	0.1994	0.1898	0.0157	0.0953	0.0391	0.839	0	0.1787	0.1055	0.395	0	0.0053	0.0025	0.5344	0.0021	0.0245	0.0222
CELLULAR_LOCALIZATION	0.0007	0.0305	0	0.0102	0.0077	0.1915	0.0138	0.707	0.027	0	0.007	0.0013	0.062	0.2966	0.1712	0.0345	0.0003	0.0026	0.4742	0.3725	0.2049	0.1503	0.0011	0.0049	0	0.4254	0.0149	0.0032	0.0156	0.138	0.0945	0.0035	0.6437	0.2223	0.2296	0.0169	0.0007	0.0305	0	0.2818	0.013	0.0278	0.0005	0.0114	0	0.0408	0	0.0008	0.0003
POSITIVE_REGULATION_OF_TRANSFERASE_ACTIVITY	0.0005	0.4154	0.0867	0.0773	0.873	0.1929	0.0018	0.4336	0.0375	0.0248	0.8991	0.0007	0.7962	0.0874	0.0001	0.0066	0.0114	0.2181	0.7231	0.0399	0.1512	0.4757	0.2326	0.2693	0	0.8773	0.2842	0.15	0.0345	0.0007	0.0008	0.9653	0.0231	0.01	0.8567	0.6176	0.0191	0.0588	0	0.9705	0.0004	0.45	0.0004	0.8251	0.2543	0.0208	0.079	0.0007	0.9513
MAPKKK_CASCADE_GO_0000165	0.9057	0.0139	0.0801	0.2684	0.4129	0.6652	0.4742	0.2767	0.4362	0.422	0.1791	0.8274	0.3409	0.4225	0.0283	0.0425	0.0786	0.0518	0.0007	0.2212	0.0141	0.0844	0.0328	0.0015	0.0104	0.8019	0.3375	0.2828	0.0362	0.5792	0	0.3571	0.9414	0.5826	0.5639	0.801	0.0497	0.4151	0.0019	0.8841	0.0237	0.4799	0.6034	0.9169	0.1857	0.1312	0.0179	0.9246	0.7148
CELL_CYCLE_ARREST_GO_0007050	0.0074	0.3689	0.0064	0	0.1533	0.0001	0.0392	0.0004	0.417	0.0009	0.435	0.0002	0.2685	0.0152	0	0.0213	0.1458	0.0203	0	0.5516	0.4382	0.0071	0.8997	0.1146	0.0001	0.0076	0.006	0	0.0039	0	0	0.043	0.0066	0.0074	0.9499	0.0023	0.0233	0.0043	0	0.0228	0.0002	0.0132	0.0199	0.5721	0.5837	0.0002	0.7655	0.0023	0.1915
MITOSIS	0.4252	0.5212	0.4664	0.5437	0.1082	0.0394	0.3087	0.164	0.9035	0.0002	0.3642	0.9899	0.0123	0.7289	0.0142	0.2379	0.7867	0.5724	0.9301	0.649	0.6421	0.4949	0.3328	0.1793	0.136	0.0094	0.8863	0.3496	0.1365	0.414	0.912	0.0709	0.9638	0.0308	0.1428	0.3163	0.713	0.0767	0.0642	0.2989	0.0132	0.4069	0.3289	0.0175	0.6267	0.4351	0.52	0.4164	0.2904
CELL_CYCLE_GO_0007049	0.8175	0.0181	0	0.3072	0.4482	0.0318	0.7741	0.0851	0.5412	0.7148	0.0757	0.5199	0.0768	0.185	0.1462	0.0881	0.5178	0.1494	0.0235	0.4439	0.1207	0.3992	0	0.013	0.621	0.0856	0.6534	0.6255	0.9434	0	0.0203	0	0.035	0	0.8427	0.2446	0	0.0067	0	0.5755	0	0.0116	0.0036	0.0116	0.0051	0.5038	0.007	0.8487	0.1451
ION_HOMEOSTASIS	0.4004	0.4582	0	0.0232	0.7473	0.082	0.2366	0.9772	0.1273	0.137	0.0393	0.1341	0.3209	0.3008	0.5278	0.2252	0.1734	0.0011	0.0718	0.5096	0.0028	0.5537	0.0001	0.554	0.6579	0.3154	0.1739	0.8955	0.3427	0.0504	0.2459	0.0002	0.532	0.5195	0.2132	0.2478	0.0006	0.2902	0.0007	0.1979	0	0.0011	0.0776	0.631	0.0017	0.0887	0.0783	0.4963	0.6024
REGULATION_OF_TRANSPORT	0.0631	0.2469	0.4344	0.0001	0.7196	0.2034	0	0.0021	0.1063	0.2582	0.6899	0.7068	0.3828	0.2746	0	0.2207	0.4264	0.2462	0	0.5668	0.2893	0.0583	0.7771	0.0634	0	0.3269	0.625	0.5819	0.8175	0.0853	0.0365	0.5046	0.0131	0.0052	0.5856	0.8494	0.0053	0.5056	0	0.0055	0.0005	0.0005	0.3423	0.3396	0.387	0.1403	0.8713	0.6746	0.0328
CATION_TRANSPORT	0.045	0.1744	0.0649	0.0103	0.0301	0.2463	0.4826	0.9021	0.2402	0.2895	0.0065	0.0527	0.2875	0.6456	0.5806	0.5462	0.3061	0.2576	0.7888	0.0863	0.0163	0.7522	0.0768	0	0.0176	0.1591	0.1086	0.3529	0.021	0.0122	0.9913	0.0691	0.9912	0.2058	0.8243	0.1422	0.0785	0.9264	0.0001	0.0176	0.1734	0.171	0.0015	0.2984	0.0109	0.9894	0	0.0721	0.2049
NEURON_DIFFERENTIATION	0.0781	0.2514	0.0781	0.157	0.4138	0.7396	0.8585	0.4646	0.209	0.8713	0.0309	0.0844	0.3082	0.8932	0.0201	0.0125	0.4681	0.0657	0.3555	0.2052	0.4594	0.4207	0.955	0.1133	0.0004	0.0259	0.537	0.0335	0.0078	0.0039	0.0997	0.1523	0.6456	0.0005	0.7934	0.8287	0.722	0.0056	0	0.0163	0.1859	0.4695	0.1363	0.7401	0.0154	0.7063	0.1184	0.9735	0.5912
NEURON_DEVELOPMENT	0	0.9617	0.0266	0.3525	0.0735	0.0827	0.158	0.1896	0.0439	0.2648	0.0405	0.0052	0.0848	0.3189	0.6576	0.3307	0.245	0.2496	0	0.6233	0.3923	0.0012	0	0	0.0114	0	0.6769	0.0885	0.0561	0.0336	0.2218	0.8036	0	0.6331	0	0.0706	0.0155	0.1896	0	0.5768	0.0224	0.0163	0	0.2675	0.0597	0.0625	0.8501	0.0052	0.014
FATTY_ACID_METABOLIC_PROCESS	0.8016	0.2672	0.0768	0.3054	0.723	0.225	0.8529	0.9681	0.7544	0.0014	0.2047	0.3073	0.6312	0.0954	0.2074	0.4472	0.7421	0.325	0.0057	0.4363	0.1526	0.9694	0.0005	0.6637	0.4716	0.1638	0.4881	0.0342	0.8331	0.7464	0.8285	0.0332	0.0488	0.0104	0.9017	0.5759	0.0101	0.2727	0.0001	0.0377	0.0379	0.0268	0.737	0.7548	0.1194	0.7721	0.451	0.0001	0.2154
POSITIVE_REGULATION_OF_PROTEIN_METABOLIC_PROCESS	0.0989	0.1974	0	0.4747	0.1366	0.0065	0.0841	0.0031	0.7748	0.4338	0.0321	0.2757	0.3108	0.0455	0.0023	0.0009	0.1225	0.2373	0	0.5877	0.6782	0.8375	0.0029	0.2569	0.2324	0.0013	0.2341	0.6289	0.6391	0	0	0.5355	0.0324	0.0044	0.7101	0.4432	0.0042	0.0006	0	0.1244	0.0077	0.325	0.4326	0.8133	0.033	0.3001	0	0.002	0.3065
CYTOSKELETON_ORGANIZATION_AND_BIOGENESIS	0.0067	0.5178	0.0264	0.0016	0.1657	0.0001	0.0893	0.0036	0.7472	0.011	0.1893	0.0101	0.0947	0.0085	0	0.0007	0.2752	0.0022	0	0.2267	0.1073	0.0047	0.5987	0.0448	0.0008	0.0117	0.0007	0.0001	0.0098	0	0.0005	0.2092	0.0001	0.0009	0.6259	0.0064	0.0024	0.0009	0	0.0007	0	0.0631	0.0155	0.9357	0.3267	0.0019	0.7443	0.0915	0.2881
MRNA_METABOLIC_PROCESS	0.1196	0.5417	0.7024	0.465	0.3129	0.5091	0.2544	0.0985	0.4382	0.2788	0.001	0.1242	0.0346	0.0859	0.3249	0.1736	0.8052	0.2595	0.6727	0.4292	0.5475	0.4984	0.728	0.2743	0.7842	0.1802	0.5893	0.4049	0.4188	0.0014	0.955	0.0026	0.4403	0.0485	0.1603	0.7312	0.0169	0.0017	0.5556	0.2566	0.0427	0.0689	0.589	0.2692	0.3099	0.9755	0.7878	0.6553	0.0777
PROTEIN_AMINO_ACID_PHOSPHORYLATION	0.2005	0.0347	0.1101	0.9602	0.951	0.3383	0.626	0.0881	0.7697	0.2562	0.2943	0.4309	0.5634	0.602	0.038	0.1586	0.2505	0.0222	0.7315	0.5194	0.1651	0.461	0.3729	0.74	0.0084	0.0119	0.0233	0.2136	0.1113	0.5346	0.0019	0.5579	0.644	0.9055	0.39	0.4381	0.0022	0.6307	0.0195	0.9835	0.0342	0.2482	0.397	0.3771	0.1914	0.2988	0.9578	0.4009	0.6682
APOPTOTIC_PROGRAM	0.0551	0.0177	0.5654	0.3655	0.5631	0.1576	0.0498	0.0004	0.0076	0.08	0.6921	0.0046	0.0021	0.7956	0.0041	0	0.076	0.0014	0.004	0.3473	0.8698	0.2863	0.0177	0.2068	0.0052	0.4937	0.2661	0.3444	0.3595	0.0432	0.6734	0.3462	0.0059	0.1655	0.0882	0.2888	0.1429	0.4055	0.2722	0.5086	0.0517	0.0071	0.0492	0.255	0.0912	0.094	0.0447	0.1504	0.032
CHROMOSOME_ORGANIZATION_AND_BIOGENESIS	0.0034	0	0.2115	0.0002	0.2627	0	0.2976	0.2326	0.5821	0	0.0005	0.7404	0.0032	0.0138	0	0.0004	0.0418	0	0.0025	0.2518	0.6308	0.0116	0.6115	0.3627	0.0002	0.0004	0.0727	0	0	0	0.2339	0.0014	0	0.0766	0.3341	0.0007	0.4854	0.3672	0	0.4853	0.1689	0.0109	0.0367	0.0632	0.6105	0.011	0.015	0.0251	0.8987
RNA_SPLICING	0.0042	0.1429	0.016	0.0074	0.7978	0.119	0.0002	0.0138	0.835	0.2499	0.3416	0.025	0.4338	0.0109	0.0081	0.0342	0.1033	0.7267	0.0001	0.2683	0.7723	0.588	0.2211	0.0001	0.0003	0.0228	0.8715	0.7807	0.3103	0.0936	0.0483	0.6648	0.003	0.0473	0.2675	0.9052	0.2926	0.3739	0	0.0004	0.0159	0.0093	0.0203	0.1843	0.236	0.2427	0.7543	0.7118	0.0003
LYMPHOCYTE_ACTIVATION	0.082	0.4675	0.4479	0.2399	0.8003	0.1927	0.0146	0.12	0.3554	0.1391	0.8052	0.2545	0.225	0.1295	0.0555	0.0029	0.0669	0.21	0.0068	0.4464	0.4397	0.0401	0.1711	0.0259	0	0.0604	0.6743	0.551	0.3668	0.2411	0.0278	0.8586	0.8314	0	0.5142	0.3289	0.5361	0.14	0.003	0.0022	0.0916	0.2584	0.0991	0.0552	0.4332	0.1221	0.2139	0.0954	0.5289
REGULATION_OF_RNA_METABOLIC_PROCESS	0.077	0.4456	0.5119	0.0016	0.4099	0.1708	0.0001	0.0015	0.1503	0.0094	0.36	0.5811	0.1868	0.1717	0	0.3671	0.3889	0.2292	0.0001	0.5183	0.1256	0.042	0.6057	0.0261	0	0.0612	0.8524	0.2165	0.6615	0.0799	0.0769	0.8032	0.0398	0.0015	0.6978	0.8792	0.0086	0.4191	0	0.0104	0.0004	0.0001	0.3684	0.3694	0.2626	0.3001	0.972	0.9135	0.1952
CATION_HOMEOSTASIS	0.3778	0.0404	0.0407	0.0987	0.8833	0.7748	0.6975	0.2931	0.0004	0.4133	0.1886	0.2576	0.1217	0.6396	0.0481	0.0006	0.3358	0.1306	0.0002	0.6787	0.9414	0.1309	0.0457	0.4512	0.576	0.4048	0.6249	0.3119	0.5069	0.0499	0.1803	0.0569	0.0681	0.0021	0.2019	0.0044	0	0.0897	0.2854	0.5281	0.1761	0.8378	0.0002	0.1227	0.0519	0.257	0.0014	0.1528	0.0195
CHROMATIN_MODIFICATION	0.0088	0.3499	0.0077	0	0.1649	0	0.0356	0.0006	0.4368	0.0005	0.4497	0.0002	0.2455	0.0157	0	0.0176	0.1562	0.0218	0	0.6004	0.4024	0.0073	0.9063	0.1028	0	0.0094	0.0073	0	0.0037	0	0	0.0398	0.0065	0.0089	0.93	0.0025	0.0253	0.0052	0	0.0251	0.0002	0.0133	0.0155	0.5964	0.5976	0.0002	0.7176	0.0014	0.2009
RESPONSE_TO_WOUNDING	0.0044	0.1164	0.0114	0.0082	0.7564	0.0613	0	0.0086	0.7469	0.1724	0.2135	0.0145	0.391	0.0168	0.004	0.0213	0.1172	0.7144	0	0.2573	0.734	0.6544	0.2067	0	0	0.0262	0.9294	0.7916	0.5001	0.0676	0.0659	0.5296	0.004	0.0284	0.1882	0.8806	0.2617	0.3547	0	0.0002	0.0131	0.0203	0.0223	0.18	0.3325	0.2023	0.8318	0.6822	0.0004
NEGATIVE_REGULATION_OF_CATALYTIC_ACTIVITY	0.0802	0.1652	0.21	0.1355	0.4597	0.5378	0.643	0.2151	0.2204	0.7173	0.0707	0.1043	0.2063	0.7575	0.0065	0.0469	0.2452	0.0238	0.3449	0.1232	0.4626	0.6444	0.9969	0.0991	0.0001	0.0223	0.502	0.0185	0.0212	0.0022	0.0649	0.1065	0.7105	0.0008	0.9267	0.7362	0.7607	0.0033	0.0001	0.0418	0.2608	0.3554	0.1004	0.6791	0.0703	0.6441	0.1826	0.9788	0.3255
ESTABLISHMENT_AND_OR_MAINTENANCE_OF_CHROMATIN_ARCHITECTURE	0.8812	0.2949	0.4401	0.4907	0.1327	0.8144	0.1073	0.559	0.0714	0.4426	0.1925	0.508	0.1052	0.6971	0.2125	0	0.5467	0.6164	0.0063	0.0127	0.8013	0.6507	0.1263	0.8248	0.5337	0.6439	0.1419	0.8892	0.9833	0.2309	0.2033	0.9584	0.0765	0.1617	0.5624	0.5595	0.5779	0.3773	0.2242	0.2891	0	0.89	0.412	0.6086	0.3057	0.6183	0.0115	0.8515	0.3906
NEGATIVE_REGULATION_OF_DEVELOPMENTAL_PROCESS	0	0.7027	0.1297	0.4099	0.0407	0.0006	0.0407	0.0005	0.0599	0.462	0.1349	0.6535	0.0057	0	0.0868	0.8782	0.2563	0.1779	0	0.6796	0.0883	0.0592	0.0293	0	0.7634	0.2385	0.1379	0	0.1478	0.0001	0.033	0	0.0098	0	0	0	0.0068	0.0028	0	0	0.6489	0.0001	0	0.036	0.323	0.0769	0.0003	0.0015	0.7397
DNA_DEPENDENT_DNA_REPLICATION	0.0385	0.0012	0.0407	0.0623	0.3728	0.0002	0.0707	0.0947	0.7857	0.0071	0.0001	0.8521	0.1903	0.0059	0	0.0016	0.2856	0.0251	0	0.0914	0.0039	0.4337	0.1924	0.4429	0.0028	0.0261	0.8487	0.0002	0.0003	0	0.3912	0.0036	0.0021	0.0018	0.9079	0.0257	0.0155	0.2822	0	0.1144	0.0002	0.0211	0.2956	0.0277	0.555	0.3317	0.112	0.6262	0.9064
MONOVALENT_INORGANIC_CATION_TRANSPORT	0	0.766	0.2169	0.6514	0.1554	0.0024	0.0705	0.0037	0.088	0.6662	0.0807	0.4858	0.0048	0	0.1552	0.7369	0.3226	0.2529	0	0.8612	0.1351	0.0843	0.0194	0	0.555	0.373	0.1097	0	0.2354	0.0001	0.0168	0	0.0145	0	0	0	0.0212	0.0062	0	0	0.4883	0.0001	0	0.0724	0.4594	0.0447	0.0005	0.0009	0.8486
TRANSCRIPTION_FROM_RNA_POLYMERASE_II_PROMOTER	0.0001	0.7361	0.0175	0.7493	0.1267	0.0002	0.0063	0.2239	0.2073	0.6453	0.1966	0.1351	0.0928	0.0002	0.0374	0.8783	0.0519	0.0315	0	0.5367	0.2656	0.1091	0.2472	0.0022	0.5579	0.1799	0.1617	0	0.6268	0.0002	0.0111	0.0061	0.021	0.0008	0.0047	0	0.1362	0.1717	0	0	0.8887	0.0037	0	0.304	0.7444	0.0436	0.0018	0.1656	0.6457
G_PROTEIN_COUPLED_RECEPTOR_PROTEIN_SIGNALING_PATHWAY	0.0028	0.1584	0.0187	0.0077	0.8107	0.1204	0.0002	0.0108	0.8191	0.2186	0.3934	0.0258	0.4423	0.0068	0.0056	0.0254	0.1187	0.7343	0.0001	0.2971	0.7843	0.5303	0.2292	0.0002	0.0002	0.028	0.881	0.712	0.3315	0.0884	0.0565	0.7107	0.0018	0.0457	0.2529	0.9139	0.3044	0.3299	0	0.0006	0.018	0.0093	0.0233	0.1645	0.2719	0.2584	0.696	0.7579	0.0005
INTERPHASE_OF_MITOTIC_CELL_CYCLE	0.0264	0.4952	0.4488	0.4383	0.0956	0.1896	0.303	0.2061	0.7171	0.2536	0.4344	0.257	0.0589	0.884	0.0049	0.012	0.2977	0.6716	0.5368	0.4383	0.1218	0.9904	0.0167	0.2442	0.1099	0.2465	0.7804	0.04	0.0005	0.0238	0.9587	0.5085	0.5588	0.004	0.3434	0.0842	0.0489	0.0007	0.0135	0.0071	0.7836	0.2711	0.5957	0.4056	0.24	0.4548	0.9469	0.4771	0.1863
PROTEIN_TRANSPORT	0.634	0.0336	0.0579	0.42	0.2077	0.5532	0.7506	0.6974	0.3378	0.8376	0.0059	0.3729	0.0243	0.8971	0.9179	0.2579	0.0468	0.3119	0.0389	0.3756	0.0584	0.3838	0.0334	0.4824	0.1501	0.1991	0.6913	0.8257	0.6948	0.4403	0.6713	0.2334	0.316	0.0012	0.6014	0.11	0.0699	0.2397	0.0068	0.9402	0.0081	0.0369	0.9127	0.8986	0.8069	0.1786	0.5202	0.6804	0.2277
TRANSLATION	0.7535	0.2536	0.142	0.0067	0.9617	0.7254	0.4048	0.1303	0.2597	0.9935	0.021	0.0664	0.0019	0.9238	0.2898	0.4807	0.2811	0.1853	0.1658	0.3269	0.0121	0.0836	0.1657	0.0291	0.1716	0.5198	0.0376	0.3722	0.647	0.1344	0.0161	0.0051	0.0054	0.1065	0.3069	0.4281	0.6867	0.1127	0.1077	0.046	0.0368	0.0046	0.5643	0.5912	0.0769	0.1079	0.0075	0.0222	0.3941
PHOSPHORYLATION	0.8406	0.0101	0.116	0.0505	0.1316	0.9165	0.4319	0.0215	0.054	0.4578	0.0823	0.2283	0.0122	0.3053	0.2579	0.2396	0.2682	0.3672	0.3586	0.5415	0.0318	0.0182	0.0657	0.0265	0.6751	0.5173	0.0008	0.3857	0.2025	0.0006	0.1649	0.0312	0.0403	0.4018	0.0507	0.0655	0.8633	0.5328	0.2731	0.2717	0.0366	0.0066	0.1189	0.8468	0.003	0.1284	0.0014	0.0402	0.6423
CATABOLIC_PROCESS	0.7387	0.864	0.0003	0.3618	0.9771	0.2207	0.6542	0.0489	0.1509	0.4726	0.1062	0.6627	0.9901	0.1998	0.8725	0.6882	0.0602	0.4857	0.5341	0.5421	0.0656	0.7734	0.3541	0.79	0.1006	0.6675	0.0269	0.5002	0.1276	0.0412	0.1819	0.4523	0.9322	0.3542	0.9567	0.0544	0.4247	0.9747	0.0018	0.5801	0.6609	0.4844	0.3038	0.4455	0.1204	0.0946	0.5597	0.3401	0.764
PROTEIN_LOCALIZATION	0.085	0.1496	0.0008	0.6955	0.008	0.0378	0.0949	0	0.3021	0.0424	0.5435	0.0793	0.0793	0.3836	0	0	0.1281	0.1318	0.0207	0.0069	0.5534	0.3432	0.8509	0.0105	0.0017	0.0588	0.1075	0.0051	0.0887	0	0.0013	0.4442	0.1085	0.0282	0.1931	0.0903	0.6129	0.0076	0	0.0328	0	0.8041	0.169	0.7115	0.1204	0.004	0.1363	0.7832	0.5076
POTASSIUM_ION_TRANSPORT	0.9015	0.005	0.2218	0.102	0.0059	0.0018	0.1638	0.2237	0.192	0.0908	0.0085	0.0179	0.0176	0.3061	0	0	0.0195	0.0769	0.6473	0.3231	0.2885	0.4807	0.3224	0	0.081	0.1416	0.0982	0.1831	0.5657	0	0.0003	0.0005	0.0025	0.0008	0.1526	0.4755	0.0008	0.01	0	0.0288	0	0.0067	0.074	0.4529	0.0478	0.0453	0.0153	0.0176	0.7667
REGULATION_OF_MULTICELLULAR_ORGANISMAL_PROCESS	0.0504	0.0027	0	0.0154	0	0.0477	0.6728	0.9748	0.0003	0.1042	0.001	0.5932	0.0011	0.0172	0.2906	0.4213	0.602	0.0002	0.4228	0.0944	0.0994	0.0114	0	0	0	0	0.0003	0.1699	0.0055	0.3115	0.7074	0.0036	0.1643	0	0.0042	0.0072	0	0	0	0.3744	0.0002	0.0352	0	0.6142	0	0.0457	0.0002	0	0.0309
REGULATION_OF_CELLULAR_PROTEIN_METABOLIC_PROCESS	0.0476	0.0125	0	0.0125	0.0043	0.0374	0.7553	0.5134	0.0038	0.0942	0.023	0.6074	0.0092	0.0153	0.4062	0.5925	0.1322	0	0.1584	0.0632	0.139	0.0451	0	0	0	0	0.0009	0.4894	0.0004	0.4574	0.6695	0.0004	0.2047	0	0.0401	0.0073	0	0	0	0.1263	0	0.1446	0	0.3501	0.0041	0.0274	0	0	0.0772
REGULATION_OF_IMMUNE_SYSTEM_PROCESS	0.033	0.0006	0	0.0081	0.0068	0.0005	0.7097	0.9896	0.3775	0.6175	0.0012	0.0251	0.0111	0.328	0	0	0.1968	0.0508	0.0013	0.181	0.0067	0.5403	0	0	0.4086	0.4374	0.01	0.7872	0.4825	0	0.004	0.0005	0.0216	0.0725	0.0005	0.7493	0	0.0001	0	0.1731	0	0.0005	0.0037	0.0006	0.0021	0.2317	0	0.0006	0.1349
REGULATION_OF_APOPTOSIS	0.5	0.6417	0.0002	0.2343	0.4984	0.0294	0.8773	0	0.501	0.2529	0.6123	0.0421	0.4486	0.7219	0	0	0.515	0.0344	0.0008	0.0077	0.297	0.6923	0.5278	0.002	0.0055	0.1332	0.0205	0.1573	0.0657	0.0012	0.0028	0.3801	0.3286	0.0762	0.0064	0.7218	0.4665	0.0002	0	0.0787	0	0.7069	0.7242	0.3434	0.0019	0.0189	0.0077	0.8616	0.7718
PROTEIN_AMINO_ACID_DEPHOSPHORYLATION	0.6902	0.9947	0.0105	0.1366	0.945	0.612	0.617	0.1435	0.5189	0.7324	0.7323	0.9518	0.8132	0.216	0.62	0.4937	0.0019	0.0969	0.7036	0.2334	0.0664	0.3704	0.3765	0.7862	0.2168	0.4102	0.1228	0.4935	0.0792	0.0399	0.177	0.3943	0.9855	0.2077	0.7054	0.0019	0.9046	0.9092	0.003	0.7117	0.3624	0.6546	0.1937	0.1372	0.5835	0.1082	0.3445	0.2642	0.6576
NEGATIVE_REGULATION_OF_PROGRAMMED_CELL_DEATH	0.332	0.0014	0.0001	0.0412	0.003	0.0007	0.9943	0.721	0.379	0.7211	0.1167	0.5881	0.3402	0.5964	0	0	0.1145	0.015	0.0006	0.6094	0.0093	0.3424	0.0001	0.0001	0.6326	0.392	0.4396	0.4492	0.0867	0	0.0045	0.0024	0.0802	0.4607	0.0073	0.3188	0.0001	0.0005	0.0001	0.1778	0	0.0285	0.0568	0.0584	0.0175	0.0695	0.0001	0.0355	0.0577
TRANSMEMBRANE_RECEPTOR_PROTEIN_TYROSINE_KINASE_SIGNALING_PATHWAY	0.0001	0.1345	0	0	0.0008	0.0112	0.1275	0.0514	0.3649	0.0007	0.0008	0.0067	0.5112	0.0358	0.5372	0.1411	0.0007	0.008	0.0021	0.2328	0.5788	0.0904	0	0	0.592	0.0201	0.5952	0.0003	0	0.2738	0.0008	0	0	0.3626	0.0611	0.0006	0	0.0348	0.0172	0.6704	0.2608	0.4192	0	0	0.0001	0.0114	0	0.1801	0.4499
REGULATION_OF_PROGRAMMED_CELL_DEATH	0	0.0119	0	0	0	0.3993	0.0001	0.0388	0.0003	0	0	0.5811	0.1342	0	0.0001	0.5719	0.0508	0.0064	0.0028	0.4311	0.4168	0	0	0	0.0001	0	0.0003	0.0002	0	0.0017	0.197	0	0.2096	0.1736	0	0	0	0.0777	0	0.3825	0.2471	0	0	0	0	0.0072	0	0.0084	0
CELL_MIGRATION	0	0.1757	0	0	0	0.2536	0.001	0.0082	0.0028	0	0.0006	0.9324	0.2643	0.0046	0	0.0606	0.1591	0.0591	0.0703	0.7282	0.2599	0.0012	0	0	0.0001	0	0.0091	0.0325	0.001	0	0.1535	0	0.8594	0.0752	0	0	0	0.2357	0	0.5225	0.1897	0	0	0	0.0013	0.0105	0	0	0
CYCLIC_NUCLEOTIDE_MEDIATED_SIGNALING	0.1074	0.0042	0	0	0.0164	0.2798	0.1661	0.0165	0.6708	0.0001	0.0088	0.0032	0.0054	0.1581	0.0176	0.0466	0.2479	0.0184	0.2852	0.5598	0.8042	0.024	0.001	0.0002	0.9721	0.0122	0	0.0811	0.0155	0.2605	0.2149	0	0.0327	0.0001	0.0363	0.0043	0	0.0001	0.0029	0.3705	0.0001	0.001	0	0.0824	0.5915	0.2175	0	0.0002	0.1236
ION_TRANSPORT	0.0421	0.6426	0.0473	0.329	0.2253	0.2145	0.2685	0.3367	0.3635	0.0433	0.0373	0.7256	0.1971	0.3173	0.6779	0.4952	0.0119	0.0681	0.2519	0.2488	0.7878	0.073	0.0776	0.0208	0.2008	0.0477	0.0115	0.0002	0.0164	0.1595	0.2736	0.0212	0.4253	0.1627	0.1969	0.9048	0.2271	0.0025	0.0073	0.0283	0.2862	0.0997	0.0075	0.0273	0.6105	0.1718	0.6229	0.0022	0.4172
RESPONSE_TO_DNA_DAMAGE_STIMULUS	0.114	0.7739	0.3055	0.0208	0.343	0.2579	0.1972	0.5213	0.0418	0.004	0.1093	0.2142	0.9603	0.8039	0.307	0.2555	0.0001	0.0918	0.4819	0.6439	0.3172	0.3033	0.1883	0.7747	0.008	0.4005	0.0684	0.0005	0.0336	0.018	0.487	0.5347	0.9571	0.6176	0.4162	0.2935	0.0025	0.0071	0.1683	0.1357	0.4264	0.2816	0.4231	0.1568	0.3207	0.0075	0.0882	0	0.0998
TRANSMISSION_OF_NERVE_IMPULSE	0.0485	0.595	0.024	0.0167	0.1952	0.1487	0.2043	0.6446	0.0188	0.0004	0.0125	0.0044	0.1593	0.5889	0.9382	0.1435	0.0001	0.1229	0.3547	0.915	0.3396	0.3012	0.1062	0.4013	0.0173	0.2436	0.3474	0.0001	0.0326	0.2361	0.6446	0.3766	0.9505	0.5937	0.2417	0.232	0.0001	0	0.1577	0.1116	0.0083	0.1032	0.4469	0.0531	0.262	0.0132	0.0061	0	0.0254
REGULATION_OF_CELL_CYCLE	0.0147	0.0133	0.0041	0.0002	0.0372	0.2597	0.046	0.2494	0.0937	0.0134	0.0123	0.0301	0.0379	0.0721	0.0536	0.4723	0.4552	0.0033	0.9322	0.2453	0.7042	0.0025	0.0754	0	0.5076	0.0002	0.032	0.0802	0.0314	0.4072	0.8956	0.0002	0.3896	0.0938	0.123	0.0019	0.0002	0.062	0.1573	0.257	0	0.0002	0.0013	0.1806	0.0002	0.1513	0.0002	0.2564	0.3376
SMALL_GTPASE_MEDIATED_SIGNAL_TRANSDUCTION	0.8777	0.9369	0.4445	0.0454	0.6804	0.888	0.3396	0.7031	0.4561	0.4674	0.1723	0.142	0.0174	0.968	0.1411	0.09	0.085	0.2446	0.4162	0.6414	0.4506	0.9194	0.0075	0.5158	0.0499	0.1136	0.9102	0.8131	0.5848	0.0624	0.0144	0.0563	0.0816	0.604	0.3246	0.4961	0.8207	0.0878	0.223	0.0097	0.3676	0.0174	0.7096	0.3637	0.6697	0.0971	0.1509	0.8722	0.6764
CELLULAR_DEFENSE_RESPONSE	0.5096	0.0081	0.0001	0.0009	0.103	0.7204	0.3273	0.3206	0.2746	0.0129	0.2772	0.211	0	0.1156	0.4364	0.0061	0.0259	0.0472	0.6452	0.1975	0.9113	0.0006	0.314	0.1646	0.9058	0.263	0.868	0.6399	0.1586	0.5437	0.0013	0	0.0596	0.0562	0.3554	0.0191	0.0033	0.1937	0.003	0.3218	0.0004	0	0.0111	0.1896	0.0554	0.3898	0.047	0	0.0078
POSITIVE_REGULATION_OF_TRANSCRIPTION	0.5634	0.0583	0.0187	0.0593	0.3702	0.8905	0.4194	0.1375	0.824	0.0875	0.6182	0.5214	0.1213	0.5575	0.0801	0.0736	0.0934	0.1181	0.0004	0.1542	0.0259	0.1587	0.1814	0.0016	0.0176	0.1454	0.3052	0.0604	0.0087	0.3309	0.001	0.9371	0.8456	0.3612	0.2414	0.9593	0.0122	0.6748	0.0082	0.6664	0.0657	0.4193	0.3311	0.8789	0.3783	0.4389	0.0031	0.3119	0.5778
CENTRAL_NERVOUS_SYSTEM_DEVELOPMENT	0.6692	0.1113	0.3921	0.0684	0.7626	0.6147	0.5837	0.0214	0.9001	0.1035	0.1951	0.0448	0.5374	0.5467	0.6232	0.2791	0.417	0	0.2449	0.4849	0.8344	0.2088	0.5578	0.9727	0.8912	0.0187	0.5707	0.411	0.3865	0.3334	0	0.0268	0.1472	0.2935	0.0717	0.1751	0.1252	0.8581	0.0935	0.2431	0.3576	0.0452	0.4574	0.2745	0.0006	0.5359	0.3936	0.1051	0.0556
REGULATION_OF_BINDING	0.0073	0.0199	0	0	0.0028	0.3261	0.2431	0.0214	0.24	0.0032	0.0001	0.0002	0.0083	0.0118	0.0394	0.3542	0.1704	0	0.9919	0.0197	0.0401	0.5737	0	0	0.3651	0	0	0.0002	0.0008	0.109	0.0743	0	0.0558	0.1064	0.1577	0.0002	0	0.0322	0.1342	0.2946	0.0716	0	0	0.0042	0	0.0434	0	0.0059	0.434
APOPTOSIS_GO	0.8867	0.1732	0.0093	0.0037	0.5809	0.2	0.0143	0.5957	0.361	0.7836	0.2803	0.5235	0.014	0.4049	0.4949	0.1107	0.7164	0.0943	0.3024	0.6777	0.248	0.5318	0.0076	0.302	0.2274	0.4176	0.5167	0.7725	0.2805	0.1472	0.0222	0	0.0371	0.0187	0.2245	0.0023	0.0001	0.0553	0.0026	0.1385	0.0001	0.0009	0.0024	0.2299	0.01	0.6162	0	0	0.1594
NUCLEOCYTOPLASMIC_TRANSPORT	0	0.0199	0.0393	0.3705	0.1012	0	0.0021	0.0573	0.0325	0.3267	0.0946	0.6763	0.0444	0	0	0.4934	0.5759	0.1544	0	0.0664	0.4002	0.22	0.0495	0.0041	0.5009	0.2914	0.1961	0	0.4294	0	0.0142	0.0006	0.004	0	0.0006	0	0.0033	0.1244	0	0	0.2353	0	0	0.0834	0.0914	0.057	0.0005	0.0458	0.167
M_PHASE_OF_MITOTIC_CELL_CYCLE	0	0.0004	0	0.0004	0.0256	0	0.0352	0	0.0001	0.0199	0.3733	0	0.8942	0	0.8425	0.1112	0	0	0	0.285	0.0014	0	0	0	0.3193	0.1028	0.03	0.0335	0	0.0247	0.324	0	0.0003	0.0007	0	0.0003	0	0.1177	0.1826	0.0002	0.0021	0.096	0.0002	0	0.002	0.0001	0.0003	0.3057	0.0989
REPRODUCTION	0.3393	0.6758	0.0062	0.0469	0.0189	0.0351	0.5648	0.6443	0.3797	0.8979	0.3899	0.0522	0.2908	0.2329	0.1712	0.3818	0.06	0.0328	0.0096	0.8183	0.4725	0.0244	0.5219	0.4783	0.1138	0.9906	0.1786	0.8858	0.2395	0.9344	0.0366	0.0468	0.035	0.6606	0.0866	0.5535	0.0006	0.0134	0.0128	0.1965	0.1437	0.9877	0.3249	0.0281	0.0377	0.3987	0.0202	0.0014	0.6814
CAMP_MEDIATED_SIGNALING	0.0053	0.0282	0	0	0.0088	0.2862	0.4871	0.0054	0.143	0.018	0.0006	0.006	0.0188	0.0429	0.0284	0.3513	0.2239	0.0001	0.8373	0.0426	0.0221	0.3238	0	0	0.3999	0	0.0001	0.001	0.0018	0.0562	0.0557	0	0.275	0.0952	0.3009	0.0053	0.0005	0.0677	0.1032	0.3222	0.0668	0	0	0.0027	0.0001	0.1587	0	0.0054	0.4766
REGULATION_OF_CELL_PROLIFERATION	0.9969	0.0901	0.1857	0.535	0.5992	0.0016	0.075	0.8126	0.5529	0.5257	0.6424	0.8521	0.0577	0.2636	0.0851	0.0354	0.2909	0.3664	0.0078	0.4246	0.0627	0.4724	0.0018	0.9912	0.2289	0.8422	0.1057	0.0489	0.8287	0.7361	0.1423	0.2822	0.1484	0.0246	0.1131	0.2641	0.019	0.0053	0.0005	0.1314	0	0.005	0.1387	0.186	0.1566	0.4088	0.0417	0.1067	0.0476
REGULATION_OF_I_KAPPAB_KINASE_NF_KAPPAB_CASCADE	0.0063	0.0627	0.0805	0.0635	0.2547	0.95	0.0079	0.0812	0.0085	0	0.1706	0.1034	0.0162	0.1711	0.7846	0.0522	0	0.0283	0.1329	0.032	0.1526	0.0012	0.3868	0.2775	0	0.0504	0.4569	0.0125	0.0084	0.0012	0.0341	0.8737	0.0818	0.1456	0.3572	0.019	0.4824	0.0005	0	0.2264	0.4359	0.0049	0.0843	0.0047	0.3547	0.0069	0.0019	0	0.0612
ECTODERM_DEVELOPMENT	0.867	0.006	0.0001	0.0209	0.3128	0.3848	0.0501	0.7436	0.1644	0.0332	0.5981	0.0339	0.4335	0.1506	0.4441	0.0609	0.0498	0.0002	0.0162	0.5541	0.0027	0.35	0	0.792	0.2769	0.2897	0.1924	0.5884	0.9886	0.0451	0.2809	0	0.5624	0.8361	0.0023	0.1294	0.0038	0.156	0.0002	0.1107	0.0034	0.0126	0.1724	0.7767	0.1286	0.0372	0.0847	0.7678	0.0708
[truncated: 1 more columns]

## Sheet: FDR
FDR
	Aggregatibacter actinomycetemcomitans	Anaplasma phagocytophilum	Aspergillus fumigatus	Borrelia burgdorferi	Burkholderia pseudomallei	Chlamydia pneumoniae	Cryptosporidium hominis	Cryptosporidium parvum	Dengue Virus	Dhori Virus	Enterovirus 71	Escherichia coli	Francisella tularensis	Fusobacterium nucleatum	Haemophilus ducreyi	Helicobacter pylori	Hepatitis A Virus	Hepatitis B Virus	Hepatitis C Virus	Herpesvirus 1, Cercopithecine	Herpesvirus 1, Human	Herpesvirus 4, Human	Herpesvirus 5, Human	Herpesvirus 8, Human	Human Immunodeficiency Virus	Human Papillomavirus	Human Rhinovirus	Influenza A Virus	Leishmania major	Listeria monocytogenes	Lymphocytic Choriomeningitis Virus	Measles Virus	Mycobacterium tuberculosis	Neisseria meningitidis	Norwalk Virus	Plasmodium falciparum	Porphyromonas gingivalis	Pseudomonas aeruginosa	Respiratory Syncytial Virus	Severe Acute Respiratory Syndrome-Associated Coronavirus	Shigella flexneri	Staphylococcus aureus	Streptococcus agalactiae	Streptococcus gordonii	Streptococcus pneumoniae	Streptococcus suis	Trypanosoma cruzi	Vaccinia Virus	Vesicular Stomatitis Virus
REGULATION_OF_BIOLOGICAL_QUALITY	0.367443	0.214196	0.547347	0.776852	0.91117	0.311875	0.403706	0.12272	0.717546	0.585835	0.157579	0.301317	0.241041	0.0592226	0.363135	0.409794	0.625051	0.339456	0.0374824	0.788104	0.15104	0.465978	0.0157333	0	0.0749043	0.611673	0.0950941	0.0601315	0.330985	0.619472	0.455003	0.793404	0.205833	0.201001	0.751076	0.483013	0.0104889	0.762175	0.0178439	0.53949	0.121245	0.236	0.189951	0.126304	0.130456	0.381502	0	0.605029	0.154816
DNA_METABOLIC_PROCESS	0.206026	0.409929	0.507672	0.613879	0.961293	0.288503	0.256382	0.12272	0.71441	0.604972	0.0748562	0.644322	0.207432	0.0516952	0.483226	0.39982	0.468356	0.246843	0.0332327	0.557049	0.0354	0.627709	0.0162442	0	0.0271149	0.64396	0.076129	0.107886	0.359372	0.804781	0.340416	0.793404	0.207314	0.180556	0.771275	0.541944	0.01062	0.620822	0.0180886	0.667472	0.261034	0.25523	0.213796	0.0814762	0.0946511	0.483572	0	0.758122	0.117379
BIOPOLYMER_CATABOLIC_PROCESS	0.428025	0.450729	0.250239	0.621867	0.356697	0.991702	0.119151	0.183502	0.916156	0.236576	0.260185	0.806571	0.561405	0.429844	0.247062	0.132506	0.0458118	0.0452603	0.608093	0.82249	0.78596	0.907369	0.810836	0.520832	0.0568545	0.0319099	0.356704	0.51448	0.0980875	0.155013	0.00665641	0.902191	0.40667	0.820254	0.385203	0.250126	0.483282	0.20679	0.113304	0.623411	0.000536364	0.574156	0.916584	0.506263	0.879303	0.444939	0.546358	0.0111789	0.664033
DNA_REPAIR	0.724962	0.636548	0.453606	0.864148	0.861829	0.668667	0.671504	0.153011	0.635526	0.519627	0.527403	0.934477	0.690785	0.755079	0.00680769	0.00944	0.806255	0.0389913	0.598821	0.871718	0.928789	0.0828744	0.327468	0.952824	0.0205459	0.0398442	0.945424	0.285484	0.854254	0.9732	0	0.0210714	0.556821	0.363467	0.278143	0.0631163	0.533697	0.879707	0.0115716	0.337045	0	0.656102	0.859931	0.855473	0.300426	0.221352	0.0699128	0.0243532	0.47495
MUSCLE_DEVELOPMENT	0.979045	0.721638	0.181581	0.803508	0.576804	0.742918	0.883881	0.323407	0.444152	0.67743	0.527403	0.636337	0.214959	0.492566	0.0186516	0.00404571	0.922093	0.0345194	0.582443	0.794184	0.968548	0.861244	0.371665	0.857923	0.149897	0.0035913	0.931165	0.236814	0.82555	0.637639	0.00131111	0.0170278	0.780796	0.605284	0.395261	0.108226	0.24898	0.774488	0.0597016	0.274871	0.0059831	0.277622	0.649751	0.421402	0.410909	0.41501	0.0526317	0.0571036	0.441498
PROTEIN_FOLDING	0.832727	0.975911	0.222301	0.958971	0.824532	0.424229	0.812205	0.0937257	0.590774	0.296981	0.337099	0.48209	0.649291	0.81769	0.0236	0.00228387	0.476753	0.0814654	0.731709	0.82249	0.846802	0.85503	0.112685	0.984471	0.405517	0.0315824	0.757286	0.888437	0.575554	0.364152	0	0.00172683	0.448551	0.432413	0.593651	0.111224	0.211345	0.808162	0.041267	0.525943	0.0391263	0.415981	0.740998	0.934245	0.74798	0.389674	0.102652	0.0571036	0.217259
NEGATIVE_REGULATION_OF_NUCLEOBASENUCLEOSIDENUCLEOTIDE_AND_NUCLEIC_ACID_METABOLIC_PROCESS	0.960378	0.1888	0.75663	0.842455	0.384761	0.0555583	0.229041	0.454643	0.546289	0.236576	0.850663	0.588741	0.207432	0.850344	0.479996	0.167183	0.625051	0.380091	0.00214545	0.772576	0.712209	0.655779	0.0721748	0.984471	0.500582	0.941435	0.738186	0.0541412	0.91593	0.217213	0.298678	0.518716	0.40667	0.0223579	0.122648	0.595602	0.0203448	0.00685161	0.00161368	0.2592	0.00092549	0.0076129	0.346049	0.366421	0.0923478	0.629067	0.00242051	0.0243532	0.43371
NUCLEOBASENUCLEOSIDE_AND_NUCLEOTIDE_METABOLIC_PROCESS	0.724962	0.17995	0	0.0482412	0.00295	0.380441	0.314583	0.981358	0.668878	0.196046	0.438707	0.176234	0.0929697	0.4543	0.234314	0.174292	0.328569	0.590899	0.00112381	0.886939	0.631068	0.207958	0.00057561	0.326986	0.526938	0.0296788	0.191895	0.299924	0.203165	0.0951552	0.0468853	0.00172683	0.13547	0.00437037	0.459235	0.204595	0	0.0866198	0.000238384	0.325282	0	0	0.358995	0.0344923	0.15138	0.428653	0	0	0.255339
NEGATIVE_REGULATION_OF_CELLULAR_METABOLIC_PROCESS	0.108215	0.719198	0.00484103	0.00347059	0.285134	0.0167684	0.228564	0.0448976	0.444152	0.0205049	0.0748562	0.147403	0.257972	0.782675	0.000637838	0.0924333	0.262138	0.136444	0.000655556	0.901672	0.833621	0.0576889	0.921926	0.449313	0.00354	0.497276	0.0970971	0	0.203165	0	0.0639759	0.269817	0.0920863	0.153315	0.788978	0.0581366	0.439341	0.0669165	0	0.722249	0.0430957	0.541897	0.0279303	0.487684	0.170212	0.0718489	0.793769	0.0193349	0.964517
REGULATION_OF_HYDROLASE_ACTIVITY	0.0457477	0.686924	0.0124782	0.000907692	0.221996	0.00118	0.0944	0.00544615	0.668878	0.00208235	0.393138	0.143228	0.227791	0.032897	0	0.0661349	0.304509	0.0567956	0.00112381	0.788104	0.808778	0.206219	0.705684	0.0197382	0.000502128	0.0515704	0.114974	0.000874074	0.0602553	0	0.00539429	0.147828	0.0267467	0.0696346	0.996	0.000907692	0.0106431	0.00168571	0	0.0563355	0.000536364	0.0202286	0.00597108	0.522998	0.567247	0.0224762	0.872991	0.00689846	0.587871
POSITIVE_REGULATION_OF_SIGNAL_TRANSDUCTION	0.581912	0.27331	0.243375	0.621867	0.907652	0.543234	0.480054	0.0513043	0.712453	0.634171	0.53381	0.722794	0.774232	0.761808	0.00917778	0.430464	0.215655	0.110961	0.545829	0.953937	0.78596	0.512957	0.719254	0.602203	0	0.0035913	0.0472	0.21535	0.919369	0.0304241	0.04248	0.740652	0.854004	0.477313	0.517118	0.331953	0.190533	0.389085	0.00161368	0.682756	0.0166273	0.444467	0.246777	0.487733	0.272473	0.390126	0.767551	0.00739701	0.783683
ESTABLISHMENT_OF_PROTEIN_LOCALIZATION	0.488423	0.0683417	0.000445283	0.258984	0.251958	0.215195	0.228564	0.209423	0.469752	0.602884	0.314773	0.163791	0.0963135	0.279154	0.00118	0	0.588398	0.30441	0.417074	0.334126	0.102267	0.45538	0	0	0.446205	0.525032	0	0.868931	0.0936387	0.0922545	0.484873	0.00774375	0.677033	0.241025	0.0514909	0.168361	0.002832	0.0104118	0.00769929	0.646843	0	0.030177	0.0182257	0.378821	0.00829189	0.59	0	0.00248421	0.33477
ENZYME_LINKED_RECEPTOR_PROTEIN_SIGNALING_PATHWAY	0.0022125	0.237946	0.00154754	0.00162759	0.454836	0.380441	0.228564	0.149555	0	0	0.354149	0.00295	0.406608	0.223237	0.0846085	0.507274	0.380157	0.142387	0.163426	0.303429	0.201821	0.679608	0.00102609	0.00321818	0.00386885	0.243354	0.517465	0.545674	0.717596	0.00451915	0.362751	0.199272	0.791768	0.221871	0.296221	0	0.000437037	0.0159163	0	0.331394	0.124889	0.1829	0.0169625	0.0959391	0.300426	0.0718489	0.00036875	0.00393333	0.333426
POSITIVE_REGULATION_OF_TRANSCRIPTIONDNA_DEPENDENT	0	0.00262222	0	0.0516464	0.266988	0.0278359	0.361279	0	0.831654	0.000813793	0.323992	0	0.2684	0.00615652	0.472519	0.362012	0	0.00115122	0.000655556	0.82249	0.145231	0.0429857	0.247106	0.000298734	0.00289825	0.00274419	0.450185	0.502094	0	0.708108	0.00214545	0	0.00168571	0.247072	0	0.000907692	0	0.5959	0.00464848	0.256702	0.363535	0.231915	0.0192466	0.0273263	0.0749163	0.0059	0	0.106547	0.531472
MULTI_ORGANISM_PROCESS	0.674396	0.341831	0.022899	0.613879	0.0450545	0.817251	0.879228	0.630006	0.886566	0.662275	0.310242	0.296615	0.923801	0.724748	0.114629	0.339716	0.0524444	0.726751	0.296416	0.701843	0.808778	0.819784	0.0014449	0.481107	0.483934	0.957817	0.757286	0.963784	0.387003	0.708108	0.440533	0.728229	0.404708	0.381749	0.978694	0.177103	0.877719	0.473484	0.0264982	0.0727135	0.0497148	0.158779	0.416055	0.359272	0.4012	0.9948	0.862511	0.0777639	0.946004
POSITIVE_REGULATION_OF_CELL_PROLIFERATION	0.153607	0.129624	0.0722984	0	0.473686	0.58973	0.732823	0.53968	0.717546	0.0250523	0.0512075	0.372332	0.476748	0.362898	0.0960687	0.897732	0.758519	0.23369	0.56421	0.82249	0.9945	0.0968082	0.154174	0.00786667	0.315828	0.126683	0.0664296	0.703931	0.105369	0.179294	0.938609	0.0452536	0.180419	0.00437037	0.169514	0.0211918	0.000842857	0.1062	0.013275	0.688917	0.00614247	0.0611116	0.00812889	0.458725	0.475631	0.849709	0	0.0302375	0.987011
NERVOUS_SYSTEM_DEVELOPMENT	0.316936	0.23305	0.104233	0.609761	0.0906737	0.377137	0.47005	0.929671	0.5662	0.359697	0.0850294	0.320318	0.34456	0.064	0.807691	0.0839111	0.1947	0.0987303	0.570176	0.557049	0.447012	0.655499	0.118821	0.4012	0.0962154	0.194464	0.191895	0.0262222	0.535082	0.198728	0.0257455	0.728244	0.439112	0.267896	0.145917	0.0273929	0.778079	0.907962	0.190247	0.546898	0.00133585	0.402841	0.0233774	0.124261	0.508639	0.547433	0.153251	0.268168	0.703077
GLYCOPROTEIN_METABOLIC_PROCESS	0.8024	0.460813	0.3186	0.793494	0.292378	0.143052	0.256382	0.26194	0.496911	0.0844356	0.628728	0.163791	0.963447	0.300681	0.000637838	0	0.948367	0	0.0243613	0.82249	0.447012	0.318269	0.121662	0.921953	0.543557	0	0.640093	0.088205	0.747012	0.405895	0	0.0390796	0.406268	0.631943	0.0311091	0.0946433	0.657904	0.701764	0.000458252	0.325282	0	0.0883434	0.358995	0.677552	0.485007	0.13673	0.284476	0.00514909	0.163838
NEGATIVE_REGULATION_OF_APOPTOSIS	0.156581	0.0435692	0	0.098825	0.261116	0.458514	0.322288	0.134191	0.02891	0.000813793	0.743737	0	0.645962	0.946836	0.512207	0.0291067	0.164413	0.00115122	0.199212	0.855269	0.38331	0.928573	0.201231	0.682029	0.0154308	0.188995	0.657215	0.308434	0.287062	0.224805	0.0291067	0.482796	0.2006	0.781181	0.019773	0.0695447	0.0201113	0.449753	0	0.682756	0.0166273	0.12469	0.0417069	0.394179	0.570788	0.0426615	0	0	0.154816
REGULATION_OF_KINASE_ACTIVITY	0.196788	0.131296	0.0022125	0.111257	0.122291	0.604133	0.620383	0.199487	0.85469	0.654622	0.0978158	0.952038	0.934703	0.223237	0.281346	0.0386885	0.324396	0.331243	0.0878	0.894299	0.78596	0.140839	0.00432667	0	0.837538	0.531908	0.401658	0.950436	0.817305	0.0424298	0.0392176	0	0.138613	0.0783091	0.336479	0.301109	0	0.978078	0.00236	0.45474	0	0.25359	0	0.07729	0.115455	0.223395	0.000684058	0.784894	0.441498
CELL_ACTIVATION	0.174218	0.094	0	0.00228387	0.0304316	0.742918	0.0257455	0.027427	0.200115	0.0291529	0.292027	0.411537	0.0649	0.065471	0.814095	0.582398	0.8161	0	0.891394	0.537031	0.323844	0.336611	0.383811	0	0.244704	0	0.48025	0.283587	0.106987	0.410238	0.169723	0	0.179265	0.210669	0	0.334256	0.000437037	0.500938	0.176198	0.53949	0.160678	0	0	0.255521	0.218056	0.436838	0	0.878564	0.664033
NEURITE_DEVELOPMENT	0	0.00262222	0	0.01888	0.285134	0	0.342427	0	0.171188	0.0608047	0.193949	0	0.566897	0	0.274284	0.612697	0	0.0439222	0	0.794184	0.323459	0.0255667	0.00057561	0	0.0664142	0.0919158	0.521936	0.0104889	0	0.573811	0.0293097	0	0.00869474	0.101747	0	0.00485882	0	0.687596	0.0126164	0.165682	0.104145	0.0493213	0.00689438	0.00236	0.0371879	0.0059	0	0.122924	0.333645
REGULATION_OF_PROTEIN_KINASE_ACTIVITY	0.112725	0.292211	0.0547443	0.464937	0.0587592	0.1416	0.082128	0.789913	0.617908	0.294824	0.303828	0.301317	0.296055	0.693893	0.781256	0.143256	0.00621053	0.0290462	0.51684	0.788104	0.201821	0.734762	0.246664	0.599178	0.0458385	0.105492	0.185796	0.104476	0.71777	0.47775	0.00131111	0.626015	0.346133	0.43944	0.131296	0.0542494	0.471653	0.982	0.00874685	0.611733	0.00092549	0.348962	0.00907692	0.5544	0.318515	0.301272	0.110625	0.0407216	0.686181
FEMALE_PREGNANCY	0.228676	0.0248421	0	0.110607	0.195039	0.385041	0.342427	0.183502	0.0059	0.000813793	0.75397	0	0.553388	0.972119	0.354	0.0461588	0.185774	0.000674286	0.135839	0.82249	0.35929	0.699941	0.284355	0.60003	0.0371208	0.131302	0.525966	0.239832	0.207183	0.221655	0.0291067	0.304131	0.134458	0.605284	0.00885	0.338013	0.0289469	0.516026	0	0.464658	0.0662962	0.0851745	0.0135574	0.472	0.681643	0.0177	0	0	0.21557
POSITIVE_REGULATION_OF_TRANSCRIPTION_FROM_RNA_POLYMERASE_II_PROMOTER	0.201494	0.094	0.00472	0.110607	0.0973968	0.508797	0.59481	0.278517	0.73534	0.694583	0.110414	0.963531	0.963465	0.122203	0.27653	0.0516464	0.3068	0.30975	0.0815828	0.886939	0.774635	0.118843	0.00750909	0	0.73585	0.466598	0.431543	0.963784	0.787129	0.026255	0.0264483	0.000655556	0.1003	0.0525183	0.336479	0.338968	0.0012	0.978078	0.002832	0.45474	0	0.347966	0.000674286	0.0668667	0.0956292	0.247427	0.00127568	0.818789	0.389126
MACROMOLECULAR_COMPLEX_ASSEMBLY	0	0.690426	0.00472	0.676042	0.326288	0.315743	0.566717	0.00196667	0.410843	0.351029	0.0288444	0.0583059	0.198577	0.195694	0.0341205	0.911957	0.322822	0.270384	0.132655	0.633394	0.447012	0.0449161	0	0.000298734	0.111954	0.0149053	0.191895	0.0839443	0.00168571	0.613934	0.954838	0.00662456	0.193903	0.210341	0.385203	0.0662921	0.041844	0.261745	0	0.337045	0.104145	0.0202286	0	0	0.0278557	0.2596	0.00036875	0.15207	0.162424
COFACTOR_METABOLIC_PROCESS	0.249373	0.605326	0.0229059	0.584438	0.0652471	0.476041	0.403706	0.320745	0.923056	0.258845	0.193949	0.643418	0.241041	0.0226167	0.00164651	0	0.61503	0	0.0382641	0.633394	0.435906	0.101952	0.188243	0.0135811	0.00479375	0.941435	0.701075	0.888437	0.787319	0.820279	0.187848	0.0775429	0.912135	0.710328	0.253044	0.472265	0.506946	0.076014	0.939581	0.78642	0.023836	0.0652041	0	0.423863	0.344658	0.696697	0	0.45116	0.43371
POSITIVE_REGULATION_OF_IMMUNE_SYSTEM_PROCESS	0.234246	0.171175	0.0126045	0.460462	0.262291	0.380441	0.766404	0.404271	0.82983	0.915742	0.110414	0.844236	0.888898	0.0489268	0.325712	0.132506	0.183883	0.419779	0.335511	0.82249	0.90152	0.0758571	0.0104514	0	0.928573	0.203366	0.551296	0.699406	0.71777	0.051684	0.134239	0	0.169396	0.287202	0.340087	0.309079	0	0.759192	0.000238384	0.522685	0	0.189451	0	0.0365419	0.0854844	0.118	0.00636404	0.623766	0.959477
SECRETORY_PATHWAY	0.838802	0.36997	0.156079	0.624233	0.443172	0.9995	0.484421	0.488735	0.842673	0.290825	0.310171	0.0369391	0.847686	0.125237	0.0272308	0.0630368	0.142842	0	0.0849197	0.484137	0.618671	0.306132	0.828517	0.558779	0.950354	0	0.780423	0.201887	0.34723	0.352667	0	0.0452536	0.905331	0.512238	0.158376	0.649881	0.557026	0.808162	0.0455143	0.525943	0.025002	0.0927583	0.850922	0.378821	0	0.59	0.190476	0	0.727484
MEMBRANE_LIPID_METABOLIC_PROCESS	0.00157333	0.17206	0	0	0.0125867	0.563068	0.141076	0.820345	0	0	0.00536364	0.135919	0.249358	0.505103	0.689209	0.0636304	0	0.0425465	0.579315	0.82249	0.447012	0.415153	0	0	0	0.355259	0.237368	0.289619	0.0082087	0.0152706	0.161432	0.00876571	0.543789	0.85192	0.113052	0.0472	0	0.0741318	0	0.434942	0.089449	0.0332545	0.00036875	0.0344923	0	0.0177	0	0	0.016048
REGULATION_OF_MOLECULAR_FUNCTION	0.118944	0.325757	0.00122069	0.03835	0.453033	0.522056	0.082128	0.0704	0	0	0.580584	0	0.25417	0.32804	0.0599281	0.476104	0.106672	0.108184	0.367731	0.579948	0.272524	0.699786	0.16199	0.0354	0.0222889	0.649998	0.834603	0.742492	0.724982	0.0319294	0.0858638	0.422267	0.587067	0.0696346	0.180285	0.0236	0.017009	0.237098	0	0.331394	0.233842	0.0445778	0.303818	0.395397	0.0837933	0.0918894	0	0.06608	0.191465
RESPONSE_TO_ENDOGENOUS_STIMULUS	0.0189826	0.899267	0.000858182	0.0249882	0.913954	0.138288	0.123619	0.0304316	0	0.00208235	0.18123	0	0.290938	0.0236	0.00756981	0.525162	0.170819	0.0656375	0.217626	0.303429	0.235306	0.756402	0.00102609	0.00164651	0.120321	0.497276	0.904478	0.897959	0.73632	0.0184274	0.238776	0.509121	0.2208	0.170976	0.396387	0	0.0420839	0.0822022	0	0.378414	0.782876	0.02832	0.146724	0.219925	0.0183556	0.136952	0	0.0194353	0.946004
REPRODUCTIVE_PROCESS	0.131581	0.512106	0.109756	0.787116	0.423566	0.185144	0.653812	0.00655556	0.0126429	0.267962	0.18123	0.151116	0.189537	0.647534	0.0055234	0	0.0118	0	0.163426	0.788104	0.922086	0.066973	0.291227	0.233812	0.125803	0.1836	0.508908	0.897959	0.524834	0.0832211	0.002832	0.337439	0.241997	0.0482727	0.2006	0.40646	0.0480082	0.291067	0.532507	0.688639	0.0883745	0.0939931	0	0.255521	0.0570582	0.238593	0.0370309	0.546282	0.405223
SECRETION_BY_CELL	0.749208	0.409929	0.0147824	0.684037	0.1416	0.353262	0.47181	0.864618	0.444152	0.831818	0.149053	0.588741	0.0851652	0.78345	0.256151	0.339465	0.969113	0.562315	0.491577	0.82249	0.201821	0.246355	0.00057561	0.137723	0.416886	0.0956041	0.931165	0.165658	0.789798	0.0789527	0.261286	0.263096	0.179921	0.086612	0.789769	0.204595	0.0161704	0.115592	0.528181	0.287789	0.0939248	0.470655	0.110937	0.78281	0.760242	0.11043	0.0361738	0.00988649	0.117379
BIOSYNTHETIC_PROCESS	0.00458889	0.00262222	0	0	0	0.137807	0.681624	0.00674286	0.635526	0.001475	0.00944	0.0131111	0.00786667	0.0741187	0.0410918	0.00404571	0.012237	0	0.51684	0.375548	0.0354	0.690388	0	0	0.390711	0	0	0.305141	0.004425	0.00740392	0.0102609	0	0.00168571	0.00472	0.00885	0.05664	0	0	0.000238384	0.919174	0	0	0	0.00429091	0	0.0257455	0	0	0.154816
M_PHASE	0.451812	0.553399	0.153109	0.0257455	0.907652	0.491932	0.82298	0.82784	0.668878	0.59	0.649944	0.372332	0.0689846	0.699264	0.621313	0.390649	0.0872174	0.428102	0.09086	0.82249	0.447089	0.537222	0.445778	0.0102812	0.760991	0.392835	0.431543	0.227512	0.904314	0.00842857	0.339647	0.628183	0.194489	0.163538	0.08968	0.185705	0.0398464	0.18998	0.00268618	0.682756	0.397879	0.1044	0.189951	0.40427	0.772479	0.958118	0.604881	0.75691	0.181636
REGULATION_OF_TRANSFERASE_ACTIVITY	0	0.992814	0.112651	0.496732	0	0.458514	0.059	0.547175	0	0.0168	0.00944	0.14632	0.476748	0.582661	0.396037	0.0115489	0.118	0.00419556	0	0.82249	0.599077	0	0	0	0	0	0.504891	0.033659	0.24482	0.0505374	0.0732414	0.436534	0.00168571	0.210341	0.00372632	0.00892973	0	0.00685161	0	0.691255	0.00637838	0.0202286	0	0.445656	0.000842857	0.0536364	0.0105447	0.00393333	0
INTRACELLULAR_TRANSPORT	0.00157333	0.322208	0.82661	0.661688	0	0.826223	0.17	0.727725	0	0.000813793	0.0252465	0.480441	0.448851	0.516023	0.472519	0.00162759	0.1947	0.00115122	0.00153913	0.82249	0.956932	0.0255667	0.00102609	0	0	0	0.450185	0.0301103	0.904632	0.110725	0.193108	0.0624706	0.0150182	0.00429091	0.00372632	0.544016	0	0.020296	0	0.333531	0.0189319	0.0202286	0	0.596519	0	0.0059	0.0997183	0	0
INTRACELLULAR_PROTEIN_TRANSPORT	0	0.301832	0.847986	0.710242	0	0.530558	0.082128	0.689291	0	0.000813793	0.00429091	0.52215	0.612371	0.505103	0.458	0	0.454788	0	0	0.855269	0.833621	0.00786667	0	0	0	0	0.191895	0.0431438	0.904632	0.0821786	0.115196	0.26959	0.00393333	0.00118	0.0157333	0.483604	0	0.00337143	0	0.45474	0.00387463	0.035229	0	0.611408	0	0.0177	0.0165421	0	0
PROGRAMMED_CELL_DEATH	0.659768	0.0248421	0.39822	0.884519	0.0587592	0.547261	0.11682	0.426688	0.715914	0.982287	0.461235	0.785735	0.1656	0.693893	0.395857	0.300408	0.855945	0.733102	0.0354	0.953937	0.483917	0.334404	0.0014449	0.737828	0.495733	0.941772	0.833477	0.372952	0.512876	0.0957111	0.0858638	0.167911	0.912135	0.0696346	0.724366	0.122353	0.00897826	0.619565	0.002832	0.587792	0.00714211	0.0381479	0.294869	0.839895	0.948841	0.740732	0.401446	0.037996	0.184246
HEMOPOIESIS	0.149538	0.919765	0.0262467	0.696499	0.0587592	0.41477	0.665651	0.256229	0.309714	0.32404	0.215919	0.785735	0.241041	0.661614	0.0485563	0.0661349	0.758519	0.00375455	0.979149	0.933263	0.712209	0.140851	0.0213253	0.130142	0.0430757	0.0374453	0.159647	0.897959	0.291418	0.92746	0.447906	0.513942	0.577303	0.512273	0.742475	0.0534933	0.536984	0.0669165	0.0502783	0.611733	0.41477	0.00102609	0.0429641	0.913672	0.00555294	0.647109	0.177144	0.30739	0.587871
MICROTUBULE_BASED_PROCESS	0.466381	0.136011	0.00484103	0.216865	0.110012	0.353518	0.529707	0.43822	0.668878	0.699657	0.310242	0.889804	0.725923	0.0292966	0.436461	0.0697393	0.0714211	0.439894	0.520243	0.894069	0.774635	0.0758571	0.0014449	0	0.641992	0.694876	0.237368	0.712615	0.637898	0.0157333	0.0264483	0	0.240917	0.0580684	0.0198737	0.541944	0.0012	0.497745	0.00365891	0.688917	0	0.112645	0.00036875	0.0196667	0.227315	0.3186	0.000969863	0.585835	0.897265
GAMETE_GENERATION	0.169649	0.17206	0.0534413	0.971016	0.140962	0.522056	0.913038	0.251055	0.717546	0.294824	0.814145	0.265369	0.220177	0.582661	0.104143	0.560889	0.799149	0.944807	0.141963	0.633394	0.27081	0.888968	0.497668	0	0.9864	0.694876	0.822286	0.580094	0.413997	0.92746	0.896489	0.0965815	0.340206	0.840241	0.461527	0.278412	0.0945457	0.775864	0.189136	0.2592	0.349786	0.114489	0.274933	0.20355	0.0494944	0.9948	0.00036875	0.818789	0.944567
IMMUNE_SYSTEM_DEVELOPMENT	0.0221551	0.0455724	0.0327423	0.501059	0	0.929532	0.669229	0.47007	0.0208235	0.234427	0.00635385	0.170549	0.245215	0.0292966	0.952637	0.0661349	0.71189	0.0463038	0.0125284	0.537031	0.473004	0.02832	0.263505	0	0.0666596	0	0.517277	0.383847	0.724982	0.27654	0.717574	0.00711746	0.615456	0.0865333	0.0157333	0.310011	0	0.411515	0.00350313	0.325282	0.00236	0.0152706	0	0.373898	0.0534933	0.711302	0.00378765	0.0275747	0.0402074
POSITIVE_REGULATION_OF_CATALYTIC_ACTIVITY	0.838802	0.322208	0	0.0269714	0.0973968	0.00196667	0.714832	0.2534	0.970111	0.001475	0.310171	0.0202286	0.0118	0.693893	0.467517	0.194275	0.9927	0.405689	0.139387	0.995234	0.447089	0.402974	0.2006	0.91593	0.10148	0.355259	0.532058	0.383847	0.0851286	0.0210827	0.00214545	0.793404	0.665596	0.0775816	0.385203	0.453733	0.030369	0.5959	0.160225	0.521114	0.089449	0.0202286	0.102382	0.507821	0.568307	0.177319	0.00036875	0	0.551834
ORGANELLE_ORGANIZATION_AND_BIOGENESIS	0.147013	0.0788151	0.00472	0	0.18172	0.522056	0.510771	0.108432	0.834939	0.0340514	0.0273545	0.0927143	0.287686	0.0764358	0.101961	0.409794	0.533018	0.0567956	0.556444	0.794184	0.939568	0.176697	0.0102609	0	0.787609	0.0274065	0	0.442837	0.105369	0.411137	0.868038	0.00897465	0.18727	0.00621053	0.164404	0.0370857	0.00149841	0.00685161	0.043158	0.650325	0.00133585	0.0202286	0	0.23503	0.479867	0.948465	0	0.00775429	0.47495
NEGATIVE_REGULATION_OF_CELL_CYCLE	0.933385	0.409929	0.0969106	0.72526	0.356697	0.113462	0.175097	0.0662615	0.71441	0.489085	0.283961	0.788883	0.34456	0.9801	0.00164651	0.0218519	0.476753	0.580515	0.00465352	0.530438	0.700953	0.385987	0.71733	0.536182	0.0472	0.45502	0.356704	0.897959	0.159513	0.105209	0.326846	0.558572	0.900919	0.128658	0.310829	0.73445	0.0212	0.0160909	0.00268618	0.478718	0.0485767	0.400426	0.202649	0.164793	0.338544	0.849709	0.0447456	0.529296	0.897265
STEROID_METABOLIC_PROCESS	0.0588338	0.794111	0.704465	0.600425	0.262291	0.0640571	0.856492	0.429489	0.875604	0.406192	0.0161474	0.635578	0.645962	0.362898	0.918264	0.294834	0.276421	0.0814654	0.0066973	0.794184	0.0531	0.95109	0.248747	0	0.00832941	0.243354	0.00337143	0.0610453	0.904314	0.424433	0.73334	0.839974	0.0997825	0.489065	0.751076	0.248494	0.112029	0.375972	0.00146195	0.728244	0.0204042	0.0386182	0.00341579	0.141171	0.0548623	0.336548	0	0.915475	0.00416471
ESTABLISHMENT_OF_CELLULAR_LOCALIZATION	0.115016	0.377776	0.00190323	0.145326	0.016225	0.0145765	0.176438	0.124824	0.130873	0.507256	0.0137667	0.26772	0.427632	0.0531	0	0	0.185774	0	0	0.557049	0.323844	0.515192	0.00102609	0	0.00171636	0.199663	0.00869474	0.709341	0.26477	0	0.0051625	0.287062	0.115003	0.117373	0.0354	0.185705	0.00310526	0	0.00161368	0.0563355	0	0.537874	0	0.11097	0.0216	0.925953	0	0.00295	0.0528966
SKELETAL_DEVELOPMENT	0.759513	0.47669	0.333983	0.624233	0.293235	0.764806	0.587361	0.483363	0.163677	0.856928	0.0653836	0.845008	0.847347	0.811278	0.0211343	0.359424	0.533018	0.230682	0.0751474	0.894069	0.599077	0.240866	0.0391604	0.289363	0.0063403	0.21712	0.672081	0.537319	0.904632	0.199145	0.328574	0.256961	0.648481	0.0187926	0.560072	0.9681	0.132663	0.235631	0.154218	0.00472	0.828715	0.268577	0.290451	0.970576	0.561729	0.342581	0.196484	0.010384	0.191465
POSITIVE_REGULATION_OF_NUCLEOBASENUCLEOSIDENUCLEOTIDE_AND_NUCLEIC_ACID_METABOLIC_PROCESS	0.196788	0.409929	0.00254154	0.0649	0.00224762	0.314081	0.653812	0.238506	0.0187172	0.915742	0.0852971	0.45151	0.623403	0.192055	0.533629	0.708	0.806255	0.21712	0.0567676	0.343273	0.982414	0.298259	0.0452126	0.000832941	0.00983333	0	0.237368	0.590427	0.292723	0.367898	0.115455	0.208674	0.177492	0	0.0314667	0.910496	0.00181538	0.00685161	0.000458252	0.682756	0.0883745	0.135835	0	0.956939	0.00152258	0.083113	0.337107	0.0449524	0.00337143
REGULATION_OF_GROWTH	0	0.0668667	0	0.110133	0	0.64842	0.823294	0.811264	0	0.0168	0.11114	0.652381	0.0649	0.216809	0.104143	0.904769	0.703913	0	0.0480906	0.334126	0.599077	0.0202286	0	0	0	0	0.15942	0.0882815	0.281436	0.246768	0.111564	0.00578868	0.0970222	0.00118	0.485222	0.0537211	0	0	0	0.274871	0.0166273	0.14632	0	0.458725	0	0.0363833	0.00036875	0	0.00181538
NUCLEAR_TRANSPORT	0.196788	0.094	0	0.267941	0.00295	0.611744	0.620383	0.812452	0.00262222	0.296981	0.0453846	0.706359	0.0929697	0.0764358	0.27653	0.804728	0.57602	0.010856	0.592082	0.303429	0.302509	0.0255667	0	0	0.00133585	0	0.0740552	0.888437	0.0877133	0.58115	0.722625	0.0351378	0.330226	0.00224762	0.193806	0.0695174	0	0	0	0.521114	0.00165614	0.135791	0	0.781576	0.00152258	0.2596	0.000969863	0.0128727	0.00750909
ANATOMICAL_STRUCTURE_MORPHOGENESIS	0.00157333	0.398424	0	0.539315	0	0.230173	0.82298	0.981358	0.0254154	0.802288	0.18123	0.22184	0.0929697	0.348756	0.351187	0.576596	0.424613	0.0251733	0.00181538	0.2478	0.941585	0.0255667	0.0122986	0	0	0	0.265423	0.0266036	0.460607	0.000621053	0.362751	0.0059	0.179068	0.0108167	0.0196667	0.360932	0	0.00635385	0	0.225464	0.0223959	0.537874	0	0.478896	0	0.0224762	0.0810609	0.02065	0
POSITIVE_REGULATION_OF_RNA_METABOLIC_PROCESS	0.924281	0.409929	0.0315382	0.098825	0.262291	0.694725	0.082128	0.418262	0.850879	0.754735	0.70149	0.643418	0.203222	0.78345	0.65175	0.887443	0.95626	0.190486	0.854065	0.983844	0.599077	0.469899	0.383046	0.374739	0.307121	0.105492	0.759972	0.897959	0.413997	0.170518	0.220507	0	0.293669	0.151419	0.935924	0.0293097	0	0.121099	0.00885	0.688639	0.0204371	0.0357371	0.150029	0.995234	0.263203	0.748408	0.0131111	0.062446	0.486241
CELLULAR_PROTEIN_CATABOLIC_PROCESS	0.580667	0.975911	0	0.67902	0.473686	0.138453	0.855474	0.264548	0.0738783	0.302354	0.179776	0.372332	0.146217	0.511078	0.345447	0.00484103	0.910102	0.04779	0.0947901	0.2478	0.201821	0.756402	0.467383	0.0700794	0.666901	0.974931	0.931165	0.0281544	0.535082	0.315931	0.0125532	0.728229	0.628547	0.499158	0.691681	0.365872	0.309048	0.771389	0.066783	0.53949	0.2464	0.687082	0.253632	0.07729	0.406192	0.235213	0.000684058	0.0056	0.723501
NEGATIVE_REGULATION_OF_TRANSCRIPTION_DNA_DEPENDENT	0.131581	0.5428	0.27082	0.625974	0.720452	0.381714	0.415645	0.501292	0.908652	0.856928	0.970335	0.669682	0.525067	0.422803	0.419854	0.553438	0.833791	0.743987	0.000655556	0.834894	0.940581	0.679608	0.0343511	0.516928	0.944506	0.59295	0.324631	0.500224	0.706807	0.292386	0.0218189	0.670836	0.340047	0.484906	0.293461	0.181272	0.797598	0.907962	0.0903438	0.598766	0.318906	0.193135	0.484618	0.993641	0.862268	0.58424	0.954993	0.120584	0.683498
PROTEIN_TARGETING	0.650121	0.849159	0.00307826	0.12744	0.261116	0.424229	0.484421	0.792415	0.875604	0.685484	0.707088	0.635607	0.233855	0.172224	0.21801	0.556476	0.243002	0.00885	0.0172141	0.82249	0.525616	0.01888	0.665452	0.252303	0.0153247	0.759653	0.125305	0.897959	0.330985	0.779329	0	0.0269318	0.193903	0.0775816	0.373279	0.910688	0.00226301	0.0433205	0.00741714	0.525943	0.791187	0.34467	0.170692	0.458745	0.060475	0.547433	0.631789	0.00295	0.531472
CARBOXYLIC_ACID_METABOLIC_PROCESS	0.432039	0.343652	0.0916438	0.0257455	0.326288	0.462593	0.0963135	0.158672	0.886566	0.684035	0.489539	0.716701	0.312471	0.699264	0.496231	0.9746	0.806255	0.407578	0.608093	0.953937	0.78596	0.599467	0.0913121	0.385235	0.240214	0.111753	0.757286	0.767694	0.512876	0.33908	0.161432	0.0139737	0.258289	0.124883	0.895843	0.000907692	0	0.132026	0.0311954	0.579311	0.0872853	0.0333176	0.157732	0.9966	0.1828	0.598731	0.0105447	0.251425	0.420825
PROTEIN_IMPORT	0.0296	0.0788151	0.064192	0.956167	0.00224762	0.45861	0.823294	0.154426	0.834939	0.0604048	0.110414	0.631451	0.230404	0.243404	0.441361	0.624258	0.667408	0.428102	0.546154	0.47851	0.662978	0.118843	0.895868	0	0.651145	0.159979	0.450185	0.393675	0.692267	0.368473	0.833262	0.00401702	0.919342	0.667793	0.560072	0.81868	0.016455	0.982	0.0337909	0.0727135	0.00766234	0.0272621	0.0178788	0.0814762	0.0556718	0.775963	0.00036875	0.679968	0.703077
SEXUAL_REPRODUCTION	0	0.17206	0	0	0.003776	0.764806	0.0963135	0.703687	0	0	0	0.143228	0.189175	0.348756	0.683276	0.0412063	0	0.055707	0.546154	0.82249	0.447012	0.214684	0	0	0	0.217805	0.224382	0.160244	0.0082087	0.0153913	0.238776	0.00555294	0.475286	0.781181	0.0728	0.0280759	0	0.050976	0	0.55165	0.0883745	0.0318413	0	0.0354	0	0.00983333	0	0	0.00923478
INTERPHASE	0.0138146	0.222043	0	0.0211417	0.0973968	0.561931	0.134627	0.796919	0.0204533	0	0.11033	0.0553125	0.549524	0.893772	0.533629	0.0630368	0	0.0248207	0.327203	0.794184	0.599077	0.407893	0.0219341	0.0591815	0	0.531908	0.393976	0.0757684	0.0753385	0.224124	0.0886204	0.123812	0.919342	0.702259	0.228208	0.161553	0.0106431	0.460648	0	0.53949	0.117403	0.183684	0.022701	0.0868909	0.000842857	0.125613	0.00036875	0.004248	0.0199692
TISSUE_DEVELOPMENT	0.924281	0.257518	0.639518	0.987585	0.571758	0.442912	0.334453	0.70883	0.444152	0.39237	0.646806	0.239019	0.923801	0.285204	0.43276	0.110294	0.172352	0.00219535	0.118576	0.987131	0.175137	0.213223	0.759639	0.602203	0.324461	0.0363833	0.238294	0.041581	0.724982	0.783708	0.002832	0.226345	0.556821	0.9765	0.61979	0.534763	0.305412	0.428193	0.00253554	0.42244	0.0305926	0.64653	0.127699	0.660055	0.247521	0.630872	0.870566	0.0225626	0.612751
REGULATION_OF_TRANSLATION	0.296226	0.0118	0.0090988	0.0245633	0.414416	0.565036	0.342427	0.943373	0.160873	0.294824	0.0852971	0.162658	0.086848	0.129489	0.354	0.440933	0.909408	0.227296	0.580186	0.772576	0.685799	0.402974	0.161394	0.0185741	0.0826	0.188995	0.0107273	0.897959	0.106987	0.292386	0.173587	0.00691724	0.1534	0.421228	0.385203	0.309079	0.107495	0.16459	0.510075	0.35833	0.21654	0.0457952	0.00597108	0.995234	0.00606857	0.423489	0.0280376	0.0412427	0.333645
AMINO_ACID_METABOLIC_PROCESS	0.944821	0.780202	0.432784	0.184905	0.585355	0.64842	0.493487	0.921035	0.504998	0.602884	0.290076	0.531407	0.214959	0.913289	0.466299	0.143256	0.204054	0.470014	0.434379	0.794184	0.750775	0.9941	0.065844	0.595271	0.186833	0.391064	0.833477	0.803724	0.784497	0.281761	0.161432	0.0980754	0.176131	0.499158	0.674178	0.649881	0.74977	0.188205	0.176198	0.0563355	0.492864	0.193135	0.689162	0.487684	0.9949	0.36816	0.954993	0.900855	0.868152
DEFENSE_RESPONSE	0.704574	0.0382095	0.0106762	0.701325	0.367038	0.442912	0.681624	0.0913217	0.882261	0.924469	0.881241	0.48796	0.214959	0.761808	0.11396	0.222591	0.735682	0.372933	0.232177	0.999	0.994313	0.546431	0.00057561	0.385235	0.430631	0.921856	0.508908	0.884002	0.145782	0.0104	0.0696894	0.0277163	0.628547	0.086612	0.41867	0.154736	0.00418228	0.808162	0.066783	0.331394	0.027266	0.23793	0.686845	0.517416	0.603319	0.9948	0.0967433	0.0243532	0.99705
I_KAPPAB_KINASE_NF_KAPPAB_CASCADE	0.893068	0.9948	0	0.73896	0.232147	0.214314	0.256382	0.209423	0.381843	0.0495899	0.876993	0.176234	0.1656	0.582661	0.0229352	0.000842857	0.962536	0.0248207	0.677498	0.251733	0.1416	0.120484	0.0498763	0.602203	0.457676	0.472424	0.683821	0.000874074	0.406633	0.0207297	0.00131111	0.514699	0.0112381	0.270905	0.804595	0.0534933	0.587706	0.661794	0.0118	0.0673294	0.617771	0.205792	0.121396	0.373898	0.445341	0.274434	0.0149769	0	0.531472
ACTIN_FILAMENT_BASED_PROCESS	0.0588338	0.867001	0.576591	0.976051	0.594995	0.764806	0.59481	0.958491	0.263891	0.190358	0.707088	0.285209	0.798394	0.0432667	0.709985	0.624258	0.00277647	0.256749	0.928675	0.794184	0.607055	0.402974	0.118821	0.0424419	0.234974	0.597504	0.757286	0.161035	0.73632	0.804781	0.47787	0.833867	0.123318	0.242596	0.485222	0.0534933	0.832077	0.95067	0.743095	0.533421	0.879049	0.116081	0.246777	0.560566	0.517924	0.678342	0.696703	0.731013	0.298508
CELL_CYCLE_PROCESS	0.0295	0.919765	0.730163	0.776852	0.861829	0.465815	0.812205	0.893717	0.171188	0.0614698	0.464987	0.376995	0.6707	0.183525	0.912635	0.385888	0.00708	0.0930766	0.545829	0.794184	0.469209	0.819784	0.0316455	0.0276342	0.0214545	0.440338	0.931165	0.0535403	0.947764	0.783708	0.362751	0.9994	0.169396	0.381749	0.13267	0.229612	0.655279	0.896582	0.946	0.628203	0.596727	0.0244582	0.12972	0.788605	0.554044	0.423489	0.294558	0.705747	0.698619
BEHAVIOR	0.415507	0.2891	0.373265	0.5605	0.150295	0.773047	0.527067	0.0953972	0.717546	0.59	0.00837419	0.236833	0.198577	0.155877	0.412783	0.614597	0.843001	0.145306	0.548978	0.692624	0.901567	0.819784	0.862758	0.197036	0.359343	0.531908	0.799602	0.587855	0.385776	0.00224762	0.790064	0.00711746	0.172983	0.0505714	0.134036	0.81868	0.00938925	0.0155415	0.14524	0.732031	0.0597492	0.122342	0.740998	0.62758	0.535228	0.9948	0.535013	0.405949	0.469855
REGULATION_OF_PROTEIN_METABOLIC_PROCESS	0.0146095	0.00262222	0	0	0.0944	0.442912	0.484421	0.160977	0.205703	0.000813793	0.005664	0	0.00786667	0.00277647	0.0207394	0.000842857	0.548777	0.00115122	0.570176	0.633394	0.631068	0.00472	0.00057561	0	0.613355	0.000621053	0	0.0472	0.00168571	0.103181	0.362751	0	0.0450545	0.00118	0.0378491	0	0	0.00168571	0.0493923	0.728244	0	0	0	0.0344923	0.0185429	0.147331	0	0	0.4882
REGULATION_OF_SIGNAL_TRANSDUCTION	0.118944	0.0944	0.0463862	0	0.476304	0.603141	0.788712	0.54781	0.688873	0.0196667	0.0563088	0.376995	0.435513	0.384642	0.101961	0.83586	0.76058	0.193963	0.570176	0.794184	0.989782	0.0873702	0.155415	0.0100121	0.251569	0.1475	0.0767	0.709341	0.105369	0.199962	0.892122	0.0422316	0.180419	0.0051625	0.13267	0.0236	0	0.0722048	0.0100459	0.682756	0.00614247	0.0672242	0.00618095	0.458745	0.420523	0.925953	0	0.022009	0.987233
LOCOMOTORY_BEHAVIOR	0.153607	0.065959	0.00154754	0	0.18571	0.529357	0.535576	0.0775939	0.834939	0.0250523	0.0296255	0.07198	0.25447	0.0747938	0.104143	0.363121	0.533018	0.045974	0.545829	0.794184	0.908092	0.150276	0.00561905	0	0.805189	0.028025	0	0.452196	0.0801509	0.440775	0.868038	0.00876571	0.171684	0.00472	0.134036	0.0379813	0.000437037	0.00337143	0.0327703	0.628203	0	0.0202286	0	0.23503	0.479867	0.920616	0	0.00499231	0.486926
REGULATION_OF_DEVELOPMENTAL_PROCESS	0.718806	0.605326	0.693798	0.621867	0.785362	0.0944	0.823294	0.0775939	0.601512	0.012272	0.483207	0.635607	0.911065	0.505935	0.00118	0.0102609	0.476753	0.0201673	0.00622778	0.885674	0.705941	0.150276	0.351441	0.386433	0.344015	0.501673	0.851662	0.133328	0.455001	0.0874	0.496657	0.445401	0.242907	0.136952	0.737297	0.310011	0.028086	0.576874	0.0180886	0.35833	0.00513043	0.749195	0.0750406	0.604523	0.948841	0.136952	0.024014	0.00937534	0.954146
GENERATION_OF_PRECURSOR_METABOLITES_AND_ENERGY	0.867217	0.605913	0.607462	0.413991	0.776347	0.138453	0.879228	0.0647843	0.796751	0.00934167	0.464987	0.669682	0.734813	0.735596	0.00513043	0.0134857	0.322822	0.0277871	0.00374603	0.855269	0.712209	0.115815	0.321231	0.362449	0.247883	0.697221	0.933797	0.0804821	0.406633	0.0727486	0.45874	0.489546	0.236198	0.0865333	0.596095	0.22429	0.0234017	0.64664	0.0120255	0.344426	0.00092549	0.87841	0.102382	0.465739	0.833935	0.220452	0.0105174	0.0066375	0.897265
DEPHOSPHORYLATION	0.761875	0.136011	0.0111059	0.279494	0.122859	0.144818	0.484421	0.33211	0.87581	0.685484	0.657747	0.716701	0.207432	0.0592226	0.228448	0.0661349	0.130643	0.53262	0.3422	0.953937	0.774635	0.174516	0.00057561	0.000298734	0.462965	0.694876	0.296967	0.784882	0.940511	0.00786667	0.0639759	0.000655556	0.125867	0.0531	0.21757	0.510431	0.000437037	0.312194	0.000238384	0.45474	0	0.0601419	0.00036875	0.0344923	0.109657	0.2832	0.0124082	0.0794341	0.964517
REGULATION_OF_BODY_FLUID_LEVELS	0.249373	0.341831	0	0.129543	0.447806	0	0.669229	0	0.117092	0.399041	0.124705	0.170373	0.427632	0.755079	0	0	0.241303	0	0	0.557049	0.250905	0.298259	0	0	0.00930704	0.0170897	0	0.199626	0.086	0	0.0499584	0.381781	0.1534	0.489065	0.169514	0.310786	0.00804545	0.069325	0.0293295	0.624016	0	0.591544	0.000674286	0.2714	0.0177	0.0536364	0	0.0831446	0.389126
GENERATION_OF_NEURONS	0.895291	0.502576	0.654612	0.496732	0.835843	0.215195	0.837587	0.0747333	0.717546	0.00460488	0.337099	0.716701	0.680619	0.904597	0.00164651	0.00944	0.38988	0.0248207	0.00429091	0.931506	0.697438	0.160546	0.295957	0.414049	0.33441	0.770823	0.931165	0.0586629	0.36193	0.0924656	0.339647	0.545383	0.241997	0.125931	0.693127	0.22429	0.0355761	0.572533	0.0194107	0.337045	0	0.812738	0.139699	0.378821	0.78379	0.2124	0.0308767	0.016815	0.915588
CYTOKINE_PRODUCTION	0.574982	0.409929	0.000445283	0.236209	0.680609	0	0.363225	0	0.008496	0.329403	0.0978158	0.106987	0.69949	0.848205	0	0	0.010384	0	0	0.772576	0.201821	0.0873702	0.00057561	0	0	0.0188	0.00555294	0.0269714	0.0375179	0	0.0392176	0.381781	0.0533565	0.132797	0.114732	0.202503	0.000437037	0.0699259	0.00146195	0.45474	0	0.278564	0.00036875	0.247643	0.0185429	0.0108923	0	0.0194837	0.873949
CELLULAR_CATABOLIC_PROCESS	0.234246	0.0456774	0.0292815	0.279463	0.0152258	0.00524444	0.256382	0.955124	0.188458	0.731128	0.129137	0.192733	0.285167	0.505935	0	0	0.115328	0.374285	0.0878555	0.82249	0.323844	0.677101	0.0553051	0	0.408781	0.239321	0.114974	0.770389	0.330985	0	0.0886204	0.485361	0.0357026	0.362716	0.169514	0.0528507	0.0104619	0.0107886	0.00108257	0.0563355	0	0.407818	0.0936848	0.211696	0.336928	0.678342	0	0.0557818	0.0157333
MITOTIC_CELL_CYCLE	0.0155545	0.794111	0.148975	0.597718	0	0.820128	0.059	0.722514	0.0104889	0.0571518	0.251537	0.635578	0.515633	0.661614	0.814407	0.0284	0.324396	0.317659	0.0549945	0.794184	0.631068	0.402974	0.282363	0	0.0546296	0.00401702	0.757286	0.569478	0.943898	0.0317476	0.886462	0.482796	0.1534	0.832028	0.485222	0.902966	0.44247	0.158989	0	0.752947	0.797297	0.0386182	0.00036875	0.855473	0.0767	0.0939184	0.13694	0.511959	0.0620343
LIPID_METABOLIC_PROCESS	0.022184	0.975911	0.207186	0.676042	0	0.826223	0.0236	0.544933	0.02065	0.0350722	0.149053	0.35335	0.435906	0.723691	0.450693	0.00748293	0.170819	0.428102	0.2124	0.82249	0.725327	0.385987	0.1392	0	0.158248	0.005192	0.849024	0.535037	0.868679	0.0790919	0.844072	0.605696	0.121762	0.737184	0.325869	0.9681	0.466626	0.112783	0	0.682756	0.705716	0.0705686	0.00161644	0.789189	0.0532595	0.125613	0.0634137	0.636839	0.127552
CELLULAR_BIOSYNTHETIC_PROCESS	0.00869474	0.065959	0	0.0392123	0.0229444	0.565036	0.133367	0.981358	0.0254154	0	0.0241619	0.0572121	0.299377	0.648306	0.378054	0.0848044	0	0.0558805	0.686616	0.794184	0.38331	0.174516	0.00305926	0.0102812	0	0.856328	0.191895	0.00674286	0.105369	0.252899	0.307674	0.00711746	0.684157	0.242596	0.140405	0.0616376	0.00149841	0.319673	0	0.521114	0.101165	0.0811927	0	0.0358069	0	0.0718489	0	0.00514909	0.00750909
ORGANIC_ACID_METABOLIC_PROCESS	0	0.0631647	0	0	0.0229257	0.953521	0.082128	0.673403	0	0	0.00429091	0.11287	0.0708	0.108223	0.781256	0.059831	0	0.0976778	0.859714	0.82249	0.216087	0.13806	0	0	0	0.163979	0.272744	0.0127833	0.0146483	0.014303	0.299868	0	0.665596	0.366861	0.145917	0.00325517	0	0.0794805	0	0.489869	0.0362429	0.0100121	0	0	0	0.00858182	0	0	0.00181538
POSITIVE_REGULATION_OF_MULTICELLULAR_ORGANISMAL_PROCESS	0.20922	0.145584	0.007965	0.189935	0.291765	0.444437	0.496468	0.2534	0.717546	0.779258	0.0978158	0.89233	0.923801	0.0741187	0.354	0.0411097	0.155434	0.45006	0.291911	0.82249	0.78596	0.0873702	0.00432667	0	0.527922	0.289428	0.421683	0.950436	0.692267	0.0396791	0.0264483	0	0.291732	0.0930385	0.114732	0.309079	0.000437037	0.890572	0.00161368	0.45474	0	0.0721615	0.00036875	0.0593371	0.205713	0.117571	0.00268861	0.555557	0.712577
REGULATION_OF_CELLULAR_COMPONENT_ORGANIZATION_AND_BIOGENESIS	0.0971231	0.214196	0	0	0.0792604	0.820128	0	0.00655556	0.152993	0.0133585	0.417076	0.325905	0.0851652	0	0.788155	0.536128	0.625051	0	0.919477	0.303429	0.201821	0.174516	0.253101	0	0.168831	0	0.525966	0.279104	0.105369	0.76716	0.120062	0	0.172983	0.103061	0	0.331494	0	0.500938	0.17875	0.634891	0.353401	0	0	0.249042	0.551041	0.423489	0	0.75691	0.683498
RAS_PROTEIN_SIGNAL_TRANSDUCTION	0.0022125	0	0.112651	0.000907692	0.406622	0	0.198455	0.48639	0.362138	0	0.004425	0.785735	0.0980308	0.0633474	0	0.00228387	0.081161	0.000674286	0.00214545	0.82249	0.774635	0.0255667	0.810836	0.398894	0	0.00742963	0.508908	0	0	0	0.419878	0.0290253	0	0.129517	0.80229	0.0178311	0.30312	0.341217	0	0.331394	0.177281	0.0761434	0.0178788	0.275981	0.76991	0.00708	0.112629	0.0187073	0.71966
CELL_CYCLE_PHASE	0.153607	0.498155	0.115995	0.873736	0.329519	0.230173	0.59481	0	0.00513043	0.139455	0.192733	0.170373	0.189175	0.661614	0.000637838	0	0.0252276	0	0.148626	0.715417	0.958911	0.0399385	0.188984	0.20532	0.0568545	0.11273	0.635208	0.888437	0.535082	0.0279171	0.00697273	0.236752	0.292568	0.0873901	0.125982	0.221434	0.0798541	0.233003	0.576003	0.53949	0.133347	0.11446	0.00036875	0.23503	0.105718	0.257931	0.0585354	0.757129	0.419277
POSITIVE_REGULATION_OF_I_KAPPAB_KINASE_NF_KAPPAB_CASCADE	0.653107	0.502576	0.211854	0.596572	0.135134	0.663606	0.82298	0.18737	0.0905469	0.000813793	0.98061	0.650805	0.230404	0.362898	0.115948	0.350803	0.397774	0	0.0248553	0.440814	0.599077	0.385987	0.01947	0.602203	0.310149	0.000621053	0.248587	0.188132	0.159513	0.454541	0	0.0971533	0.0284588	0.668703	0.28508	0.158705	0.466626	0.941902	0.12476	0.956103	0.0491504	0.347966	0.512042	0.0576118	0.181207	0.748408	0.0116758	0.032751	0.441498
NITROGEN_COMPOUND_METABOLIC_PROCESS	0.893537	0.409929	0.305043	0.466528	0.571558	0.817251	0.653733	0.703687	0.617908	0.106446	0.17122	0.170549	0.645962	0.0592226	0.00419556	0.111522	0.170819	0	0.0136482	0.484137	0.636834	0.505101	0.394418	0.0424419	0.941355	0	0.931165	0.124637	0.730617	0.334902	0	0.00555294	0.646979	0.349795	0.176131	0.422995	0.471653	0.95067	0.00874685	0.688639	0.0166273	0.0469256	0.4956	0.378821	0.0157333	0.658608	0.0177	0.00393333	0.964517
MONOCARBOXYLIC_ACID_METABOLIC_PROCESS	0.43329	0.26235	0.227099	0.81667	0.157231	0.02891	0.640081	0.124332	0.834939	0.85221	0.175348	0.249834	0.226822	0.147205	0	0	0.557112	0.0708	0.545829	0.437911	0.35929	0.546431	0.0316455	0	0.366243	0.244319	0.00337143	0.890536	0.904314	0.026255	0.488722	0.104106	0.340206	0.0790087	0.176131	0.364343	0.0282426	0.0705157	0.0393333	0.197382	0	0.0611116	0.411729	0.236638	0.0696627	0.285365	0	0.030899	0.718316
BRAIN_DEVELOPMENT	0.199609	0.564714	0.169414	0.979299	0.453033	0.403382	0.584999	0.00196667	0.0254154	0.146507	0.333639	0.0681778	0.1656	0.65735	0.00647843	0	0.0275333	0	0.199212	0.530438	0.814512	0.0183556	0.168571	0.0979224	0.0507623	0.0684659	0.751945	0.745632	0.645619	0.0157333	0.00363077	0.07552	0.180419	0.143173	0.2006	0.184	0.210411	0.312194	0.544974	0.865368	0.312265	0.0734971	0.00036875	0.296221	0.0951453	0.317034	0.12508	0.899724	0.203035
ANATOMICAL_STRUCTURE_FORMATION	0.000907692	0.548487	0.00337143	0.306613	0.253366	0.452504	0.4404	0.00786667	0.635526	0.519486	0.00858182	0.0517677	0.120744	0.133128	0.0229257	0.921109	0.172835	0.327234	0.0567676	0.633394	0.483917	0.0562235	0	0.000832941	0.0538168	0.0515704	0.148783	0.0586629	0.00524444	0.503895	0.686648	0.0059	0.256202	0.142665	0.336479	0.0280759	0.0130362	0.235631	0	0.274871	0.0445552	0.0202286	0	0.00236	0.0157333	0.2596	0.000684058	0.102678	0.295808
CELL_CELL_SIGNALING	0	0.00262222	0	0.11306	0.549356	0.0163889	0.229041	0	0.438812	0.0042359	0.484849	0	0.645962	0.00168571	0.9629	0.268558	0	0.0930766	0.00429091	0.855269	0.272524	0	0.068949	0.00987347	0.0989613	0.0299403	0.525966	0.2698	0	0.744473	0.389207	0	0.00168571	0.124883	0.00168571	0	0	0.732911	0.229554	0.0998462	0.23218	0.145122	0.00036875	0.0344923	0.04248	0.0059	0.00242051	0.705747	0.406238
LIPID_BIOSYNTHETIC_PROCESS	0.0280528	0.214196	0.0022125	0.00665641	0.43614	0.645936	0.224024	0.117379	0.00513043	0	0.819881	0.00214545	0.549971	0.348756	0.0960687	0.222591	0.130643	0.0567956	0.366606	0.633394	0.201821	0.816667	0.0436473	0.0325244	0.0133526	0.538335	0.9483	0.833547	0.717596	0.0140125	0.161301	0.251487	0.800896	0.143173	0.16756	0.00456774	0.00149841	0.127949	0	0.331394	0.0508455	0.12605	0.178393	0.378821	0.263203	0.0718489	0	0.00375455	0.184324
ORGAN_MORPHOGENESIS	0.00968205	0.1298	0	0.0087814	0.232147	0.452504	0.11682	0.537889	0	0	0.308523	0.14632	0.38242	0.755079	0.735064	0.123219	0	0.0516952	0.445226	0.82249	0.774635	0.415153	0.00305926	0.00244138	0	0.2301	0.296967	0.00858182	0.0843481	0.0374978	0.134239	0.0548283	0.587067	0.662995	0.164404	0.118925	0.000437037	0.61021	0	0.274871	0.141744	0.114905	0.0187412	0.0486303	0	0.255175	0	0.00191351	0.057525
POSITIVE_REGULATION_OF_HYDROLASE_ACTIVITY	0.432039	0.413238	0.298723	0.201611	0.692993	0.288503	0.229041	0.0220774	0.834939	0.749799	0.832199	0.643418	0.502125	0.626945	0.104143	0.0231709	0.732503	0.889679	0.00827532	0.484137	0.435527	0.214684	0.296259	0.4012	0.0632143	0.0420564	0.701075	0.712615	0.096273	0.228634	0.386418	0.541974	0.580178	0.00899048	0.692641	0.301109	0.0169491	0.114107	0.0843916	0.0393333	0.00357576	0.830574	0.560555	0.789189	0.300426	0.27014	0.636742	0.0831446	0.9971
REGULATION_OF_TRANSCRIPTION_FROM_RNA_POLYMERASE_II_PROMOTER	0.527249	0.899267	0.0881067	0.710242	0.502735	0.923183	0.327269	0.323407	0.834939	0.179545	0.632887	0.669682	0.341306	0.821237	0.00577959	0.834955	0.58399	0.596375	0.4932	0.633394	0.578645	0.516561	0.387695	0.682029	0.902961	0.0126429	0.431543	0.435836	0.406633	0.057539	0.628917	0.224123	0.665596	0.566056	0.300345	0.81868	0.762756	0.982	0.565885	0.325282	0.00357576	0.686457	0.212119	0.492375	0.517924	0.748408	0.289798	0.0777639	0.615594
POSITIVE_REGULATION_OF_CELLULAR_PROTEIN_METABOLIC_PROCESS	0.0578029	0.301832	0.497262	0.885053	0.0973968	0.392452	0.256382	0.0888471	0.842673	0.0137309	0.317412	0.985275	0.25417	0.0919706	0.814407	0.307603	0.582183	0.386029	0.270124	0.334126	0.6014	0.0576889	0.701906	0.981129	0.0106685	0.697221	0.508908	0.500224	0.26477	0.025439	0.00214545	0.0980754	0.357092	0.086612	0.737297	0.708344	0.322371	0.443105	0.00198319	0.344426	0.0563355	0.347966	0.526325	0.458725	0.181207	0.118414	0.3304	0.00191351	0.983094
CELLULAR_CARBOHYDRATE_METABOLIC_PROCESS	0.138322	0.151282	0	0.00347059	0.00758571	0.508797	0.0059	0.027427	0.1568	0.0131615	0.351595	0.592501	0.146217	0.279154	0.412783	0.946723	0.756976	0.000674286	0.943798	0.648438	0.636834	0.679608	0.321231	0	0.0201463	0.00118	0.551296	0.234153	0.0924656	0.417425	0.291584	0	0.404708	0.151144	0.00372632	0.173136	0.00149841	0.651966	0.192013	0.667472	0.305796	0.0202286	0.0042359	0.380575	0.344658	0.428653	0	0.263079	0.846584
LEUKOCYTE_ACTIVATION	0.0899947	0.301832	0.72156	0.181627	0.00295	0.0370091	0.325777	0.555578	0.504998	0.196046	0.0169436	0.669682	0.0851652	0.784237	0.593875	0.0440299	0.816765	0.045974	0.0638464	0.557049	0.145231	0.773362	0.383046	0	0.0205095	0.870755	0.139991	0.95346	0.71777	0.689317	0.918963	0.184709	0.826573	0.820254	0.336479	0.430596	0.0398464	0.29205	0.00453846	0.668052	0.0180933	0.0208235	0	0.915404	0.0647561	0.0573143	0	0.0777639	0.057525
ALCOHOL_METABOLIC_PROCESS	0.000907692	0.2891	0.0878836	0.9899	0	0.675534	0.826	0.494463	0	0.11198	0.0195707	0.570926	0.529144	0.755079	0.586578	0.126766	0.43725	0	0.00153913	0.794184	0.483917	0.174516	0.00343273	0	0	0	0.238294	0.452196	0.575554	0.433924	0.0372437	0.124768	0.191615	0.00974783	0.0196667	0.0662921	0	0.0275333	0.000238384	0.27807	0	0.278564	0	0.458725	0.00295	0.204533	0.125502	0	0
ELECTRON_TRANSPORT_GO_0006118	0	0.990795	0.867777	0.665696	0	0.552183	0.0963135	0.483363	0	0.00934167	0	0.118944	0.25417	0.3556	0.490017	0.00434737	0.215655	0	0.00112381	0.882798	0.956932	0.115815	0	0	0	0	0.180496	0.059831	0.9886	0.236891	0.341177	0.121397	0.0164174	0.122069	0.0145231	0.185705	0	0.0190809	0	0.362145	0.00262222	0.0386182	0	0.507821	0	0.035913	0.0169491	0	0
METAL_ION_TRANSPORT	0.950539	0.832711	0.483167	0.958971	0.929057	0.92198	0.293204	0.703687	0.878778	0.640338	0.886656	0.510724	0.816301	0.122203	0.558775	0.138596	0.640926	0	0.215965	0.807188	0.1534	0.402974	0.677465	0.685074	0.659039	0.0107273	0.517277	0.11133	0.776687	0.247287	0	0.161668	0.906174	0.763801	0.307197	0.666237	0.418091	0.732911	0.00568467	0.325282	0.025451	0.183277	0.506666	0.672846	0.04248	0.428653	0.423705	0.0831446	0.441498
INFLAMMATORY_RESPONSE	0.234246	0.0631647	0.000445283	0.00665641	0.0408683	0.675111	0.11682	0.297137	0.171188	0.42893	0.482872	0.631451	0.0708	0.125016	0.741622	0.614597	0.909408	0.0280952	0.874349	0.794184	0.444794	0.383046	0.81873	0	0.499028	0.00667925	0.609898	0.0804821	0.292598	0.561565	0.127484	0.00401702	0.684157	0.124883	0.0157333	0.836549	0.00968842	0.291067	0.405222	0.871751	0.0939248	0.00102609	0	0.202123	0.0614765	0.602885	0	0.915475	0.938528
RIBONUCLEOPROTEIN_COMPLEX_BIOGENESIS_AND_ASSEMBLY	0	0.0670455	0	0.00708	0	0.888508	0.0881067	0.102482	0.263891	0	0.00536364	0.709757	0.459315	0.00536364	0.00647843	0.307603	0.183883	0.045974	0.20172	0.343273	0.241244	0.0255667	0.0124556	0	0.00210714	0	0.504891	0.00214545	0.0157333	0.000621053	0.221697	0	0.69977	0.128658	0.00944	0	0	0.138978	0	0.525943	0.105595	0.00102609	0	0	0.00869474	0.00708	0	0.5168	0.0059
CELLULAR_CATION_HOMEOSTASIS	0	0.2537	0	0.0257455	0	0.950714	0.157825	0.0704	0.590774	0	0.00429091	0.75076	0.749163	0.00277647	0.00321818	0.576596	0.172352	0.28789	0.23501	0.484137	0.216087	0.04484	0.0126082	0	0.000944	0	0.159647	0.0316	0.0220774	0.00321818	0.307674	0	0.418939	0.0696346	0.0177	0	0	0.0557818	0	0.533421	0.279073	0.00102609	0	0	0.01003	0.0059	0	0.529296	0
RNA_PROCESSING	0.695498	0.121371	0.00472	0.684037	0.571558	0.452504	0.823294	0	0.668878	0.763298	0.292676	0.669682	0.1656	0.854657	0	0	0.857467	0.65382	0	0.386677	0.195543	0.216417	0.246664	0.00393333	0.208204	0.535617	0	0.452196	0.412663	0.0423785	0.00472	0.12809	0.179265	0.0387188	0.0585786	0.528948	0.151813	0.0227094	0.00611223	0.698493	0	0.34467	0.0750406	0.458725	0	0.412296	0.013216	0.0440231	0.886475
RESPONSE_TO_CHEMICAL_STIMULUS	0.707247	0.719198	0.00154754	0.213699	0.74281	0.51966	0.082128	0.323407	0.635526	0.524429	0.461235	0.828393	0.25417	0.0961101	0.445552	0.0172462	0.0872174	0.0917029	0.361227	0.902835	0.447012	0.200888	0.222591	0.086415	0.734423	0.0956041	0.9483	0.569478	0.0851286	0.572243	0.299868	0.0326157	0.684157	0.67718	0.0196667	0.10856	0.661014	0.762175	0.0142186	0.728244	0.324074	0.778171	0.0308945	0.522998	0.123343	0.547433	0.262953	0.00134857	0.9971
REGULATION_OF_CELL_DIFFERENTIATION	0.00869474	0.043424	0.0928719	0.776852	0	0.90315	0.620383	0.555578	0	0.00923478	0.141341	0.766712	0.427632	0.821237	0.417265	0.020483	0.476753	0	0	0.82249	0.323459	0.0101143	0	0	0	0	0.356704	0.145653	0.850713	0.812763	0.0455611	0.068815	0.0433581	0	0.00372632	0.0612476	0	0.0213308	0	0.344426	0	0.12287	0	0.669943	0	0.0224762	0.0699128	0	0
SENSORY_PERCEPTION	0	0.223447	0.0916638	0.976755	0	0.478582	0.650628	0.426688	0	0.108025	0.00758571	0.635578	0.517699	0.811417	0.621313	0.0661349	0.304509	0	0.00112381	0.809361	0.447012	0.140839	0.00102609	0	0	0	0.193748	0.388969	0.512876	0.503895	0.0392176	0.150226	0.252558	0.00437037	0.00643636	0.0426209	0	0.007375	0	0.274871	0	0.278564	0	0.487684	0.000842857	0.125613	0.136608	0	0
POSITIVE_REGULATION_OF_DEVELOPMENTAL_PROCESS	0.153607	0.719198	0.0157333	0	0.443172	0.00118	0.175097	0.0522213	0.469752	0.0129569	0.28807	0.07198	0.231906	0.505103	0	0.0697393	0.07198	0.269669	0.00181538	0.794184	0.685799	0.153063	0.943697	0.755418	0.00354	0.561881	0.450185	0	0.207183	0	0.0051625	0.531954	0.0977714	0.0790087	0.70511	0.0780042	0.315449	0.0408845	0	0.325282	0.0290462	0.40197	0.0266593	0.737208	0.0767	0.0480429	0.636861	0.0193857	0.683498
PROTEIN_RNA_COMPLEX_ASSEMBLY	0.118944	0.62776	0.2478	0.0847179	0.438655	0.855178	0.150322	0.0704	0.200115	0.194807	0.723317	0.635607	0.73557	0.394214	0.101961	0.483481	0.758519	0.726751	0.0350424	0.860421	0.846802	0.748521	0.0316455	0.398894	0.000502128	0.3068	0.296967	0.569478	0.904314	0.812763	0.0579544	0.377051	0.406945	0.273648	0.943172	0.0513043	0.278583	0.928091	0.000674286	0.146621	0.864646	0.477231	0.333462	0.448218	0.729976	0.419115	0.941011	0.252139	0.948543
POST_TRANSLATIONAL_PROTEIN_MODIFICATION	0.118519	0.896583	0.0792672	0.787116	0.0862473	0.442912	0.82298	0.13865	0.698889	0.275825	0.004425	0.716701	0.1656	0.0534933	0.282705	0.5757	0.879756	0.809989	0.00214545	0.82249	0.947589	0.690388	0.383292	0.0149981	0.267412	0.000621053	0.931165	0	0.361042	0.00786667	0.491116	0.094	0.484685	0.00944	0.00168571	0	0.0338687	0.0262645	0	0.331394	0.951733	0.0682297	0	0.147921	0.565548	0.695513	0.00563182	0.60436	0.386871
CELLULAR_COMPONENT_ASSEMBLY	0.450259	0.571567	0.149076	0.0567056	0.674935	0.218836	0.866442	0.458233	0.733156	0.602884	0.292027	0.236833	0.0851652	0.549776	0.379855	0.353546	0.28609	0.237953	0.0255874	0.794184	0.631068	0.546431	0.289385	0.0316	0.928573	0.203366	0.163838	0.468582	0.470395	0.00118	0.591036	0.833867	0.0404571	0.012744	0.190727	0.0426209	0.00202286	0.155845	0	0.688917	0.505152	0.273559	0.0979489	0.458725	0.659106	0.962735	0.535013	0.463951	0.531472
IMMUNE_RESPONSE	0.488423	0.849491	0.00365634	0.306613	0.216858	0.238984	0.841066	0.835483	0.573143	0.916484	0.438707	0.45819	0.725923	0.693893	0.351187	0.214034	0.582183	0.672159	0.00112381	0.764523	0.852715	0.335204	0.00845373	0.162873	0.796229	0.00274419	0.502397	0.195793	0.670486	0	0.161301	0.862379	0.133104	0.400684	0.933675	0.317971	0.0636579	0.480702	0.000238384	0.45474	0.296956	0.218339	0.341312	0.737208	0.0314667	0.336548	0.00681778	0.00636825	0.170881
HEMOPOIETIC_OR_LYMPHOID_ORGAN_DEVELOPMENT	0.228676	0.279415	0.251602	0	0.326496	0	0.340214	0.310223	0.715914	0.0495899	0.632887	0.259064	0.31126	0.469606	0	0	0.185244	0.444943	0.000655556	0.82249	0.483917	0.174516	0.638466	0.952824	0.0205095	0.697221	0.257116	0	0.406633	0	0.00214545	0.585395	0.0274065	0.119449	0.868782	0.317971	0.116869	0.0146703	0	0.325282	0.0149659	0.183684	0.157534	0.803183	0.112392	0.184816	0.238254	0.31193	0.960389
GROWTH	0.131581	0.848714	0.102652	0.813428	0.122859	0.385041	0.766404	0.115168	0.698889	0.294824	0	0.773354	0.198577	0.0592226	0.223629	0.576596	0.95626	0.701335	0.00444638	0.82249	0.981263	0.729652	0.322633	0.0200496	0.217085	0	0.9483	0	0.406633	0.00895172	0.645217	0.108228	0.506893	0.0178113	0	0	0.0412576	0.0302925	0	0.362145	0.9631	0.0868143	0	0.12508	0.614866	0.736964	0.0120458	0.623766	0.488461
PROTEIN_CATABOLIC_PROCESS	0.0928675	0.413238	0.0195061	0.885053	0.223943	0.185144	0.500423	0.0606857	0.689997	0.0643636	0.00429091	0.444683	0.1656	0.0236	0.412783	0.429005	0.893972	0.778066	0.00181538	0.82249	0.445849	0.780207	0.493994	0.00507527	0.461421	0.0059	0.784237	0	0.3306	0.0432253	0.476816	0.0411745	0.340206	0.0178113	0	0	0.0060439	0.0201583	0	0.287789	0.920095	0.0721615	0.00036875	0.458725	0.554044	0.860476	0.00477619	0.291067	0.441498
PROTEOLYSIS	0.126879	0.70338	0.022892	0.000907692	0.455651	0.00118	0.1652	0.0704	0.482909	0.00923478	0.292027	0.07198	0.214959	0.505935	0	0.0630368	0.0873702	0.285027	0.00181538	0.82249	0.688162	0.1364	0.921926	0.695258	0.0041871	0.575791	0.473741	0.000874074	0.200467	0	0.00690732	0.45802	0.090152	0.080443	0.64015	0.0816167	0.309048	0.0534105	0	0.325282	0.0350811	0.402841	0.0375929	0.741714	0.0721882	0.0437037	0.636861	0.0200736	0.683498
MEMBRANE_ORGANIZATION_AND_BIOGENESIS	0.118944	0.329089	0.0566016	0.480829	0.194908	0.923183	0.527067	0.0487733	0.850879	0.196046	0.102267	0.311048	0.214959	0.166622	0.583206	0.880196	0.95626	0.200509	0.0193573	0.972423	0.901567	0.667683	0.493727	0.102267	0.75059	0.370303	0.682506	0.00327778	0.282981	0.0727486	0.413319	0.0187663	0.95935	0.124883	0.0157333	0	0.0177	0.0162578	0.00953699	0.45474	0.828715	0.0202286	0.00036875	0.373898	0.502851	0.69688	0.0143451	0.493712	0.886475
SYNAPTIC_TRANSMISSION	0.20922	0.715043	0.115995	0.793494	0.2674	0.213693	0.33512	0.134191	0.882261	0.105819	0.004425	0.716701	0.25447	0.03068	0.300572	0.375198	0.833791	0.9463	0.00465352	0.880235	0.599077	0.583316	0.341337	0.0424419	0.91437	0.0800894	0.931165	0.000874074	0.257518	0.0374978	0.628917	0.137918	0.317289	0.00524444	0.00372632	0	0.0421194	0.00337143	0.000674286	0.35833	0.853759	0.0474682	0.00036875	0.373898	0.568307	0.775963	0.0166074	0.234112	0.595206
ACTIN_CYTOSKELETON_ORGANIZATION_AND_BIOGENESIS	0.196788	0.47669	0.0792672	0.496732	0.262291	0.923183	0.630989	0.0877075	0.875604	0.180093	0.06372	0.373005	0.182223	0.348756	0.733457	0.952436	0.947655	0.207036	0.0182364	0.995234	0.852715	0.615947	0.461038	0.150973	0.837538	0.501673	0.551296	0.00768372	0.3306	0.102762	0.299868	0.01711	0.978944	0.0823489	0.0311091	0	0.0288031	0.0155415	0.010384	0.525943	0.925059	0.0315935	0.000674286	0.328091	0.382477	0.624595	0.0125224	0.623766	0.9145
POSITIVE_REGULATION_OF_METABOLIC_PROCESS	0.0688333	0.715375	0.0189773	0.623827	0.126975	0.58973	0.495425	0.0704	0.635526	0.290825	0.217486	0.265369	0.476748	0.220101	0.0743913	0.354	0.38988	0.557006	0.0243613	0.953937	0.799368	0.334404	0.493994	0.903588	0.738502	0.25257	0.522256	0.0262222	0.228776	0.208123	0.0691143	0.119441	0.978944	0.0567676	0.0406444	0	0.0288031	0.1062	0	0.52085	0.935024	0.0390308	0.00524444	0.487684	0.862268	0.849709	0.177144	0.211925	0.682827
AMINO_ACID_AND_DERIVATIVE_METABOLIC_PROCESS	0.202185	0.0118	0	0.0107273	0.0113931	0.795192	0.59481	0.124332	0.415112	0.0350722	0.53381	0	0.03776	0.0484103	0.0126429	0.158	0.0365419	0	0.624226	0.794184	0.908092	0.32542	0	0.0238052	0.0201037	0.005192	0.0246261	0.62646	0.0136154	0.10384	0.019352	0	0.9981	0.133672	0.114732	0.0612476	0	0.157825	0.066783	0.360436	0.058528	0	0.00255135	0.255521	0.0130553	0.436838	0	0	0.897265
RESPONSE_TO_ABIOTIC_STIMULUS	0.354	0.0455143	0.0601419	0.548621	0.245531	0.380441	0.716649	0.205342	0.866601	0.986179	0.850663	0.510724	0.584563	0.463128	0.468198	0.354	0.324396	0.56127	0.314358	0.772576	0.78596	0.449572	0.00305926	0.481568	0.665915	0.941772	0.247315	0.870486	0.726905	0.000621053	0.214047	0.110012	0.762786	0.242596	0.696261	0.338013	0.0104889	0.732911	0.4897	0.688639	0.010325	0.667543	0.811901	0.380575	0.592113	0.849709	0.125608	0.531587	0.983094
RESPONSE_TO_BIOTIC_STIMULUS	0.759513	0.131296	0.05	0.665696	0.386975	0.452504	0.630776	0.022125	0.9992	0.919787	0.938994	0.669682	0.361063	0.486941	0.101961	0.470185	0.709836	0.423682	0.316301	0.997226	0.982414	0.402974	0.00277647	0.277414	0.801861	0.649998	0.833477	0.934107	0.406633	0.014794	0.187848	0.432622	0.300812	0.092549	0.134036	0.534806	0.0737117	0.759192	0.0924435	0.287789	0.0167056	0.396013	0.649751	0.378821	0.690846	0.790092	0.619616	0.210168	0.983094
G_PROTEIN_SIGNALING_COUPLED_TO_CAMP_NUCLEOTIDE_SECOND_MESSENGER	0.00157333	0.0125867	0	0	0.00758571	0.366744	0.157825	0.0775939	0.0477244	0.00262222	0.00337143	0.01888	0.0505714	0.161746	0.0150552	0.338581	0.667408	0	0.919477	0.303429	0.3304	0.0255667	0.00432667	0	0.237019	0	0.00337143	0.00496842	0.0146483	0.057539	0.286189	0	0.153807	0.0505714	0.113052	0	0	0.0408845	0.0400404	0.274871	0	0	0	0.0196667	0	0.685028	0	0.00609032	0.666859
PROTEIN_KINASE_CASCADE	0.8024	0.043424	0.0305284	0.250905	0.232147	0.293689	0.790193	0.239933	0.82983	0.902409	0.850663	0.45819	0.549971	0.61035	0.458	0.0661349	0.668175	0.45076	0.3304	0.862775	0.994313	0.402974	0	0.401598	0.58481	0.939653	0.223638	0.897959	0.58346	0	0.285316	0.060416	0.5074	0.086612	0.772106	0.167539	0.005015	0.488117	0.228975	0.728244	0.00295	0.566288	0.789827	0.291707	0.612089	0.818059	0.0962543	0.181526	0.983094
MACROMOLECULE_LOCALIZATION	0.895291	0.0683417	0.0233709	0.621867	0.18571	0.35327	0.620383	0.195576	0.689997	0.986179	0.839749	0.301317	0.476748	0.468329	0.206107	0.271485	0.777711	0.381251	0.253741	0.96152	0.966212	0.480229	0.00057561	0.393653	0.430631	0.870766	0.349332	0.784882	0.194837	0.00224762	0.161432	0.068815	0.506893	0.153315	0.307775	0.309079	0.00393333	0.732911	0.245914	0.561792	0.00968205	0.402841	0.811901	0.458725	0.517924	0.9948	0.171542	0.0557818	0.983094
REGULATION_OF_TRANSCRIPTIONDNA_DEPENDENT	0.806753	0.715043	0.157476	0.787116	0.953748	0.850893	0.59481	0.462889	0.717546	0.594157	0.461235	0.631451	0.369562	0.80639	0.0128351	0.013275	0.758519	0.0495024	0.314358	0.82249	0.867121	0.285282	0.494002	0.707559	0.0208558	0.0274065	0.529361	0.735251	0.832823	0.92746	0	0.0116427	0.587067	0.120257	0.201962	0.222096	0.250343	0.673032	0.00146195	0.598766	0	0.51078	0.506666	0.9966	0.187412	0.204533	0.0280376	0.00462745	0.49324
MRNA_PROCESSING_GO_0006397	0.228676	0.815108	0.00277647	0.143357	0.170278	0.839207	0.1652	0.501292	0.098102	0.0495899	0.215919	0.351596	0.1656	0.39825	0.270069	0.143256	0.00923478	0.222177	0.367731	0.303429	0.685799	0.214684	0.00561905	0	0.000502128	0	0.931165	0	0.198186	0.0354	0.499785	0.00708	0.543789	0.498355	0.164404	0.00786667	0.276236	0.762453	0	0.0202286	0.0939248	0.222208	0	0.00842857	0	0.959387	0.0615415	0.433685	0.409409
MACROMOLECULE_BIOSYNTHETIC_PROCESS	0.714243	0.043424	0.00484103	0.978134	0.195039	0.632981	0.279222	0.609159	0.769209	0.146507	0.967905	0.122992	0.371869	0.664846	0.814407	0.211109	0.0386182	0.380091	0.51684	0.82249	0.750775	0.402974	0.316545	0.0488594	0.0390949	0.838346	0.609898	0.638596	0.075048	0.706912	0.266036	0.0326157	0.116927	0.538964	0.0314667	0.381462	0.313259	0.906175	0.0147136	0.78642	0.564295	0.348962	0.0182257	0.642248	0.977341	0.389674	0.19352	0.00580328	0.897265
RESPONSE_TO_OTHER_ORGANISM	0.228676	0.815108	0.00277647	0.143357	0.170278	0.839207	0.1652	0.501292	0.098102	0.0495899	0.215919	0.351596	0.1656	0.39825	0.270069	0.143256	0.00923478	0.222177	0.367731	0.303429	0.685799	0.214684	0.00561905	0	0.000502128	0	0.931165	0	0.198186	0.0354	0.499785	0.00708	0.543789	0.498355	0.164404	0.00786667	0.276236	0.762453	0	0.0202286	0.0939248	0.222208	0	0.00842857	0	0.959387	0.0615415	0.433685	0.409409
MACROMOLECULE_CATABOLIC_PROCESS	0.000907692	0.065959	0	0.0440299	0	0.0370091	0.690049	0.537889	0.0229257	0.000813793	0.004425	0.376995	0.159677	0.223237	0.483226	0.48563	0.0524444	0	0.000655556	0.794184	0.0531	0.273996	0.108345	0	0	0.000621053	0	0.000874074	0.26477	0.0035913	0.0424116	0.00578868	0.105439	0.405946	0.0185939	0.155585	0	0.131162	0	0.860299	0.00262222	0.0202286	0	0.0344923	0	0.121255	0	0	0.0472
NEUROLOGICAL_SYSTEM_PROCESS	0.759513	0.398424	0.260122	0.82861	0.23954	0.137807	0.27931	0.302443	0.556315	0.0643636	0.582944	0.170373	0.926249	0.227354	0	0	0.917944	0	0.0277361	0.831057	0.444794	0.369802	0.118821	0.787028	0.430631	0	0.710095	0.0609135	0.712219	0.38379	0	0.0390796	0.290884	0.550168	0.0303429	0.0695447	0.506317	0.661794	0	0.331394	0	0.100451	0.307445	0.642148	0.519581	0.1224	0.249898	0.00134857	0.154816
EPIDERMIS_DEVELOPMENT	0.249597	0.2537	0.00122069	0.621867	0.245531	0.538721	0.823294	0.51851	0.504998	0.0291529	0.347949	0.829572	0.371488	0.80864	0.66965	0.293912	0.980153	0.9463	0.007552	0.794184	0.27081	0.699786	0.0059	0.695258	0.614208	0.160685	0.27261	0.279104	0.73632	0.378378	0.238113	0.244164	0.797168	0	0.345278	0.105718	0	0.651966	0.00911448	0.688639	0	0.00421429	0.478372	0.0868909	0.365556	0.636413	0.0176468	0	0.127552
REGULATION_OF_RESPONSE_TO_STIMULUS	0.131581	0.827236	0.831267	0.20394	0.837416	0.508797	0.92522	0.703687	0.0408683	0.234427	0.879284	0.716701	0.431833	0.0288444	0.0846085	0.0919158	0.532346	0.909866	0.919477	0.82249	0.465587	0.402974	0.600332	0.0200496	0.410725	0.856328	0.798976	0.963784	0.893194	0.0118	0.286189	0.110012	0.919342	0.103061	0.698755	0.0695174	0.084872	0.0333176	0.114885	0.919174	0.714466	0.362916	0.125977	0.478896	0.263203	0.336548	0.12105	0.897116	0.946004
REGULATION_OF_MAP_KINASE_ACTIVITY	0.838802	0.361688	0.0158989	0.623827	0.126975	0.530558	0.484421	0.778224	0.933116	0.0845451	0.886656	0.669682	0.227791	0.821237	0.0330976	0.367933	0.777711	0.415082	0.186158	0.537031	0.372	0.615947	0.943697	0.971584	0.811477	0.00491667	0.450185	0.917148	0.287062	0.0833183	0.220507	0.104406	0.952706	0.781181	0.134036	0.481756	0.317617	0.488117	0.939581	0.390509	0.00236	0.233595	0.0936848	0.475126	0.76991	0.900481	0.0810609	0.18286	0.683498
NEGATIVE_REGULATION_OF_TRANSCRIPTION	0.20922	0.2537	0.0824212	0.621374	0.483317	0.768652	0.605978	0.0450047	0.71441	0.317327	0.149053	0.411537	0.561405	0.00168571	0.0202286	0.152492	0.548777	0.331243	0.00244138	0.752213	0.8024	0.385987	0.30063	0	0.000502128	0.0684659	0.908375	0.03186	0.0318919	0.049849	0.0355873	0.236752	0.104072	0.0658961	0.853533	0.439448	0.00202286	0	0	0.45474	0.802083	0	0.301193	0.415665	0.286018	0.472613	0.118323	0.00375455	0.995353
HOMEOSTATIC_PROCESS	0.762434	0.17206	0.942	0.300329	0.629169	0.232348	0.0881067	0.0151714	0.866601	0.417182	0.9846	0.971533	0.476748	0.705034	0.00118	0.307603	0.573056	0.423682	0.237803	0.797715	0.697438	0.0255667	0.477805	0.682029	0.000502128	0.184437	0.784237	0.897959	0.919369	0.289922	0.197162	0.0784596	0.19966	0.00944	0.472874	0.858044	0.00678161	0.531477	0.000238384	0.267338	0.00262222	0.144617	0.9274	0.441763	0.420523	0.421065	0.175398	0.897116	0.615594
VASCULATURE_DEVELOPMENT	0.0541412	0.17995	0.491705	0.600425	0.528855	0.00196667	0.367395	0.302443	0.970111	0.602884	0.0588	0.588741	0.245215	0.00449524	0.03127	0.18055	0.947655	0.330542	0.00153913	0.788104	0.448659	0.197541	0.534973	0.000832941	0.132726	0.526039	0.428264	0.00674286	0.0249486	0	0.0059	0.00876571	0.138613	0	0.128451	0.0579802	0.0434566	0.00337143	0	0	0.0309615	0.521431	0.0635677	0.640644	0.0110133	0.775963	0.952927	0.0708	0.686181
CELLULAR_HOMEOSTASIS	0.994614	0.0668667	0.102652	0.420009	0.857794	0.171699	0.790193	0.728562	0.323493	0.403788	0.00536364	0.844236	0.645962	0.829664	0.025488	0.0143451	0.806255	0.0389913	0.139588	0.82249	0.971673	0.599467	0.534973	0.17171	0.000502128	0.825341	0.394891	0.161035	0.159513	0.0119934	0.0732414	0.147828	0.919342	0.0500179	0.737297	0.910496	0.0636579	0.0227862	0.000238384	0.181859	0.0939248	0.518374	0.488508	0.378821	0.509086	0.952572	0.132405	0.938125	0.983094
GLYCOPROTEIN_BIOSYNTHETIC_PROCESS	0.118944	0.17206	0.00863415	0.691504	0.232147	0.00708	0.0881067	0.0131111	0.668878	0.32404	0.0978158	0.620695	0.215113	0.207942	0	0.000842857	0.464251	0.0463038	0.0267958	0.788104	0.697438	0.756402	0.0765887	0.182741	0.122605	0.445778	0.224382	0.9791	0.568861	0.40541	0.00472	0.237792	0.769596	0.00472	0.553304	0.447059	0.00855824	0.00295	0	0.325343	0.00539429	0.315179	0.265366	0.202123	0.485007	0.748408	0.0148932	0.574901	0.727484
SECRETION	0.0912947	0.605326	0.388382	0.601013	0.342547	0.0165838	0.841066	0.214086	0.200115	0.459101	0.175212	0.376995	0.553388	0.0472	0	0.298053	0.933043	0.285027	0.000655556	0.530438	0.320286	0.226658	0.395536	0.60003	0.344015	0.000621053	0.508908	0.00327778	0.00944	0	0.125192	0.384036	0.00393333	0.125931	0.708599	0.0426209	0.0543757	0.0208235	0	0.111668	0.00451176	0.0458118	0.276173	0.916908	0.263203	0.342581	0.257905	0.412431	0.486241
DNA_REPLICATION	0.206243	0.133518	0.316415	0.956167	0.720452	0.689713	0.621467	0.0986611	0.632038	0.2084	0.369585	0.600403	0.766017	0.541898	0.121255	0.329608	0.115328	0.0495024	0.854574	0.794184	0.279358	0.434647	0.289385	0.134978	0.533232	0.160685	0.394891	0.745632	0.80796	0.482911	0.023163	0.629777	0.926827	0.350898	0.5841	0.495859	0.00202286	0.200698	0.0937918	0.860299	0.0194957	0.141064	0.12744	0.500749	0.382477	0.0967137	0.598496	0.727116	0.914529
CELL_CELL_ADHESION	0.252458	0.078352	0.494579	0.390406	0.419017	0.238984	0.0354	0.010384	0.0803404	0.185878	0.9846	0.07198	0.1656	0.735512	0.0298734	0	0.185774	0.0775762	0.00955949	0.834894	0.971673	0.515192	0.016641	0.373427	0.0261652	0.694876	0.751945	0.889608	0.717596	0.199962	0.429319	0.0744807	0.00944	0.214901	0.557904	0.338418	0.0288031	0.907962	0.0419556	0.337045	0.26349	0.0202286	0.330143	0.366538	0.76118	0.51935	0.262582	0.0920758	0.177644
NEGATIVE_REGULATION_OF_CELL_PROLIFERATION	0.0840548	0	0.110454	0.00637838	0.359691	0	0.515045	0.561013	0.743019	0	0.01888	0.669682	0.0929697	0.0592226	0	0.00944	0.0847455	0	0.00374603	0.772576	0.701143	0.04484	0.606741	0.473677	0.000502128	0	0.190907	0	0	0	0.236887	0.00555294	0	0.223434	0.430586	0.01121	0.74977	0.79723	0	0.598766	0.446098	0.0202286	0.0151537	0.269552	0.783499	0.0573143	0.0608438	0.037996	0.822933
NEGATIVE_REGULATION_OF_TRANSCRIPTION_FROM_RNA_POLYMERASE_II_PROMOTER	0.0334968	0.131296	0.337037	0.621867	0.367038	0.00118	0.31289	0.176017	0.936707	0.784729	0.0810149	0.644322	0.300057	0.00168571	0.0229159	0.212034	0.922093	0.222177	0	0.752213	0.447089	0.131834	0.385833	0	0.0390949	0.575791	0.421683	0.014449	0.0543826	0	0.00665641	0.0187073	0.1534	0	0.128451	0.0522571	0.014917	0.0104118	0	0	0.0466	0.537874	0.0719238	0.711853	0.0278557	0.718097	0.954993	0.0879145	0.897265
REGULATION_OF_CATALYTIC_ACTIVITY	0.409512	0.065959	0.507672	0.600425	0.555056	0.380441	0.0880462	0.0704	0.119311	0.201523	0.850663	0.170373	0.25417	0.600663	0.00577959	0	0.215655	0.301389	0.00374603	0.82249	0.77235	0.748521	0.118821	0.280326	0.145533	0.571769	0.657215	0.897959	0.779618	0.159007	0.207606	0.152915	0	0.307755	0.351623	0.81868	0.0200807	0.949198	0.0104715	0.53949	0.0921056	0.0333176	0.0466149	0.378821	0.485007	0.421065	0.198486	0.0827873	0.48173
ANTI_APOPTOSIS	0.118519	0.626653	0.359961	0.223146	0.785362	0.00569655	0.603718	0.361197	0.870541	0.865155	0.292027	0.422897	0.207432	0	0.104143	0.560889	0.806255	0.83239	0.000655556	0.794184	0.51411	0.473276	0.323275	0.000298734	0.740575	0.508832	0.524594	0.0946713	0.16801	0.00842857	0.378252	0.128527	0.1003	0	0.0299317	0.0653747	0.08201	0.0275333	0	0.00643636	0.120226	0.882518	0.146724	0.642974	0.0335563	0.748408	0.177644	0.0827873	0.708
PROTEIN_COMPLEX_ASSEMBLY	0.994614	0.0693551	0.0916438	0.488014	0.907652	0.152519	0.837587	0.666886	0.333243	0.59217	0.00536364	0.8841	0.725923	0.76098	0.0263584	0.0284	0.666666	0.0263082	0.111036	0.82249	0.968548	0.527067	0.58174	0.34397	0.00133585	0.708113	0.394891	0.208998	0.125867	0.0140125	0.0832629	0.132497	0.900155	0.0388492	0.674178	0.933828	0.0760611	0.0259213	0.000890566	0.146621	0.0656375	0.540292	0.548894	0.387827	0.502851	0.959387	0.1888	0.943395	0.983094
CELLULAR_LIPID_METABOLIC_PROCESS	0.105472	0.975911	0.507672	0.361061	0.420763	0.0435289	0.43307	0.540912	0.715914	0.913763	0.464987	0.4006	0.312471	0	0.27653	0.613264	0.806255	0.862837	0.00429091	0.788104	0.712209	0.434647	0.538368	0	0.665915	0.846446	0.849024	0.121264	0.406633	0.026255	0.321818	0.0761153	0.0357026	0	0.0314667	0.0293097	0.0772228	0.0702244	0.0102953	0.00944	0.21004	0.880422	0.113041	0.478896	0.0719238	0.630872	0.216267	0.105938	0.870187
VESICLE_MEDIATED_TRANSPORT	0.118944	0.00262222	0.158945	0.019583	0.517447	0	0.363225	0.157587	0.724429	0.0250523	0.004425	0.773354	0.0963135	0.0567404	0	0.00434737	0.0847455	0.00219535	0	0.494289	0.483917	0.529914	0.300279	0.578866	0.00855072	0.0220267	0.780423	0	0.00168571	0	0.291584	0.00172683	0.00168571	0.0930385	0.336479	0.00485882	0.12966	0.488117	0	0.634891	0.0236	0.020768	0.150029	0.267946	0.592113	0.0718489	0.200736	0.623766	0.89142
CELLULAR_MACROMOLECULE_CATABOLIC_PROCESS	0.206026	0.721638	0.346541	0.172988	0.836242	0.0145765	0.672985	0.33211	0.878778	0.831818	0.28807	0.455298	0.214959	0	0.212205	0.469902	0.962536	0.820721	0	0.772576	0.483917	0.599467	0.459681	0	0.548574	0.813428	0.701075	0.114955	0.257518	0.0157333	0.447903	0.0781097	0.0597532	0	0.0629333	0.0273929	0.135492	0.0155415	0.00108257	0.00337143	0.155106	0.975232	0.12744	0.660055	0.0468676	0.733536	0.190476	0.0625193	0.683498
SECOND_MESSENGER_MEDIATED_SIGNALING	0.112725	0.975911	0.415906	0.409188	0.454836	0.0362634	0.466493	0.411314	0.743019	0.894036	0.370815	0.448953	0.285167	0	0.281346	0.577687	0.8161	0.86472	0.00181538	0.772576	0.697438	0.402974	0.556269	0	0.562154	0.91852	0.872516	0.0897951	0.406633	0.0229789	0.298678	0.0627806	0.0354	0	0.0351686	0.0211918	0.0636579	0.0478378	0.0172294	0.00726154	0.246416	0.87841	0.0936848	0.492375	0.103645	0.557532	0.204489	0.0827873	0.864572
G_PROTEIN_SIGNALING_COUPLED_TO_CYCLIC_NUCLEOTIDE_SECOND_MESSENGER	0.118519	0.509731	0.607328	0.289777	0.300809	0	0.1652	0.557582	0.717546	0.799337	0.0867549	0.963531	0.214959	0.00372632	0.443216	0.556476	0.95626	0.314569	0	0.683311	0.774635	0.0255667	0.0527388	0.00057561	0.387275	0.941772	0.674139	0.0118	0.563341	0.000621053	0.378252	0.441058	0.00168571	0.0125224	0.448551	0.000907692	0.0483238	0.130831	0.0018	0.0198737	0.0883745	0.705342	0.00670455	0.450562	0.469471	0.547433	0.35573	0.412431	0.596201
PEPTIDYL_AMINO_ACID_MODIFICATION	0.806753	0.126582	0.431408	0.976755	0.28497	0.0555583	0.082128	0.00786667	0.348169	0.602884	0.88804	0.52215	0.427632	0.227268	0.0207394	0.0661349	0.32332	0.809989	0.052663	0.886063	0.78596	0.0676947	0.812286	0.013261	0.0241187	0.00321818	0.91861	0.773805	0.406633	0.597791	0.299868	0.068815	0.1003	0.0505714	0.164404	0.570394	0.162867	0.30509	0.0113403	0.0124941	0.0166273	0.228235	0.141443	0.458725	0.480507	0.711302	0.862144	0.731949	0.191465
EMBRYONIC_DEVELOPMENT	0.16343	0.413238	0.00844938	0.625464	0.822029	0.220267	0.630989	0.12272	0.167044	0.39237	0.0577793	0.103518	0.0929697	0.00449524	0.223629	0.0440299	0.354198	0.452157	0.00244138	0.788104	0.447089	0.285282	0.497668	0	0	0.0758753	0.9483	0.0365419	0.0249486	0.0489031	0.0203608	0.0355297	0.361112	0.0291067	0.325869	0.785494	0.74977	0	0	0.187464	0.296722	0	0.00670455	0.318211	0.134022	0.547433	0	0.00897465	0.612751
NEGATIVE_REGULATION_OF_RNA_METABOLIC_PROCESS	0.270397	0.343652	0	0.00539429	0.18571	0.565036	0.256382	0.544933	0.0477244	0.236576	0.487949	0.236833	0.198577	0.220101	0.532863	0.759471	0.758519	0.0133585	0.546154	0.807188	0.447012	0.582865	0.657494	0	0.0625081	0.0296788	0.450185	0.0968136	0.0524444	0.348066	0.265085	0	0.888484	0.107369	0.032751	0.541944	0.00226301	0.72272	0.819416	0.867482	0.104145	0.003776	0.000674286	0.378821	0.0416471	0.547433	0	0.125754	0.531472
IMMUNE_SYSTEM_PROCESS	0.0493455	0.64713	0.01416	0.000907692	0.23194	0	0.0881067	0.00786667	0.668878	0.00460488	0.399452	0.137309	0.215113	0.0374824	0	0.0630368	0.31152	0.0622638	0.00153913	0.788104	0.814512	0.197541	0.735189	0.0188367	0.000502128	0.0486937	0.11564	0.000874074	0.0524444	0	0.00690732	0.138276	0.0236	0.069947	0.996	0	0.0124808	0.00337143	0	0.0673294	0.000536364	0.0202286	0.005015	0.532011	0.568307	0.0194353	0.852163	0.0056	0.587871
POSITIVE_REGULATION_OF_CELLULAR_METABOLIC_PROCESS	0.80402	0.303517	0.114874	0.560117	0.345387	0.839207	0.59717	0.264548	0.336019	0.654622	0.282049	0.716732	0.960174	0.821237	0.0263584	0.180806	0.322822	0.191587	0.0695469	0.833667	0.804356	0.149588	0.0320854	0.578866	0.00479375	0.194023	0.450185	0.712615	0.904314	0.128664	0.416933	0.531954	0.665596	0.0240069	0.553515	0.910688	0.461616	0.245622	0.067054	0.04248	0.504859	0.20258	0.685041	0.976284	0.4012	0.321576	0.196484	0.00917778	0.333426
RESPONSE_TO_EXTERNAL_STIMULUS	0.196788	0.42902	0.143084	0.496732	0.751208	0.238984	0.579616	0.199487	0.715914	0.194807	0.05605	0.669682	0.623089	0.00372632	0.031758	0.0630368	0.806469	0.439894	0.0135268	0.54947	0.808778	0.446714	0.445778	0	0.00580923	0.0666837	0.757286	0.0262222	0.0228625	0.0623396	0.0435437	0.300582	0.1534	0.0567676	0.978694	0.540164	0.0060439	0	0	0.543795	0.864646	0.00102609	0.125977	0.296877	0.382477	0.342581	0.0925324	0	0.964517
AMINE_METABOLIC_PROCESS	0.00458889	0.985605	0.0140539	0.0633644	0.995	0.111522	0.228564	0.04366	0	0.0115592	0.310171	0.00295	0.524295	0.032897	0.025488	0.62165	0.0847455	0.205014	0.598821	0.334126	0.444794	0.475595	0.00057561	0.0126019	0.0390949	0.238466	0.780423	0.897959	0.645619	0.0268049	0.244893	0.337439	0.499704	0.0790087	0.560072	0	0.041844	0.0227862	0	0.598766	0.441227	0.0868143	0.189951	0.306004	0.0190456	0.409961	0	0.071	0.864572
WOUND_HEALING	0.0405625	0.944105	0.453606	0.270904	0.208422	0.635627	0.47181	0.199487	0.617908	0.915742	0.124705	0.351596	0.435987	0.469606	0.115948	0.470185	0.625051	0.53262	0.00444638	0.557049	0.774635	0.82558	0.0213253	0.695258	0.0124378	0.856328	0.299291	0.801432	0.470395	0.0564549	0.265085	0.125407	0.828508	0.00899048	0.33321	0.943696	0.0674065	0.114107	0	0.0183556	0.540227	0.687082	0.0551311	0.1976	0.118681	0.177932	0.755868	0.102678	0.0583059
CARBOHYDRATE_METABOLIC_PROCESS	0.0287491	0.509731	0.00627342	0.20446	0.261116	0.839207	0.256382	0.501292	0.00998462	0	0.00536364	0.0413	0.1656	0.871207	0.245663	0.268558	0.001475	0.136444	0.570176	0.82249	0.810013	0.415153	0.00057561	0.410561	0.000502128	0.11845	0.114974	0.279104	0.0082087	0.0133226	0.00472	0.0147117	0.0167167	0.265356	0.868782	0.248494	0.00367792	0.382224	0.000458252	0.952306	0.287561	0.0457952	0.0192885	0.124261	0.0109767	0.103931	0.0280376	0	0.425046
NEGATIVE_REGULATION_OF_METABOLIC_PROCESS	0.09735	0.721638	0.0262467	0.364325	0.0863929	0.561931	0.676618	0.981358	0.724429	0.0524444	0.135569	0.669682	0.230404	0.516023	0.303057	0.14673	0.0376125	0.237311	0.314358	0.303429	0.982414	0.473276	0.0170278	0.0129346	0.0129013	0.194464	0.833477	0.00649	0.512876	0.410238	0.599852	0	0.665596	0.589433	0.550072	0.421728	0.180662	0.890572	0.0097932	0.267338	0.0166273	0.574156	0.00314667	0.016225	0.0296903	0.9948	0.00354	0.745945	0.168317
PHOSPHOLIPID_METABOLIC_PROCESS	0.0334968	0.00472	0.112651	0.0249882	0.443172	0	0.1652	0.00674286	0.717546	0.01475	0.0704194	0.421346	0.0963135	0.0531	0	0.000842857	0.105478	0.0407943	0	0.82249	0.628108	0.465978	0.580987	0.122307	0.000502128	0.092925	0.931165	0.000874074	0	0	0.75769	0.00835077	0.00168571	0.00437037	0.278143	0.0236	0.0012	0.155845	0	0.0389913	0.0125284	0.0500844	0.0458118	0.373898	0.614866	0.066973	0.299896	0.493712	0.615454
NEUROGENESIS	0.01298	0.136011	0	0.0257455	0.18571	0.532832	0.168862	0.462889	0.0208235	0	0.251537	0.0517677	0.476748	0.80639	0.574906	0.111522	0	0.0318242	0.391106	0.82249	0.701143	0.693162	0.0143514	0.0199856	0	0.37623	0.248587	0.215742	0.105369	0.08909	0.0858418	0.103802	0.850054	0.550168	0.345278	0.194364	0.00618095	0.38742	0	0.337045	0.067606	0.184375	0.056026	0.211696	0	0.221352	0	0.00514909	0.0583059
RESPONSE_TO_RADIATION	0	0.610933	0	0.00228387	0.0502783	0.230025	0.484421	0.01888	0.635526	0.0250523	0.0153081	0.118944	0.635273	0.192055	0.683276	0.329608	0.00983333	0.0122538	0.0447038	0.788104	0.984079	0.0831364	0	0	0.543557	0.1475	0.45194	0.00446486	0	0.0410435	0.0293097	0	0.00393333	0.366921	0.273116	0.0131721	0	0.127949	0.00611223	0.331394	0.0765689	0.193584	0.00670455	0.00786667	0.0142583	0.219986	0	0.547802	0.594895
CHEMICAL_HOMEOSTASIS	0.0374603	0.307607	0	0.12744	0.06136	0.839207	0.229041	0.812452	0.384418	0.00658605	0.149053	0.423101	0.510505	0.549776	0.565798	0.240614	0.001475	0.205014	0.562242	0.794184	0.241244	0.373124	0.0162442	0.00745263	0	0.595258	0.573902	0.0125532	0.203772	0.332733	0.455003	0.00555294	0.340206	0.269836	0.0638828	0.185705	0.0619302	0.906175	0	0.366723	0.150897	0.478051	0	0.0390875	0.0128261	0.678342	0.00563182	0.0540374	0.127552
CELLULAR_LOCALIZATION	0.00458889	0.116097	0	0.03835	0.0432667	0.392452	0.0963135	0.794533	0.119311	0	0.0337143	0.0161474	0.203222	0.496437	0.282705	0.0875484	0.00393333	0.0120314	0.570176	0.794184	0.483917	0.32542	0.00432667	0.0113373	0	0.539755	0.0976778	0.015104	0.075048	0.215682	0.182803	0.0114722	0.765636	0.305016	0.37892	0.0534933	0.00226301	0.0817955	0	0.481919	0.029114	0.0669469	0.00161644	0.0720421	0	0.143713	0	0.00393333	0.00416471
POSITIVE_REGULATION_OF_TRANSFERASE_ACTIVITY	0.00357576	0.576673	0.129501	0.180622	0.911628	0.392452	0.0354	0.559178	0.152993	0.0657618	0.922555	0.00971765	0.847686	0.220101	0.000637838	0.0273263	0.0714211	0.317659	0.779231	0.386677	0.447012	0.616842	0.336771	0.38286	0	0.91852	0.508908	0.285484	0.107132	0.0035913	0.00539429	0.969408	0.0977714	0.0380645	0.906642	0.708344	0.0338917	0.132026	0	0.97463	0.00165614	0.525743	0.00132958	0.889149	0.397449	0.0967137	0.12508	0.00375455	0.983094
MAPKKK_CASCADE_GO_0000165	0.933385	0.0683417	0.121006	0.464937	0.545569	0.777164	0.646886	0.429613	0.680363	0.585835	0.308523	0.879578	0.476748	0.600663	0.0736527	0.103402	0.215655	0.108184	0.0028	0.735256	0.175137	0.214684	0.0744308	0.00393333	0.0263914	0.856328	0.545548	0.463478	0.110951	0.637639	0	0.45802	0.974432	0.648555	0.693127	0.863178	0.0751872	0.559792	0.00350313	0.911125	0.0470017	0.541897	0.649751	0.953253	0.317574	0.285365	0.0349124	0.938125	0.886475
CELL_CYCLE_ARREST_GO_0007050	0.0296	0.530856	0.0158989	0	0.291765	0.00118	0.1652	0.00629333	0.668878	0.00505714	0.537487	0.00295	0.427632	0.0633474	0	0.0636304	0.322822	0.055707	0	0.82249	0.701143	0.0522061	0.921926	0.182741	0.000502128	0.028025	0.05664	0	0.0255667	0	0	0.0874828	0.0379902	0.0291067	0.970461	0.0129238	0.0398464	0.020296	0	0.128114	0.00092549	0.039235	0.0411965	0.695957	0.659106	0.0059	0.824922	0.00775429	0.441498
MITOSIS	0.573413	0.664882	0.507672	0.675333	0.245531	0.143052	0.515045	0.302375	0.923056	0.001475	0.482872	0.9899	0.0929697	0.811417	0.0398952	0.354	0.867576	0.6372	0.943798	0.82249	0.810351	0.631332	0.44124	0.274771	0.234277	0.0316914	0.931165	0.537319	0.290216	0.48852	0.93174	0.123944	0.978944	0.0790087	0.293461	0.433993	0.74977	0.158989	0.0797432	0.496763	0.029114	0.489941	0.402178	0.0917778	0.687913	0.598731	0.604881	0.539947	0.539641
CELL_CYCLE_GO_0007049	0.893194	0.0791037	0	0.496732	0.571758	0.137807	0.830398	0.196898	0.717546	0.802288	0.176883	0.669682	0.215113	0.362898	0.263383	0.173263	0.686521	0.241496	0.0518318	0.794184	0.435527	0.554184	0	0.0264483	0.708	0.172663	0.798976	0.776937	0.955547	0	0.059885	0	0.121471	0	0.895843	0.360932	0	0.0259213	0	0.682756	0	0.0380222	0.00923478	0.0720421	0.0207517	0.653279	0.0157333	0.897116	0.393605
ION_HOMEOSTASIS	0.543071	0.610933	0	0.0711065	0.835843	0.232348	0.466493	0.981358	0.349335	0.258845	0.110414	0.312584	0.470388	0.499921	0.616638	0.345112	0.3468	0.00564348	0.134483	0.82249	0.0944	0.677063	0.00057561	0.63468	0.73585	0.45502	0.401658	0.926921	0.524834	0.0951552	0.339647	0.00124211	0.66783	0.589433	0.359394	0.363235	0.00202286	0.441853	0.00146195	0.392474	0	0.0081125	0.12744	0.737208	0.01003	0.235204	0.124857	0.613229	0.807764
REGULATION_OF_TRANSPORT	0.138322	0.409929	0.494579	0.000907692	0.822029	0.403382	0	0.0170897	0.309714	0.399041	0.766834	0.786815	0.5192	0.469606	0	0.340426	0.6136	0.339456	0	0.82249	0.599077	0.176697	0.81873	0.110018	0	0.466598	0.780423	0.745632	0.893194	0.14694	0.0886204	0.585395	0.0644083	0.0219143	0.70511	0.902966	0.0121437	0.64664	0	0.0499231	0.00203448	0.00421429	0.412157	0.494726	0.5074	0.301007	0.901872	0.758122	0.154816
CATION_TRANSPORT	0.118519	0.329089	0.10563	0.03835	0.110012	0.444437	0.650821	0.943373	0.504998	0.42893	0.0319583	0.170373	0.437742	0.761808	0.66194	0.613264	0.494792	0.347392	0.842338	0.530438	0.19234	0.81059	0.15104	0	0.0407216	0.26442	0.297577	0.537319	0.086	0.0334791	0.9913	0.122614	0.995418	0.287202	0.884249	0.248494	0.112029	0.95067	0.000238384	0.10384	0.233842	0.252225	0.00448101	0.472634	0.038394	0.9948	0	0.122924	0.447744
NEURON_DIFFERENTIATION	0.157535	0.409929	0.118914	0.300329	0.545569	0.826223	0.879228	0.592679	0.469752	0.913897	0.0978158	0.236833	0.459315	0.916501	0.0539045	0.0440299	0.642277	0.133666	0.482172	0.701843	0.712209	0.580615	0.959064	0.182741	0.00171636	0.0684659	0.738186	0.0930118	0.04602	0.01416	0.188234	0.231889	0.765636	0.00437037	0.862868	0.888969	0.750626	0.0227862	0	0.0998462	0.246416	0.537874	0.19495	0.823885	0.0497863	0.793747	0.173555	0.977643	0.797275
NEURON_DEVELOPMENT	0	0.982516	0.0523133	0.550927	0.197114	0.232348	0.355124	0.329012	0.164451	0.403788	0.11114	0.0454519	0.224863	0.505103	0.721831	0.440933	0.448583	0.340495	0	0.82249	0.685799	0.0202286	0	0	0.02832	0	0.815043	0.195196	0.159513	0.0727486	0.319176	0.835461	0	0.679144	0	0.155585	0.0288031	0.317345	0	0.682756	0.0451829	0.0457952	0	0.458725	0.130456	0.189103	0.883804	0.0157333	0.0917778
FATTY_ACID_METABOLIC_PROCESS	0.884007	0.420395	0.117694	0.496732	0.822029	0.4248	0.879228	0.981358	0.860089	0.00750909	0.322061	0.510724	0.712743	0.227268	0.332969	0.549683	0.833979	0.412366	0.0160143	0.794184	0.447012	0.977685	0.00236	0.728527	0.58481	0.270327	0.701075	0.0938512	0.901888	0.783708	0.869004	0.0725481	0.14396	0.0387188	0.941598	0.666237	0.0203726	0.423403	0.000238384	0.177944	0.067606	0.0652041	0.76286	0.836304	0.227315	0.849709	0.537556	0.0007375	0.466371
POSITIVE_REGULATION_OF_PROTEIN_METABOLIC_PROCESS	0.188229	0.355621	0	0.623827	0.270904	0.0365238	0.251235	0.0221697	0.866601	0.591773	0.0983844	0.478421	0.459315	0.135924	0.00986909	0.00531	0.29202	0.331378	0	0.82249	0.833621	0.866886	0.0100647	0.371953	0.347129	0.0059	0.456592	0.77707	0.761756	0	0	0.605696	0.116927	0.01888	0.789769	0.541944	0.010325	0.0059	0	0.331394	0.0195398	0.407818	0.4956	0.880453	0.0855824	0.462899	0	0.00715152	0.560729
CYTOSKELETON_ORGANIZATION_AND_BIOGENESIS	0.0287491	0.664135	0.0523133	0.0087814	0.300809	0.00118	0.256382	0.0249486	0.856016	0.0355616	0.310242	0.0681029	0.230404	0.0489268	0	0.00434737	0.474067	0.0105959	0	0.743072	0.401949	0.0410815	0.676044	0.080097	0.00325517	0.0374453	0.00869474	0.000874074	0.0524444	0	0.00437037	0.297417	0.00168571	0.00574054	0.737297	0.0273929	0.00666353	0.00685161	0	0.010325	0	0.120094	0.0326607	0.964302	0.464465	0.0224762	0.809469	0.15207	0.539616
MRNA_METABOLIC_PROCESS	0.206026	0.686924	0.723871	0.621867	0.453033	0.652976	0.480054	0.209423	0.680363	0.417182	0.00786667	0.301317	0.1656	0.220101	0.443216	0.29264	0.879756	0.347966	0.731709	0.794184	0.774635	0.632378	0.784511	0.385235	0.829916	0.291282	0.759972	0.586236	0.591837	0.006608	0.96278	0.00876571	0.587067	0.104055	0.310089	0.81868	0.03068	0.0111444	0.570094	0.45474	0.075203	0.12605	0.643537	0.458725	0.44869	0.9948	0.845095	0.754394	0.255339
PROTEIN_AMINO_ACID_PHOSPHORYLATION	0.305277	0.125988	0.157476	0.976755	0.963245	0.51966	0.757621	0.199487	0.866601	0.399041	0.418402	0.635578	0.651776	0.743832	0.0934167	0.271229	0.451282	0.0569478	0.7847	0.82249	0.447089	0.611213	0.475699	0.797443	0.0222742	0.0374453	0.127879	0.37902	0.257518	0.600789	0.00996444	0.626015	0.765636	0.909353	0.538246	0.541944	0.00618095	0.747966	0.0267558	0.9835	0.0635528	0.34456	0.470814	0.517416	0.322646	0.462899	0.961876	0.529296	0.864572
APOPTOTIC_PROGRAM	0.127486	0.0788151	0.603776	0.560117	0.685008	0.368253	0.181902	0.00629333	0.0427048	0.181538	0.766834	0.0417538	0.0550667	0.8496	0.0161267	0	0.215655	0.00702979	0.0118	0.788104	0.947589	0.465978	0.0444383	0.308891	0.0155342	0.597504	0.502397	0.535037	0.535082	0.0871385	0.73334	0.448919	0.0357026	0.242596	0.201962	0.408125	0.190533	0.549989	0.291636	0.646843	0.0883745	0.02832	0.0900093	0.455909	0.1828	0.24006	0.0781422	0.235062	0.154816
CHROMOSOME_ORGANIZATION_AND_BIOGENESIS	0.0178311	0	0.271272	0.00162759	0.414416	0	0.508939	0.381206	0.743019	0	0.00536364	0.808956	0.0649	0.0603111	0	0.00295	0.164413	0	0.00776316	0.752213	0.808778	0.06844	0.680726	0.470314	0.000944	0.00230244	0.238294	0	0	0	0.328574	0.0059	0	0.136952	0.483728	0.00485882	0.537814	0.512776	0	0.62929	0.231747	0.036231	0.0692896	0.219341	0.676423	0.0683158	0.03	0.0548481	0.964517
RNA_SPLICING	0.0210894	0.301832	0.0337143	0.0301103	0.861829	0.308615	0.0059	0.0647843	0.882261	0.398489	0.464987	0.118944	0.553388	0.0559217	0.025488	0.0875484	0.262138	0.769064	0.000655556	0.77218	0.901567	0.690388	0.326122	0.000298734	0.00133585	0.0633035	0.931165	0.889608	0.494803	0.157783	0.113988	0.728229	0.0244138	0.103061	0.412614	0.928814	0.354121	0.516026	0	0.00726154	0.0341127	0.0332545	0.0416591	0.378821	0.381479	0.419115	0.816582	0.784976	0.00416471
LYMPHOCYTE_ACTIVATION	0.162622	0.619831	0.497262	0.42251	0.861829	0.392452	0.0963135	0.246261	0.635526	0.260537	0.85214	0.457095	0.376596	0.285626	0.115912	0.013688	0.194919	0.30975	0.0182364	0.794184	0.701143	0.147869	0.284355	0.0488594	0	0.131302	0.815043	0.722422	0.54103	0.332733	0.0745545	0.880998	0.912135	0	0.655952	0.443545	0.587706	0.252214	0.00520588	0.0236	0.133347	0.347966	0.150888	0.20355	0.543804	0.274434	0.27435	0.157443	0.727484
REGULATION_OF_RNA_METABOLIC_PROCESS	0.156655	0.605326	0.551637	0.0087814	0.545569	0.380441	0.00472	0.0131111	0.387091	0.0321507	0.482727	0.716701	0.339114	0.348756	0	0.473419	0.580889	0.327825	0.000655556	0.82249	0.435906	0.150182	0.677465	0.0488594	0	0.131302	0.931165	0.381299	0.776687	0.13865	0.160605	0.835461	0.128524	0.00885	0.787946	0.911498	0.0179611	0.561975	0	0.0701257	0.00165614	0.00102609	0.439103	0.512814	0.4012	0.462899	0.972	0.933273	0.441498
CATION_HOMEOSTASIS	0.518377	0.132422	0.0744589	0.213699	0.914293	0.839207	0.806912	0.449166	0.00449524	0.580588	0.310242	0.457095	0.25417	0.761808	0.104143	0.00404571	0.532346	0.222177	0.00112381	0.82249	0.978724	0.298259	0.099863	0.557504	0.666353	0.531908	0.780423	0.500224	0.683591	0.0951552	0.286189	0.105735	0.172983	0.0105447	0.345278	0.0211918	0	0.1794	0.303398	0.659426	0.236134	0.86341	0.000674286	0.318211	0.118681	0.423489	0.00398072	0.237242	0.118
CHROMATIN_MODIFICATION	0.0334968	0.509731	0.0189292	0	0.300809	0	0.1652	0.00674286	0.680363	0.00318919	0.552756	0.00295	0.405161	0.0638828	0	0.0593371	0.324396	0.0567956	0	0.82249	0.688162	0.0522061	0.921926	0.168478	0	0.0316914	0.0662615	0	0.0249486	0	0	0.0816765	0.0379902	0.0344328	0.954261	0.0134091	0.0420479	0.0227259	0	0.137758	0.00092549	0.039235	0.0326607	0.714469	0.668406	0.0059	0.787691	0.0056	0.443107
RESPONSE_TO_WOUNDING	0.0216333	0.264138	0.0256229	0.0317246	0.837416	0.200928	0	0.0461273	0.856016	0.296981	0.331487	0.0834634	0.524295	0.065471	0.016	0.0636304	0.28609	0.759452	0	0.759035	0.870472	0.735421	0.316545	0	0	0.0684659	0.945424	0.889608	0.678297	0.119057	0.140112	0.605696	0.0284588	0.0775816	0.336479	0.911498	0.320006	0.500938	0	0.00472	0.029114	0.0526462	0.0446	0.378821	0.469471	0.378911	0.872466	0.75943	0.00524444
NEGATIVE_REGULATION_OF_CATALYTIC_ACTIVITY	0.1604	0.322208	0.27082	0.270904	0.580156	0.675111	0.766404	0.361197	0.486116	0.802288	0.17122	0.267552	0.357991	0.821237	0.0225588	0.110684	0.448583	0.0603957	0.473235	0.557049	0.712209	0.734678	0.9969	0.16355	0.000502128	0.0626524	0.70519	0.0601315	0.086	0.00895172	0.13924	0.168685	0.817941	0.00524444	0.954261	0.81868	0.780544	0.0169304	0.000238384	0.187464	0.318906	0.439133	0.151887	0.781793	0.150825	0.748408	0.240746	0.9788	0.587871
ESTABLISHMENT_AND_OR_MAINTENANCE_OF_CHROMATIN_ARCHITECTURE	0.924281	0.454878	0.496955	0.625974	0.2674	0.869676	0.27931	0.687104	0.224672	0.594157	0.31331	0.669682	0.241041	0.802515	0.338851	0	0.71189	0.676607	0.0172884	0.303429	0.908092	0.734762	0.224111	0.865124	0.641992	0.723621	0.356704	0.924455	0.9886	0.32244	0.299868	0.966591	0.179921	0.242596	0.693127	0.653673	0.6285	0.517691	0.242712	0.489869	0	0.897607	0.483741	0.725402	0.445341	0.736964	0.024014	0.897116	0.644627
NEGATIVE_REGULATION_OF_DEVELOPMENTAL_PROCESS	0	0.805035	0.18112	0.600425	0.133406	0.00524444	0.168512	0.00655556	0.200115	0.602884	0.260954	0.759734	0.0747333	0	0.172141	0.901212	0.454788	0.276213	0	0.82249	0.35929	0.176851	0.0684634	0	0.811542	0.370303	0.353743	0	0.303311	0.000621053	0.0858418	0	0.0513956	0	0	0	0.0149981	0.0157333	0	0	0.705716	0.00102609	0	0.149053	0.461988	0.218655	0.000969863	0.00580328	0.897265
DNA_DEPENDENT_DNA_REPLICATION	0.10947	0.0177	0.0744589	0.151575	0.505637	0.00196667	0.228564	0.206937	0.870541	0.0253879	0.00337143	0.889804	0.341306	0.0397829	0	0.00899048	0.476753	0.0623537	0	0.530438	0.102267	0.588237	0.300279	0.550128	0.00930704	0.0684659	0.931165	0.00152258	0.004425	0	0.473452	0.0114811	0.0190615	0.00944	0.943172	0.0673911	0.0288031	0.432462	0	0.325282	0.00092549	0.0541261	0.367166	0.125125	0.635825	0.501803	0.166239	0.7316	0.964517
MONOVALENT_INORGANIC_CATION_TRANSPORT	0	0.848714	0.276694	0.757293	0.292378	0.0161829	0.228564	0.0249486	0.266256	0.766942	0.18123	0.666563	0.0708	0	0.273337	0.783371	0.517916	0.343014	0	0.923833	0.444794	0.214684	0.0476917	0	0.658191	0.508832	0.297577	0	0.406633	0.000621053	0.0508308	0	0.0698367	0	0	0	0.0370607	0.0248	0	0	0.543579	0.00102609	0	0.23503	0.561753	0.147742	0.00155263	0.004248	0.946004
TRANSCRIPTION_FROM_RNA_POLYMERASE_II_PROMOTER	0.000907692	0.827236	0.0365487	0.81868	0.262291	0.00196667	0.082128	0.369513	0.469752	0.753915	0.314773	0.312584	0.230404	0.00277647	0.0929095	0.901212	0.174977	0.0750909	0	0.82249	0.585809	0.260077	0.351441	0.0055234	0.658322	0.291282	0.393414	0	0.750887	0.00118	0.0392176	0.0177728	0.0953077	0.00524444	0.02773	0	0.183675	0.295775	0	0	0.907936	0.0202286	0	0.475126	0.780793	0.147331	0.00499765	0.252139	0.846584
G_PROTEIN_COUPLED_RECEPTOR_PROTEIN_SIGNALING_PATHWAY	0.0153674	0.3168	0.0383757	0.0308	0.865725	0.308852	0.0059	0.0531	0.878778	0.358261	0.501851	0.119388	0.561198	0.043373	0.02065	0.0689011	0.28609	0.773637	0.000655556	0.772576	0.906931	0.660552	0.333896	0.00057561	0.000944	0.0718261	0.931165	0.848646	0.512876	0.151177	0.125792	0.762387	0.016992	0.101747	0.395261	0.933681	0.366522	0.48358	0	0.00944	0.0375929	0.0332545	0.0458233	0.376913	0.408716	0.423489	0.767551	0.82426	0.0059
INTERPHASE_OF_MITOTIC_CELL_CYCLE	0.0841946	0.642127	0.497262	0.613879	0.232147	0.392452	0.510771	0.349925	0.842673	0.398997	0.537487	0.457095	0.198577	0.913289	0.0186516	0.0440299	0.484532	0.726751	0.608093	0.794184	0.435527	0.9941	0.0428391	0.357958	0.195011	0.37623	0.885454	0.104889	0.00621053	0.0556119	0.96278	0.585395	0.684157	0.0178113	0.485284	0.174309	0.0744542	0.00635385	0.0189643	0.0563355	0.825579	0.357428	0.647858	0.543873	0.382477	0.61333	0.954993	0.598913	0.441498
PROTEIN_TRANSPORT	0.759513	0.1239	0.0969106	0.601013	0.355197	0.687133	0.823294	0.792415	0.627723	0.894036	0.0296255	0.588741	0.130336	0.916518	0.929718	0.367933	0.172352	0.402232	0.0798296	0.794184	0.306276	0.545643	0.0750705	0.580849	0.247883	0.317484	0.823974	0.897959	0.792139	0.511876	0.73334	0.325931	0.475006	0.00726154	0.71682	0.204595	0.101205	0.382224	0.0105579	0.952306	0.0203362	0.0806333	0.916584	0.938361	0.833935	0.342581	0.604881	0.75943	0.47555
TRANSLATION	0.838802	0.409929	0.195977	0.0277404	0.96992	0.820128	0.600835	0.256257	0.537625	0.9935	0.0762462	0.198359	0.0550667	0.939728	0.415646	0.570076	0.476753	0.285027	0.266182	0.788104	0.167976	0.214684	0.279323	0.0532372	0.277381	0.61956	0.167426	0.559485	0.767296	0.211456	0.0499584	0.0154308	0.0354	0.173338	0.458408	0.540164	0.730005	0.216237	0.127086	0.197382	0.0662962	0.0208769	0.619418	0.711853	0.162039	0.257931	0.0165421	0.0494264	0.645886
PHOSPHORYLATION	0.901735	0.065959	0.163928	0.129543	0.2674	0.936338	0.620383	0.0775939	0.187412	0.602884	0.181521	0.42761	0.0929697	0.501664	0.385218	0.354	0.468356	0.439894	0.483598	0.82249	0.227418	0.0894833	0.132523	0.0488594	0.744503	0.61956	0.00944	0.569478	0.379286	0.00321818	0.270253	0.068815	0.128524	0.489065	0.145917	0.147219	0.870679	0.661794	0.291636	0.471479	0.0662962	0.0272621	0.175377	0.908385	0.014449	0.2832	0.00398072	0.0777639	0.846584
CATABOLIC_PROCESS	0.83814	0.919765	0.00122069	0.560117	0.981258	0.424229	0.775835	0.134191	0.387091	0.602884	0.217486	0.766653	0.9901	0.383356	0.895261	0.738251	0.185774	0.557006	0.608093	0.82249	0.320286	0.819784	0.459681	0.83817	0.181234	0.746588	0.141076	0.686321	0.281436	0.0838207	0.286189	0.536396	0.969159	0.444634	0.973195	0.123446	0.48655	0.982	0.00337143	0.682756	0.714466	0.544373	0.375376	0.587363	0.227315	0.24006	0.636861	0.463951	0.897265
PROTEIN_LOCALIZATION	0.165785	0.304359	0.00277647	0.787116	0.043907	0.1416	0.256382	0	0.590774	0.106446	0.646806	0.231047	0.215113	0.56581	0	0	0.302316	0.222177	0.0465257	0.303429	0.774635	0.515192	0.884636	0.0217368	0.00607879	0.12969	0.297577	0.0236	0.215806	0	0.00697273	0.531954	0.218855	0.0775816	0.340087	0.182144	0.657904	0.0275333	0	0.161267	0	0.832314	0.234612	0.79959	0.227315	0.03776	0.190476	0.843996	0.718316
POTASSIUM_ION_TRANSPORT	0.933385	0.0437037	0.281424	0.216865	0.0357026	0.013275	0.361279	0.369513	0.448634	0.194807	0.04012	0.0982419	0.101307	0.501664	0	0	0.095875	0.148757	0.710525	0.788104	0.599077	0.619919	0.429867	0	0.149897	0.243354	0.28969	0.32986	0.71777	0	0.002832	0.00268182	0.0218519	0.00524444	0.3052	0.572541	0.00255135	0.0342029	0	0.146621	0	0.0272621	0.124743	0.593802	0.112392	0.147742	0.0303429	0.0407216	0.897265
REGULATION_OF_MULTICELLULAR_ORGANISMAL_PROCESS	0.118944	0.03186	0	0.05192	0	0.165547	0.789954	0.981358	0.00354	0.2084	0.00786667	0.716701	0.0432667	0.065471	0.415646	0.525162	0.758519	0.00115122	0.54525	0.530438	0.38331	0.06844	0	0	0	0	0.004425	0.308434	0.0341579	0.399533	0.762312	0.0114811	0.293669	0	0.0254154	0.0287133	0	0	0	0.53949	0.00092549	0.0776374	0	0.728398	0	0.147742	0.000684058	0	0.154816
REGULATION_OF_CELLULAR_PROTEIN_METABOLIC_PROCESS	0.118944	0.0670455	0	0.0440299	0.027427	0.1416	0.823294	0.644481	0.0249111	0.196046	0.0810149	0.716732	0.086848	0.0633474	0.509911	0.641422	0.304509	0	0.256044	0.484137	0.445849	0.153063	0	0	0	0	0.0101143	0.679402	0.00524444	0.529149	0.73334	0.00224762	0.340206	0	0.131439	0.0287133	0	0	0	0.331394	0	0.222208	0	0.500749	0.0182566	0.117571	0	0	0.255339
REGULATION_OF_IMMUNE_SYSTEM_PROCESS	0.09735	0.0118	0	0.0317246	0.04012	0.00472	0.812205	0.9896	0.635526	0.731128	0.00858182	0.118944	0.0929697	0.505935	0	0	0.383841	0.108007	0.00444638	0.667438	0.143745	0.667596	0	0	0.526938	0.552013	0.076129	0.889608	0.662035	0	0.0192653	0.00268182	0.0961811	0.133672	0.0059	0.81868	0	0.00168571	0	0.362145	0	0.00421429	0.00938925	0.00944	0.0110133	0.411137	0	0.00345366	0.383571
REGULATION_OF_APOPTOSIS	0.653107	0.754496	0.000858182	0.4189	0.619065	0.130913	0.888596	0	0.715914	0.398997	0.707088	0.157708	0.561405	0.811278	0	0	0.686521	0.0795922	0.00314667	0.303429	0.599077	0.756402	0.610592	0.00507527	0.016225	0.236355	0.118	0.294625	0.182414	0.00577959	0.0137667	0.482277	0.484685	0.136952	0.0314667	0.815047	0.526766	0.00295	0	0.274871	0	0.748109	0.752913	0.497193	0.0109366	0.092925	0.0166716	0.899724	0.897265
PROTEIN_AMINO_ACID_DEPHOSPHORYLATION	0.8024	0.9948	0.0238269	0.270904	0.961293	0.742918	0.750577	0.270928	0.717546	0.811485	0.807583	0.964055	0.860606	0.39825	0.690189	0.5757	0.0160143	0.182947	0.761695	0.744357	0.320286	0.533015	0.47771	0.83817	0.33441	0.531908	0.324631	0.681088	0.203165	0.0832211	0.28611	0.489546	0.993923	0.287202	0.788978	0.01121	0.9046	0.949198	0.00520588	0.760005	0.423398	0.69903	0.261218	0.348163	0.659106	0.257931	0.421254	0.382523	0.857423
NEGATIVE_REGULATION_OF_PROGRAMMED_CELL_DEATH	0.466381	0.0194353	0.000445283	0.11306	0.0208235	0.00569655	0.9943	0.802623	0.635526	0.802734	0.2334	0.716701	0.476748	0.740792	0	0	0.284442	0.045974	0.00244138	0.82249	0.15104	0.515192	0.00057561	0.000298734	0.717758	0.526039	0.657215	0.631019	0.213138	0	0.0204231	0.00858182	0.180419	0.538244	0.034456	0.434895	0.000437037	0.00513043	0.000238384	0.366723	0	0.06726	0.100036	0.211696	0.0543421	0.204533	0.00036875	0.071	0.209495
TRANSMEMBRANE_RECEPTOR_PROTEIN_TYROSINE_KINASE_SIGNALING_PATHWAY	0.000907692	0.291211	0	0	0.00726154	0.0555583	0.316737	0.13865	0.635526	0.0042359	0.00699259	0.0517677	0.623089	0.118997	0.621313	0.248504	0.00786667	0.0290462	0.0066973	0.744357	0.78596	0.224573	0	0	0.678214	0.0571518	0.763409	0.00214545	0	0.363016	0.00539429	0	0	0.450387	0.164404	0.00456774	0	0.0892696	0.0238776	0.728244	0.318906	0.499772	0	0	0.000842857	0.0689846	0	0.26901	0.683498
REGULATION_OF_PROGRAMMED_CELL_DEATH	0	0.0668667	0	0	0	0.561931	0.00472	0.118919	0.00354	0	0	0.716701	0.2684	0	0.000637838	0.624258	0.173751	0.0251733	0.00847179	0.794184	0.697438	0	0	0	0.000502128	0	0.004425	0.00152258	0	0.00771538	0.299868	0	0.345913	0.251347	0	0	0	0.159454	0	0.543795	0.308548	0	0	0	0	0.0536364	0	0.0220267	0
CELL_MIGRATION	0	0.329089	0	0	0	0.452504	0.0236	0.0450047	0.02065	0	0.005664	0.956723	0.427632	0.032897	0	0.132506	0.326501	0.121283	0.132726	0.855269	0.578645	0.0202286	0	0	0.000502128	0	0.0740552	0.0924096	0.00944	0	0.260619	0	0.919342	0.136952	0	0	0	0.380995	0	0.655904	0.248718	0	0	0	0.00829189	0.066973	0	0	0
CYCLIC_NUCLEOTIDE_MEDIATED_SIGNALING	0.196788	0.043424	0	0	0.0744308	0.462593	0.362959	0.0704	0.82983	0.000813793	0.0407216	0.0343273	0.0747333	0.336141	0.0482977	0.110684	0.450034	0.0516952	0.403037	0.82249	0.908092	0.110738	0.00421429	0.00057561	0.976237	0.0378842	0	0.182282	0.075048	0.349307	0.311144	0	0.116927	0.00118	0.125982	0.0211918	0	0.00168571	0.00514586	0.53949	0.000536364	0.0076129	0	0.252338	0.664733	0.391832	0	0.00134857	0.355727
ION_TRANSPORT	0.115016	0.754496	0.0839308	0.524622	0.369242	0.418364	0.484421	0.48639	0.635526	0.106446	0.11033	0.800194	0.34456	0.505103	0.735064	0.5757	0.07198	0.136444	0.366965	0.752213	0.906931	0.206219	0.151352	0.0405686	0.315925	0.111457	0.0822424	0.00152258	0.0753385	0.236891	0.362751	0.0510531	0.580178	0.242596	0.34421	0.928814	0.289706	0.0155263	0.0112601	0.146621	0.346375	0.170501	0.0178788	0.125125	0.676423	0.337873	0.696703	0.00763529	0.666859
RESPONSE_TO_DNA_DAMAGE_STIMULUS	0.202185	0.84949	0.369733	0.0649	0.476304	0.452504	0.408239	0.650935	0.161718	0.0165614	0.220468	0.414354	0.964386	0.850764	0.431262	0.367671	0.001475	0.176137	0.570176	0.82249	0.618671	0.475595	0.296259	0.831042	0.0214545	0.531908	0.237368	0.00327778	0.106987	0.04425	0.563392	0.605696	0.978944	0.668703	0.558086	0.412298	0.00678161	0.0265968	0.189136	0.333531	0.488497	0.367169	0.489469	0.373898	0.461495	0.0536364	0.134292	0	0.309905
TRANSMISSION_OF_NERVE_IMPULSE	0.118944	0.719198	0.0484103	0.0555099	0.341239	0.354477	0.415645	0.745714	0.0905469	0.00262222	0.0536364	0.041536	0.300057	0.735596	0.946219	0.250859	0.001475	0.216451	0.482172	0.953937	0.631068	0.475595	0.194288	0.509176	0.0407216	0.375749	0.551296	0.000874074	0.106856	0.327762	0.717574	0.480419	0.978944	0.657808	0.385203	0.346532	0.000437037	0	0.17875	0.325282	0.0204042	0.175217	0.506666	0.202123	0.4012	0.0718489	0.0142535	0	0.139405
REGULATION_OF_CELL_CYCLE	0.0517791	0.0683417	0.0112512	0.00162759	0.126975	0.452504	0.175097	0.404271	0.279914	0.0421653	0.0536364	0.13403	0.1656	0.193359	0.11396	0.562943	0.631925	0.0144222	0.943798	0.752213	0.852263	0.0255667	0.149533	0	0.614326	0.00118	0.157333	0.181992	0.105369	0.482911	0.918963	0.00124211	0.547295	0.15812	0.266312	0.01121	0.000842857	0.136748	0.17875	0.45474	0	0.00196667	0.00398442	0.378821	0.00152258	0.317034	0.000684058	0.373521	0.594579
SMALL_GTPASE_MEDIATED_SIGNAL_TRANSDUCTION	0.924281	0.975911	0.497262	0.123154	0.785362	0.923183	0.541524	0.793931	0.689997	0.602884	0.303454	0.322231	0.101307	0.972119	0.256151	0.174292	0.227955	0.339456	0.539688	0.82249	0.708944	0.935252	0.0213253	0.602203	0.0989613	0.207826	0.933944	0.897959	0.726383	0.110725	0.0459243	0.105451	0.180419	0.662995	0.472874	0.594313	0.832077	0.177101	0.242525	0.0673294	0.427358	0.0472	0.740998	0.507889	0.728337	0.243783	0.203499	0.902804	0.864572
CELLULAR_DEFENSE_RESPONSE	0.659768	0.0597375	0.000445283	0.0059	0.240673	0.820128	0.529707	0.472885	0.556315	0.0411405	0.401345	0.411537	0	0.26487	0.533629	0.0257071	0.115328	0.101265	0.710525	0.695672	0.968548	0.0177	0.421045	0.253893	0.928573	0.392835	0.931165	0.784882	0.322669	0.608119	0.00697273	0	0.159836	0.117373	0.498812	0.05664	0.00855824	0.319673	0.00520588	0.521114	0.00165614	0	0.0244822	0.380575	0.123343	0.557532	0.0810609	0	0.057525
POSITIVE_REGULATION_OF_TRANSCRIPTION	0.707247	0.171985	0.0383757	0.145779	0.505013	0.923183	0.610978	0.264548	0.879928	0.192991	0.707088	0.669682	0.25417	0.715054	0.161569	0.149738	0.243002	0.209561	0.00181538	0.633394	0.203747	0.334404	0.291227	0.00414945	0.0407216	0.245103	0.521936	0.145453	0.0488857	0.411137	0.00637838	0.949166	0.91542	0.450387	0.385203	0.967499	0.0239933	0.771389	0.0122481	0.728244	0.102683	0.499772	0.402781	0.925984	0.502851	0.598731	0.00803956	0.433685	0.783683
CENTRAL_NERVOUS_SYSTEM_DEVELOPMENT	0.789656	0.257518	0.453606	0.163055	0.837416	0.742918	0.717465	0.0775939	0.923056	0.2084	0.314773	0.162658	0.643789	0.705034	0.690494	0.389749	0.603755	0	0.361227	0.817403	0.92886	0.402974	0.639033	0.984471	0.92247	0.0538195	0.757286	0.587855	0.563341	0.41195	0	0.0624706	0.273537	0.381749	0.176262	0.297292	0.170793	0.908124	0.113159	0.45474	0.419869	0.0927583	0.512042	0.458725	0.00429091	0.678342	0.476357	0.172247	0.205025
REGULATION_OF_BINDING	0.0296	0.0838643	0	0	0.0200242	0.508797	0.470259	0.0775939	0.504998	0.0137309	0.00337143	0.00295	0.0851652	0.0580167	0.0958598	0.46699	0.343713	0	0.9919	0.309947	0.250905	0.683804	0	0	0.4868	0	0	0.00152258	0.0082087	0.179294	0.156561	0	0.1534	0.173338	0.307775	0.00174815	0	0.0844356	0.156016	0.493089	0.107628	0	0	0.0354	0	0.147331	0	0.0171901	0.682827
APOPTOSIS_GO	0.925935	0.329089	0.0221697	0.0189826	0.699451	0.403382	0.0963135	0.70883	0.635526	0.85221	0.403359	0.669682	0.0963135	0.582661	0.586578	0.206639	0.816765	0.179474	0.422286	0.82249	0.562769	0.660552	0.0213524	0.401598	0.344015	0.535617	0.717301	0.888437	0.459708	0.224124	0.0639759	0	0.123318	0.0580684	0.373279	0.0129238	0.000437037	0.127949	0.00464848	0.333531	0.000536364	0.00732414	0.00666353	0.427216	0.0363077	0.736964	0	0	0.409409
NUCLEOCYTOPLASMIC_TRANSPORT	0	0.0838643	0.0730299	0.5605	0.23954	0	0.0354	0.150253	0.136964	0.475933	0.201132	0.773354	0.17464	0	0	0.5757	0.735682	0.246843	0	0.484137	0.688162	0.402974	0.107174	0.00987347	0.613355	0.429815	0.428264	0	0.603205	0	0.0459068	0.00314667	0.0284588	0	0.00643636	0	0.00855824	0.233003	0	0	0.296956	0	0	0.252338	0.1828	0.177932	0.00155263	0.0831446	0.419277
M_PHASE_OF_MITOTIC_CELL_CYCLE	0	0.00858182	0	0.00295	0.0973968	0	0.1652	0	0.00138824	0.0571518	0.486734	0	0.923801	0	0.868253	0.206639	0	0	0	0.772576	0.06608	0	0	0	0.440671	0.194464	0.150638	0.0930118	0	0.0565942	0.413319	0	0.00393333	0.0051625	0	0.00252857	0	0.22401	0.201372	0.00472	0.006608	0.165372	0.000674286	0	0.0109767	0.0059	0.000969863	0.432007	0.309905
REPRODUCTION	0.473815	0.785659	0.0157333	0.125777	0.0826	0.138453	0.705253	0.745714	0.635526	0.919787	0.500089	0.170373	0.439928	0.422803	0.282705	0.484434	0.185774	0.077408	0.0243613	0.894069	0.712209	0.110738	0.606741	0.578866	0.200424	0.9906	0.405285	0.924455	0.406633	0.938376	0.0886204	0.094	0.121471	0.702259	0.2006	0.649881	0.00202286	0.0433205	0.0180886	0.392474	0.20067	0.9877	0.399356	0.125125	0.0946511	0.566827	0.0384452	0.0056	0.864572
CAMP_MEDIATED_SIGNALING	0.0245255	0.109102	0	0	0.0461511	0.465815	0.653157	0.0326769	0.381843	0.0524444	0.005664	0.0505714	0.105638	0.131486	0.0736527	0.465769	0.422723	0.000674286	0.874349	0.386677	0.201821	0.499456	0	0	0.521417	0	0.00214545	0.00605128	0.0146483	0.103181	0.125192	0	0.421429	0.159342	0.452308	0.0236	0.00181538	0.14658	0.123006	0.521114	0.103716	0	0	0.03186	0.000842857	0.322872	0	0.0161316	0.698619
REGULATION_OF_CELL_PROLIFERATION	0.9969	0.223827	0.2476	0.668042	0.717823	0.0121806	0.229041	0.867754	0.724429	0.654622	0.725389	0.889804	0.198577	0.464251	0.1702	0.0888766	0.476753	0.439894	0.0204533	0.794184	0.320286	0.615947	0.00653538	0.9912	0.344079	0.887318	0.296967	0.121478	0.901259	0.779329	0.244893	0.381781	0.273612	0.069947	0.249454	0.380046	0.0338917	0.0227418	0.00108257	0.331394	0	0.0218519	0.197188	0.378821	0.277877	0.577705	0.0734418	0.173663	0.1904
REGULATION_OF_I_KAPPAB_KINASE_NF_KAPPAB_CASCADE	0.0280528	0.17206	0.121006	0.152918	0.406622	0.95812	0.082128	0.191632	0.0466512	0	0.302719	0.267552	0.0980308	0.348756	0.814407	0.119604	0	0.0688536	0.222443	0.343273	0.447012	0.0202286	0.485557	0.385235	0	0.114369	0.673928	0.0453846	0.0483512	0.00577959	0.0858638	0.892611	0.180419	0.223434	0.498812	0.05664	0.537011	0.00513043	0	0.437954	0.494579	0.0218189	0.134424	0.0365419	0.483868	0.0536364	0.00521395	0	0.21557
ECTODERM_DEVELOPMENT	0.924281	0.0456774	0.000445283	0.0649	0.453033	0.550381	0.181902	0.812452	0.412749	0.0851652	0.69877	0.142864	0.553388	0.32607	0.540245	0.132506	0.172835	0.00115122	0.0374824	0.82249	0.0944	0.51625	0	0.83817	0.40091	0.429815	0.424359	0.746572	0.9886	0.08909	0.370349	0	0.684157	0.846865	0.0175097	0.229612	0.00954043	0.276812	0.000458252	0.325282	0.010157	0.0386182	0.237932	0.852564	0.24087	0.136952	0.130648	0.831196	0.242157
[truncated: 1 more columns]
