# Supplementary material for: Inferring Infection Patterns Based on a Connectivity Map of Host Transcriptional Responses
Source: Sci Rep. 2015 Oct 28;5:15820. doi: 10.1038/srep15820 (PMC4623713; doi:10.1038/srep15820)
Supplement: Supplementary Data S7 [file srep15820-s24.xls]

## Sheet: Data S7
Supplementary Data S7. Association Scores between Protebacteria.
Association Score
	Aggregatibacter actinomycetemcomitans	Anaplasma phagocytophilum	Burkholderia pseudomallei	Escherichia coli	Francisella tularensis	Haemophilus ducreyi	Helicobacter pylori	Neisseria meningitidis	Pseudomonas aeruginosa	Shigella flexneri
Aggregatibacter actinomycetemcomitans	1	0.103129	0.114408	0.148506	0.104549	-0.0143222	-0.0643099	-0.0983665	0.0511132	-0.0040963
Anaplasma phagocytophilum	0.103129	1	0.148905	0.112348	0.21613	0.108371	0.110563	0.122069	0.172215	0.0648955
Burkholderia pseudomallei	0.114408	0.148905	1	0.102057	0.150904	0.119733	0.122221	0.158912	0.178128	0.095812
Escherichia coli	0.148506	0.112348	0.102057	1	0.148071	0.00786992	0.0428156	0.13246	0.0690452	0.110785
Francisella tularensis	0.104549	0.21613	0.150904	0.148071	1	0.205658	0.0593574	0.234709	0.234969	0.221541
Haemophilus ducreyi	-0.0143222	0.108371	0.119733	0.00786992	0.205658	1	0.249733	0.210103	0.214783	0.245929
Helicobacter pylori	-0.0643099	0.110563	0.122221	0.0428156	0.0593574	0.249733	1	0.109637	0.140717	0.121449
Neisseria meningitidis	-0.0983665	0.122069	0.158912	0.13246	0.234709	0.210103	0.109637	1	0.303688	0.294366
Pseudomonas aeruginosa	0.0511132	0.172215	0.178128	0.0690452	0.234969	0.214783	0.140717	0.303688	1	0.169791
Shigella flexneri	-0.0040963	0.0648955	0.095812	0.110785	0.221541	0.245929	0.121449	0.294366	0.169791	1
