# Supplementary material for: Inferring Infection Patterns Based on a Connectivity Map of Host Transcriptional Responses
Source: Sci Rep. 2015 Oct 28;5:15820. doi: 10.1038/srep15820 (PMC4623713; doi:10.1038/srep15820)
Supplement: Supplementary Data S8 [file srep15820-s25.xls]

## Sheet: Data S8
Supplementary Data S8. Association Scores between external query signatures and 50 mPRLs.
Association Score
	Aggregatibacter actinomycetemcomitans	Anaplasma phagocytophilum	Aspergillus fumigatus	Borrelia burgdorferi	Burkholderia pseudomallei	Chlamydia pneumoniae	Cryptosporidium hominis	Cryptosporidium parvum	Dengue Virus	Dhori Virus	Enterovirus 71	Escherichia coli	Francisella tularensis	Fusobacterium nucleatum	Haemophilus ducreyi	Helicobacter pylori	Hepatitis A Virus	Hepatitis B Virus	Hepatitis C Virus	Herpesvirus 1, Cercopithecine	Herpesvirus 1, Human	Herpesvirus 4, Human	Herpesvirus 5, Human	Herpesvirus 8, Human	Human Immunodeficiency Virus	Human Papillomavirus	Human Rhinovirus	Influenza A Virus	Leishmania major	Listeria monocytogenes	Lymphocytic Choriomeningitis Virus	Measles Virus	Mycobacterium tuberculosis	Neisseria meningitidis	Norwalk Virus	Plasmodium falciparum	Porphyromonas gingivalis	Pseudomonas aeruginosa	Respiratory Syncytial Virus	Severe Acute Respiratory Syndrome-Associated Coronavirus	Shigella flexneri	Staphylococcus aureus	Streptococcus agalactiae	Streptococcus gordonii	Streptococcus pneumoniae	Streptococcus suis	Trypanosoma cruzi	Vaccinia Virus	Vesicular Stomatitis Virus
Supplementary Signature S1. Signature of Salmonella typhimurium from GSE503 (GPL178)	0.491359	0.588809	-1	0.0634	0.697264	0.499087	0.184533	0.054029	-0.56403	0.112789	0.480076	0.539653	1	-0.07193	0.965489	0.007803	0.064689	0.390345	0.166147	0.255665	0.516088	0.062542	-0.12633	0.484501	0.102878	0.227295	-0.02638	0.202106	0.603288	0.742618	-0.06007	0.202078	0.627312	0.603877	-0.45055	-0.00381	0.916481	0.5515	0.512446	0.303615	0.653221	0.867104	0.449737	0.090562	0.467099	-0.10774	0.419205	0.351336	0.352565
Supplementary Signature S2. Signature of Salmonella typhimurium from GSE503 (GPL181)	0.405535	0.820635	0.034787	-0.40695	0.047461	0.870504	0.763596	-0.34162	0.237359	0.870469	-0.25746	-0.32466	-0.14033	0.357401	0.886145	0.780602	-0.97952	-1	-0.31025	-0.53413	-0.32765	-0.94778	-0.99042	0.981592	0.396493	0.528299	1	-0.3735	-0.83134	0.927967	-0.21247	-0.57187	-0.11199	0.556922	-0.76713	0.617784	-0.17224	-0.40384	0.67182	-0.27372	0.631774	-0.78988	0.466817	-0.33866	-0.42219	0.388909	-0.13765	-0.5123	0.698193
Supplementary Signature S3. Signature of Salmonella typhimurium from GSE503 (GPL182)	0.189657	0.44784	-1	0.136402	0.967887	0.914691	0.111241	-0.16872	-0.74683	0.103607	0.429907	0.624219	1	0.156799	0.877769	0.046865	-0.00301	-0.17787	0.431025	-0.00655	0.499775	0.423292	-0.82489	0.622392	-0.50427	-0.2843	0.759761	-0.02092	-0.18405	0.483011	0.059156	0.389718	0.723581	0.63166	-0.09022	-0.11353	0.381523	0.189349	0.682416	0.336102	0.537136	0.686657	0.224777	0.726346	0.204428	-0.10318	0.657526	0.509428	0.105447
Supplementary Signature S4. Signature of Salmonella typhimurium from GSE503 (GPL183)	-0.65593	0.140692	-0.25364	-0.72915	-0.01845	0.545057	0.129198	0.547993	0.025705	0.335358	0.740427	0.552752	1	0.27718	0.546379	-0.40919	-0.12256	-0.68401	0.161971	-0.61766	0.453732	-1	-0.10241	0.9913	-0.5081	-0.05044	0.074025	-0.03844	0.638215	0.724843	-0.77625	0.598388	0.278727	0.509275	-0.09324	0.488572	0.603754	0.399832	-0.17958	0.489309	0.739497	0.980425	0.802775	-0.64238	0.157925	-0.90291	-0.18831	0.147211	-0.07785
Supplementary Signature S5. Signature of Salmonella typhimurium (PHOP mutant) from GSE503 (GPL183)	0.526444	0.541845	-1	0.118794	0.752808	0.0718	0.415944	-0.44305	-0.33119	0.600126	0.601785	-0.10481	1	0.146493	0.10079	-0.3581	-0.6366	0.423355	-0.11633	-0.37858	-0.02432	-0.33325	-0.10952	0.649793	-0.70417	-0.64063	0.333754	-0.08782	-0.25647	0.647107	-0.16001	0.779762	0.732286	0.929909	-0.39834	-0.04877	0.127052	0.581509	-0.11402	-0.01523	-0.06466	0.587682	0.796034	0.133973	-0.19277	0.260799	-0.01456	0.599706	0.590059
Supplementary Signature S6. Signature of Burkholderia cepacia from GSE12245	0.806776	-0.72255	-0.97388	-0.49772	0.773377	-0.79479	-0.9169	-0.05757	-0.89108	-0.78731	0.003403	0.052097	0.155515	0.884824	0.115506	0.384248	0.924618	-0.04241	-0.51374	1	0.993644	-0.11346	0.915271	0.796842	-0.81782	-0.60451	-0.07651	-0.57237	0.125803	-1	0.082223	0.775917	0.140373	0.033416	0.693578	-0.83068	0.950554	0.568657	-0.88693	0.882017	-0.11505	0.478216	-0.00576	0.829246	0.279592	0.669442	0.845407	0.139881	-0.61369
Supplementary Signature S7. Signature of Enterococcus faecalis from GSE5988	0.806776	-0.72255	-0.97388	-0.49772	0.773377	-0.79479	-0.9169	-0.05757	-0.89108	-0.78731	0.003403	0.052097	0.155515	0.884824	0.115506	0.384248	0.924618	-0.04241	-0.51374	1	0.993644	-0.11346	0.915271	0.796842	-0.81782	-0.60451	-0.07651	-0.57237	0.125803	-1	0.082223	0.775917	0.140373	0.033416	0.693578	-0.83068	0.950554	0.568657	-0.88693	0.882017	-0.11505	0.478216	-0.00576	0.829246	0.279592	0.669442	0.845407	0.139881	-0.61369
Supplementary Signature S8. Signature of Streptococcus pyogenes from GSE20262	-0.68643	0.096789	0.943333	0.701004	-0.84879	-0.253	0.625586	0.848782	0.31249	1	-0.61738	-0.88376	0.417444	0.43294	0.053675	0.580487	-0.4464	0.134355	0.286422	-0.38649	0.334365	0.465036	0.391542	-0.68608	0.6885	-0.03003	-0.12758	0.007244	-0.96883	0.011473	0.680254	-1	-0.06865	0.029116	-0.72326	0.430402	-0.88494	0.245699	0.553592	0.477009	-0.11668	-0.58866	-0.04658	-0.00095	-0.51542	-0.8654	-0.12133	-0.63349	-0.60026
Supplementary Signature S9. Signature of Treponema denticola from GSE19855 (tissue)	0.296612	-0.36137	0.409608	-0.05843	-0.09732	-0.49544	-0.77719	0.54804	-0.07545	-0.8435	0.294443	0.248971	0.199625	0.667379	0.359975	-0.30749	0.815404	0.979366	0.693964	-0.48782	-0.26886	0.089529	0.479896	-0.21713	0.035078	0.196635	0.118135	-0.15171	0.06161	-0.61097	-0.06436	0.711074	0.381534	0.040533	-0.10359	-0.69468	0.061629	-0.59967	-0.02068	0.577934	-0.63566	0.127737	-0.10231	1	0.749677	-0.11862	0.745439	-0.00554	-1
Supplementary Signature S10. Signature of Treponema denticola from GSE19855 (bone)	-0.48431	-0.21146	0.080274	0.390895	0.160438	-0.29191	-0.27833	-0.03613	1	-0.29976	-0.21949	-0.22657	-0.02329	0.572322	-0.23768	-0.08204	-0.01232	0.161551	0.719192	-0.24007	0.264023	-0.059	-0.34341	-0.29749	-0.03302	-0.0064	0.1461	-0.23811	0.507676	-0.12298	-0.0557	-0.07804	-0.15543	-0.238	0.204453	-0.20887	-0.21985	-0.29198	0.140266	0.750904	-0.02306	0.805644	-0.51829	0.052322	0.271622	-0.36015	-0.39679	-0.31155	-1
Supplementary Signature S11. Signature of Influenza A virus from GSE49840 (H7N9)	0.04441	0.032049	0.472858	0.540854	-0.99698	0.31497	0.344024	0.165	0.899573	0.52934	0.240242	-0.31857	0.230595	0.067802	0.894665	0.129456	0.405018	0.680507	0.536063	-0.73358	0.054205	0.332633	-0.09093	0.162821	0.722026	0.466591	0.395045	1	0.510177	0.289151	0.358721	0.211007	0.197285	-0.13306	0.454479	-1	0.008868	-0.10697	0.034162	0.661157	0.298707	-0.38675	0.095824	0.471749	0.109707	-0.96408	0.356289	-0.87522	0.042631
Supplementary Signature S12. Signature of Influenza A virus from GSE49840 (H5N1)	0.020926	0.177014	0.067125	0.43485	-0.81435	0.617873	0.405209	0.199212	0.844191	0.713774	0.003209	-0.73575	0.443868	0.399914	1	0.505998	0.440003	0.719438	0.59074	-0.62474	0.036536	0.35623	0.016777	0.243391	0.655648	0.140666	0.168559	0.709345	0.584366	0.782226	0.248734	-0.7324	0.51433	-0.00256	0.341877	0.324111	-0.43293	0.277817	0.368076	0.496634	0.497854	0.057561	0.079037	0.432324	-0.22257	-0.16014	0.663044	-1	0.315653
Supplementary Signature S13. Signature of Influenza A virus from GSE49840 (H7N7)	-0.55367	0.019236	0.560521	0.348552	-0.68149	0.130143	0.056543	0.066102	0.79683	0.539453	-0.30239	-0.27121	0.005979	0.522342	0.723892	-0.10513	0.542523	1	0.606944	-0.4122	-0.12678	0.396389	0.124167	0.451576	0.293194	0.442588	0.065055	0.455109	0.061989	-0.03194	-0.11314	0.068983	0.386457	-0.26053	0.180564	-0.61194	-0.67138	-0.12472	-0.17379	0.578034	0.060532	0.066559	-1	0.590188	-0.00127	-0.44154	0.429772	-0.62	-0.4189
Supplementary Signature S14. Signature of Influenza A virus from GSE49840 (H3N2)	0.174418	0.1258	-0.49095	0.243236	-1	0.699478	0.493912	0.52179	0.755515	0.687709	0.368484	-0.44501	0.480688	0.508946	0.955793	0.396607	0.491296	1	0.543461	-0.79243	-0.60214	-0.53613	0.324754	0.513269	0.73548	0.833861	0.016301	0.887998	0.478196	0.311986	0.372706	0.020678	0.474891	0.068329	0.140461	-0.60454	0.060255	-0.43849	0.08904	0.459679	0.7261	-0.16122	-0.85903	0.573048	-0.17244	-0.61568	0.828221	-0.8633	0.090646
Supplementary Signature S15. Signature of Human Metapneumovirus from GSE8961	0.722218	0.400933	-0.21746	0.161245	0.865971	0.888263	0.547576	0.410293	0.24294	0.444163	0.465429	-0.04223	0.06983	-0.69308	0.821141	0.680452	-0.58754	-1	0.304897	0.378075	0.111376	-0.75519	-0.91786	1	-0.37372	0.03393	0.553308	0.495985	0.182058	0.820067	0.215269	-0.38227	0.336723	0.495142	-0.42649	0.335704	0.652966	0.60219	0.101594	-0.02615	0.479026	-0.33621	0.699265	-0.67952	0.536786	0.196468	0.915498	0.483207	0.917006
Supplementary Signature S16. Signature of Human Parainfluenza virus from GSE12664 (WT)	0.65185	0.406796	-1	0.422145	0.818493	0.884958	-0.07054	0.072986	0.447492	0.051373	0.235524	0.123177	0.641995	-0.89702	0.568615	0.650865	0.477996	-0.59435	0.324095	0.045078	0.514111	-0.00063	-0.80742	0.906883	-0.26642	0.18693	0.361565	0.738951	0.672437	0.783497	0.070679	0.793411	0.725009	0.65847	0.002069	0.459052	0.572429	0.643892	0.083618	0.379851	0.423001	0.424577	0.710834	-0.24976	0.736387	0.377326	1	0.721298	0.506665
[truncated: 1 more columns]
